# Supplementary material for: Protein Interaction Network of Arabidopsis thaliana Female Gametophyte Development Identifies Novel Proteins and Relations
Source: PLoS One. 2012 Dec 11;7(12):e49931. doi: 10.1371/journal.pone.0049931 (PMC3519845; doi:10.1371/journal.pone.0049931)
Supplement: Table S1 — upregulated and downregulated genes selected based on available microarray datasets to infer the Arabidopsis FG protein interaction network (XLSX) [file pone.0049931.s001.xlsx]

## Sheet: Downregulated genes
Downreguulated genes selected based on available microarray datasets to infer the Arabidopsis FG protein interaction network
Probe ID	Locus ID	Description	Name
267517_at	At2g30510	unknown protein	signal transducer of phototropic response (RPT2) 75
267497_at	At2g30540	putative glutaredoxin ;supported by full-length cDNA: Ceres:39560.	glutaredoxin family protein
267472_at	At2g02850	putative basic blue protein (plantacyanin) ; supported by full-length cDNA: Ceres: 10750.548	plastocyanin-like domain-containing protein / plantacyanin, putative
267423_at	At2g35060	putative potassium transporter	potassium transporter family protein
267425_at	At2g34810	putative berberine bridge enzyme	FAD-binding domain-containing protein
267431_at	At2g34870	unknown protein ;supported by full-length cDNA: Ceres:29605.	hydroxyproline-rich glycoprotein family protein
267432_at	At2g35020	putative UDP-N-acetylglucosamine pyrophosphorylase ;supported by full-length cDNA: Ceres:5509.	UTP--glucose-1-phosphate uridylyltransferase family protein
267380_at	At2g26170	putative thromboxane-A synthase ; supported by cDNA: gi_15810029_gb_AY054283.1_ 176	thromboxane-A synthase, putative / cytochrome P450 family protein
267316_at	At2g34710	homeodomain transcription factor (ATHB-14) identical to GB:Y11122	homeobox-leucine zipper transcription factor (HB-14)
267303_at	At2g30090	hookless1-like protein	GCN5-related N-acetyltransferase (GNAT) family protein
267261_at	At2g23120	unknown protein ;supported by full-length cDNA: Ceres:9284.	expressed protein
267267_at	At2g02580	putative cytochrome P450	cytochrome P450 family protein
267181_at	At2g37760	putative alcohol dehydrogenase ; supported by cDNA: gi_16604706_gb_AY059798.1_ 163	aldo/keto reductase family protein
267141_at	At2g38090	putative MYB family transcription factor myb family transcription factor
267069_at	At2g41010	unknown protein	VQ motif-containing protein
267076_at	At2g41090	calcium binding protein (CaBP-22) identical to GB:Z12136;supported by full-length cDNA: Ceres:123659. 70	calmodulin-like calcium-binding protein, 22 kDa (CaBP-22)
267034_at	At2g38310	unknown protein ;supported by full-length cDNA: Ceres:32244.	expressed protein
266996_at	At2g34490	putative cytochrome P450 ;supported by full-length cDNA: Ceres:158108.	cytochrome P450 family protein
267012_at	At2g39220	similar to latex allergen from Hevea brasiliensis	patatin family protein
266993_at	At2g39210	nodulin-like protein ; supported by cDNA: gi_16930478_gb_AF419593.1_AF419593	nodulin family protein
266965_at	At2g39510	nodulin-like protein	nodulin MtN21 family protein
266956_at	At2g34510	unknown protein	expressed protein
266901_at	At2g34600	hypothetical protein predicted by genscan expressed protein
266832_at	At2g30040	putative protein kinase contains a protein kinase domain profile (PDOC00100)	protein kinase family protein
266827_at	At2g22920	putative serine carboxypeptidase I	serine carboxypeptidase S10 family protein
266803_at	At2g28930	putative protein kinase contains a protein kinase domain profile (PDOC00100)	protein kinase (APK1b)
266682_at	At2g19780	putative disease resistance protein	leucine-rich repeat family protein / extensin family protein
266617_at	At2g29670	unknown protein ; supported by cDNA: gi_14030738_gb_AF375460.1_AF375460	expressed protein
266532_at	At2g16890	putative glucosyltransferase ;supported by full-length cDNA: Ceres:153418.	UDP-glucoronosyl/UDP-glucosyl transferase family protein
266500_at	At2g06925	Expressed protein ; supported by full-length cDNA: Ceres: 7600.	phospholipase A2 family protein
266503_at	At2g47780	unknown protein	rubber elongation factor (REF) protein-related
266479_at	At2g31160	unknown protein ; supported by cDNA: gi_15912210_gb_AY056383.1_	expressed protein
266413_at	At2g38740	unknown protein ;supported by full-length cDNA: Ceres:40283.	haloacid dehalogenase-like hydrolase family protein
266369_at	At2g41370	hypothetical protein predicted by genscan and genefinder	ankyrin repeat family protein / BTB/POZ domain-containing protein 88
266358_at	At2g32280	hypothetical protein predicted by genscan expressed protein
266352_at	At2g01610	unknown protein	invertase/pectin methylesterase inhibitor family protein
266330_at	At2g01530	unknown protein ; supported by cDNA: gi_15450398_gb_AY052300.1_	major latex protein-related / MLP-related
266309_at	At2g27140	unknown protein ;supported by full-length cDNA: Ceres:30446.	heat shock family protein
266326_at	At2g46650	putative cytochrome b5 ;supported by full-length cDNA: Ceres:3743.	cytochrome b5, putative
266327_at	At2g46680	homeodomain transcription factor (ATHB-7) identical to SP:P46897; supported by cDNA: gi_15027938_gb_AY045826.1_	homeobox-leucine zipper protein 7 (HB-7) / HD-ZIP transcription factor 7
266216_at	At2g28810	putative DOF zinc finger protein	Dof-type zinc finger domain-containing protein
266225_at	At2g28900	putative membrane channel protein ;supported by full-length cDNA: Ceres:10159.	mitochondrial import inner membrane translocase subunit Tim17/Tim22/Tim23 family protein
266172_at	At2g39010	putative aquaporin (water channel protein) ; supported by cDNA: gi_15010777_gb_AY045690.1_	aquaporin, putative
265990_at	At2g24280	putative prolylcarboxypeptidase	serine carboxypeptidase S28 family protein
265998_at	At2g24270	putative NADP-dependent glyceraldehyde-3-phosphate dehydrogenase ; supported by cDNA: gi_14335051_gb_AY037205.1_	NADP-dependent glyceraldehyde-3-phosphate dehydrogenase, putative
266007_at	At2g37380	unknown protein	expressed protein
266008_at	At2g37390	hypothetical protein predicted by genscan and genefinder	heavy-metal-associated domain-containing protein34
265957_at	At2g37300	hypothetical protein predicted by genscan and genefinder	expressed protein
265894_at	At2g15050	putative lipid transfer protein	lipid transfer protein, putative
265878_at	At2g42410	putative SUPERMAN-like C2H2 zinc finger transcription factor	zinc finger (C2H2 type) family protein
265817_at	At2g18050	histone H1 ;supported by full-length cDNA: Ceres:112970.	histone H1-3 (HIS1-3)
265788_at	At2g01200	putative auxin-induced protein	auxin-responsive AUX/IAA family protein
265713_at	At2g03530	putative integral membrane protein	F-box family protein-related
265720_at	At2g40110	unknown protein	yippee family protein
265722_at	At2g40100	putative chlorophyll a/b binding protein ; supported by full-length cDNA: Ceres: 6454.	chlorophyll A-B binding protein (LHCB4.3)
265680_at	At2g32150	putative hydrolase ; supported by cDNA: gi_15982855_gb_AY057535.1_	haloacid dehalogenase-like hydrolase family protein
265577_at	At2g20100	unknown protein	ethylene-responsive family protein
265578_at	At2g20090	unknown protein	ethylene-responsive family protein
265511_at	At2g05540	putative glycine-rich protein ; supported by cDNA: gi_15215617_gb_AY050337.1_	glycine-rich protein
265530_at	At2g06050	12-oxophytodienoate-10,11-reductase ; supported by cDNA: gi_15294261_gb_AF410322.1_AF410322	12-oxophytodienoate reductase (OPR3) / delayed dehiscence1 (DDE1)
265480_at	At2g15970	similar to cold acclimation protein WCOR413 [Triticum aestivum] ;supported by full-length cDNA: Ceres:7835.	cold-acclimation protein, putative (FL3-5A3)
265476_at	At2g15570	putative thioredoxin M ; supported by cDNA: gi_6539611_gb_AF095751.1_AF095751	thioredoxin M-type 3, chloroplast (TRX-M3)
265467_at	At2g37050	putative receptor-like protein kinase	leucine-rich repeat family protein / protein kinase family protein 462
265424_at	At2g20780	putative sugar transporter	mannitol transporter, putative
265354_at	At2g16700	actin depolymerizing factor 5 ;supported by full-length cDNA: Ceres:26940.	actin-depolymerizing factor 5 (ADF5)
265276_at	At2g28400	hypothetical protein predicted by genscan and genefinder	expressed protein
265249_at	At2g01940	putative C2H2-type zinc finger protein likely a nucleic acid binding protein	zinc finger (C2H2 type) family protein
265158_at	At1g31040	hypothetical protein predicted by genefinder	zinc-binding protein-related
265053_at	At1g52000	myrosinase binding protein, putative similar to myrosinase binding protein GI:1711295 from [Brassica napus]	jacalin lectin family protein
265034_at	At1g61660	unknown protein ;supported by full-length cDNA: Ceres:159557.	basic helix-loop-helix (bHLH) family protein
265012_at	At1g24470	putative b-keto acyl reductase similar to GB:AAB82765, protein is involved with cuticular wax biosynthesis	short-chain dehydrogenase/reductase (SDR) family protein
264987_at	At1g27030	unknown protein ; supported by cDNA: gi_14517457_gb_AY039564.1_	expressed protein
264992_at	At1g67300	integral membrane protein, putative similar to integral membrane protein GI:1209755 from [Beta vulgaris]	hexose transporter, putative
264939_at	At1g60630	receptor kinase, putative similar to receptor kinase GI:498278 from [Petunia integrifolia] 68	leucine-rich repeat family protein
264898_at	At1g23205	Unknown protein ; supported by full-length cDNA: Ceres: 28033.	invertase/pectin methylesterase inhibitor family protein
264787_at	At2g17840	putative senescence-associated protein 12 ;supported by full-length cDNA: Ceres:40806. 405	senescence/dehydration-associated protein-related (ERD7)
264752_at	At1g23010	unknown protein similar to Bacillus spore coat protein, CotA, GB:BAA22774	multi-copper oxidase type I family protein
264729_at	At1g22990	putative metal-binding protein highly similar to GB:AAD09511; supported by cDNA: gi_15450582_gb_AY052659.1_	heavy-metal-associated domain-containing protein / copper chaperone (CCH)-related
264499_at	At1g30795	Expressed protein ; supported by full-length cDNA: Ceres: 15372.	hydroxyproline-rich glycoprotein family protein
264479_at	At1g77280	hypothetical protein similar to receptor-like protein kinase GI:7529754 from [Arabidopsis thaliana]	protein kinase family protein
264489_at	At1g27370	putative squamosa-promoter binding protein 2 similar to GB:CAB56577	squamosa promoter-binding protein-like 10 (SPL10) 70
264444_at	At1g27360	putative squamosa-promoter binding protein 2 similar to GB:CAB56577;supported by full-length cDNA: Ceres:42666. 78	squamosa promoter-binding protein-like 11 (SPL11) 79
264435_at	At1g10360	putative glutathione S-transferase TSI-1 similar to glutathione S-transferase (sp|Q03666|GTX4_TOBAC); similar to EST gb|H36275; supported by cDNA: gi_11096013_gb_AF288190.1_AF288190	putative glutathione S-transferase TSI-1 similar to glutathione S-transferase (sp|Q03666|GTX4_TOBAC); similar to EST gb|H36275; supported by cDNA: gi_11096013_gb_AF288190.1_AF288190 52
264430_at	At1g61680	cineole synthase, putative similar to 1,8-cineole synthase GI:3309117 from [Salvia officinalis]	terpene synthase/cyclase family protein
264400_at	At1g61800	glucose-6-phosphate/phosphate-translocator precursor, putative similar to glucose-6-phosphate/phosphate-translocator precursor GI:2997591 from [Pisum sativum]; supported by cDNA: gi_14596172_gb_AY042874.1_ 229	glucose-6-phosphate/phosphate translocator, putative
264348_at	At1g12110	putative NPK1-related protein kinase 2 similar to nitrate chlorate transporter GB:Q05085 from (Arabidopsis thaliana); supported by cDNA: gi_166667_gb_L10357.1_ATHCHL1A	nitrate/chlorate transporter (NRT1.1) (CHL1)
264341_at	At1g70270	hypothetical protein predicted by genscan+	hypothetical protein predicted by genscan+
264315_at	At1g70370	aromatic rich glycoprotein, putative similar to aromatic rich glycoprotein GI:1762428 from [Arabidopsis thaliana]; supported by cDNA: gi_1762583_gb_U63373.1_ATU63373	BURP domain-containing protein / polygalacturonase, putative 2933
264280_at	At1g61820	beta-glucosidase, putative similar to beta-glucosidase GI:1155254 from [Prunus avium]	glycosyl hydrolase family 1 protein
264287_at	At1g61930	hypothetical protein similar to hypothetical protein GI:2894571 from [Arabidopsis thaliana];supported by full-length cDNA: Ceres:30230.	expressed protein
264300_at	At1g78670	gamma glutamyl hydrolase, putative similar to gamma glutamyl hydrolase GI:1680711 from [Glycine max];supported by full-length cDNA: Ceres:41322.	gamma-glutamyl hydrolase, putative / gamma-Glu-X carboxypeptidase, putative / conjugase, putative
264301_at	At1g78780	hypothetical protein contains similarity to pathogen-related protein GI:499073 from [Hordeum vulgare];supported by full-length cDNA: Ceres:772. 853	pathogenesis-related family protein
264204_at	At1g22710	putative sucrose transport protein, SUC2 strong similarity to GB:S38196 sucrose transport protein SUC2 from [Arabidopsis thaliana];supported by full-length cDNA: Ceres:7894.	sucrose transporter / sucrose-proton symporter (SUC2)
264160_at	At1g65450	hypothetical protein predicted by genemark.hmm;supported by full-length cDNA: Ceres:17230.	transferase family protein
264151_at	At1g02070	hypothetical protein predicted by genefinder ;supported by full-length cDNA: Ceres:1693. 77	expressed protein
264137_at	At1g78960	lupeol synthase, putative similar to lupeol synthase GI:1762150 from [Arabidopsis thaliana]	lupeol synthase, putative / 2,3-oxidosqualene-triterpenoid cyclase, putative 217
264102_at	At1g79270	hypothetical protein predicted by genemark.hmm; supported by cDNA: gi_11908125_gb_AF326910.1_AF326910	expressed protein
264078_at	At2g28470	putative beta-galactosidase	beta-galactosidase, putative / lactase, putative
264056_at	At2g28510	putative DOF zinc finger protein ;supported by full-length cDNA: Ceres:16423.	Dof-type zinc finger domain-containing protein
264000_at	At2g22500	putative mitochondrial dicarboxylate carrier protein ;supported by full-length cDNA: Ceres:20723.	mitochondrial substrate carrier family protein
263971_at	At2g42800	hypothetical protein predicted by genefinder and grail	leucine-rich repeat family protein
263934_at	At2g35950	hypothetical protein predicted by genefinder	expressed protein
263956_at	At2g35940	putative homeodomain transcription factor ; supported by cDNA: gi_13877516_gb_AF353094.1_AF353094	homeodomain-containing protein
263905_at	At2g36190	putative beta-fructofuranosidase (invertase) ; supported by full-length cDNA: Ceres: 118038.	beta-fructosidase, putative / beta-fructofuranosidase, putative
263909_at	At2g36490	hypothetical protein predicted by genscan HhH-GPD base excision DNA repair family protein (ROS1)
263913_at	At2g36570	putative receptor-like protein kinase	leucine-rich repeat transmembrane protein kinase, putative
263877_at	At2g21780	hypothetical protein predicted by genefinder;supported by full-length cDNA: Ceres:1841.	expressed protein
263883_at	At2g21830	hypothetical protein predicted by genscan; supported by cDNA: gi_16648990_gb_AY059865.1_	DC1 domain-containing protein
263841_at	At2g36870	putative xyloglucan endo-transglycosylase ; supported by full-length cDNA: Ceres: 7831. 24	xyloglucan:xyloglucosyl transferase, putative / xyloglucan endotransglycosylase, putative / endo-xyloglucan transferase, putative
263714_at	At2g20610	putative tyrosine aminotransferase ; supported by cDNA: gi_15293106_gb_AY050987.1_ 139	aminotransferase, putative
263737_at	At1g60010	unknown protein ;supported by full-length cDNA: Ceres:14471.	expressed protein
263699_at	At1g31120	putative potassium transporter similar to potassium transporter GB:AAB87687	potassium transporter family protein
263664_at	At1g04250	putative auxin-induced protein, IAA17/AXR3-1 Identical to Arabidopsis gb|AF040632 and gb|U49073 IAA17/AXR3 gene. ESTs gb|H36782 and gb|F14074 come from this gene;supported by full-length cDNA: Ceres:33613. 246	auxin-responsive protein / indoleacetic acid-induced protein 17 (IAA17)
263513_at	At2g12400	unknown protein	expressed protein
263473_at	At2g31750	putative glucosyltransferase ; supported by full-length cDNA: Ceres: 114997.	UDP-glucoronosyl/UDP-glucosyl transferase family protein
263431_at	At2g22170	unknown protein ;supported by full-length cDNA: Ceres:15081.	lipid-associated family protein
263305_at	At2g01930	unknown protein ;supported by full-length cDNA: Ceres:6899.	expressed protein
263319_at	At2g47160	putative anion exchange protein identical to GP:3522933:AC004411	anion exchange family protein
263296_at	At2g38800	unknown protein	calmodulin-binding protein-related
263236_at	At1g10470	putative response regulator 3 similar to ESTs gb|T43772, emb|Z34204, gb|AA067391, and emb|Z34620, implicated in His-to-Asp phosphotransfer signaling in Arabidopsis; supported by cDNA: gi_3273195_dbj_AB010915.1_AB010915 95	two-component responsive regulator / response regulator 4 (ARR4)
263184_at	At1g05560	UDP-glucose:indole-3-acetate beta-D-glucosyltransferase, putative similar to UDP-glucose:indole-3-acetate beta-D-glucosyltransferase GI:2149127 from (Arabidopsis thaliana); supported by cDNA: gi_13661274_gb_AF196777.1_AF196777	UDP-glucose transferase (UGT75B2)
263174_at	At1g54040	jasmonate inducible protein, putative similar to jasmonate inducible protein GI:9279638 from [Arabidopsis thaliana] 733	kelch repeat-containing protein
263156_at	At1g54030	myrosinase-associated protein, putative similar to myrosinase-associated protein GI:1769967 from [Brassica napus];supported by full-length cDNA: Ceres:40180.	GDSL-motif lipase, putative
263158_at	At1g54160	CCAAT-binding factor B subunit, putative similar to CCAAT-binding factor B subunit GI:1173617 [Brassica napus]; supported by cDNA: gi_14423439_gb_AF386957.1_AF386957	CCAAT-binding transcription factor (CBF-B/NF-YA) family protein 63
263161_at	At1g54020	myrosinase-associated protein, putative similar to myrosinase-associated protein GI:1769967 from [Brassica napus]; supported by cDNA: gi_15809979_gb_AY054258.1_ 82	myrosinase-associated protein, putative
263136_at	At1g78580	trehalose-6-phosphate synthase, putative similar to trehalose-6-phosphate synthase GI:4468259 from [Pichia angusta]; supported by cDNA: gi_13878048_gb_AF370287.1_AF370287	alpha, alpha-trehalose-phosphate synthase, UDP-forming, putative / trehalose-6-phosphate synthase, putative / UDP-glucose-glucosephosphate glucosyltransferase, putative
263002_at	At1g54200	hypothetical protein predicted by genemark.hmm	expressed protein
262978_at	At1g75780	tubulin beta-1 chain identical to GB:P12411 GI:135442 from [Arabidopsis thaliana](Gene 63 (1), 87-102 (1988))	tubulin beta-1 chain (TUB1)
262933_at	At1g65840	polyamine oxidase, putative similar to polyamine oxidase SP:O64411 [Zea mays (Maize)]; supported by cDNA: gi_13877614_gb_AF370508.1_AF370508	amine oxidase family protein
262908_at	At1g59900	pyruvate dehydrogenase e1 alpha subunit, putative similar to pyruvate dehydrogenase e1 alpha subunit GI:473168 from [Solanum tuberosum];supported by full-length cDNA: Ceres:37506.	pyruvate dehydrogenase E1 component alpha subunit, mitochondrial (PDHE1-A)
262882_at	At1g64900	cytochrome p450, putative similar to cytochrome p450 GI:438240 from [Solanum melongena]; supported by cDNA: gi_1432144_gb_U61231.1_ATU61231	cytochrome p450, putative similar to cytochrome p450 GI:438240 from [Solanum melongena]; supported by cDNA: gi_1432144_gb_U61231.1_ATU61231
262811_at	At1g11700	unknown protein ESTs gb|R65381 and gb|T44635 come from this gene	expressed protein
262813_at	At1g11670	unknown protein strong similarity to gi|3367522 F8K4.9 from Arabidopsis thaliana BAC gb|AC004392. EST gb|W43487 comes from this gene	MATE efflux family protein
262826_at	At1g13080	putative cytochrome P450 monooxygenase identical to gb|D78605 cytochrome P450 monooxygenase from Arabidopsis thaliana and is a member of the PF|00067 Cytochrome P450 family. ESTs gb|Z18072, gb|Z35218 and gb|T43466 come from this gene; supported by cDNA: 20	cytochrome P450 family protein
262793_at	At1g13110	putative cytochrome P450 monooxygenase identical to gb|X97864 cytochrome P450 from Arabidopsis thaliana and is a member of the PF|00067 Cytochrome P450 family. ESTs gb|T44875, gb|T04814, gb|R65111, gb|T44310 and gb|T04541 come from this gene 184	cytochrome P450 71B7 (CYP71B7)
262795_at	At1g13130	hypothetical protein predicted by genscan glycosyl hydrolase family 5 protein / cellulase family protein
262736_at	At1g28570	lipase, putative contains Pfam profile: PF00657 Lipase/Acylhydrolase with GDSL-like motif 69	GDSL-motif lipase, putative
262749_at	At1g28580	lipase, putative contains Pfam profile: PF00657 Lipase/Acylhydrolase with GDSL-like motif; supported by cDNA: gi_15027914_gb_AY045814.1_	GDSL-motif lipase, putative
262750_at	At1g28710	unknown protein ; supported by cDNA: gi_15027990_gb_AY045852.1_	expressed protein
262680_at	At1g75880	anter-specific proline-rich -like protein (APG-like) similar to anter-specific proline-rich protein (APG) SP:P40602 [Arabidopsis thaliana (Mouse-ear cress)]; supported by cDNA: gi_15054381_gb_AY028609.1_	family II extracellular lipase 1 (EXL1)
262687_at	At1g62670	PPR-repeat protein contains multiple PPR repeats Pfam Profile: PF01535	pentatricopeptide (PPR) repeat-containing protein /// pentatricopeptide (PPR) repeat-containing protein /// pentatricopeptide (PPR) repeat-containing protein
262575_at	At1g15210	putative ABC transporter Similar to gb|Z70524 PDR5-like ABC transporter from Spirodela polyrrhiza and is a member of the PF|00005 ABC transporter family. ESTs gb|N97039 and gb|T43169 come from this gene	ABC transporter family protein
262590_at	At1g15100	putative RING-H2 zinc finger protein ESTs gb|N37587, gb|T04684, gb|AA394318, gb|Z35014 and gb|AA713343 come from this gene;supported by full-length cDNA: Ceres:5398.	zinc finger (C3HC4-type RING finger) family protein 164
262538_at	At1g17140	Expressed protein ; supported by full-length cDNA: Ceres: 156655.	tropomyosin-related
262488_at	At1g21820	unknown protein EST gb|AA586241 comes from this gene	expressed protein
262489_at	At1g21830	unknown protein EST gb|T21171 comes from this gene	expressed protein
262507_at	At1g11330	receptor-like protein kinase, putative similar to receptor-like protein kinase GB:AAC95353 GI:4008010 from [Arabidopsis thaliana] 182	S-locus lectin protein kinase family protein
262454_at	At1g11190	bifunctional nuclease bfn1 almost identical to bifunctional nuclease bfn1 GB:AAD00693 GI:4099831 from [Arabidopsis thaliana];supported by full-length cDNA: Ceres:643. 67	bifunctional nuclease (BFN1)
262421_at	At1g50290	hypothetical protein predicted by genemark.hmm; supported by cDNA: gi_15983429_gb_AF424589.1_AF424589 1054	expressed protein
262436_at	At1g47610	En/Spm-like transposon protein, putative similar to En/Spm-like transposon protein GI:2739374 from [Arabidopsis thaliana]	transducin family protein / WD-40 repeat family protein
262373_at	At1g73120	hypothetical protein predicted by genefinder	expressed protein
262312_at	At1g70830	hypothetical protein similar to putative ripening-related protein GI:7406710 from [Vitis vinifera]	Bet v I allergen family protein
262313_at	At1g70900	unknown protein ;supported by full-length cDNA: Ceres:8932.	expressed protein
262229_at	At1g68620	unknown protein ; supported by cDNA: gi_14335125_gb_AY037242.1_	expressed protein
262231_at	At1g68740	putative receptor protein similar to viral receptors GB:AAF13258 (Cricetulus griseus), (SYG1) GB:AAD17206 (Mus musculus), GB:AAF03485 (Cricetulus griseus); supported by cDNA: gi_15982932_gb_AY057574.1_	EXS family protein / ERD1/XPR1/SYG1 family protein
262254_at	At1g53920	unknown protein similar to GDSL-motif lipase/hydrolase-like protein GI:9759145 from [Arabidopsis thaliana]	GDSL-motif lipase/hydrolase family protein
262257_at	At1g53860	hypothetical protein predicted by genemark.hmm	remorin family protein
262226_at	At1g53885	Expressed protein ; supported by full-length cDNA: Ceres: 17598.	senescence-associated protein-related
262137_at	At1g77920	transcription factor, putative similar to transcription factor GI:304113 from [Arabidopsis thaliana]; supported by cDNA: gi_16209662_gb_AY057596.1_	bZIP family transcription factor
262128_at	At1g52690	late embryogenesis-abundant protein, putative similar to late embryogenesis-abundant protein GI:17828 from [Brassica napus];supported by full-length cDNA: Ceres:35745.	late embryogenesis abundant protein, putative / LEA protein, putative
262073_at	At1g59640	unknown protein ;supported by full-length cDNA: Ceres:24644.	basic helix-loop-helix (bHLH) family protein
262096_at	At1g56010	NAC1 identical to NAC1 GB:AAF21437 GI:6649236 from [Arabidopsis thaliana];supported by full-length cDNA: Ceres:205648.	transcription activator NAC1 (NAC1)
262039_at	At1g80050	adenine phosphoribosyltransferase almost identical to adenine phosphoribosyltransferase GI:1402894 from [Arabidopsis thaliana] 346	adenine phosphoribosyltransferase 2 (APT2)
262049_at	At1g80180	unknown protein ;supported by full-length cDNA: Ceres:35811.	expressed protein
262050_at	At1g80130	unknown protein ;supported by full-length cDNA: Ceres:35675.	expressed protein
261957_at	At1g64660	methionine/cystathionine gamma lyase, putative similar to methionine gamma-lyase GB:CAA04124.1 GI:2330885 from [Trichomonas vaginalis]; supported by cDNA: gi_15450931_gb_AY054546.1_	Cys/Met metabolism pyridoxal-phosphate-dependent enzyme family protein 400
261970_at	At1g65960	glutamate decarboxylase (gad), putative similar to glutamate decarboxylase (gad) GI:294111 from [Petunia hybrida]; supported by cDNA: gi_1184959_gb_U46665.1_ATU46665	glutamate decarboxylase 2 (GAD 2)
261921_at	At1g65900	hypothetical protein predicted by genemark.hmm;supported by full-length cDNA: Ceres:206286.	expressed protein
261819_at	At1g11410	receptor-like kinase, putative similar to receptor-like kinase GI:1783311 from [Brassica oleracea]	S-locus protein kinase, putative
261826_at	At1g11580	pectin methylesterase, putative similar to pectin methylesterase GI:1617583 from [Lycopersicon esculentum]; supported by cDNA: gi_14334991_gb_AY037175.1_	pectin methylesterase, putative
261832_at	At1g10650	S-ribonuclease binding protein SBP1, putative similar to S-ribonuclease binding protein SBP1 GI:6760451 from [Petunia hybrida];supported by full-length cDNA: Ceres:108776.	expressed protein
261708_at	At1g32740	unknown protein similar to hypothetical protein GB:AAF25971 GI:6714275 from [Arabidopsis thaliana];supported by full-length cDNA: Ceres:257053.	expressed protein
261713_at	At1g32640	protein kinase, putative identical to bHLH protein GB:CAA67885 GI:1465368 from [Arabidopsis thaliana]; supported by cDNA: gi_14335047_gb_AY037203.1_ 972	protein kinase, putative identical to bHLH protein GB:CAA67885 GI:1465368 from [Arabidopsis thaliana]; supported by cDNA: gi_14335047_gb_AY037203.1_
261667_at	At1g18460	unknown protein similar to putative lipase GB:AAF36744 GI:7109480 from [Arabidopsis thaliana]	lipase family protein
261598_at	At1g49750	unknown protein contains similarity to extensin-like protein GB:CAA19879 GI:3297821 from [Arabidopsis thaliana]	leucine-rich repeat family protein
261618_at	At1g33110	unknown protein	MATE efflux family protein
261514_at	At1g71870	hypothetical protein predicted by genemark.hmm	MATE efflux family protein
261522_at	At1g71710	RIBOSOMAL PROTEIN, putative similar to 30S RIBOSOMAL PROTEIN S1 GB:P46228 from [Synechococcus sp.]; supported by cDNA: gi_15081806_gb_AY048296.1_ 111	inositol polyphosphate 5-phosphatase, putative
261409_at	At1g07640	zinc finger protein OBP2 identical to GB:AAD38986 from [Arabidopsis thaliana];supported by full-length cDNA: Ceres:4289.	Dof-type zinc finger domain-containing protein
261400_at	At1g79630	protein phosphatase-2C, putative similar to protein phosphatase-2C GI:3643088 from [Mesembryanthemum crystallinum]	protein phosphatase 2C family protein / PP2C family protein
261346_at	At1g79720	putative aspartyl protease contains Pfam profile: PF00026 Eukaryotic aspartyl proteases; similar to (CND41) chloroplast nucleoid DNA binding protein GB:BAA22813 (Nicotiana tabacum);supported by full-length cDNA: Ceres:7650.	aspartyl protease family protein
261368_at	At1g53070	protein kinase, putative similar to many predicted protein kinases	legume lectin family protein
261369_at	At1g53060	protein kinase, putative similar to many predicted protein kinases	legume lectin family protein
261375_at	At1g53160	transcription factor, putative similar to GB:X92369 from [Antirrhinum majus];supported by full-length cDNA: Ceres:12071.	squamosa promoter-binding protein-like 4 (SPL4)206
261335_at	At1g44800	nodulin protein, putative similar to GB:2598575 from [Medicago truncatula];supported by full-length cDNA: Ceres:149985.	nodulin MtN21 family protein
261191_at	At1g32900	starch synthase, putative similar to starch synthase GI:21613 from [Solanum tuberosum];supported by full-length cDNA: Ceres:7714.	starch synthase, putative
261203_at	At1g12845	Expressed protein ; supported by full-length cDNA: Ceres: 13526.	expressed protein
261212_at	At1g12880	hypothetical protein predicted by genemark.hmm; supported by cDNA: gi_15810278_gb_AY056178.1_268	MutT/nudix family protein
261109_at	At1g75450	cytokinin oxidase, putative similar to GB:CAA77151 from [Zea mays] (Plant J. 17 (6), 615-626 (1999)) 171	FAD-binding domain-containing protein / cytokinin oxidase family protein
261111_at	At1g75430	homeodomain protein BELL1, putative similar to GB:AAB05099 from [Arabidopsis thaliana] (Cell 83 (5), 735-742 (1995))	homeodomain-containing protein
261114_at	At1g75390	bZIP transcription factor ATB2, putative similar to GB:CAA18838 from [Arabidopsis thaliana]	bZIP transcription factor family protein
261031_at	At1g17360	hypothetical protein predicted by genemark.hmm	COP1-interacting protein-related
261033_at	At1g17380	unknown protein ;supported by full-length cDNA: Ceres:37370.	expressed protein
261037_at	At1g17420	lipoxygenase identical to GB:CAB56692 from (Arabidopsis thaliana)	lipoxygenase, putative
261017_at	At1g26570	UDP-glucose dehydrogenase, putative similar to UDP-glucose dehydrogenase GB:U53418 GI:1518539 from [Glycine max]; supported by full-length cDNA: Ceres: 108221.	UDP-glucose 6-dehydrogenase, putative
261023_at	At1g12200	unknown protein similar to unknown protein GB:AAF34848 GI:6997186 from [Arabidopsis thaliana]	flavin-containing monooxygenase family protein / FMO family protein
260969_at	At1g12240	beta-fructosidase identical to beta-fructosidase GI:1871503 from [Arabidopsis thaliana]; supported by cDNA: gi_15028118_gb_AY046009.1_	beta-fructosidase (BFRUCT4) / beta-fructofuranosidase / invertase, vacuolar128
260941_at	At1g44970	peroxidase, putative similar to peroxidase GI:993004 from [Mercurialis annua];supported by full-length cDNA: Ceres:26375.	peroxidase, putative
260948_at	At1g06100	delta 9 desaturase, putative similar to delta 9 desaturase GB:BAA25180 GI:2970034 from [Arabidopsis thaliana]	fatty acid desaturase family protein
260904_at	At1g02450	unknown protein	unknown protein
260914_at	At1g02640	beta-xylosidase, putative similar to beta-xylosidase GB:Z84377 GI:2102655 from [Aspergillus niger]; supported by cDNA: gi_14194120_gb_AF367266.1_AF367266	glycosyl hydrolase family 3 protein
260784_at	At1g06180	MYB-related protein identical to GB:CAA90748 GI:1263093 from [Arabidopsis thaliana]	myb family transcription factor
260632_at	At1g62360	homeobox protein, putative similar to homeobox protein GI:3046821 from [Nicotiana tabacum]; supported by cDNA: gi_1167915_gb_U32344.1_ATU32344	homeobox protein SHOOT MERISTEMLESS (STM) 34
260637_at	At1g62380	ACC oxidase, putative similar to ACC oxidase GI:587086 from [Brassica oleracea]; supported by cDNA: gi_15028038_gb_AY045876.1_	1-aminocyclopropane-1-carboxylate oxidase, putative / ACC oxidase, putative 575
260565_at	At2g43800	unknown protein predicted by genefinder; similar to GP|2194125	formin homology 2 domain-containing protein / FH2 domain-containing protein 708
260527_at	At2g47270	unknown protein ;supported by full-length cDNA: Ceres:20378.	expressed protein
260547_at	At2g43550	putative trypsin inhibitor ;supported by full-length cDNA: Ceres:85.	trypsin inhibitor, putative
260549_at	At2g43535	Expressed protein ; supported by full-length cDNA: Ceres: 91704.	trypsin inhibitor, putative
260553_at	At2g41800	unknown protein similar to T11A07.9	expressed protein
260494_at	At2g41820	putative receptor-like protein kinase	leucine-rich repeat transmembrane protein kinase, putative
260470_at	At1g11120	hypothetical protein predicted by genefinder	expressed protein
260455_at	At1g72500	hypothetical protein predicted by genscan+	inter-alpha-trypsin inhibitor heavy chain-related
260429_at	At1g72450	unknown protein ;supported by full-length cDNA: Ceres:40573.	expressed protein
260399_at	At1g72520	putative lipoxygenase similar to lipoxygenase GB:CAB56692 [Arabidopsis thaliana]; supported by cDNA: gi_15810254_gb_AY056166.1_	lipoxygenase, putative
260407_at	At1g69910	putative protein kinase Pfam HMM hit: Eukaryotic protein kinase domain	protein kinase family protein
260410_at	At1g69870	putative peptide transporter similar to peptide transporter GB:AAC32034 [Hordeum vulgare]; supported by full-length cDNA: Ceres: 22243.	proton-dependent oligopeptide transport (POT) family protein
260367_at	At1g69760	unknown protein ;supported by full-length cDNA: Ceres:18367.	expressed protein
260387_at	At1g74100	putative flavonol sulfotransferase similar to flavonol 4'-sulfotransferase GB:P52837 from [Flaveria chloraefolia];supported by full-length cDNA: Ceres:36020.	sulfotransferase family protein
260389_at	At1g74055	Expressed protein ; supported by full-length cDNA: Ceres: 18161.	expressed protein
260357_at	At1g69260	unknown protein ;supported by full-length cDNA: Ceres:96702.	expressed protein
260327_at	At1g63840	putative RING zinc finger protein Pfam HMM hit: zinc finger, C3HC4 type (RING finger); supported by cDNA: gi_16648709_gb_AY058131.1_ 560	zinc finger (C3HC4-type RING finger) family protein 288
260277_at	At1g80520	hypothetical protein predicted by genscan+	expressed protein
260203_at	At1g52890	NAM-like protein similar to NAM (no apical meristem) GB:CAA63101 from [Petunia x hybrida]	no apical meristem (NAM) family protein
260097_at	At1g73220	putative transporter similar to organic cation transporter 3 GB:AAD20978 [Mus musculus]; contains Pfam profile: PF00083 Sugar (and other) transporter;supported by full-length cDNA: Ceres:39729.	sugar transporter family protein
260105_at	At1g35480	hypothetical protein predicted by genscan+	hAT-like transposase family (hobo/Ac/Tam3)
259994_at	At1g68130	putative C2H2-type zinc finger protein contains Pfam profile: Zinc finger, C2H2 type (3 predicted zinc fingers); C-term similar to C-term of hypothetical proteins: GB:S48856 [Solanum tuberosum], GB:AAC18941 [Zea mays] 223	zinc finger (C2H2 type) family protein
260007_at	At1g67870	unknown protein contains non-consensus GG donor splice site at exon2; modeled to est match.;supported by full-length cDNA: Ceres:124169.	glycine-rich protein
259909_at	At1g60870	unknown protein ; supported by full-length cDNA: Ceres: 14237.	expressed protein
259918_at	At1g72570	putative AP2 domain transcription factor contains Pfam profile: PF00847 AP2 domain (2 copies); contains non-consensus TA acceptor splice site at exon 4	ovule development protein, putative
259884_at	At1g76390	hypothetical protein predicted by genscan+	armadillo/beta-catenin repeat family protein / U-box domain-containing protein 90
259858_at	At1g68400	putative receptor kinase similar to receptor kinase GB:AAA33715 from [Petunia integrifolia]; supported by cDNA: gi_14190424_gb_AF378890.1_AF378890	leucine-rich repeat transmembrane protein kinase, putative
259842_at	At1g73600	phosphoethanolamine N-methyltransferase, putative similar to GI:7407189 from [Spinacia oleracea]	phosphoethanolamine N-methyltransferase 3, putative (NMT3) 307
259848_at	At1g72180	leucine-rich receptor-like protein kinase, putative similar to GI:3641252 from [Malus x domestica] (Plant Mol. Biol. 40 (6), 945-957 (1999))	leucine-rich repeat transmembrane protein kinase, putative
259799_at	At1g72290	drought induced protein, putative similar to GI:17812 from [Brassica napus] (Plant J. 2 (5), 685-693 (1992));supported by full-length cDNA: Ceres:106020.	trypsin and protease inhibitor family protein / Kunitz family protein 654
259773_at	At1g29500	auxin-induced protein, putative similar to SP:P33083 from [Glycine max]	auxin-responsive protein, putative
259774_at	At1g29520	plasma membrane associated protein, putative similar to GI:6851373 from [Hordeum vulgare]	AWPM-19-like membrane family protein
259783_at	At1g29510	auxin-induced protein, putative similar to SP:P33083 from [Glycine max];supported by full-length cDNA: Ceres:9311. 53	auxin-responsive protein, putative
259788_at	At1g29670	lipase/hydrolase, putative contains Pfam profile: PF00657 Lipase/Acylhydrolase with GDSL-like motif;supported by full-length cDNA: Ceres:23556.	GDSL-motif lipase/hydrolase family protein
259735_at	At1g64405	Expressed protein ; supported by full-length cDNA: Ceres: 262193.	expressed protein
259736_at	At1g64390	endo-beta-1,4-glucanase, putative similar to GI:4972236 from [Fragaria x ananassa] (Plant Mol. Biol. 40, 323-332 (1999)); supported by cDNA: gi_13937172_gb_AF372940.1_AF372940	endo-1,4-beta-glucanase, putative / cellulase, putative
259751_at	At1g71030	putative transcription factor similar to myb-related transcription factor 24 GB:S71287;supported by full-length cDNA: Ceres:31592. 180	myb family transcription factor
259685_at	At1g63090	unknown protein	F-box family protein / SKP1 interacting partner 3-related
259660_at	At1g55260	unknown protein ; supported by full-length cDNA: Ceres: 13599.	protease inhibitor/seed storage/lipid transfer protein (LTP) family protein
259661_at	At1g55265	Expressed protein ; supported by full-length cDNA: Ceres: 14943.	expressed protein
259596_at	At1g28130	auxin-regulated GH3 protein, putative similar to auxin-regulated GH3 protein GI:18590 from (Glycine max); supported by cDNA: gi_15450364_gb_AY052283.1_	auxin-responsive GH3 family protein
259570_at	At1g20440	hypothetical protein	dehydrin (COR47)
259516_at	At1g20450	hypothetical protein ; supported by cDNA: gi_15081631_gb_AY048208.1_	dehydrin (ERD10)
259518_at	At1g20510	hypothetical protein ; supported by cDNA: gi_13430675_gb_AF360250.1_AF360250	4-coumarate--CoA ligase family protein / 4-coumaroyl-CoA synthase family protein
259520_at	At1g12320	hypothetical protein	expressed protein
259523_at	At1g12500	hypothetical protein	phosphate translocator-related
259507_at	At1g43910	unknown protein	AAA-type ATPase family protein
259466_at	At1g19050	response regulator 5, putative similar to response regulator 5 GI:3953599 from [Arabidopsis thaliana]; supported by cDNA: gi_3953602_dbj_AB008490.1_AB008490	two-component responsive regulator / response regulator 7 (ARR7)
259417_at	At1g02340	unknown protein contains similarity to phytochrome interacting factor 3 GI:3929586 from [Arabidopsis thaliana]; supported by cDNA: gi_11870114_gb_AF324245.1_AF324245	long hypocotyl in far-red 1 (HFR1) / reduced phytochrome signaling (REP1) / basic helix-loop-helix FBI1 protein (FBI1) / reduced sensitivity to far-red light (RSF1) / bHLH protein 26 (BHLH026) (BHLH26)
259386_at	At1g13400	hypothetical protein contains similarity to zinc finger protein GI:790683 from (Arabidopsis thaliana)	zinc finger (C2H2 type) family protein
259366_at	At1g13280	allene oxide cyclase, putative similar to allene oxide cyclase GI:8977961 from [Lycopersicon esculentum]; supported by cDNA: gi_16323064_gb_AY057636.1_	allene oxide cyclase family protein
259373_at	At1g69160	hypothetical protein predicted by genemark.hmm; supported by cDNA: gi_16648778_gb_AY058166.1_ 40	expressed protein
259286_at	At3g11480	hypothetical protein similar to hypothetical protein GB:AAD19781 [Arabidopsis thaliana]	S-adenosyl-L-methionine:carboxyl methyltransferase family protein
259252_at	At3g07610	hypothetical protein similar to hypothetical proteins GB:AAC17616, GB:AAB96846 [Arabidopsis thaliana]	transcription factor jumonji (jmjC) domain-containing protein
259173_at	At3g03640	beta-glucosidase identical to beta-glucosidase GB:AAC31962 [Arabidopsis thaliana]; supported by cDNA: gi_3420934_gb_AF082157.1_AF082157	glycosyl hydrolase family 1 protein
259174_at	At3g03690	hypothetical protein similar to putative glycosylation enzyme GB:AAD14462 [Arabidopsis thaliana], putative protein GB:CAB43880 [Arabidopsis thaliana], hypothetical protein GB:AAB97711 [Arabidopsis thaliana], putative zinc finger protein GB:AAC23649 [Arab	glycosyltransferase family 14 protein / core-2/I-branching enzyme family protein 36
259187_at	At3g01530	putative transcription factor similar to myb26 transcription factor GB:CAA71992 [Pisum sativum];supported by full-length cDNA: Ceres:94595.	myb family transcription factor (MYB57)
259163_at	At3g01490	putative protein kinase similar to ATMRK1, an Arabidopsis protein kinase related to mammal mixed-lineage kinases and Raf protein kinases GB:BAA22079 [Arabidopsis thaliana]; supported by cDNA: gi_16323086_gb_AY057647.1_	protein kinase, putative
259165_at	At3g01470	homeobox-leucine zipper protein HAT5 (HD-ZIP protein 5) (HD-ZIP protein ATHB-1) identical to homeobox-leucine zipper protein HAT5 (HD-ZIP protein 5) (HD-ZIP protein ATHB-1) GB:Q02283 [Arabidopsis thaliana]; supported by cDNA: gi_16648821_gb_AY058188.1_	homeobox-leucine zipper protein 5 (HAT5) / HD-ZIP protein 5 / HD-ZIP protein (HB-1)
259102_at	At3g11660	unknown protein similar to hin1 GB:CAA68848 [Nicotiana tabacum];supported by full-length cDNA: Ceres:8166.	harpin-induced family protein / HIN1 family protein / harpin-responsive family protein
259042_at	At3g03450	RGA1-like protein similar to RGA1 protein GB:AAC67333 [Arabidopsis thaliana], possible involvement in nitrogen metabolism	gibberellin response modulator, putative / gibberellin-responsive modulator, putative
259058_at	At3g03470	putative cytochrome P450 similar to cytochrome P450 89A2 GB:Q42602 [Arabidopsis thaliana]; supported by cDNA: gi_15983413_gb_AF424581.1_AF42458184	cytochrome P450, putative
259061_at	At3g07410	putative GTP-binding protein similar to GTP-binding protein GB:BAA02108 [Pisum sativum], HMM hit: Ras family (contains ATP/GTP binding P-loop)	Ras-related GTP-binding family protein
259000_at	At3g01860	hypothetical protein predicted by genscan expressed protein
258976_at	At3g01980	putative dehydrogenase contains Pfam profiles: PF00106 short chain dehydrogenase, PF00678 short chain dehydrogenase reductase C-terminus; supported by full-length cDNA: Ceres: 42644.	short-chain dehydrogenase/reductase (SDR) family protein
258962_at	At3g10570	putative cytochrome P450 similar to cytochrome P450 77A3 GB:O48928 [Glycine max]	cytochrome P450, putative
258940_at	At3g09930	putative lipase acylhydrolase contains Pfam profile: PF00657 lipase acylhydrolase with GDSL-like motif 22	GDSL-motif lipase/hydrolase family protein
258888_at	At3g05620	putative pectinesterase similar to pectinesterase PPE8B precursor GB:Q43062 from [Prunus persica]	pectinesterase family protein
258901_at	At3g05640	putative protein phosphatase-2C similar to protein phosphatase-2C GB:AAC36699 from [Mesembryanthemum crystallinum]; supported by cDNA: gi_15215718_gb_AY050388.1_	protein phosphatase 2C, putative / PP2C, putative 57
258913_at	At3g06450	unknown protein similar to putative Anion exchanger family members: GB:AAD39673, GB:AAD55295 [Arabidopsis thaliana]	anion exchange family protein
258882_at	At3g06330	unknown protein ; supported by full-length cDNA: Ceres: 6790.	zinc finger (C3HC4-type RING finger) family protein 178
258807_at	At3g04030	transfactor-like similar to transfactor GB:BAA75684 [Nicotiana tabacum]	myb family transcription factor
258757_at	At3g10910	putative RING zinc finger protein contains Pfam profile: PF00097 Zinc finger, C3HC4 type (RING finger) 32	zinc finger (C3HC4-type RING finger) family protein 23
258727_at	At3g11930	ethylene-responsive protein, putative similar to ER6 protein GB:AAD46412 GI:5669654 from (Lycopersicon esculentum); supported by full-length cDNA: Ceres: 7474.	universal stress protein (USP) family protein
258507_at	At3g06500	neutral invertase, putative similar to neutral invertase GB:CAA76145 from [Daucus carota] (Physiol. Plantarum (1999) 107, 159-165)	beta-fructofuranosidase, putative / invertase, putative / saccharase, putative / beta-fructosidase, putative825
258519_at	At3g06760	unknown protein	drought-responsive family protein
258530_at	At3g06840	hypothetical protein predicted by genemark.hmm;supported by full-length cDNA: Ceres:11863.	expressed protein
258535_at	At3g06750	unknown protein ; supported by cDNA: gi_14532647_gb_AY039948.1_	hydroxyproline-rich glycoprotein family protein
258434_at	At3g16770	AP2 domain containing protein RAP2.3 identical to GB:AAC49769 from [Arabidopsis thaliana];supported by full-length cDNA: Ceres:35981.	AP2 domain-containing protein RAP2.3 (RAP2.3)116
258409_at	At3g17640	hypothetical protein similar to GB:AAB97719 from [Arabidopsis thaliana]	leucine-rich repeat family protein
258358_at	At3g14380	unknown protein similar to unknown protein GB:AAD50013 from [Arabidopsis thaliana]	integral membrane family protein
258369_at	At3g14310	putative pectin methylesterase similar to pectin methylesterase GB:Q42534 from [Arabidopsis thaliana];supported by full-length cDNA: Ceres:13261.	pectinesterase family protein
258370_at	At3g14395	Expressed protein ; supported by full-length cDNA: Ceres: 9155.	expressed protein
258321_at	At3g22840	early light-induced protein identical to early light-induced protein GB:AAB88391 from [Arabidopsis thaliana];supported by full-length cDNA: Ceres:14490.	chlorophyll A-B binding family protein / early light-induced protein (ELIP)
258289_at	At3g23450	hypothetical protein predicted by genemark	pseudogene, similar to unnamed protein product 29
258290_at	At3g23460	hypothetical protein predicted by genemark	cyclopropane fatty acid synthase-related
258300_at	At3g23340	putative casein kinase I similar to casein kinase I GB:CAA55396 from [Arabidopsis thaliana]; supported by cDNA: gi_15809823_gb_AY054179.1_ 27	casein kinase, putative
258237_at	At3g27810	myb protein identical to ATMYB3 GB:BAA21618 from [Arabidopsis thaliana]	myb family transcription factor (MYB3) (MYB21)
258167_at	At3g21560	UDP-glucose:indole-3-acetate beta-D-glucosyltransferase, putative similar to UDP-glucose:indole-3-acetate beta-D-glucosyltransferase GB:AAB58497	UDP-glucosyltransferase, putative
258181_at	At3g21670	nitrate transporter identical to nitrate transporter GB:CAB38706 [Arabidopsis thaliana];supported by full-length cDNA: Ceres:111089. 322	nitrate transporter (NTP3)
258140_at	At3g24503	Expressed protein ; supported by cDNA: gi_15912240_gb_AY056398.1_	aldehyde dehydrogenase (ALDH1a)
258116_at	At3g14520	hypothetical protein similar to terpene synthase GB:CAA72074 from [Arabidopsis thaliana] 15	terpene synthase/cyclase family protein
258091_at	At3g14560	hypothetical protein predicted by genmark;supported by full-length cDNA: Ceres:19279.	expressed protein
258078_at	At3g25870	unknown protein ;supported by full-length cDNA: Ceres:141813.	expressed protein
258033_at	At3g21250	unknown protein similar to MRP-like ABC transporter GB:AAC49791 from [Arabidopsis thaliana]	ABC transporter family protein
258018_at	At3g19500	hypothetical protein predicted by genscan+;supported by full-length cDNA: Ceres:110428. 105	ethylene-responsive protein -related
258023_at	At3g19450	cinnamyl alcohol dehydrogenase identical to GB:P48523 from [Arabidopsis thaliana];supported by full-length cDNA: Ceres:4357. 119	cinnamyl-alcohol dehydrogenase (CAD)
258028_at	At3g27473	hypothetical protein	DC1 domain-containing protein
257975_at	At3g20830	unknown protein similar to GB:AAD30630 from [Arabidopsis thaliana]	protein kinase family protein
257915_at	At3g23130	superman protein identical to superman protein GB:S60325 from [Arabidopsis thaliana]	superman protein (SUP) / zinc finger (C2H2 type) family protein207
257855_at	At3g13040	hypothetical protein predicted by genefinder;supported by full-length cDNA: Ceres:116381. 177	myb family transcription factor
257858_at	At3g12920	hypothetical protein predicted by genefinder;supported by full-length cDNA: Ceres:924.	expressed protein
257824_at	At3g25290	unknown protein ; supported by cDNA: gi_16323199_gb_AY057704.1_	auxin-responsive family protein
257793_at	At3g26960	unknown protein ;supported by full-length cDNA: Ceres:96816.	expressed protein
257769_at	At3g23050	indoleacetic acid (IAA)-inducible gene (IAA7) identical to (IAA7) gene GB:U18409 [Arabidopsis thaliana] (J. Mol. Biol. 251 (4), 533-549 (1995));supported by full-length cDNA: Ceres:38286.	auxin-responsive protein / indoleacetic acid-induced protein 7 (IAA7)
257772_at	At3g23080	unknown protein C-term similar to phosphatidylcholine transfer protein GB:AAF08345 [Homo sapiens]; supported by cDNA: gi_15810256_gb_AY056167.1_	expressed protein
257698_at	At3g12730	regulatory protein of P-starvation acclimation response Psr1, putative similar to regulatory protein of P-starvation acclimation response Psr1 GB:AAD55941 from [Chlamydomonas reinhardtii] 0.74	myb family transcription factor
257701_at	At3g12710	unknown protein contains similarity to 3-methyladenine-DNA glycosidase I GB:P05100 from [Escherichia coli];supported by full-length cDNA: Ceres:116541. 405	methyladenine glycosylase family protein
257629_at	At3g26140	cellulase, putative contains Pfam profile: PF00150 cellulase (glycosyl hydrolase family 5) 68	glycosyl hydrolase family 5 protein / cellulase family protein
257644_at	At3g25780	unknown protein ;supported by full-length cDNA: Ceres:3457.	allene oxide cyclase, putative / early-responsive to dehydration protein, putative / ERD protein, putative 313
257313_at	At3g26520	gamma tonoplast intrinsic protein nearly identical to gamma tonoplast intrinsic protein 2 (TIP2) GB:AF057137 [Arabidopsis thaliana]; supported by cDNA: gi_2246620_gb_AF004393.1_AF004393	tonoplast intrinsic protein, putative
257299_at	At3g28050	unknown protein ;supported by full-length cDNA: Ceres:6530.	nodulin MtN21 family protein
257263_at	At3g22070	unknown protein ;supported by full-length cDNA: Ceres:3078.	proline-rich family protein
257220_at	At3g27812	MYB family transcription factor (Atmyb3), putative 3' region identical to ATMYB3 GB:AB005888 [Arabidopsis thaliana]	myb family transcription factor (MYB3) (MYB21) 274
257051_at	At3g15270	squamosa promoter binding protein-like 5 identical to GB:CAB56571 from [Arabidopsis thaliana]	squamosa promoter-binding protein-like 5 (SPL5) 56
257054_at	At3g15353	Expressed protein ; supported by full-length cDNA: Ceres: 32882.	metallothionein protein, putative
257035_at	At3g19270	cytochrome P450, putative similar to cytochrome P450 GB:BAA37167 from [Arabidopsis thaliana];supported by full-length cDNA: Ceres:126144. 451	cytochrome P450 family protein
256970_at	At3g21090	ABC transporter, putative similar to ATP-binding cassette, sub-family G (WHITE), member 2 GB:NP_036050 from [Mus musculus] 681	ABC transporter family protein
256926_at	At3g22540	hypothetical protein predicted by genemark.hmm	expressed protein
256927_at	At3g22550	unknown protein	senescence-associated protein-related
256870_at	At3g26300	cytochrome P450, putative contains Pfam profile: PF00067 cytochrome P450	cytochrome P450, putative contains Pfam profile: PF00067 cytochrome P450 107
256875_at	At3g26330	cytochrome P450, putative contains Pfam profile: PF00067 cytochrome P450	cytochrome P450 family protein
256857_at	At3g15170	NAM-like protein similar to NAM (no apical meristem formation) GB:CAA63101 [Petunia x hybrida]; supported by cDNA: gi_12060421_dbj_AB049069.1_AB049069	cup-shaped cotyledon1 protein / CUC1 protein (CUC1)
256818_at	At3g21420	hypothetical protein contains Pfam profile: PF00671 iron/ascorbate oxidoreductase family;supported by full-length cDNA: Ceres:118190.	oxidoreductase, 2OG-Fe(II) oxygenase family protein
256744_at	At3g29350	ATHP2, putative similar to ATHP2 GB:BAA37111 from [Arabidopsis thaliana];supported by full-length cDNA: Ceres:24559.	two-component phosphorelay mediator 1 (HP1) 363
256626_at	At3g20015	hypothetical protein, 5' partial	hypothetical protein, 5' partial
256577_at	At3g28220	unknown protein	meprin and TRAF homology domain-containing protein / MATH domain-containing protein383
256596_at	At3g28540	hypothetical protein predicted by genemark.hmm	AAA-type ATPase family protein
256572_at	At3g30740	40S RIBOSOMAL PROTEIN S25, putative similar to GB:P46301 GI:1173234 40S RIBOSOMAL PROTEIN S25 from [Lycopersicon esculentum] 4	40S ribosomal protein S25 (RPS25C), pseudogene 4
256525_at	At1g66180	unknown protein ;supported by full-length cDNA: Ceres:99625.	aspartyl protease family protein
256489_at	At1g31550	unknown protein	GDSL-motif lipase, putative
256509_at	At1g75300	NADPH oxidoreductase, putative similar to GI:1708420 from [Arabidopsis thaliana] (J. Biol. Chem. 270 (44), 26224-26231 (1995)) 88	isoflavone reductase, putative
256452_at	At1g75240	hypothetical protein predicted by genemark.hmm;supported by full-length cDNA: Ceres:10873.	zinc finger homeobox family protein / ZF-HD homeobox family protein
256469_at	At1g32540	zinc-finger protein, putative similar to GI:5262161 from [Arabidopsis thaliana]; supported by cDNA: gi_16323142_gb_AY057675.1_	zinc finger protein, putative
256425_at	At1g33560	disease resistance protein, putative similar to disease resistance protein RPP1-WsB GB:BAB01321 GI:9279731 from (Arabidopsis thaliana)	disease resistance protein (CC-NBS-LRR class), putative
256321_at	At1g55020	lipoxygenase, putative similar to lipoxygenase GI:1407704 from [Solanum tuberosum]; supported by cDNA: gi_289202_gb_L04637.1_ATHLIPOXY	lipoxygenase (LOX1)
256293_at	At1g69440	pinhead-like protein similar to pinhead [Arabidopsis thaliana] GI:5107374	PAZ domain-containing protein / piwi domain-containing protein102
256299_at	At1g69530	expansin (At-EXP1) identical to expansin (At-EXP1) [Arabidopsis thaliana] GI:1041702;supported by full-length cDNA: Ceres:255048.	expansin, putative (EXP1)
256300_at	At1g69490	unknown protein similar to N-term half of NAC domain protein NAM [Arabidopsis thaliana] GI:4325282;supported by full-length cDNA: Ceres:21634.	no apical meristem (NAM) family protein
256311_at	At1g30330	auxin response factor 6 (ARF6) identical to ARF6 [Arabidopsis thaliana] GI:4102600 (Science 276 (5320), 1865-1868 (1997)); supported by cDNA: gi_4102599_gb_AF013467.1_AF013467	auxin-responsive factor (ARF6)
256255_at	At3g11280	MYB-family transcription factor, putative contains Pfam profile: PF00249 Myb-like DNA-binding domain;supported by full-length cDNA: Ceres:109398.	myb family transcription factor
256222_at	At1g56210	hypothetical protein predicted by genemark.hmm;supported by full-length cDNA: Ceres:107869.	copper chaperone (CCH)-related
256166_at	At1g36920	hypothetical protein	hypothetical protein
256186_at	At1g51680	4-coumarate:CoA ligase 1 identical to 4-coumarate:CoA ligase 1 [Arabidopsis thaliana] GI:5702184; supported by cDNA: gi_609339_gb_U18675.1_ATU18675 249	4-coumarate--CoA ligase 1 / 4-coumaroyl-CoA synthase 1 (4CL1)
256192_at	At1g30110	diadenosine 5,5-P1,P4-tetraphosphate hydrolase, putative similar to diadenosine 5,5-P1,P4-tetraphosphate hydrolase GI:1888556 from [Lupinus angustifolius];supported by full-length cDNA: Ceres:35505.	diadenosine 5',5'''-P1,P4-tetraphosphate hydrolase, putative
256159_at	At1g30135	Expressed protein ; supported by full-length cDNA: Ceres: 31945.	expressed protein
256145_at	At1g48750	lipid transfer protein, putative similar to lipid transfer protein GI:9279661 from [Arabidopsis thaliana]; supported by cDNA: gi_15028044_gb_AY045879.1_	delta-adaptin, putative
256109_at	At1g16950	hypothetical protein predicted by genemark.hmm	expressed protein
256069_at	At1g13740	hypothetical protein predicted by genscan+; supported by cDNA: gi_15810574_gb_AY056326.1_	expressed protein
256042_at	At1g07220	hypothetical protein predicted by genemark.hmm	expressed protein
256017_at	At1g19180	unknown protein ;supported by full-length cDNA: Ceres:38751.	expressed protein
255937_at	At1g12610	transcriptional activator CBF1, putative similar to transcriptional activator CBF1 GI:1899058 from [Arabidopsis thaliana	DRE-binding protein, putative / CRT/DRE-binding factor, putative 94
255860_at	At5g34940	putative protein heparanase, Homo sapiens, EMBL:AF144325	glycosyl hydrolase family 79 N-terminal domain-containing protein
255842_at	At2g33530	putative serine carboxypeptidase II	serine carboxypeptidase S10 family protein
255794_at	At2g33480	putative NAM (no apical meristem)-like protein ; supported by cDNA: gi_15294215_gb_AF410299.1_AF410299	no apical meristem (NAM) family protein
255795_at	At2g33380	putative calcium-binding EF-hand protein ; supported by cDNA: gi_10862967_dbj_AB039924.1_AB039924	calcium-binding RD20 protein (RD20)
255805_at	At4g10240	zinc-finger - like protein zinc-finger protein R2931, Oryza sativa, PIR3:JE0116	zinc finger (B-box type) family protein
255786_at	At1g19670	unknown protein contains similarity to chlorophyllase GI:7415999 from [Chenopodium album]; supported by full-length cDNA: Ceres: 31589.	coronatine-responsive protein / coronatine-induced protein 1 (CORI1)
255766_at	At1g16750	unknown protein ;supported by full-length cDNA: Ceres:121070.	expressed protein
255675_at	At4g00480	MYC1 transcription factor	myc-related transcription factor (MYC1)
255645_at	At4g00880	coded for by A. thaliana cDNA T43845 similar to auxin-induced protein	auxin-responsive family protein
255604_at	At4g01080	hypothetical protein	expressed protein
255622_at	At4g01070	putative flavonol glucosyltransferase similar to Manihot esculenta flavonol 3-O-glucosyltransferase 5, GenBank accession number Q40287;supported by full-length cDNA: Ceres:1204.	UDP-glucoronosyl/UDP-glucosyl transferase family protein
255578_at	At4g01450	predicted protein of unknown function similar to M. truncatula MtN21, GenBank accession number Y15293; F11O4.14 was picked up in a screen for marker I41G... (for example)	nodulin MtN21 family protein
255483_at	At4g02500	putative glycosyltransferase similar to A. thaliana protein T20K9.11, GenBank accession number 3445207; supported by cDNA: gi_16209668_gb_AY057598.1_	galactosyl transferase GMA12/MNN10 family protein
255403_at	At4g03400	putative GH3-like protein similar to soybean GH3 auxin-inducible protein, GenBank accession number X60033; supported by cDNA: gi_16649142_gb_AY059941.1_	auxin-responsive GH3 family protein
255184_at	At4g07730	putative athila transposon protein	gypsy-like retrotransposon family (Athila)
255152_at	At4g08190	Rab-like protein Rab11 protein - Arabidopsis thaliana,PID:e1172554	pseudogene, RAS-related GTP binding protein /// Ras-related GTP-binding protein, putative 5
255094_at	At4g08590	putative zinc finger protein	zinc finger (C3HC4-type RING finger) family protein 155
255104_at	At4g08685	Expressed protein ; supported by full-length cDNA: Ceres: 1734.	pollen Ole e 1 allergen and extensin family protein 384
255032_at	At4g09500	putative protein anthocyanin rhamnosyltransferase -Petunia x hybrida, PID:g454253	glycosyltransferase family protein
255037_at	At4g09460	DNA-binding protein ;supported by full-length cDNA: Ceres:28019.	myb family transcription factor
255016_at	At4g10120	sucrose-phosphate synthase - like protein sucrose-phosphate synthase, Zea mays, PIR2:JQ1329	sucrose-phosphate synthase, putative
254956_at	At4g10850	putative protein various predicted proteins, Arabidopsis thaliana;supported by full-length cDNA: Ceres:33161.	nodulin MtN3 family protein
254917_at	At4g11350	putative protein various hypothetical proteins from Arabidopsis thaliana	fringe-related protein
254810_at	At4g12390	putative protein pectinesterase - Citrus sinensis,PID:g2098711;supported by full-length cDNA: Ceres:27615.	invertase/pectin methylesterase inhibitor family protein
254693_at	At4g17880	bHLH protein - like bHLH protein, Arabidopsis thaliana, PATCHX:E255557	basic helix-loop-helix (bHLH) family protein
254705_at	At4g17870	putative protein ; supported by cDNA: gi_14596204_gb_AY042890.1_	expressed protein
254670_at	At4g18390	teosinte branched1 - like protein teosinte branched1 protein - Zea mays, PIR2:T04347 195	TCP family transcription factor, putative
254616_at	At4g18710	shaggy-like protein kinase etha (EC 2.7.1.-) ;supported by full-length cDNA: Ceres:256076.	shaggy-related protein kinase eta / ASK-eta (ASK7)
254561_at	At4g19160	putative protein ; supported by cDNA: gi_15292760_gb_AY050814.1_	expressed protein
254574_at	At4g19430	expressed protein supported by cDNA: Ceres:13917.	expressed protein
254575_at	At4g19460	putative protein various predicted proteins, Arabidopsis thaliana;supported by full-length cDNA: Ceres:42503.	glycosyl transferase family 1 protein
254543_at	At4g19810	putative chitinase chitinase (EC 3.2.1.14) / lysozyme (EC 3.2.1.17) PZ precursor, pathogenesis-related, common tobacco, PIR2:S51591	glycosyl hydrolase family 18 protein
254550_at	At4g19690	Fe(II) transport protein ;supported by full-length cDNA: Ceres:3164.	iron-responsive transporter (IRT1)
254520_at	At4g19960	potassium transporter-like protein putative potassium transporter AtKT2p & AtKT1p, Arabidopsis thaliana, Patchx:G2384669 & Patchx:G2384671 76	potassium transporter family protein
254522_at	At4g19980	hypothetical protein	expressed protein
254496_at	At4g20070	hyuC-like protein 5-substituted hydantoins to the corresponding L-amino acids, Pseudomonas sp.,PIR2:D42594	peptidase M20/M25/M40 family protein
254515_at	At4g20270	CLV1 receptor kinase like protein CLAVATA1 receptor kinase, Arabidopsis th., PATX:G2160756	leucine-rich repeat transmembrane protein kinase, putative
254490_at	At4g20320	CTP synthase like protein CTP synthase, Methanococcus jannaschii,PIR2:E64446	CTP synthase, putative / UTP--ammonia ligase, putative
254491_at	At4g20300	putative protein hypothetical protein Arabidopsis thaliana;supported by full-length cDNA: Ceres:18947. 219	expressed protein
254377_at	At4g21650	subtilisin proteinase - like subtilisin-like proteinase ag12, Alnus glutinosa, PIR2:S52769; supported by cDNA: gi_16649028_gb_AY059884.1_ 191	subtilase family protein
254361_at	At4g22212	Expressed protein ; supported by full-length cDNA: Ceres: 113536.	expressed protein
254362_at	At4g22160	Expressed protein ; supported by full-length cDNA: Ceres: 99521.	expressed protein
254321_at	At4g22590	trehalose-6-phosphate phosphatase - like protein trehalose-6-phosphate phosphatase (AtTPPA), PID:g2944178	trehalose-6-phosphate phosphatase, putative
254226_at	At4g23690	putative disease resistance response protein disease resistance response protein 206-d -Pisum sativum (pea), gb:M18250;supported by full-length cDNA: Ceres:660.	disease resistance-responsive family protein / dirigent family protein
254234_at	At4g23680	putative major latex protein major latex protein type 1 - Arabidopsis thaliana, EMBL:X91960; supported by cDNA: gi_13605713_gb_AF361838.1_AF361838 1056	major latex protein-related / MLP-related
254189_at	At4g24000	putative protein cellulose synthase catalytic subunit, Arabidopsis thaliana, gb:AF027173;supported by full-length cDNA: Ceres:112955.	cellulose synthase family protein
254158_at	At4g24380	putative protein dihydrofolate reductase - Schizosaccharomyces pombe,PID:e1320950;supported by full-length cDNA: Ceres:27155.	expressed protein
254122_at	At4g24510	CER2 ;supported by full-length cDNA: Ceres:33382.	eceriferum protein (CER2)
254065_at	At4g25420	gibberellin 20-oxidase - Arabidopsis thaliana	gibberellin 20-oxidase
254024_at	At4g25780	putative pathogenesis-related protein gene PR-1 protein - Medicago truncatula, PIR2:S47171	pathogenesis-related protein, putative
253880_at	At4g27590	Expressed protein ;supported by cDNA: Ceres:11048	copper-binding protein-related
253842_at	At4g27860	putative protein putative proteins from Arabidopsis thaliana; supported by cDNA: gi_17063190_gb_AY062118.1_	integral membrane family protein
253827_at	At4g28085	Expressed protein ; supported by cDNA: gi_15028040_gb_AY045877.1_	expressed protein
253754_at	At4g29020	glycine-rich protein like glycine-rich protein 5 - Arabidopsis thaliana,PIR2:JQ1064; supported by full-length cDNA: Ceres: 33435. 1144	glycine-rich protein
253684_at	At4g29690	nucleotide pyrophosphatase - like protein type I phosphodiesterase/nucleotide pyrophosphatase family protein
253697_at	At4g29700	nucleotide pyrophosphatase -like protein nucleotide pyrophosphatase, Oryza sativa, gb:T03293; supported by cDNA: gi_13430713_gb_AF360269.1_AF360269	type I phosphodiesterase/nucleotide pyrophosphatase family protein
253643_at	At4g29780	hypothetical protein ;supported by full-length cDNA: Ceres:249769.	expressed protein
253650_at	At4g30020	EST GB:N37377 spans last intron and 3' end of gene contains similarity to meiotic serine proteinase TMP GI:6468325 from [Lycopersicon esculentum]	subtilase family protein
253617_at	At4g30410	hypothetical protein	expressed protein
253600_at	At4g30810	SERINE CARBOXYPEPTIDASE II - like protein serine-type carboxypeptidase, Hordeum vulgare, PIR2:S44191; supported by cDNA: gi_15293048_gb_AY050958.1_	serine carboxypeptidase S10 family protein
253550_at	At4g30960	putative protein kinase serine/threonine protein kinase, Arabidopsis thaliana, PID:D1006875; supported by cDNA: gi_14334745_gb_AY035046.1_	CBL-interacting protein kinase 6 (CIPK6)
253485_at	At4g31800	Expressed protein ; supported by full-length cDNA: Ceres: 40692.	WRKY family transcription factor
253483_at	At4g31910	putative protein anthranilate N-hydroxycinnamoyl/benzoyltransferase,Dianthus caryophyllus, Z84384; supported by cDNA: gi_15450358_gb_AY052280.1_	transferase family protein
253411_at	At4g32980	homeobox gene ATH1	homeobox protein (ATH1)
253382_at	At4g33040	putative protein AT.I.24, Arabidopsis thaliana, gb:U63815;supported by full-length cDNA: Ceres:4868. 202	glutaredoxin family protein
253331_at	At4g33490	nucellin -like protein nucellin - Hordeum vulgare,PIR:G2290202;supported by full-length cDNA: Ceres:24738.	nucellin protein, putative
253346_at	At4g33600	hypothetical protein	hypothetical protein
253302_at	At4g33660	Expressed protein ; supported by full-length cDNA: Ceres: 109432.	expressed protein
253263_at	At4g34000	abscisic acid responsive elements-binding factor(ABF3) identical to abscisic acid responsive elements-binding factor (ABF3) GI:6739280 from [Arabidopsis thaliana]; supported by cDNA: gi_15451049_gb_AY054605.1_	ABA-responsive element-binding protein / abscisic acid responsive elements-binding factor (ABRE) / ABA-responsive elements-binding factor (ABF3)
253264_at	At4g33950	protein kinase - like protein protein kinase, 41K, Arabidopsis thaliana,PIR2:S71172; supported by cDNA: gi_15451087_gb_AY054624.1_	protein kinase, putative
253270_at	At4g34160	cyclin delta-3	cyclin delta-3 (CYCD3)
253281_at	At4g34138	predicted protein	UDP-glucoronosyl/UDP-glucosyl transferase family protein
253285_at	At4g34250	fatty acid elongase - like protein fatty acid elongase 1(Fae1), Arabidopsis thaliana, U29142 49	fatty acid elongase, putative
253259_at	At4g34410	putative protein ethylene-responsive element binding protein homolog, Stylosanthes hamata, U91857 175	AP2 domain-containing transcription factor, putative
253245_at	At4g34590	bZIP transcription factor ATB2	bZIP transcription factor family protein
253249_at	At4g34680	GATA transcription factor 3	GATA transcription factor 3, putative (GATA-3)
253203_at	At4g34710	arginine decarboxylase SPE2 ; supported by cDNA: gi_14517491_gb_AY039581.1_	arginine decarboxylase 2 (SPE2)
253218_at	At4g34980	subtilisin-like serine protease similar to SBT1, a subtilase from tomato plants GI:1771160 from [Lycopersicon esculentum]	subtilase family protein
253181_at	At4g35180	amino acid permease - like protein Lily mRNA, Lilium longiflorum, gb:D21814;supported by full-length cDNA: Ceres:36461.	amino acid transporter family protein
253182_at	At4g35190	putative protein ctf, Mycobacterium leprae, gb:U15180;supported by full-length cDNA: Ceres:33995. 337	expressed protein
253130_at	At4g35510	putative protein ;supported by full-length cDNA: Ceres:94039.	expressed protein
253076_at	At4g36160	NAM like protein P.hybrida NAM gene, PID:E205713	no apical meristem (NAM) family protein
253084_at	At4g36260	putative protein lateral root primordia (LRP1) gene, Arabidopsis thaliana, PATX:G882341 38	zinc finger protein-related
253101_at	At4g37430	cytochrome P450 monooxygenase (CYP91A2) ;supported by full-length cDNA: Ceres:33365.	cytochrome P450 81F1 (CYP81F1) (CYP91A2)
253073_at	At4g37410	cytochrome P450 monooxygenase - like protein cytochrome P450 monooxygenase CYP91A2, Arabidopsis thaliana, D78607;supported by full-length cDNA: Ceres:102007.	cytochrome P450, putative
253043_at	At4g37540	putative protein predicted protein, Arabidopsis thaliana;supported by full-length cDNA: Ceres:33704. 282	LOB domain protein 39 / lateral organ boundaries domain protein 39 (LBD39) 265
253064_at	At4g37730	bZIP transcription factor - like protein bZIP transcription factor ATB2, Arabidopsis thaliana, gb:X99747 116	bZIP transcription factor family protein
253065_at	At4g37740	putative protein predicted proteins, Arabidopsis thaliana	expressed protein
253039_at	At4g37760	squalene epoxidase - like protein squalene epoxidase, Panax ginseng, AB003516;supported by full-length cDNA: Ceres:118648. 122	squalene monooxygenase, putative / squalene epoxidase, putative
253021_at	At4g38050	putative protein permease 1 - Mesembryanthemum crystallinum,PID:g3202040	xanthine/uracil permease family protein
253009_at	At4g37930	glycine hydroxymethyltransferase like protein glycine hydroxymethyltransferase -Solanum tuberosum,PID:g438247;supported by full-length cDNA: Ceres:33799.	glycine hydroxymethyltransferase / serine hydroxymethyltransferase / serine/threonine aldolase (SHM1)371
252956_at	At4g38580	farnesylated protein (ATFP6) ; supported by full-length cDNA: Ceres: 10238.	heavy-metal-associated domain-containing protein / copper chaperone (CCH)-related
252958_at	At4g38620	putative transcription factor (MYB4) ; supported by cDNA: gi_3941411_gb_AF062860.1_AF062860	myb family transcription factor (MYB4)
252915_at	At4g38810	EF-Hand containing protein -like strond similarity to 39 kDa EF-Hand protein, Solanum tuberosum, AJ001310; supported by cDNA: gi_15810420_gb_AY056249.1_	calcium-binding EF hand family protein
252911_at	At4g39510	cytochrome P450 -like protein cytochrome P450 CYP86A1, Arabidopsis thaliana, EMBL:X90458;supported by full-length cDNA: Ceres:120342. 188	cytochrome P450 family protein
252863_at	At4g39800	myo-inositol-1-phosphate synthase ;supported by full-length cDNA: Ceres:1978.	inositol-3-phosphate synthase isozyme 1 / myo-inositol-1-phosphate synthase 1 / MI-1-P synthase 1 / IPS 1
252870_at	At4g39940	adenosine-5-phosphosulfate-kinase	adenylylsulfate kinase 2 (AKN2)
252872_at	At4g40010	putative serine/threonine protein kinase serine-threonine protein kinase TaPK3, Triticum aestivum, U29095	serine/threonine protein kinase, putative
252740_at	At3g43270	pectinesterase -like protein PECTINESTERASE PPE8B PRECURSOR, Prunus persica, SWISSPROT:PME_PRUPE 124	pectinesterase family protein
252741_at	At3g43280	putative protein predicted protein, Arabidopsis thaliana	hypothetical protein
252692_at	At3g43960	cysteine proteinase contains similarity to cysteine proteinase RD21A (thiol protease) GI:435619, SP:P43297 from [Arabidopsis thaliana];supported by full-length cDNA: Ceres:39621. 151	cysteine proteinase, putative
252679_at	At3g44260	CCR4-associated factor 1-like protein CAF1_MOUSE CCR4-ASSOCIATED FACTOR 1 - Mus musculus, SWISSPROT:CAF1_MOUSE; supported by cDNA: gi_15292828_gb_AY050848.1_ 0.76	CCR4-NOT transcription complex protein, putative 477
252618_at	At3g45140	lipoxygenase AtLOX2 ; supported by cDNA: gi_431257_gb_L23968.1_ATHATLO	lipoxygenase (LOX2)
252555_at	At3g45940	putative protein alpha-xylosidase, Arabidopsis thaliana, EMBL:AF144078	alpha-xylosidase, putative
252505_at	At3g46170	dehydrogenase -like protein alcohol dehydrogenase homolog, ripening-related, tomato, PIR:S39508	short-chain dehydrogenase/reductase (SDR) family protein
252530_at	At3g46500	putative protein several oxidases, mainly gibberellin 20-oxidases	oxidoreductase, 2OG-Fe(II) oxygenase family protein
252482_at	At3g46670	glucosyltransferase-like protein UDP-glucose glucosyltransferase - Arabidopsis thaliana, EMBL:AB016819;supported by full-length cDNA: Ceres:120105.	UDP-glucoronosyl/UDP-glucosyl transferase family protein
252372_at	At3g48000	aldehyde dehydrogenase (NAD+)-like protein aldehyde dehydrogenase (NAD+) 2A precursor (mitochondrial), Nicotiana tabacum; supported by cDNA: gi_13926324_gb_AF372911.1_AF372911	aldehyde dehydrogenase (ALDH2)
252373_at	At3g48090	disease resistance protein EDS1 ; supported by cDNA: gi_15028150_gb_AY046025.1_	disease resistance protein (EDS1)
252377_at	At3g47960	putative peptide transporter peptide transporter (ptr1), Hordeum vulgare, AF023472; supported by cDNA: gi_13877878_gb_AF370202.1_AF370202	proton-dependent oligopeptide transport (POT) family protein
252352_at	At3g48185	Expressed protein ; supported by full-length cDNA: Ceres: 3817.	expressed protein
252343_at	At3g48610	putative protein hypothetical protein F12C20.9 - Arabidopsis thaliana, PIR:T02648	phosphoesterase family protein
252321_at	At3g48510	hypothetical protein ;supported by full-length cDNA: Ceres:124275.	expressed protein
252329_at	At3g48760	putative protein several hypothetical proteins	zinc finger (DHHC type) family protein
252330_at	At3g48770	hypothetical protein	hypothetical protein
252255_at	At3g49220	pectinesterase - like protein pectinesterase, Citrus sinensis,gb:AAB57670; supported by cDNA: gi_16648928_gb_AY059834.1_ 988	pectinesterase family protein
252266_at	At3g49630	putative protein ethylene-forming enzyme - Picea glauca, EMBL:L42466	2-oxoacid-dependent oxidase, putative
252200_at	At3g50280	anthranilate N-hydroxycinnamoyl/benzoyltransferase - like protein anthranilate N-hydroxycinnamoyl/benzoyltransferase, Dianthus caryophyllus, PIR:T10717 58	transferase family protein
252204_at	At3g50340	putative protein predicted protein, Arabidopsis thaliana	expressed protein
252173_at	At3g50650	scarecrow-like 7 (SCL7)	scarecrow-like transcription factor 7 (SCL7)
252180_at	At3g50630	putative protein cyclin-dependent kinase inhibitor (ICK1), Arabidopsis thaliana, EMBL:ATU94772_1;supported by full-length cDNA: Ceres:5227. 837	kip-related protein 2 (KRP2) / cyclin-dependent kinase inhibitor 2 (ICK2) / cdc2a-interacting protein
252181_at	At3g50685	Expressed protein ; supported by full-length cDNA: Ceres: 26994.	expressed protein
252114_at	At3g51450	mucin -like protein hemomucin, Drosophila melanogaster, EMBL:DM42014;supported by full-length cDNA: Ceres:38956.	strictosidine synthase family protein
252115_at	At3g51600	non-specific lipid transfer protein ;supported by full-length cDNA: Ceres:8400.	nonspecific lipid transfer protein 5 (LTP5)
252003_at	At3g52770	hypothetical protein emm32, Streptococcus pyogenes, EMBL:SPEMM32G	expressed protein
252010_at	At3g52740	hypothetical protein ; supported by cDNA: gi_15450654_gb_AY052695.1_	expressed protein
252014_at	At3g52870	putative protein predicted proteins, Arabidopsis thaliana	calmodulin-binding family protein
251996_at	At3g52840	beta-galactosidase precursor - like protein beta-galactosidase precursor, Carica papaya, EMBL:AF064786; supported by cDNA: gi_13605856_gb_AF367327.1_AF367327 99	beta-galactosidase, putative / lactase, putative
251987_at	At3g53280	CYTOCHROME P450 71B5 ; supported by cDNA: gi_3164131_dbj_D78601.1_D78601	cytochrome P450 71B5 (CYP71B5)
251898_at	At3g54340	floral homeotic protein APETALA3 (AP3) ;supported by full-length cDNA: Ceres:34635. 531	floral homeotic protein APETALA3 (AP3)
251858_at	At3g54820	aquaporin MIP - like protein aquaporin 2, Samanea saman, AF067185; supported by full-length cDNA: Ceres: 11929.	aquaporin, putative
251745_at	At3g55980	putative protein zinc finger transcription factor (PEI1), Arabidopsis thaliana, EMBL:AF050463; supported by cDNA: gi_15810486_gb_AY056282.1_	zinc finger (CCCH-type) family protein
251706_at	At3g56620	nodulin-like protein MtN21 - Medicago truncatula, EMBL:Y15293;supported by full-length cDNA: Ceres:32857.	integral membrane family protein / nodulin MtN21-related
251591_at	At3g57680	carboxyl terminal protease - like protein carboxyl terminal protease, Nostoc punctiforme, AF022823	peptidase S41 family protein
251592_at	At3g57670	zinc finger - like protein finger protein pcp1, Solanum tuberosum, PIR2:S48856	zinc finger (C2H2 type) protein (WIP2)
251503_at	At3g59140	ABC transporter-like protein putative multi resistance protein mrp - Arabidopsis thaliana, EMBL:ATMRPPROT	ABC transporter family protein
251450_at	At3g60030	squamosa promoter binding protein-like 12	squamosa promoter-binding protein-like 12 (SPL12)
251317_at	At3g61490	putative protein polygalacturonase - Zea mays, EMBL:ZMPGAL3	glycoside hydrolase family 28 protein / polygalacturonase (pectinase) family protein
251321_at	At3g61460	RING finger protein ;supported by full-length cDNA: Ceres:25801.	zinc finger (C3HC4-type RING finger) family protein (BRH1)
251298_at	At3g62040	hypothetical protein contains non-consensus GA donor splice site at exon 2	haloacid dehalogenase-like hydrolase family protein 59
251272_at	At3g61890	homeobox-leucine zipper protein ATHB-12 ;supported by full-length cDNA: Ceres:32615. 32	homeobox-leucine zipper protein 12 (HB-12) / HD-ZIP transcription factor 12154
251227_at	At3g62700	ABC transporter-like protein glutathione-conjugate transporter AtMRP4 - Arabidopsis thaliana, EMBL:AJ002584	glutathione-conjugate transporter, putative
251230_at	At3g62750	beta-glucosidase-like protein several beta-glucosidases	glycosyl hydrolase family 1 protein
251181_at	At3g62820	putative protein pectinesterase homolog - Pinus radiata, PIR:T08112;supported by full-length cDNA: Ceres:23716. 40	invertase/pectin methylesterase inhibitor family protein
251207_at	At3g63050	putative protein ;supported by full-length cDNA: Ceres:15076.	expressed protein
251178_at	At3g63440	cytokinin oxidase -like protein cytokinin oxidase, Zea mays, EMBL:ZMY18377	FAD-binding domain-containing protein / cytokinin oxidase family protein
251123_at	At5g01030	putative protein predicted proteins, Arabidopsis thaliana	expressed protein
251059_at	At5g01810	serine/threonine protein kinase ATPK10 ; supported by cDNA: gi_13249133_gb_AF302111.1_AF302111	CBL-interacting protein kinase 15 (CIPK15)
251063_at	At5g01850	protein kinase ATN1-like protein protein kinase ATN1 (EC 2.7.1.-) - Arabidopsis thaliana, PIR:S61766 183	protein kinase, putative
251026_at	At5g02200	hypothetical protein	phytochrome A specific signal transduction component-related 38
250998_at	At5g02620	ankyrin - like protein ankyrin G119, Homo sapiens, EMBL:HSU43965	ankyrin repeat family protein
251015_at	At5g02480	putative protein predicted protein, Arabidopsis thaliana; supported by cDNA: gi_13430449_gb_AF360137.1_AF360137	expressed protein
250975_at	At5g03050	putative protein	expressed protein
250955_at	At5g03190	putative protein various predicted proteins, Arabidopsis thaliana	expressed protein
250916_at	At5g03630	monodehydroascorbate reductase (NADH) - like protein monodehydroascorbate reductase (NADH), cucumber, PIR:JU0182;supported by full-length cDNA: Ceres:34156. 138	monodehydroascorbate reductase, putative
250918_at	At5g03610	putative protein proline-rich protein APG, Arabidopsis thaliana, PIR:S21961; supported by full-length cDNA: Ceres: 13022.	GDSL-motif lipase/hydrolase family protein
250881_at	At5g04080	putative protein	expressed protein
250859_at	At5g04660	cytochrom P450 - like protein cytochrome P450 77A3p, Glycine max., PIR:T05948;supported by full-length cDNA: Ceres:7867. 1066	cytochrome P450, putative
250820_at	At5g05160	receptor-like protein kinase	leucine-rich repeat transmembrane protein kinase, putative
250793_at	At5g05600	leucoanthocyanidin dioxygenase-like protein ;supported by full-length cDNA: Ceres:13012. 106	oxidoreductase, 2OG-Fe(II) oxygenase family protein
250722_at	At5g06190	unknown protein ;supported by full-length cDNA: Ceres:6487.	expressed protein
250737_at	At5g06370	putative protein similar to unknown protein (gb|AAF32477.1);supported by full-length cDNA: Ceres:117588.	NC domain-containing protein
250665_at	At5g06980	unknown protein ;supported by full-length cDNA: Ceres:262293.	expressed protein
250607_at	At5g07370	putative protein mammalian inositol hexakisphosphate kinase 2 - Homo sapiens, EMBL:AF177145;supported by full-length cDNA: Ceres:32892. 424	inositol polyphosphate 6-/3-/5-kinase 2a (IPK2a) 316
250604_at	At5g07830	putative protein heparanase precursor, Homo sapiens, EMBL:AF155510	glycosyl hydrolase family 79 N-terminal domain-containing protein
250517_at	At5g08260	serine-type carboxypeptidase II-like protein carboxypeptidase D - Triticum aestivum, PIR:A29639; supported by cDNA: gi_13877962_gb_AF370244.1_AF370244	serine carboxypeptidase S10 family protein
250499_at	At5g09730	beta-xylosidase - like protein beta-xylosidase, Hypocrea jecorina, EMBL:Z69257; supported by cDNA: gi_15450734_gb_AY053409.1_	glycosyl hydrolase family 3 protein
250435_at	At5g10380	putative protein various predicted proteins, Arabidopsis thaliana	zinc finger (C3HC4-type RING finger) family protein 246
250380_at	At5g11600	putative protein	expressed protein
250264_at	At5g12890	glucosyltransferase -like protein glucosyltransferase IS5a, salicylate-induced, common tobacco, PIR:T03747	UDP-glucoronosyl/UDP-glucosyl transferase family protein
250277_at	At5g12940	putative protein DRT100 protein precursor, Arabidopsis thaliana, PIR:A46260;supported by full-length cDNA: Ceres:41409.	leucine-rich repeat family protein
250292_at	At5g13220	putative protein predicted proteins, Arabidopsis thaliana; supported by cDNA: gi_15912332_gb_AY056444.1_	expressed protein
250233_at	At5g13460	putative protein weak homology with predicted proteins, Arabidopsis thaliana;supported by full-length cDNA: Ceres:21821.	calmodulin-binding family protein
250252_at	At5g13750	transporter-like protein ;supported by full-length cDNA: Ceres:27439.	transporter-related
250254_at	At5g13710	24-sterol C-methyltransferase ; supported by cDNA: gi_11066104_gb_AF195648.1_AF195648	sterol 24-C-methyltransferase, putative
250207_at	At5g13930	chalcone synthase (naringenin-chalcone synthase) (testa 4 protein) (sp|P13114) ;supported by full-length cDNA: Ceres:38370. 1370	chalcone synthase / naringenin-chalcone synthase 212
250160_at	At5g15210	putative protein various predicted proteins, Arabidopsis thaliana	zinc finger homeobox family protein / ZF-HD homeobox family protein
250108_at	At5g15150	homeobox-leucine zipper protein HAT7 ; supported by cDNA: gi_527636_gb_U09340.1_ATU09340	homeobox-leucine zipper protein 7 (HAT7) / HD-ZIP protein 7 / HD-ZIP protein (HB-3)
250117_at	At5g16440	isopentenyl pyrophosphate:dimethyllallyl pyrophosphate isomerase	isopentenyl-diphosphate delta-isomerase I / isopentenyl diphosphate:dimethylallyl diphosphate isomerase I (IPP1)
250129_at	At5g16450	S-adenosylmethionine:2-demethylmenaquinone methyltransferase-like protein ; supported by full-length cDNA: Ceres: 13819.	dimethylmenaquinone methyltransferase family protein
250070_at	At5g17980	phosphoribosylanthranilate transferase-like protein	C2 domain-containing protein
250031_at	At5g18240	transfactor-like protein ; supported by cDNA: gi_14596180_gb_AY042878.1_	myb family transcription factor
250032_at	At5g18170	glutamate dehydrogenase (EC 1.4.1.-) 1 (pir||S71217) ; supported by cDNA: gi_15146203_gb_AY049243.1_	glutamate dehydrogenase 1 (GDH1)
249894_at	At5g22580	unknown protein ; supported by cDNA: gi_14190416_gb_AF378886.1_AF378886	expressed protein
249896_at	At5g22530	unknown protein ; supported by cDNA: gi_14532613_gb_AY039931.1_	expressed protein
249882_at	At5g22890	putative protein contains similarity to C2H2-type zinc finger protein	zinc finger (C2H2 type) family protein
249800_at	At5g23660	MtN3-like protein ; supported by cDNA: gi_3747110_gb_AF095641.1_AF095641	nodulin MtN3 family protein
249811_at	At5g23760	unknown protein ;supported by full-length cDNA: Ceres:25723.	heavy-metal-associated domain-containing protein64
249760_at	At5g23960	(+)-delta-cadinene synthase (d-cadinene synthase) non-consensus TA donor splice site at exon 4	terpene synthase/cyclase family protein
249775_at	At5g24160	squalene monooxygenase 1,2 (squalene epoxidase 1,2) (se 1,2) (sp|O65402)	squalene monooxygenase 1,2 / squalene epoxidase 1,2 (SQP1,2) 29
249790_at	At5g24290	putative protein similar to unknown protein (pir||T09026);supported by full-length cDNA: Ceres:249388. 122	integral membrane family protein
249755_at	At5g24580	unknown protein ;supported by full-length cDNA: Ceres:6393.	copper-binding family protein
249719_at	At5g35735	Expressed protein ; supported by full-length cDNA: Ceres: 32450.	auxin-responsive family protein
249688_at	At5g36160	putative protein tyrosine aminotransferase-like; also similar to nicotianamine aminotransferase	aminotransferase-related
249651_at	At5g37020	auxin response factor 8 (ARF8) ; supported by cDNA: gi_4104930_gb_AF042196.1_AF042196	auxin-responsive factor (ARF8)
249632_at	At5g37170	caffeic acid O-methyltransferase-like protein lignin-bispecific O-methyltransferase - Populus tremuloides, EMBL:X62096	O-methyltransferase family 2 protein
249614_at	At5g37300	putative protein predicted proteins, Arabidopsis thaliana; supported by cDNA: gi_15810554_gb_AY056316.1_	expressed protein
249580_at	At5g37740	putative protein predicted proteins, Arabidopsis thaliana; supported by cDNA: gi_15810334_gb_AY056206.1_	C2 domain-containing protein
249540_at	At5g38120	4-coumarate--CoA ligase -like protein 4-coumarate--CoA ligase, Arabidopsis thaliana, PIR:S57784	4-coumarate--CoA ligase family protein / 4-coumaroyl-CoA synthase family protein
249557_at	At5g38280	receptor serine/threonine kinase PR5K ; supported by cDNA: gi_1235679_gb_U48698.1_ATU48698	serine/threonine protein kinase (PR5K)
249515_at	At5g38530	tryptophan synthase beta chain	tryptophan synthase-related
249482_at	At5g38980	putative protein ;supported by full-length cDNA: Ceres:115913.	expressed protein
249493_at	At5g39080	acyltransferase -like protein Anthocyanin 5-aromatic acyltransferase, Gentiana triflora, EMBL:AB010708;supported by full-length cDNA: Ceres:37806.	transferase family protein
249494_at	At5g39050	acyltransferase - like protein Anthocyanin 5-aromatic acyltransferase, Gentiana triflora, EMBL:AB010708; supported by cDNA: gi_15450468_gb_AY052335.1_ 65	transferase family protein
249418_at	At5g39780	putative protein predicted protein, Arabidopsis thaliana	expressed protein
249422_at	At5g39760	putative protein predicted proteins, Arabidopsis thaliana;supported by full-length cDNA: Ceres:249321. 91	zinc finger homeobox protein-related / ZF-HD homeobox protein-related
249394_at	At5g40180	putative protein predicted protein, Arabidopsis thaliana	hypothetical protein
249349_at	At5g40350	putative transcription factor MYB24 ; supported by full-length cDNA: Ceres: 262460.	myb family transcription factor (MYB24)
249329_at	At5g40960	putative protein similar to unknown protein (emb CAB62355.1)	expressed protein
249288_at	At5g41050	unknown protein ;supported by full-length cDNA: Ceres:42577.	expressed protein
249256_at	At5g41620	putative protein strong similarity to unknown protein (gb|AAF24581.1)	expressed protein
249242_at	At5g42250	alcohol dehydrogenase	alcohol dehydrogenase, putative
249208_at	At5g42650	allene oxide synthase (emb CAA73184.1) ; supported by cDNA: gi_6002956_gb_AF172727.1_AF172727 48	allene oxide synthase (AOS) / hydroperoxide dehydrase / cytochrome P450 74A (CYP74A) 82
249214_at	At5g42720	beta-1,3-glucanase-like protein	glycosyl hydrolase family 17 protein
249136_at	At5g43180	putative protein similar to unknown protein (pir |T04500)	expressed protein
249115_at	At5g43810	PINHEAD (gb|AAD40098.1); translation initiation factor	pinhead protein (PINHEAD) / zwille protein (ZWILLE)
249120_at	At5g43750	unknown protein ;supported by full-length cDNA: Ceres:16944.	expressed protein
249005_at	At5g44630	terpene cyclase/synthase	terpene synthase/cyclase family protein
249008_at	At5g44680	putative protein contains similarity to DNA-3-methyladenine glycosylase I;supported by full-length cDNA: Ceres:29551. 129	methyladenine glycosylase family protein
249012_at	At5g44620	flavonoid 3,5-hydroxylase-like; cytochrome P450 ; supported by cDNA: gi_16226349_gb_AF428311.1_AF428311 2831	cytochrome P450 family protein
248961_at	At5g45650	subtilisin-like protease	subtilase family protein
248917_at	At5g45850	putative protein similar to unknown protein (pir||T04855)	expressed protein
248918_at	At5g45890	senescence-specific cysteine protease SAG12 identical to senescence-specific protein SAG12 GI:1046373 from [Arabidopsis thaliana]	senescence-specific SAG12 protein (SAG12) / cysteine proteinase, putative 26
248887_at	At5g46115	Expressed protein ; supported by full-length cDNA: Ceres: 95281.	expressed protein
248855_at	At5g46590	NAM-like	no apical meristem (NAM) family protein
248868_at	At5g46780	putative protein similar to unknown protein (gb|AAC61815.1);supported by full-length cDNA: Ceres:254442.	VQ motif-containing protein
248830_at	At5g47150	putative protein contains similarity to SET-domain protein	YDG/SRA domain-containing protein
248793_at	At5g47240	mutT domain protein-like ;supported by full-length cDNA: Ceres:38400.	MutT/nudix family protein
248756_at	At5g47560	sodium-dicarboxylate cotransporter-like ;supported by full-length cDNA: Ceres:107593.	sodium/dicarboxylate cotransporter, putative
248763_at	At5g47550	putative protein similar to unknown protein (pir||H71431);supported by full-length cDNA: Ceres:31680. 644	cysteine protease inhibitor, putative / cystatin, putative
248765_at	At5g47650	MutT domain protein-like ; supported by cDNA: gi_14596036_gb_AY042806.1_	MutT/nudix family protein
248696_at	At5g48360	putative protein similar to unknown protein (gb|AAF02158.1)	formin homology 2 domain-containing protein / FH2 domain-containing protein 598
248674_at	At5g48800	non-phototropic hypocotyl-like protein phototropic-responsive NPH3 family protein
248625_at	At5g48880	3-keto-acyl-CoA thiolase 2 (gb|AAC17877.1) ; supported by cDNA: gi_3192892_gb_AF062590.1_AF062590	acetyl-CoA C-acyltransferase 1 / 3-ketoacyl-CoA thiolase 1 (PKT1)
248620_at	At5g49320	putative protein similar to unknown protein (dbj|BAA84605.1)	expressed protein
248622_at	At5g49360	xylosidase	glycosyl hydrolase family 3 protein
248592_at	At5g49280	unknown protein ;supported by full-length cDNA: Ceres:147765.	hydroxyproline-rich glycoprotein family protein
248590_at	At5g49660	receptor protein kinase	leucine-rich repeat transmembrane protein kinase, putative
248568_at	At5g49760	receptor protein kinase-like	leucine-rich repeat family protein / protein kinase family protein 132
248540_at	At5g50160	FRO1 and FRO2-like protein	ferric reductase-like transmembrane component family protein 349
248460_at	At5g50915	Expressed protein ; supported by full-length cDNA: Ceres: 36971.	basic helix-loop-helix (bHLH) family protein
248371_at	At5g51810	gibberellin 20-oxidase (emb|CAA58294.1)	gibberellin 20-oxidase, putative
248358_at	At5g52400	cytochrome P-450-like protein	cytochrome P450 family protein
248333_at	At5g52390	photoassimilate-responsive protein PAR-like protein ;supported by full-length cDNA: Ceres:17872.	photoassimilate-responsive protein, putative
248329_at	At5g52780	putative protein similar to unknown protein (pir||T04431);supported by full-length cDNA: Ceres:26264.	expressed protein
248277_at	At5g52860	ABC transporter-like protein	ABC transporter family protein
248302_at	At5g53160	putative protein similar to unknown protein (pir||T02893)	expressed protein
248248_at	At5g53120	spermidine synthase ;supported by full-length cDNA: Ceres:33021.	spermidine synthase, putative / putrescine aminopropyltransferase, putative 951
248263_at	At5g53370	pectinesterase ; supported by cDNA: gi_15293286_gb_AY051077.1_	pectinesterase family protein
248274_at	At5g53510	isp4 protein	oligopeptide transporter OPT family protein
248226_at	At5g53750	putative protein strong similarity to unknown protein (pir||T08938)	expressed protein
248230_at	At5g53830	putative protein similar to unknown protein (gb|AAF34839.1); supported by cDNA: gi_13926341_gb_AF372918.1_AF372918	VQ motif-containing protein
248232_at	At5g53760	putative protein contains similarity to salt-stress responding gene product; supported by cDNA: gi_14091591_gb_AF369572.1_AF369572	seven transmembrane MLO family protein / MLO-like protein 11 (MLO11)
248186_at	At5g53880	unknown protein ;supported by full-length cDNA: Ceres:31129.	expressed protein
248153_at	At5g54250	cyclic nucleotide and calmodulin-regulated ion channel supported by cDNA: gi_15027930_gb_AY045822.1_; supported by cDNA: gi_16323173_gb_AY057691.1_	cyclic nucleotide-regulated ion channel / cyclic nucleotide-gated channel (CNGC4)
248154_at	At5g54400	putative protein strong similarity to unknown protein (gb AAF35419.1)	expressed protein
248121_at	At5g54690	putative protein contains similarity to unknown protein (gb|AAF26170.1)	glycosyl transferase family 8 protein
248091_at	At5g55120	putative protein strong similarity to unknown protein (pir||T04808)	expressed protein
247985_at	At5g56790	putative protein contains similarity to protein kinase; supported by cDNA: gi_15810440_gb_AY056259.1_ 203	protein kinase family protein
247933_at	At5g56980	putative protein non-consensus CG donor splice site at exon 1, GA donor splice site at exon 3, similar to unknown protein (pir||T04268);supported by full-length cDNA: Ceres:32257. 64	expressed protein
247948_at	At5g57130	putative protein strong similarity to unknown protein (pir||T08553); supported by cDNA: gi_16604652_gb_AY059771.1_	expressed protein
247951_at	At5g57240	oxysterol-binding protein-like	oxysterol-binding family protein
247904_at	At5g57390	putative protein contains similarity to unknown protein (gb|AAD30633.1)	ovule development protein, putative
247880_at	At5g57780	putative protein similar to unknown protein (emb CAB79759.1)	expressed protein
247706_at	At5g59480	putative ripening-related protein - like putative ripening-related protein Vitis vinifera EMBL:VVI237988;supported by full-length cDNA: Ceres:99078.	haloacid dehalogenase-like hydrolase family protein 34
247686_at	At5g59700	receptor-like protein kinase precursor - like receptor-like protein kinase precursor, Madagascar periwinkle, PIR:T10060	protein kinase, putative
247693_at	At5g59730	putative protein leucine zipper-containing protein, Lycopersicon esculentum, PIR:S21495; supported by cDNA: gi_14334437_gb_AY034910.1_ 406	exocyst subunit EXO70 family protein
247553_at	At5g60910	MAD box containing protein NAP1-1 - like NAP1-1, Nicotiana tabacum, EMBL:AF009126; supported by cDNA: gi_14423383_gb_AF386929.1_AF386929	agamous-like MADS box protein AGL8 / FRUITFULL (AGL8)
247549_at	At5g61420	putative transcription factor MYB28 ; supported by cDNA: gi_5823328_gb_AF175998.1_AF175998	myb family transcription factor (MYB28)
247527_at	At5g61480	leucine-rich receptor-like protein kinase - like protein leucine-rich receptor-like protein kinase LRPKm1, Malus domestica, EMBL:AF053127	leucine-rich repeat transmembrane protein kinase, putative
247463_at	At5g62210	embryo-specific protein - like embryo-specific protein 3, Arabidopsis thaliana, PIR:T48490; supported by full-length cDNA: Ceres: 28168.	embryo-specific protein-related
247467_at	At5g62130	putative protein predicted proteins, D.melanogaster and S.pombe; supported by cDNA: gi_15294203_gb_AF410293.1_AF410293 201	Per1-like protein-related
247450_at	At5g62350	ripening-related protein - like ripening-related protein, Vitis vinifera, EMBL:VVI237985;supported by full-length cDNA: Ceres:9669.	invertase/pectin methylesterase inhibitor family protein / DC 1.2 homolog (FL5-2I22)
247440_at	At5g62680	peptide transporter	proton-dependent oligopeptide transport (POT) family protein
247447_at	At5g62730	nitrate transporter NTL1 - like protein nitrate transporter NTL1, Arabidopsis thaliana, EMBL:AF073361 35	proton-dependent oligopeptide transport (POT) family protein
247406_at	At5g62920	response regulator 6 (ARR6) ; supported by cDNA: gi_3953600_dbj_AB008489.1_AB008489	two-component responsive regulator / response regulator 6 (ARR6)
247304_at	At5g63850	amino acid transporter AAP4 (pir||S51169) ;supported by full-length cDNA: Ceres:116681.28	amino acid transporter 4, putative (AAP4)
247264_at	At5g64530	putative protein contains similarity to NAM (no apical meristem)	no apical meristem (NAM) family protein
247243_at	At5g64700	nodulin-like protein	nodulin MtN21 family protein
247212_at	At5g65040	putative protein similar to unknown protein (gb|AAF17687.1);supported by full-length cDNA: Ceres:250647.	senescence-associated protein-related
247214_at	At5g64850	putative protein similar to unknown protein (emb|CAB61744.1); supported by full-length cDNA: Ceres: 31648.	expressed protein
247175_at	At5g65280	G protein-coupled receptor-like protein ; supported by cDNA: gi_15451139_gb_AY054650.1_	lanthionine synthetase C-like family protein
247177_at	At5g65300	unknown protein ; supported by cDNA: gi_13877834_gb_AF370180.1_AF370180	expressed protein
247191_at	At5g65310	homeobox-leucine zipper protein ATHB-5 (HD-zip protein ATHB-5) (sp|P46667) ; supported by cDNA: gi_13358240_gb_AF325054.2_AF325054 255	homeobox-leucine zipper protein 5 (HB-5) / HD-ZIP transcription factor 5
247193_at	At5g65380	putative protein strong similarity to unknown protein (emb|CAB89401.1); supported by cDNA: gi_14030730_gb_AF375456.1_AF375456	ripening-responsive protein, putative
247194_at	At5g65480	putative protein similar to unknown protein (pir |T05633); supported by cDNA: gi_16604319_gb_AY058058.1_	expressed protein
247109_at	At5g65870	putative protein similar to unknown protein (emb CAB66916.1);supported by full-length cDNA: Ceres:9323.	phytosulfokines 5 (PSK5)
247093_at	At5g66350	zinc finger protein SHI-like ; supported by cDNA: gi_4929802_gb_AF152555.1_AF152555 171	zinc finger protein, putative (SHI)
247074_at	At5g66590	putative protein contains similarity to pathogenesis-related protein;supported by full-length cDNA: Ceres:2152.	allergen V5/Tpx-1-related family protein
247047_at	At5g66650	putative protein contains similarity to unknown protein (gb AAC17084.1); supported by cDNA: gi_14596230_gb_AY042903.1_	expressed protein
247068_at	At5g66800	putative protein similar to unknown protein (emb|CAB62433.1|);supported by full-length cDNA: Ceres:102248.	expressed protein
247040_at	At5g67150	anthranilate N-hydroxycinnamoyl/benzoyltransferase-like protein ;supported by full-length cDNA: Ceres:114226.	transferase family protein
247041_at	At5g67180	floral homeotic protein apetala2-like ;supported by full-length cDNA: Ceres:4623.	AP2 domain-containing transcription factor, putative 63
246931_at	At5g25170	putative protein apoptosis-related protein PNAS-4, Homo sapiens, EMBL:AF229834;supported by full-length cDNA: Ceres:263500. 165	expressed protein
246915_at	At5g25880	malate dehydrogenase - like protein malate dehydrogenase, kidney bean, PIR:DEFBC	malate oxidoreductase, putative
246870_at	At5g26030	ferrochelatase-I	ferrochelatase I
246826_at	At5g26310	UTP-glucose glucosyltransferase - like protein UTP-glucose glucosyltransferase, cassava, PIR:S41951 31	UDP-glucoronosyl/UDP-glucosyl transferase family protein
246842_at	At5g26731	Expressed protein ; supported by full-length cDNA: Ceres: 30174.	expressed protein
246783_at	At5g27360	sugar transporter-like protein putative sugar transporter (SUGTL1) - Arabidopsis thaliana, EMBL:AJ249967; supported by cDNA: gi_14585700_gb_AY026255.1_	sugar-porter family protein 2 (SFP2)
246756_at	At5g27930	protein phosphatase - like protein phosphatase-2C, Mesembryanthemum crystallinum, EMBL:AF075581;supported by full-length cDNA: Ceres:23348.	protein phosphatase 2C, putative / PP2C, putative 65
246727_at	At5g28010	major latex protein homolog - like major latex protein homolog, common ice plant, PIR:T12249	Bet v I allergen family protein
246708_at	At5g28150	putative protein various predicted proteins, Arabidopsis thaliana	expressed protein
246617_at	At5g36270	GSH-dependent dehydroascorbate reductase 1-like	dehydroascorbate reductase, putative
246580_at	At1g31770	ABC transporter, putative contains Pfam profile: PF00005: ABC transporter;supported by full-length cDNA: Ceres:95290.	ABC transporter family protein
246566_at	At5g14940	oligopeptide transporter -like protein oligopeptide transporter (LeOPT1), Lycopersicon esculentum, EMBL:AF016713 82	proton-dependent oligopeptide transport (POT) family protein
246549_at	At5g15050	putative protein predicted proteins, Arabidopsis thaliana;supported by full-length cDNA: Ceres:25053. 120	glycosyltransferase family 14 protein / core-2/I-branching enzyme family protein
246565_at	At5g15530	biotin carboxyl carrier protein precursor-like protein biotin carboxyl carrier protein (clone BP6) precursor - Brassica napus, EMBL:X90731;supported by full-length cDNA: Ceres:25607.	biotin carboxyl carrier protein 2 (BCCP2)
246502_at	At5g16240	stearoyl-acyl carrier protein desaturase stearoyl-acyl carrier protein desaturase sad1 - Linum usitatissimum, EMBL:AJ006957;supported by full-length cDNA: Ceres:41275.	acyl-(acyl-carrier-protein) desaturase, putative / stearoyl-ACP desaturase, putative
246468_at	At5g17050	UDP glucose:flavonoid 3-o-glucosyltransferase -like protein UDP glucose:flavonoid 3-o-glucosyltransferase, Vitis vinifera, EMBL:AF000372	UDP-glucoronosyl/UDP-glucosyl transferase family protein
246399_at	At1g58110	bZIP transcription factor similar to bZIP transcriptional activator RSG GI:8777512 from (Nicotiana tabacum)	bZIP family transcription factor
246250_at	At4g36880	cysteine proteinase similar to cysteine proteinase COT44 precursor SP:P25251 from [Brassica napus] (Rape)	cysteine proteinase, putative
246197_at	At4g37010	caltractin-like protein ;supported by full-length cDNA: Ceres:26540.	caltractin, putative / centrin, putative
246216_at	At4g36380	cytochrome P450 like protein ; supported by cDNA: gi_4176419_dbj_AB008097.1_AB008097	cytochrome P450 90C1 (CYP90C1) / rotundifolia3 (ROT3)
246144_at	At5g20110	dynein light chain - like protein dynein light chain LC6, Anthocidaris crassispina, EMBL:AB004830	dynein light chain, putative
246125_at	At5g19875	Expressed protein ; supported by full-length cDNA: Ceres: 59.	expressed protein
246099_at	At5g20230	blue copper binding protein ;supported by full-length cDNA: Ceres:7767.	plastocyanin-like domain-containing protein
246036_at	At5g08370	alpha-galactosidase - like protein alpha-galactosidase, coffee, PIR:T50781;supported by full-length cDNA: Ceres:156141.	alpha-galactosidase, putative / melibiase, putative / alpha-D-galactoside galactohydrolase, putative
246021_at	At5g21100	ascorbate oxidase-like protein ascorbate oxidase - Brassica juncea, EMBL:AF206721	L-ascorbate oxidase, putative
246030_at	At5g21105	Expressed protein genomic sequence interrupted by a stop codon in exon 4, resequencing necessary to remove ambiguity; otherwise supported by cDNA: gi_15215753_gb_AY050406.1_	L-ascorbate oxidase, putative
245982_at	At5g13170	senescence-associated protein (SAG29) ;supported by full-length cDNA: Ceres:38843.	nodulin MtN3 family protein
245965_at	At5g19730	pectin methylesterase-like protein pectin methyl esterase - Solanum tuberosum, EMBL:AF152172	pectinesterase family protein
245816_at	At1g26210	hypothetical protein similar to hypothetical protein GI:6524175 from [Arabidopsis thaliana];supported by full-length cDNA: Ceres:3618.	expressed protein
245809_at	At1g58440	squalene monooxygenase, putative similar to squalene monooxygenase GI:9757924 from [Arabidopsis thaliana]; supported by cDNA: gi_6566341_dbj_AB008021.1_AB008021	squalene monooxygenase, putative / squalene epoxidase, putative
245756_at	At1g35190	hyoscyamine 6-dioxygenase hydroxylase, putative similar to hyoscyamine 6-dioxygenase hydroxylase GB:P24397 from [Hyoscyamus niger];supported by full-length cDNA: Ceres:2551.	oxidoreductase, 2OG-Fe(II) oxygenase family protein
245758_at	At1g32240	unknown protein contains similarity to transfactor GB:BAA75684 GI:4519671 from [Nicotiana tabacum]; supported by cDNA: gi_15723594_gb_AY048689.1_	myb family transcription factor (KAN2)
245731_at	At1g73500	MAP kinase, putative similar to MAP kinase kinase 5 GI:3219273 from [Arabidopsis thaliana];supported by full-length cDNA: Ceres:112118.	mitogen-activated protein kinase kinase (MAPKK), putative (MKK9)
245740_at	At1g44100	amino acid permease, putative almost identical to amino acid permease GI:608673 from [Arabidopsis thaliana]	amino acid permease 5, putative (AAP5)
245662_at	At1g28190	hypothetical protein predicted by genemark.hmm	expressed protein
245640_at	At1g25330	helix-loop-helix protein homolog, putative similar to helix-loop-helix protein homolog GI:6520231 from [Arabidopsis thaliana];supported by full-length cDNA: Ceres:98716. 233	basic helix-loop-helix (bHLH) family protein
245591_at	At4g14530	hypothetical protein	hypothetical protein
245535_at	At4g15160	cell wall protein like	protease inhibitor/seed storage/lipid transfer protein (LTP) family protein
245537_at	At4g15190	hypothetical protein	hypothetical protein
245538_at	At4g15200	p140mDia like protein	formin homology 2 domain-containing protein / FH2 domain-containing protein 38
245524_at	At4g15920	cytochrome c oxidoreductase like protein nodulin MtN3 family protein
245436_at	At4g16620	membrane protein homolog	integral membrane family protein / nodulin MtN21-related /// DEAD/DEAH box helicase, putative (RH28)100
245386_at	At4g14010	hypothetical protein ;supported by full-length cDNA: Ceres:7346.	rapid alkalinization factor (RALF) family protein
245318_at	At4g16985	Expressed protein ; supported by full-length cDNA: Ceres: 30087.	arabinogalactan-protein family
245275_at	At4g15210	beta-amylase ; supported by cDNA: gi_166601_gb_M73467.1_ATHAMYB	beta-amylase (BMY1) / 1,4-alpha-D-glucan maltohydrolase
245253_at	At4g15440	hydroperoxide lyase (HPOL) like protein ; supported by cDNA: gi_3822402_gb_AF087932.1_AF087932 773	hydroperoxide lyase (HPL1)
245229_at	At4g25620	putative protein contains EST gb:T4504800	hydroxyproline-rich glycoprotein family protein
245194_at	At1g67820	F12A21.5 similar to protein phosphatase 2C emb|CAA72341.1	protein phosphatase 2C, putative / PP2C, putative 53
245208_at	At5g12330	lateral root primordia (LRP1)	lateral root primordium 1 (LRP1)
245171_at	At2g47560	hypothetical protein predicted by genscan pectinesterase family protein
245126_at	At2g47460	putative MYB family transcription factor ; supported by cDNA: gi_3941419_gb_AF062864.1_AF062864 92	myb family transcription factor (MYB12)
245108_at	At2g41510	putative cytokinin oxidase	FAD-binding domain-containing protein / cytokinin oxidase family protein
245112_at	At2g41540	glycerol-3-phosphate dehydrogenase ;supported by full-length cDNA: Ceres:105456.	NAD-dependent glycerol-3-phosphate dehydrogenase family protein
245052_at	At2g26440	putative pectinesterase	pectinesterase family protein
257517_at	At3g16330	unknown protein	unknown protein

## Sheet: Upregulated genes
Upregulated genes selected based on available microarray datasets to infer the Arabidopsis FG protein interaction network
Probe ID	Locus ID	Description	Name
267541_at	At2g32750	hypothetical protein predicted by genefinder and genscan	exostosin family protein
267528_at	At2g45650	MADS-box protein (AGL6) ; supported by cDNA: gi_1019924_gb_M55554.1_ATHAGL6A 199	MADS-box protein (AGL6)
267503_at	At2g45600	unknown protein ; supported by full-length cDNA: Ceres:36855.	expressed protein
267408_at	At2g34890	putative CTP synthase	CTP synthase, putative / UTP--ammonia ligase, putative
267414_at	At2g34790	putative berberine bridge enzyme	FAD-binding domain-containing protein
267398_at	At2g44560	putative glucanase	glycosyl hydrolase family 9 protein /// glycosyl hydrolase family 9 protein
267337_at	At2g39980	putative anthocyanin 5-aromatic acyltransferase ; supported by cDNA: gi_13937225_gb_AF372968.1_AF372968	transferase family protein
267246_at	At2g30250	putative WRKY-type DNA binding protein ; supported by cDNA: gi_15027912_gb_AY045813.1_	WRKY family transcription factor
267241_at	At2g02490	hypothetical protein predicted by genscan and genefinder	hypothetical protein predicted by genscan and genefinder
267218_at	At2g02515	Expressed protein ; supported by full-length cDNA: Ceres: 12948.	expressed protein
267230_at	At2g44080	unknown protein	expressed protein
267193_at	At2g30900	hypothetical protein predicted by grail	membrane protein, putative /// expressed protein 86
267121_at	At2g23540	putative GDSL-motif lipase/hydrolase similar to APG proteins; pFAM domain PF00657	GDSL-motif lipase/hydrolase family protein
267098_at	At2g41450	hypothetical protein predicted by genscan GCN5-related N-acetyltransferase (GNAT) family protein
266969_at	At2g39540	similar to gibberellin-regulated proteins gibberellin-regulated family protein
266841_at	At2g26150	putative heat shock transcription factor heat shock transcription factor family protein
266738_at	At2g47010	unknown protein predicted by genefinder and genscan; supported by cDNA: gi_16612270_gb_AF439832.1_AF439832	expressed protein
266706_at	At2g03320	hypothetical protein predicted by genscan hypothetical protein
266558_at	At2g23900	putative polygalacturonase	glycoside hydrolase family 28 protein / polygalacturonase (pectinase) family protein
266562_at	At2g23970	unknown protein	defense-related protein, putative
266563_at	At2g23990	nodulin-like protein	plastocyanin-like domain-containing protein
266544_at	At2g35300	similar to late embryogenesis abundant proteins identical to GB:X91917	late embryogenesis abundant group 1 domain-containing protein / LEA group 1 domain-containing protein 11
266418_at	At2g38750	putative annexin ;supported by full-length cDNA: Ceres:32721.	annexin 4 (ANN4)
266391_at	At2g41290	putative strictosidine synthase identical to GB:AF076979; involved in alkaloid biosynthesis 317	strictosidine synthase family protein
266364_at	At2g41230	unknown protein	expressed protein
266353_at	At2g01520	unknown protein ;supported by full-length cDNA: Ceres:17603.	major latex protein-related / MLP-related /// major latex protein-related / MLP-related
266322_at	At2g46690	putative auxin-regulated protein	auxin-responsive family protein
266276_at	At2g29330	putative tropinone reductase	tropinone reductase, putative / tropine dehydrogenase, putative 70
266294_at	At2g29500	putative small heat shock protein ;supported by full-length cDNA: Ceres:25828.	17.6 kDa class I small heat shock protein (HSP17.6B-CI)
266168_at	At2g38870	putative protease inhibitor ;supported by full-length cDNA: Ceres:11662.	protease inhibitor, putative
266169_at	At2g38900	putative protease inhibitor ;supported by full-length cDNA: Ceres:17830.	serine protease inhibitor, potato inhibitor I-type family protein
265801_at	At2g35670	fertilization-independent seed 2 protein identical to GB:AF096095; supported by cDNA: gi_4185500_gb_AF096096.1_AF096096	transcription factor, putative / fertilization-independent seed 2 protein (FIS2) 43
265762_at	At2g01240	hypothetical protein	reticulon family protein (RTNLB15)
265674_at	At2g32190	unknown protein ; supported by full-length cDNA: Ceres: 40344.	expressed protein /// expressed protein
265579_at	At2g20070	hypothetical protein predicted by genscan hypothetical protein
265588_at	At2g19970	putative pathogenesis-related protein	pathogenesis-related protein, putative
265517_at	At2g06090	putative S1 self-incompatibility protein self-incompatibility protein-related
265400_at	At2g10940	unknown protein ;supported by full-length cDNA: Ceres:32647.	protease inhibitor/seed storage/lipid transfer protein (LTP) family protein
265411_at	At2g16630	unknown protein	proline-rich family protein
265331_at	At2g18420	similar to gibberellin-regulated proteins gibberellin-responsive protein, putative
265264_at	At2g42930	hypothetical protein predicted by genscan and grail	glycosyl hydrolase family protein 17
265245_at	At2g43060	unknown protein	expressed protein
265138_at	At1g51300	hypothetical protein predicted by genscan acyl-protein thioesterase-related
265127_at	At1g55560	hypothetical protein similar to pollen specific protein GB:X61146 GI:19901 from [Nicotiana tabacum]	multi-copper oxidase type I family protein
265047_at	At1g51960	hypothetical protein similar to unknown protein GI:9279648 from [Arabidopsis thaliana]	calmodulin-binding family protein
265064_at	At1g61630	hypothetical protein contains similarity to inosine-guanosine nucleoside transporter GI:8272582 from [Leishmania donovani]	equilibrative nucleoside transporter, putative (ENT7) 57
265002_at	At1g24400	putative lysine/histidine-specific permease similar to GB:AAC49885, similar to EST gb|T13994; supported by cDNA: gi_9293859_dbj_AB046210.1_AB046210 30	lysine and histidine specific transporter, putative 105
264953_at	At1g77120	alcohol dehydrogenase identical to alcohol dehydrogenase GI:469467 from (Arabidopsis thaliana); supported by full-length cDNA: Ceres: 4033. 187	alcohol dehydrogenase (ADH)
264905_at	At2g17430	putative Mlo protein	seven transmembrane MLO family protein / MLO-like protein 7 (MLO7)
264774_at	At1g22890	unknown protein	expressed protein
264732_at	At1g62160	serpin, putative similar to serpin GI:1197576 from [Hordeum vulgare]	pseudogene, serpin (serine protease inhibitor), putative
264710_at	At1g09790	putative phytochelatin synthetase similar to GB:CAA07251	phytochelatin synthetase-related
264610_at	At1g04645	Expressed protein ; supported by full-length cDNA: Ceres: 2265.	self-incompatibility protein-related
264590_at	At2g17710	unknown protein ;supported by full-length cDNA: Ceres:1011.	expressed protein
264541_at	At1g55660	hypothetical protein predicted by genemark.hmm	F-box family protein
264554_at	At1g09510	putative cinnamyl alcohol dehydrogenase similar to cinnamyl alcohol dehydrogenase, gi|1143445	cinnamyl-alcohol dehydrogenase family / CAD family 59
264500_at	At1g09370	hypothetical protein predicted by genefinder	hypothetical protein predicted by genefinder
264520_at	At1g10010	putative amino acid permease GC splice site at position 1256 is predicted from alignment and not confirmed experimentally. Highly similar to Arabidopsis thaliana amino acid permease I gi|404019, and other amino acid permeases	amino acid permease, putative
264482_at	At1g77210	sugar carrier protein, putative similar to sugar carrier protein GI:169735 from [Ricinus communis]	sugar transporter, putative
264401_at	At1g61720	dihydroflavonol 4-reductase, putative similar to dihydroflavonol 4-reductase GI:1332411 from [Rosa hybrida]; supported by cDNA: gi_6689825_gb_AF092912.1_AF092912 54	dihydroflavonol 4-reductase (dihydrokaempferol 4-reductase) family (BAN)
264297_at	At1g78710	hypothetical protein similar to hypothetical protein GI:3201617 from [Arabidopsis thaliana]104	expressed protein
264143_at	At1g79330	latex-abundant protein, putative similar to latex-abundant protein GI:4235430 from [Hevea brasiliensis]	latex-abundant protein, putative (AMC6) / caspase family protein18
264001_at	At2g22420	putative peroxidase ;supported by full-length cDNA: Ceres:113695.	peroxidase 17 (PER17) (P17)
264009_at	At2g21110	putative disease resistance response protein	disease resistance-responsive family protein
263982_at	At2g42860	hypothetical protein predicted by genefinder;supported by full-length cDNA: Ceres:42863. 24	expressed protein
263895_at	At2g21920	hypothetical protein predicted by genscan hypothetical protein
263892_at	At2g36890	putative MYB family transcription factor myb family transcription factor (MYB38)
263812_at	At2g09960	putative replication protein A1	expressed protein /// pseudogene, hypothetical protein
263799_at	At2g24550	unknown protein ; supported by cDNA: gi_15724183_gb_AF411794.1_AF411794	expressed protein
263757_at	At2g21430	cysteine proteinase similar to cysteine proteinase RD19A (thiol protease) GI:435618, SP:P43296 from [Arabidopsis thaliana];supported by full-length cDNA: Ceres:21453. 261	cysteine proteinase A494, putative / thiol protease, putative
263765_at	At2g21540	putative phosphatidylinositol phophatidylcholine transfer protein ; supported by cDNA: gi_16209641_gb_AY057587.1_	SEC14 cytosolic factor, putative / phosphoglyceride transfer protein, putative135
263740_at	At2g20660	hypothetical protein predicted by genscan rapid alkalinization factor (RALF) family protein
263713_at	At2g20595	Expressed protein ; supported by full-length cDNA: Ceres: 42034.	expressed protein
263594_at	At2g01880	putative purple acid phosphatase contains metallo-phosphoesterase motif (PS50185)	purple acid phosphatase (PAP7)
263249_at	At2g31360	delta 9 desaturase ALMOST identical (4 aa diff't) to GP:2970036;supported by full-length cDNA: Ceres:21841.	delta 9 desaturase (ADS2)
263215_at	At1g30710	putative reticuline oxidase-like protein similar to GB:P30986 from [Eschscholzia californica] ( berberine bridge-forming enzyme ), ESTs gb|F19886, gb|Z30784 and gb|Z30785 come from this gene	FAD-binding domain-containing protein
263197_at	At1g53930	polyubiquitin, putative similar to polyubiquitin GI:395294 from [Volvox carteri]	ubiquitin family protein
263096_at	At2g16060	class 1 non-symbiotic hemoglobin (AHB1) identical to GP:2581783:U94998;supported by full-length cDNA: Ceres:18195.	non-symbiotic hemoglobin 1 (HB1) (GLB1)
263026_at	At1g24000	hypothetical protein predicted by genemark.hmm	Bet v I allergen family protein
263027_at	At1g24010	hypothetical protein predicted by genemark.hmm	expressed protein
262972_at	At1g75620	unknown protein	glyoxal oxidase-related
262973_at	At1g75600	histone H3, putative similar to HISTONE H3.2 GB:P11105 GI:417103 from [Lolium temulentu]m	histone H3, putative /// histone H3.2, putative
262808_at	At1g11730	Avr9 elicitor response-like protein strong similarity to gb|AJ006228 Avr9 elicitor response protein from Nicotiana tabacum. EST gb|F15429 comes from this gene	galactosyltransferase family protein
262760_at	At1g10770	hypothetical protein contains similarity to pectinesterase GI:9759184 from (Arabidopsis thaliana);supported by full-length cDNA: Ceres:1989.	invertase/pectin methylesterase inhibitor family protein
262658_at	At1g14220	ribonuclease contains similarity to S-like ribonuclease PD1 GI:9957752 from [Prunus dulcis]; contains ribonuclease T2 family histidine protein motif 29	ribonuclease T2 family protein
262659_at	At1g14240	putative nucleoside triphosphatase similar to GB:AAC32915, contains GDA1/CD39 family of nucleoside phosphatases protein motif 20	nucleoside phosphatase family protein / GDA1/CD39 family protein
262666_at	At1g14080	xyloglucan fucosyltransferase, putative similar to xyloglucan fucosyltransferase GI:5231145 from (Arabidopsis thaliana)	xyloglucan fucosyltransferase, putative (FUT6)
262585_at	At1g15460	hypothetical protein Is a member of the PF|00955 Anion exchanger family	anion exchange family protein
262599_at	At1g15350	unknown protein ESTs gb|R65145, gb|N96612 and gb|R90096 come from this gene;supported by full-length cDNA: Ceres:9177. 107	expressed protein
262549_at	At1g31290	hypothetical protein similar to hypothetical protein GB:AAF24586 GI:6692121 from [Arabidopsis thaliana]	PAZ domain-containing protein / piwi domain-containing protein131
262528_at	At1g17260	H+-transporting ATPase AHA10 Identical to H+-transporting ATPase (EC 3.6.1.35) AHA10 [Arabidopsis thaliana] (gi|765354) plasma membrane H(+)-ATPase isoform AHA10=P-type ATPase 1.70	ATPase 10, plasma membrane-type, putative / proton pump 10, putative / proton-exporting ATPase, putative
262475_at	At1g50340	hypothetical protein predicted by genemark.hmm	invertase/pectin methylesterase inhibitor family protein
262314_at	At1g70810	unknown protein contains similarity to zinc finger and C2 domain protein GI:9957238 from [Arabidopsis thaliana];supported by full-length cDNA: Ceres:23322. 13	C2 domain-containing protein
262102_at	At1g02980	hypothetical protein contains similarity to cullin-4A GI:3599676 from [Homo sapiens]	cullin family protein
262113_at	At1g02820	late embryogenis abundant protein, putative similar to late embryogenis abundant protein 5 GI:2981167 from [Nicotiana tabacum];supported by full-length cDNA: Ceres:96540.	late embryogenesis abundant 3 family protein / LEA3 family protein
262122_at	At1g02790	polygalacturonase, putative similar to polygalacturonase GI:288611 from [Zea mays]; supported by cDNA: gi_16226534_gb_AF428425.1_AF428425	exopolygalacturonase / galacturan 1,4-alpha-galacturonidase (PGA3) / pectinase
262083_at	At1g56100	hypothetical protein predicted by genemark.hmm	pectinesterase inhibitor domain-containing protein 22
262092_at	At1g56150	unknown protein	auxin-responsive family protein
262046_at	At1g79960	hypothetical protein predicted by genemark.hmm	ovate protein-related
261926_at	At1g22530	unknown protein	SEC14 cytosolic factor family protein / phosphoglyceride transfer family protein 84
261942_at	At1g22590	unknown protein similar to putative DNA-binding protein GI:6714399 from [Arabidopsis thaliana];supported by full-length cDNA: Ceres:92341.	MADS-box family protein
261899_at	At1g80820	cinnamoyl CoA reductase, putative similar to cinnamoyl CoA reductase GB:AAF43141 GI:7239228 from [Populus tremuloides]; supported by full-length cDNA: Ceres: 32255.	cinnamoyl-CoA reductase, putative
261846_at	At1g11540	hypothetical protein similar to hypothetical protein GI:4079632 from [Arabidopsis thaliana]114	expressed protein
261773_at	At1g76250	hypothetical protein predicted by genscan+	expressed protein
261673_at	At1g18280	lipid transfer protein, putative similar to lipid transfer protein GI:2627141 from (Picea abies);supported by full-length cDNA: Ceres:30040.	protease inhibitor/seed storage/lipid transfer protein (LTP) family protein
261562_at	At1g01750	actin depolymerizing factor, putative similar to actin depolymerizing factor 4 GB:AAD09110 GI:4185511 from [Arabidopsis thaliana];supported by full-length cDNA: Ceres:545.	actin-depolymerizing factor, putative
261503_at	At1g71691	hypothetical protein predicted by genemark.hmm, contains Pfam profile: PF00657 Lipase/Acylhydrolase with GDSL-like motif	GDSL-motif lipase/hydrolase family protein
261420_at	At1g07720	fatty acid elongase 3-ketoacyl-CoA synthase, putative similar to GB:AAC99312 from [Arabidopsis thaliana] (Plant J. (1999) In press); supported by cDNA: gi_16226846_gb_AF428349.1_AF428349	beta-ketoacyl-CoA synthase family protein
261396_at	At1g79800	hypothetical protein contains similarity to phytocyanin/early nodulin-like protein GI:4559346 from [Arabidopsis thaliana] 61	plastocyanin-like domain-containing protein
261313_at	At1g52970	hypothetical protein predicted by genscan hypothetical protein
261285_at	At1g35720	Ca2+-dependent membrane-binding protein annexin idenctical to GB:AAD34236 from [Arabidopsis thaliana];supported by full-length cDNA: Ceres:25846.	annexin 1 (ANN1)
261271_at	At1g26795	Expressed protein ; supported by full-length cDNA: Ceres: 4897.	self-incompatibility protein-related
260991_at	At1g12160	hypothetical protein predicted by genemark.hmm	flavin-containing monooxygenase family protein / FMO family protein
260947_at	At1g06020	fructokinase, putative similar to fructokinase GB:U62329 GI:1915973 from [Lycopersicon esculentum] 57	pfkB-type carbohydrate kinase family protein
260908_at	At1g02580	maternal embryogenesis control protein (MEDEA), putative similar to MEDEA GB:AAC39446 GI:3089625 from [Arabidopsis thaliana]	maternal embryogenesis control protein / MEDEA (MEA)
260883_at	At1g29270	hypothetical protein predicted by genemark.hmm	expressed protein
260849_at	At1g21860	pectinesterase, putative similar to pectinesterase GB:CAB08077 GI:1944575 from [Lycopersicon esculentum]	multi-copper oxidase type I family protein
260802_at	At1g78400	exopolygalacturonase, putative similar to exopolygalacturonase GI:311962 from [Arabidopsis thaliana] 200	glycoside hydrolase family 28 protein / polygalacturonase (pectinase) family protein
260741_at	At1g15045	hypothetical protein contains Pfam profile: PF00117 Glutamine amidotransferase class-I	glutamine amidotransferase-related
260611_at	At2g43670	putative beta-1,3-glucanase, C terminal fragment C terminal homology only	glycosyl hydrolase family protein 17
260557_at	At2g43610	putative endochitinase	glycoside hydrolase family 19 protein
260559_at	At2g43860	putative polygalacturonase	polygalacturonase, putative / pectinase, putative
260573_at	At2g47280	putative pectinesterase	pectinesterase family protein
260471_at	At1g11070	hypothetical protein predicted by genefinder	hydroxyproline-rich glycoprotein family protein
260438_at	At1g68290	putative bifunctional nuclease similar to bifunctional nuclease GB:AAD00694 from [Zinnia elegans];supported by full-length cDNA: Ceres:256130.30	bifunctional nuclease, putative
260386_at	At1g74010	putative strictosidine synthase similar to STRICTOSIDINE SYNTHASE 1/2 PRECURSOR GB:P94111;supported by full-length cDNA: Ceres:17206.	strictosidine synthase family protein
260391_at	At1g74020	putative strictosidine synthase extremely similar to STRICTOSIDINE SYNTHASE 1/2 PRECURSOR GB:P94111; supported by cDNA: gi_14334593_gb_AY034970.1_	strictosidine synthase family protein
260335_at	At1g74000	putative strictosidine synthase similar to STRICTOSIDINE SYNTHASE 3 PRECURSOR GB:P92976; supported by cDNA: gi_1754986_gb_U43946.1_ATU43946 64	strictosidine synthase family protein
260333_at	At1g70500	putative polygalacturonase similar to polygalacturonase precursor (pectinase) GB:P35336 [Actinidia chinensis]	polygalacturonase, putative / pectinase, putative 409
260318_at	At1g63960	hypothetical protein predicted by genefinder	hypothetical protein
260319_at	At1g63950	hypothetical protein predicted by genefinder	heavy-metal-associated domain-containing protein 229
260259_at	At1g74300	unknown protein similar to unknown protein GB:AAD21437 from [Arabidopsis thaliana];supported by full-length cDNA: Ceres:31039. 59	esterase/lipase/thioesterase family protein
260212_at	At1g74480	hypothetical protein predicted by genscan+	RWP-RK domain-containing protein
260225_at	At1g74590	putative glutathione S-transferase similar to putative glutathione S-transferase GB:CAA10060 [Arabidopsis thaliana]; contains Pfam profile: PF00043 Glutathione S-transferases;supported by full-length cDNA: Ceres:40734. 22	glutathione S-transferase, putative
260151_at	At1g52910	unknown protein ;supported by full-length cDNA: Ceres:21921.	expressed protein
260124_at	At1g36340	E2, ubiquitin-conjugating enzyme, putative similar to ubiquitin carrier protein GB:P46595 from [Schizosaccharomyces pombe]	ubiquitin-conjugating enzyme family protein
260136_at	At1g66360	hypothetical protein predicted by genemark.hmm; supported by full-length cDNA: Ceres: 19307.	C2 domain-containing protein
260083_at	At1g63220	putative elicitor-responsive gene similar to elicitor-responsive gene-3 GB:AAC35866 from [Oryza sativa];supported by full-length cDNA: Ceres:18965.	C2 domain-containing protein
260066_at	At1g73610	putative lipase/acylhydrolase contains Pfam profile: PF00657 lipase/acylhydrolase with GDSL-like motif 60	GDSL-motif lipase/hydrolase family protein
259991_at	At1g68040	putative S-adenosyl-L-methionine:salicylic acid carboxyl methyltransferase similar to S-adenosyl-L-methionine:salicylic acid carboxyl methyltransferase GB:AAF00108 [Clarkia breweri] (enzyme involved in floral scent production and plant defense)	S-adenosyl-L-methionine:carboxyl methyltransferase family protein
259944_at	At1g71470	hypothetical protein predicted by genscan+	hypothetical protein
259844_at	At1g73560	lipid transfer protein, putative similar to GI:2627141 from [Picea abies] (Plant Mol. Biol. 42 (3), 461-478 (2000));supported by full-length cDNA: Ceres:4043.	protease inhibitor/seed storage/lipid transfer protein (LTP) family protein
259846_at	At1g72140	peptide transporter PTR2-B, putative similar to SP:P46032 from [Arabidopsis thaliana]	proton-dependent oligopeptide transport (POT) family protein
259786_at	At1g29660	lipase/hydrolase, putative contains Pfam profile: PF00657 Lipase/Acylhydrolase with GDSL-like motif;supported by full-length cDNA: Ceres:6680. 73	GDSL-motif lipase/hydrolase family protein
259757_at	At1g77510	putative thioredoxin similar to protein disulfide isomerase precursor GB:P29828 [Medicago sativa]; Pfam HMM hit: Thioredoxins	protein disulfide isomerase, putative
259726_at	At1g60985	Expressed protein ; supported by full-length cDNA: Ceres: 8707.	expressed protein
259703_at	At1g77790	putative endo-1,3-beta-glucanase similar to endo-1,3-beta-glucanase GB:BAA21110 [Gossypium hirsutum]	glycosyl hydrolase family 17 protein
259613_at	At1g48010	hypothetical protein predicted by genemark.hmm	invertase/pectin methylesterase inhibitor family protein
259580_at	At1g28030	oxidoreductase, putative contains Pfam profile: PF00671: Iron/Ascorbate oxidoreductase family	oxidoreductase, 2OG-Fe(II) oxygenase family protein
259550_at	At1g35230	hypothetical protein ;supported by full-length cDNA: Ceres:265772.	arabinogalactan-protein (AGP5)
259451_at	At1g13890	synaptosomal associated protein (SNAP25A), putative similar to SNAP25A protein GI:9759467 from [Arabidopsis thaliana]	SNAP25 homologous protein, putative / synaptosomal-associated protein SNAP25-like, putative (SNAP30) 11
259364_at	At1g13260	DNA-binding protein RAV1 identical to RAV1 GI:3868857 from [Arabidopsis thaliana]; supported by cDNA: gi_3868856_dbj_AB013886.1_AB013886	DNA-binding protein RAV1 (RAV1)
259368_at	At1g69100	aspartic protease, putative similar to aspartic protease precursor GI:951448 from [Lycopersicon esculentum]	aspartyl protease family protein
259266_at	At3g01240	hypothetical protein predicted by genscan+	expressed protein
259268_at	At3g01070	putative lamin similar to blue copper-binding lamin GB:S71273 from [Arabidopsis thaliana];supported by full-length cDNA: Ceres:6695.	plastocyanin-like domain-containing protein
259189_at	At3g01700	unknown protein	arabinogalactan-protein (AGP11)
259107_at	At3g05460	hypothetical protein predicted by genemark.hmm;supported by full-length cDNA: Ceres:5048.	sporozoite surface protein-related
259046_at	At3g03400	calmodulin-like protein similar to calmodulin GB:AAA34015 [Glycine max], HMM hit: efhand 22	calmodulin-related protein, putative
258984_at	At3g08970	putative DnaJ protein Pfam HMM hit: DnaJ, prokaryotic heat shock protein	DNAJ heat shock N-terminal domain-containing protein
258918_at	At3g10560	putative cytochrome P450 similar to cytochrome P450 77A3 GB:O48928 [Glycine max]; supported by full-length cDNA: Ceres: 18386.	cytochrome P450, putative
258791_at	At3g04720	hevein-like protein precursor (PR-4) identical to hevein-like protein precursor GB:P43082 [Arabidopsis thaliana], similar to wound-induced protein (WIN2) precursor GB:P09762 [Solanum tuberosum]; Pfam HMM hit: chitin_binding proteins;supported by full-len	hevein-like protein (HEL)
258798_at	At3g04540	hypothetical protein predicted by genemark.hmm	hypothetical protein
258813_at	At3g04060	NAM-like protein (no apical meristem) similar to NAM GB:CAA63101 [Petunia x hybrida]; supported by full-length cDNA: Ceres: 119460.	no apical meristem (NAM) family protein
258760_at	At3g10780	putative membrane protein similar to integral membrane protein, Tmp21-I (p23) GB:CAA06212 [Rattus norvegicus]; contains Pfam profile: PF01105 emp24/gp25L/p24 family; contains non-consensus TG acceptor splice site at exon 3 433	emp24/gp25L/p24 family protein
258767_at	At3g10890	putative (1-4)-beta-mannan endohydrolase similar to (1-4)-beta-mannan endohydrolase GB:AAB87859 [Lycopersicon esculentum] 16	(1-4)-beta-mannan endohydrolase, putative
258769_at	At3g10870	putative alpha-hydroxynitrile lyase similar to alpha-hydroxynitrile lyase GB:CAA11219 [Manihot esculenta]	hydrolase, alpha/beta fold family protein
258782_at	At3g11750	putative dihydroneopterin aldolase similar to dihydroneopterin aldolase GB:P28823 [Bacillus subtilis]	dihydroneopterin aldolase, putative
258719_at	At3g09540	putative pectate lyase simliar to pectate lyase precursor GB:P40972 from [Nicotiana tabacum]	pectate lyase family protein
258639_at	At3g07820	polygalacturonase (PGA3) identical to polygalacturonase (PGA3) GB:AJ005584 (Mol. Gen. Genet. 261 (6), 948-952 (1999));supported by full-length cDNA: Ceres:36765. 171	polygalacturonase 3 (PGA3) / pectinase
258590_at	At3g04280	putative response regulator protein (receiver component) similar to response regulator protein GB:AAC62225 [Brassica napus], regulatory protein rcsC GB:BVECCC [Escherichia coli]; contains Pfam profile: PF00072 response regulator receiver domain;supported 16	two-component responsive regulator family protein / response regulator family protein
258438_at	At3g17230	hypothetical protein predicted by genscan+	invertase/pectin methylesterase inhibitor family protein
258337_at	At3g16040	hypothetical protein predicted by genemark;supported by full-length cDNA: Ceres:268920. 34	expressed protein
258278_at	At3g26860	putative self-incompatibility protein similar to self-incompatibility GB:CAA06689 [Papaver nudicaule] (Sex. Plant Reprod. 111, 192-198 (1998))	self-incompatibility protein-related
258172_at	At3g21620	unknown protein similar to HYP1 GB:CAA55187 [Arabidopsis thaliana]	early-responsive to dehydration protein-related / ERD protein-related
258130_at	At3g24510	unknown protein	expressed protein
258151_at	At3g18080	beta-glucosidase, putative similar to beta-glucosidase BGQ60 precursor GB:A57512 [Hordeum vulgare];supported by full-length cDNA: Ceres:11984.	glycosyl hydrolase family 1 protein
258111_at	At3g14630	putative cytochrome P450 similar to GB:Q05047 from [Catharanthus roseus]	cytochrome P450, putative
257922_at	At3g23150	ethylene receptor, putative (ETR2) similar to ethylene receptor homolog GB:AAD31396 from [Lycopersicon esculentum], contains Pfam profile: PF01590 GAF domain	ethylene receptor, putative (ETR2)
257877_at	At3g17140	hypothetical protein	invertase inhibitor-related
257878_at	At3g17150	hypothetical protein predicted by genemark.hmm	invertase/pectin methylesterase inhibitor family protein
257889_at	At3g17080	S1 self-incompatibility protein, putative similar to S1 self-incompatibility protein GB:CAA52380 [Papaver rhoeas] (Proc. Natl. Acad. Sci. U.S.A. 91 (6), 2265-2269 (1994));supported by full-length cDNA: Ceres:9425.	self-incompatibility protein-related
257870_at	At3g28490	prolyl 4-hydroxylase, putative similar to PROLYL 4-HYDROXYLASE ALPHA SUBUNIT PRECURSOR GB:Q10576 from [Caenorhabditis elegans] 25	oxidoreductase, 2OG-Fe(II) oxygenase family protein
257869_at	At3g25160	ER lumen protein retaining receptor, putative similar to HDEL receptor required for retention of ER proteins GB:NP_009513 [Saccharomyces cerevisiae]\; contains Pfam profile: PF00810 ER lumen protein retaining receptor 136	ER lumen protein retaining receptor family protein 71
257768_at	At3g23060	RING zinc finger protein, putative contains Pfam profile: PF00097 zinc finger, C3HC4 type (RING finger) 32	zinc finger (C3HC4-type RING finger) family protein 28
257679_at	At3g20470	glycine-rich protein, putative identical to a region of GB:JQ1064 from [Arabidopsis thaliana] ( Plant Cell 2 (5), 427-436 (1990)); supported by cDNA: gi_15010655_gb_AY045629.1_ 99	pseudogene, glycine-rich protein
257242_at	At3g24220	9-cis-epoxycarotenoid dioxygenase, putative similar to GB:CAB10168 from [Lycopersicon esculentum] (J. Exp. Bot. 47, 2111-2112 (1997))	9-cis-epoxycarotenoid dioxygenase, putative / neoxanthin cleavage enzyme, putative / carotenoid cleavage dioxygenase, putative 31
257243_at	At3g24230	pectate lyase, putative similar to GB:AAF19196 from [Musa acuminata]	pectate lyase family protein
257101_at	At3g25020	disease resistance protein, putative similar to GB:AAD13301 from [Lycopersicon esculentum], contains Pfam profiles: PF00560 Leucine Rich Repeat (24 copies)	disease resistance family protein / LRR family protein /// disease resistance family protein 40
257065_at	At3g18220	diacylglycerol pyrophosphate phosphatase, putative similar to GB:NP_010570 from [Saccharomyces cerevisiae], contains Pfam profile: PF01569 phosphatase PAP2 superfamily;supported by full-length cDNA: Ceres:37231. 59	phosphatidic acid phosphatase family protein / PAP2 family protein
257074_at	At3g19660	unknown protein	expressed protein
256987_at	At3g28560	hypothetical protein predicted by genemark.hmm	hypothetical protein
256966_at	At3g13400	pollen specific protein, putative similar to GB:CAB59910 from [Arabidopsis thaliana], contains Pfam profiles: PF00394 Multicopper oxidase; supported by cDNA: gi_15912262_gb_AY056409.1_ 2.25	multi-copper oxidase type I family protein
256974_at	At3g20990	unknown protein similar to putative retroelement pol polyprotein GB:AAD17409 from [Arabidopsis thaliana]	copia-like retrotransposon family
256773_at	At3g13630	hypothetical protein predicted by genemark.hmm	hypothetical protein
256743_at	At3g29370	Expressed protein ; supported by full-length cDNA: Ceres: 22461.	expressed protein
256719_at	At2g34130	En/Spm-like transposon protein related to En/Spm transposon family of maize	CACTA-like transposase family (Ptta/En/Spm)
256672_at	At3g52310	ABC transporter, putative contains Pfam profile: PF00005 ABC transporter	ABC transporter family protein
256630_at	At3g28230	unknown protein	hypothetical protein
256584_at	At3g28750	unknown protein	expressed protein
256586_at	At3g28770	hypothetical protein	expressed protein
256599_at	At3g14760	hypothetical protein predicted by genscan+	expressed protein
256600_at	At3g14850	hypothetical protein predicted by genemark.hmm	expressed protein
256486_at	At1g31450	chloroplast nucleoid DNA binding protein, putative similar to CND41, chloroplast nucleoid DNA binding protein [Nicotiana tabacum] GI:2541876 22	aspartyl protease family protein
256495_at	At1g31530	hypothetical protein contains similarity to probable nocturnin protein GI:2251234 from (Mus musculus)	endonuclease/exonuclease/phosphatase family protein
256211_at	At1g50960	gibberellin 20-oxidase, putative similar to gibberellin 20-oxidase [Triticum aestivum] GI:2222796	gibberellin 20-oxidase-related
256079_at	At1g20680	hypothetical protein predicted by genscan+	expressed protein
256102_at	At1g13680	unknown protein	expressed protein
256057_at	At1g07180	unknown protein contains similarity to alternative NADH-dehydrogenase GI:3718005 from [Yarrowia lipolytica];supported by full-length cDNA: Ceres:114420.	pyridine nucleotide-disulphide oxidoreductase family protein
255954_at	At1g22090	hypothetical protein predicted by genemark.hmm;supported by full-length cDNA: Ceres:114383.	expressed protein
255956_at	At1g22015	Expressed protein ; supported by full-length cDNA: Ceres: 115483.	galactosyltransferase family protein
255922_at	At1g22210	trehalose-6-phosphate phosphatase, putative similar to trehalose-6-phosphate phosphatase GI:2944180 from [Arabidopsis thaliana] 13	trehalose-6-phosphate phosphatase, putative
255930_at	At1g12660	hypothetical protein predicted by genscan+	hypothetical protein
255934_at	At1g12740	cytochrome P450, putative similar to cytochrome P450 GI:4176420 from [Arabidopsis thaliana]	cytochrome P450 family protein
255897_at	At1g17900	mutator-like transposase, putative similar to mutator-like transposase GI:4038062 from [Arabidopsis thaliana]	Mutator-like transposase family /// hypothetical protein 4
255804_at	At4g10220	putative protein IB1C3-1 protein, Arabidopsis thaliana, AJ011845	hypothetical protein
255734_at	At1g25550	hypothetical protein similar to putative two-component response regulator protein GI:6623883 from [Arabidopsis thaliana];supported by full-length cDNA: Ceres:1959.	myb family transcription factor
255699_at	At4g00190	putative pectinesterase	pectinesterase family protein
255690_at	At4g00360	probable cytochrome P450	cytochrome P450, putative
255550_at	At4g01970	putative raffinose synthase or seed imbibition protein similar to cucumber raffinose synthase, GenBank accession number AF073744	galactinol-raffinose galactosyltransferase, putative 96
255506_at	At4g02130	predicted glycosyl transferase similar to lgtC of Neisseria sp., GenBank accession number U14554, similar to lgtC, GenBank accession number U65788;supported by full-length cDNA: Ceres:21952.	glycosyl transferase family 8 protein
255489_at	At4g02650	predicted protein destination factor similar to A. thaliana hypothetical protein F10M6.80, GenBank accession number 2864615	epsin N-terminal homology (ENTH) domain-containing protein / clathrin assembly protein-related
255207_at	At4g07515	Expressed protein ; supported by full-length cDNA: Ceres: 25430.	expressed protein /// expressed protein /// pseudogene, hypothetical protein 571
255073_at	At4g09090	beta-1,3-glucanase-like protein probable beta-1,3-glucanase - Triticum aestivum,PIR2:T06268	beta-1,3-glucanase-like protein probable beta-1,3-glucanase - Triticum aestivum,PIR2:T06268
254952_at	At4g10960	UDP-galactose 4-epimerase - like protein UDP-galactose 4-epimerase, Cyamopsis tetragonoloba, AJ005082;supported by full-length cDNA: Ceres:15608.	lipase class 3 family protein
254797_at	At4g13030	putative protein	expressed protein
254692_at	At4g17860	putative protein predicted protein, Arabidopsis thaliana, PATCHX:E327543	hypothetical protein
254710_at	At4g18050	multidrug resistance protein/P-glycoprotein - like multidrug resistance protein 1, Aspergillus fumigatus, U62933	ABC transporter family protein
254619_at	At4g18770	myb - like protein transforming protein myb, Homo sapiens, PIR2:S11198; supported by cDNA: gi_15375282_gb_AF176003.2_AF176003	myb family transcription factor (MYB98)
254609_at	At4g18970	Expressed protein ; supported by full-length cDNA: Ceres: 42850.	GDSL-motif lipase/hydrolase family protein
254521_at	At5g44810	putative protein similar to unknown protein (gb|AAC79139.1)	expressed protein
254494_at	At4g20050	putative protein C65DMY30S	expressed protein
254468_at	At4g20460	UDP-glucose 4-epimerase - like protein UDP-galactose 4-epimerase, Cyamopsis tetragonoloba, EMBL:AJ005082 190	NAD-dependent epimerase/dehydratase family protein
254489_at	At4g20800	putative protein berberine bridge enzyme, Papaver somniferum, gb:U59233	FAD-binding domain-containing protein
254432_at	At4g20830	reticuline oxidase -like protein reticuline oxidase, Eschscholzia californica, PIR:A41533; supported by cDNA: gi_15983492_gb_AF424621.1_AF424621	FAD-binding domain-containing protein
254453_at	At4g21120	amino acid transport protein AAT1	amino acid permease family protein
254387_at	At4g21850	putative protein CGI-131 protein, Homo sapiens, AF151889;supported by full-length cDNA: Ceres:24573.	methionine sulfoxide reductase domain-containing protein / SeIR domain-containing protein 149
254336_at	At4g22050	aspartic proteinase like protein oryzasin (EC 3.4.23.-) precursor, rice, PIR2:S66516	aspartyl protease family protein
254291_at	At4g23010	putative protein UDP-galactose transporter related isozyme 3, Homo sapiens, PIR2:JC5026	UDP-galactose transporter-related
254241_at	At4g23190	serine/threonine kinase - like protein serine/threonine kinase, Brassica oleracea	protein kinase family protein
254237_at	At4g23520	cysteine proteinase contains similarity to cysteine proteinase (thiol protease) RD21A GI:435619, SP:P43297 from [Arabidopsis thaliana]	cysteine proteinase, putative
254098_at	At4g25100	superoxide dismutase (EC 1.15.1.1) (Fe)(fragment) ;supported by full-length cDNA: Ceres:32935.	superoxide dismutase (Fe), chloroplast (SODB) / iron superoxide dismutase (FSD1)
254055_at	At4g25330	hypothetical protein	expressed protein
254000_at	At4g26250	galactinol synthase WSI76 protein induced by water stress, Oryzasativa, D26537	galactinol synthase, putative
254001_at	At4g26260	putative protein PRE87 mRNA, Pinus radiata, AF049069	expressed protein
254002_at	At4g26280	steroid sulfotransferase - like protein steroid sulfotransferase, Brassica napus, AF000307 106	sulfotransferase family protein
253985_at	At4g26220	caffeoyl-CoA O-methyltransferase - like protein caffeoyl-CoA O-methyltransferase, Pinus taeda, AF036095;supported by full-length cDNA: Ceres:33227.	caffeoyl-CoA 3-O-methyltransferase, putative
253839_at	At4g27890	putative protein prolactin-induced T cell protein c15 - rat, PIR2:A55897	nuclear movement family protein
253724_at	At4g29285	Expressed protein ; supported by full-length cDNA: Ceres: 1171.	expressed protein
253655_at	At4g30070	Expressed protein ;supported by cDNA: Ceres:95855	plant defensin-fusion protein, putative
253656_at	At4g30090	putative protein hypothetical protein - Arabidopsis thaliana, PID:g4337210	expressed protein
253621_at	At4g30540	putative protein component of aniline dioxygenase (GMP synthase like protein - Acinetobacter sp.,PID:d1013698	glutamine amidotransferase class-I domain-containing protein
253634_at	At4g30590	putative protein ENOD20 gene product - Medicago truncatula,PID:e258656;supported by full-length cDNA: Ceres:5104.	plastocyanin-like domain-containing protein
253638_at	At4g30470	cinnamoyl-CoA reductase - like protein cinnamoyl-CoA reductase, Saccharum officinarum, gb:AJ231134; supported by full-length cDNA: Ceres: 150515.	cinnamoyl-CoA reductase-related
253434_at	At4g32500	potassium channel - protein	potassium channel protein, putative
253392_at	At4g32650	potassium channel protein AtKC potassium channel - Solanum tuberosum, PATX:E264595; supported by cDNA: gi_15529217_gb_AY052233.1_ 21	inward rectifying potassium channel, putative (KAT3) (AKT4) (KC1)
253400_at	At4g32860	putative protein unknown protein T02O04.18 , Arabidopsis thaliana chromosome III BAC T02O04, PID:g2062170	putative protein unknown protein T02O04.18 , Arabidopsis thaliana chromosome III BAC T02O04, PID:g2062170
253401_at	At4g32870	putative protein hypothetical protein F17H15.20 Arabidopsis thaliana chromosome II BAC F17H15, PID:g3643606 115	expressed protein
253416_at	At4g33070	pyruvate decarboxylase-1 (Pdc1)	pyruvate decarboxylase, putative
253149_at	At4g35650	NAD+ dependent isocitrate dehydrogenase -like protein NAD+ dependent isocitrate dehydrogenase, Arabidopsis thaliana, PID:g1766046	isocitrate dehydrogenase, putative / NAD+ isocitrate dehydrogenase, putative52
253164_at	At4g35725	Expressed protein ; supported by full-length cDNA: Ceres: 4745.	expressed protein
253088_at	At4g36220	ferulate-5-hydroxylase (FAH1) ; supported by cDNA: gi_1488254_gb_U38416.1_ATU38416 21	cytochrome P450 84A1 (CYP84A1) / ferulate-5-hydroxylase (FAH1)
253091_at	At4g37360	cytochrome p450 - like protein cytochrome P450 monooxygenase, Arabidopsis thaliana, PID:d1029478 30	cytochrome P450 family protein
252951_at	At4g38700	disease resistance response like protein disease resistance response protein 206-d - Pisum sativum, PID:g508844 274	disease resistance-responsive family protein
252937_at	At4g39180	SEC14 - like protein phosphatidylinositol-phosphatidylcholine transfer protein SEC14, Yarrowia lipolytica, PIR2:S43745	SEC14 cytosolic factor, putative / phosphoglyceride transfer protein, putative 34
252897_at	At4g39490	cytochrome P450 - like protein cytochrome P450 CYP86A1, Arabidopsis thaliana, EMBL:X90458	cytochrome P450 family protein
252906_at	At4g39640	putative gamma-glutamyltransferase gamma-glutamyltransferase, Arabidopsis thaliana, PIR2:S58286 154	gamma-glutamyltranspeptidase family protein
252907_at	At4g39650	putative gamma-glutamyltransferase gamma-glutamyltransferase, Arabidopsis thaliana, PIR2:S58286 41	gamma-glutamyltranspeptidase family protein
252862_at	At4g39830	putative L-ascorbate oxidase L-ascorbate oxidase, Cucumis sativus, PIR1:KSKVAO	L-ascorbate oxidase, putative
252846_at	At3g42160	putative protein several pectin methylesterases	pectinesterase-related
252769_at	At3g42850	arabinose kinase - like protein putative arabinose kinase ISA1, Arabidopsis thaliana, EMBL:ATY14404 76	galactokinase, putative
252753_at	At3g43500	hypothetical protein	hypothetical protein
252721_at	At3g43990	putative protein predicted proteins, Arabidopsis thaliana	bromo-adjacent homology (BAH) domain-containing protein
252523_at	At3g46400	putative protein light repressible receptor protein kinase - Arabidopsis thaliana, PIR:S71277 8	leucine-rich repeat protein kinase, putative
252502_at	At3g46900	copper transport protein - like protein copper transporter protein Arabidopsis thaliana,PID:g1082054	copper transporter, putative
252437_at	At3g47380	putative protein pectinesterase homolog - Pinus radiata,PIR2:T08112	invertase/pectin methylesterase inhibitor family protein
252320_at	At3g48580	endoxyloglucan transferase-like protein EXGT1 (endoxyloglucan transferase) - Pisum sativum, EMBL:AB015428;supported by full-length cDNA: Ceres:8872. 267	xyloglucan:xyloglucosyl transferase, putative / xyloglucan endotransglycosylase, putative / endo-xyloglucan transferase, putative 743
252342_at	At3g48950	endo-polygalacturonase - like protein endo-polygalacturonase, Arabidopsi thaliana, gb:CAA05525	glycoside hydrolase family 28 protein / polygalacturonase (pectinase) family protein
252253_at	At3g49300	Expressed protein ; supported by full-length cDNA: Ceres: 11575.	proline-rich family protein
252234_at	At3g49780	putative protein ; supported by full-length cDNA: Ceres: 40302.	phytosulfokines 3 (PSK3)
252168_at	At3g50440	putative protein pir7a protein - Oryza sativa, PIR:s47086;supported by full-length cDNA: Ceres:30104. 40	hydrolase, alpha/beta fold family protein
251748_at	At3g55680	putative protein predicted protein, Arabidopsis thaliana	invertase/pectin methylesterase inhibitor family protein
251698_at	At3g56610	putative protein	putative protein
251674_at	At3g57250	hypothetical protein	emsy N terminus domain-containing protein / ENT domain-containing protein 26
251590_at	At3g57690	pollen-specific protein BAN102-like protein pollen-specific protein BAN102 - Brassica rapa, EMBL:AF124226	arabinogalactan-protein, putative (AGP23)
251606_at	At3g57840	hypothetical protein	self-incompatibility protein-related
251607_at	At3g57850	hypothetical protein	hypothetical protein
251555_at	At3g58780	shatterproof 1 (SHP1)/ agamous -like 1 (AGL1) ; supported by full-length cDNA: Ceres: 22339.	agamous-like MADS box protein AGL1 / shatterproof 1 (AGL1) (SHP1)
251510_at	At3g59170	putative protein several hypothetical proteins - Arabidopsis thaliana	F-box family protein
251514_at	At3g59260	pirin-like protein pirin - Lycopersicon esculentum, EMBL:AF154003	pirin, putative
251491_at	At3g59480	fructokinase-like protein fructokinase - Lycopersicon esculentum, EMBL:LEU62329; supported by full-length cDNA: Ceres: 24751. 56	pfkB-type carbohydrate kinase family protein
251436_at	At3g59900	putative protein hypothetical protein At2g44080 - Arabidopsis thaliana, EMBL:AC004005 41	expressed protein
251440_at	At3g60010	SKP1/ASK1 (At13), putative similar to Skp1 homolog Skp1a GI:3068807 from [Arabidopsis thaliana]	E3 ubiquitin ligase SCF complex subunit SKP1/ASK1 (At13), putative
251301_at	At3g61880	cytochrome p450 (CYP78A9) ;supported by full-length cDNA: Ceres:29661.	cytochrome P450, putative
251252_at	At3g62230	putative protein several hypothetical proteins - Arabidopsis thaliana	F-box family protein
251141_at	At5g01075	Expressed protein ; supported by full-length cDNA: Ceres: 1366.	expressed protein
251114_at	At5g01380	transcription factor GT-3a	expressed protein
250871_at	At5g03930	putative protein	expressed protein
250838_at	At5g04630	cytochrome P450 - like protein cytochrome P450 77A3p, Glycine max, PIR:T05948	cytochrome P450, putative
250719_at	At5g06250	putative protein contains similarity to RAV2-like DNA-binding protein	DNA-binding protein, putative
250631_at	At5g07430	pectin methyl-esterase-like protein pectin methyl-esterase PER - Medicago truncatula, EMBL:AJ249611 84	pectinesterase family protein
250578_at	At5g07850	proanthranilate N-benzoyltransferase -like protein anthranilate N-benzoyltransferase (EC 2.3.1.144), Dianthus caryophyllus,PIR:T10717	transferase family protein
250528_at	At5g08600	putative protein strong similarity to unknown protein (pir||T01310)	U3 ribonucleoprotein (Utp) family protein
250473_at	At5g10220	annexin -like protein annexin (AnnAt2), Arabidopsis thaliana, EMBL:AF083914; supported by cDNA: gi_12667517_gb_AY014798.1_ 9	annexin 6 (ANN6)
250375_at	At5g11540	putative protein L-gulono-gamma-lactone oxidase, Rattus norvegicus, EMBL:RNFLAVIN 75	FAD-binding domain-containing protein
250345_at	At5g11940	subtilisin-like serine protease contains similarity to subtilase; SP1 GI:9957714 from [Oryza sativa]	subtilase family protein
250241_at	At5g13600	photoreceptor-interacting protein-like; non-phototropic hypocotyl-like protein	phototropic-responsive NPH3 family protein
250200_at	At5g14130	peroxidase ATP20a (emb|CAA67338.1) ; supported by cDNA: gi_16209688_gb_AY057607.1_	peroxidase, putative
250174_at	At5g14380	agp6	hydroxyproline-rich glycoprotein family protein
250082_at	At5g17200	polygalacturonase-like protein	glycoside hydrolase family 28 protein / polygalacturonase (pectinase) family protein
250083_at	At5g17220	glutathione S-transferase-like protein ; supported by cDNA: gi_11096011_gb_AF288189.1_AF288189 85	glutathione S-transferase, putative
250090_at	At5g17330	glutamate decarboxylase 1 (GAD 1) (sp|Q42521) ; supported by cDNA: gi_497978_gb_U10034.1_ATU10034	glutamate decarboxylase 1 (GAD 1)
249983_at	At5g18470	putative protein S-receptor kinase PK3 precursor, maize, PIR:T02753;supported by full-length cDNA: Ceres:154037. 64	curculin-like (mannose-binding) lectin family protein 31
249962_at	At5g18990	pectin methyl esterase -like protein pectin methyl esterase, Solanum tuberosum, EMBL:AF152172	pectinesterase family protein
249918_at	At5g19240	putative protein predicted protein, Arabidopsis thaliana	expressed protein
249855_at	At5g22970	unknown protein	unknown protein
249757_at	At5g24316	Expressed protein ; supported by full-length cDNA: Ceres: 94924.	proline-rich family protein
249560_at	At5g38330	putative protein	plant defensin-fusion protein, putative
249527_at	At5g38710	proline oxidase, mitochondrial precursor -like protein PROLINE OXIDASE, MITOCHONDRIAL PRECURSOR, Arabidopsis thaliana, SWISSNEW:PROD	proline oxidase, putative / osmotic stress-responsive proline dehydrogenase, putative
249381_at	At5g40040	acidic ribosomal protein P2 -like acidic ribosomal protein P2, Parthenium argentatum,SWISSPROT:RLA2_PARAR 160	60S acidic ribosomal protein P2 (RPP2E)
249401_at	At5g40260	putative protein LIM7, Lily, EMBL:LLORF07;supported by full-length cDNA: Ceres:11922. 464	nodulin MtN3 family protein
249376_at	At5g40645	Expressed protein ; supported by full-length cDNA: Ceres: 103642.	nitrate-responsive NOI protein, putative
249338_at	At5g41090	putative protein similar to unknown protein (emb|CAB88055.1)	no apical meristem (NAM) family protein
249215_at	At5g42800	dihydroflavonol 4-reductase	dihydroflavonol 4-reductase (dihydrokaempferol 4-reductase) (DFR)
249179_at	At5g42955	Expressed protein ; supported by full-length cDNA: Ceres: 96124.	expressed protein /// expressed protein
249157_at	At5g43510	unknown protein	hypothetical protein
249013_at	At5g44700	receptor-like protein kinase	leucine-rich repeat transmembrane protein kinase, putative
249021_at	At5g44820	putative protein similar to unknown protein (pir||T04881)	expressed protein
248968_at	At5g45280	pectin acetylesterase ;supported by full-length cDNA: Ceres:39005.	pectinacetylesterase, putative
248925_at	At5g45910	GDSL-motif lipase/hydrolase-like protein ;supported by full-length cDNA: Ceres:158178. 220	GDSL-motif lipase/hydrolase family protein
248926_at	At5g45880	Ole e I (main olive allergen)-like protein ; supported by full-length cDNA: Ceres: 5361.	pollen Ole e 1 allergen and extensin family protein 374
248878_at	At5g46160	50S ribosomal protein L14	ribosomal protein L14 family protein / huellenlos paralog (HLP) 43
248892_at	At5g46300	unknown protein	expressed protein
248840_at	At5g46770	unknown protein ; supported by cDNA: gi_15450356_gb_AY052279.1_	expressed protein
248812_at	At5g47330	palmitoyl-protein thioesterase precursor-like	palmitoyl protein thioesterase family protein
248791_at	At5g47350	palmitoyl-protein thioesterase precursor-like ;supported by full-length cDNA: Ceres:13359. 130	palmitoyl protein thioesterase family protein
248534_at	At5g50030	putative protein contains similarity to pollen-specific protein Bnm1	invertase/pectin methylesterase inhibitor family protein
248434_at	At5g51440	mitochondrial heat shock 22 kd protein-like ; supported by full-length cDNA: Ceres: 268536. 51	23.5 kDa mitochondrial small heat shock protein (HSP23.5-M)
248407_at	At5g51500	pectinesterase	pectinesterase family protein
248396_at	At5g52130	unknown protein	hypothetical protein
248368_at	At5g51950	mandelonitrile lyase-like protein ; supported by cDNA: gi_14194160_gb_AF367287.1_AF367287	glucose-methanol-choline (GMC) oxidoreductase family protein 12
248354_at	At5g52330	putative protein contains similarity to unknown protein (gb|AAB70446.1)	meprin and TRAF homology domain-containing protein / MATH domain-containing protein 20
248314_at	At5g52620	putative protein similar to unknown protein (pir||T06761)	F-box family protein
248284_at	At5g52975	Expressed protein ; supported by full-length cDNA: Ceres: 10658.	expressed protein
248254_at	At5g53320	receptor protein kinase-like protein	leucine-rich repeat transmembrane protein kinase, putative
248275_at	At5g53520	isp4 protein	oligopeptide transporter OPT family protein
248225_at	At5g53740	unknown protein	hypothetical protein /// hypothetical protein
248236_at	At5g53870	putative protein contains similarity to phytocyanin/early nodulin-like protein	plastocyanin-like domain-containing protein
248240_at	At5g53950	CUC2 (dbj|BAA19529.1)	no apical meristem (NAM) family protein
248118_at	At5g55050	GDSL-motif lipase/hydrolase-like protein GDSL-motif lipase/hydrolase family protein
248019_at	At5g56480	putative protein similar to unknown protein (pir||T04972)	protease inhibitor/seed storage/lipid transfer protein (LTP) family protein
247905_at	At5g57400	unknown protein	hypothetical protein
247867_at	At5g57630	SNF1 related protein kinase-like protein ; supported by cDNA: gi_14334389_gb_AY034100.1_	CBL-interacting protein kinase 21, putative (CIPK21) 28
247893_at	At5g57980	RNA polymerase I, II and III 24.3 kDa subunit-like protein	eukaryotic rpb5 RNA polymerase subunit family protein
247843_at	At5g58050	aluminium tolerance associated - like protein S222 Triticum aestivum EMBL:AF031231	glycerophosphoryl diester phosphodiesterase family protein
247857_at	At5g58400	peroxidase	peroxidase, putative
247798_at	At5g58830	subtilisin-like serine protease contains similarity to prepro-cucumisin GI:807698 from [Cucumis melo]	subtilase family protein
247765_at	At5g58860	cytochrome P450 CYP86A1	cytochrome P450 86A1 (CYP86) (CYP86A1) / CYPLXXXVI / P450-dependent fatty acid omega-hydroxylase
247753_at	At5g59070	hexosyltransferase - like protein	glycosyl transferase family 1 protein
247739_at	At5g59240	40S ribosomal protein S8 - like 40S ribosomal protein S8, Prunus armeniaca, EMBL:AF071889	40S ribosomal protein S8 (RPS8B)
247487_at	At5g62150	putative protein predicted protein, Arabidopsis thaliana	peptidoglycan-binding LysM domain-containing protein
247416_at	At5g63070	40S ribosomal protein S15-like protein 40S ribosomal protein S15, putative
247377_at	At5g63180	pectate lyase ; supported by cDNA: gi_16648839_gb_AY058197.1_	pectate lyase family protein
247245_at	At5g64720	putative protein similar to unknown protein (gb AAD20394.1)	hypothetical protein
247246_at	At5g64620	invertase inhibitor homolog (emb|CAA73335.1) ;supported by full-length cDNA: Ceres:25884.	invertase/pectin methylesterase inhibitor family protein
247228_at	At5g65140	trehalose-6-phosphate phosphatase	trehalose-6-phosphate phosphatase, putative
247230_at	At5g65170	putative protein similar to unknown protein (pir||T05009)	putative protein similar to unknown protein (pir||T05009)
247116_at	At5g65970	Mlo protein-like ; supported by cDNA: gi_14091589_gb_AF369571.1_AF369571	seven transmembrane MLO family protein / MLO-like protein 10 (MLO10)
247095_at	At5g66400	dehydrin RAB18-like protein (sp P30185) ; supported by cDNA: gi_16226664_gb_AF428458.1_AF428458 19	dehydrin (RAB18)
247026_at	At5g67080	protein kinase-like protein	protein kinase family protein
246940_at	At5g25400	expressed protein glucose-6-phosphate/phosphate-translocator precursor homolog - Zea mays, PIR:T04100;	phosphate translocator-related
246859_at	At5g25950	putative protein various predicted proteins, Arabidopsis thaliana	hypothetical protein
246866_at	At5g25960	putative protein various predicted proteins, Arabidopsis thaliana	hypothetical protein
246887_at	At5g26250	hexose transporter - like protein hexose transporter HT2, Lycopersicon esculentum, EMBL:LES132224 159	sugar transporter, putative
246774_at	At5g27530	polygalacturonase-like protein polygalacturonase - Lycopersicon esculentum, EMBL:AF118567	glycoside hydrolase family 28 protein / polygalacturonase (pectinase) family protein
246740_at	At5g27810	putative protein	hypothetical protein
246684_at	At5g33340	putative protein nucleoid DNA-binding protein cnd41, chloroplast - Nicotiana tabacum, PIR:T01996	putative protein nucleoid DNA-binding protein cnd41, chloroplast - Nicotiana tabacum, PIR:T01996
246646_at	At5g35090	putative protein ;supported by full-length cDNA: Ceres:42538.	expressed protein
246661_at	At5g35280	putative protein various predicted proteins, Arabidopsis thaliana	gypsy-like retrotransposon family (Athila) /// hypothetical protein 3
246595_at	At5g14780	formate dehydrogenase (FDH) ;supported by full-length cDNA: Ceres:7530.	formate dehydrogenase (FDH)
246498_at	At5g16230	stearoyl-acyl carrier protein desaturase stearoyl-acyl carrier protein desaturase sad1 - Linum usitatissimum, EMBL:AJ006957	acyl-(acyl-carrier-protein) desaturase, putative / stearoyl-ACP desaturase, putative
246472_at	At5g17130	putative protein predicted protein, Arabidopsis thaliana	hypothetical protein
246473_at	At5g17140	putative protein cathepsin L-like cysteine proteinase, Haemaphysalis longicornis, EMBL:AB020491	cysteine proteinase-related
246389_at	At1g77380	amino acid carrier, putative similar to amino acid carrier GI:3293031 from [Ricinus communis];supported by full-length cDNA: Ceres:15825.	amino acid carrier, putative / amino acid permease, putative
246238_at	At4g36670	sugar transporter like protein	mannitol transporter, putative
246256_at	At4g36770	glucosyltransferase-like protein	UDP-glucoronosyl/UDP-glucosyl transferase family protein
246055_at	At5g08380	alpha-galactosidase - like protein alpha-galactosidase, coffee, PIR:T50781	alpha-galactosidase, putative / melibiase, putative / alpha-D-galactoside galactohydrolase, putative
245908_at	At5g09360	laccase-like protein laccase - Acer pseudoplatanus, EMBL:AP12757	laccase family protein / diphenol oxidase family protein
245883_at	At5g09500	ribosomal protein S15-like ribosomal protein S15 - Arabidopsis thaliana, EMBL:Z23161	40S ribosomal protein S15 (RPS15C)
245892_at	At5g09370	putative lipid transfer protein lipid transfer protein - Hordeum vulgare, EMBL:AF109195;supported by full-length cDNA: Ceres:21969. 55	protease inhibitor/seed storage/lipid transfer protein (LTP) family protein
245904_at	At5g11110	sucrose-phosphate synthase -like protein sucrose-phosphate synthase isoform 1, Citrus unshiu, PIR:S72648	sucrose-phosphate synthase, putative
245847_at	At5g11050	MYB DNA-binding - like protein myb-related gene A-myb, Homo sapiens, EMBL:HSAMYB; supported by cDNA: gi_15375309_gb_AY032854.2_ 42	myb family transcription factor
245792_at	At1g32100	pinoresinol-lariciresinol reductase, putative similar to pinoresinol-lariciresinol reductase GB:AAF63508 GI:7542583 from [Thuja plicata];supported by full-length cDNA: Ceres:33000. 66	pinoresinol-lariciresinol reductase, putative
245794_at	At1g32170	endoxyloglucan transferase, putative similar to endoxyloglucan transferase GB:AAD45125 GI:5533313 from [Arabidopsis thaliana]; supported by full-length cDNA: Ceres: 21403.	xyloglucan:xyloglucosyl transferase, putative / xyloglucan endotransglycosylase, putative / endo-xyloglucan transferase, putative (XTR4)
245738_at	At1g44130	nucellin, putative similar to nucellin GI:2290201 from [Hordeum vulgare]	nucellin protein, putative
245672_at	At1g56710	polygalacturonase, putative similar to polygalacturonase PG1 GI:5669846 from [Glycine max]	glycoside hydrolase family 28 protein / polygalacturonase (pectinase) family protein
245656_at	At1g56620	hypothetical protein predicted by genemark.hmm	pectinesterase inhibitor domain-containing protein 35
245589_at	At4g15040	subtilisin-like serine protease contains similarity to prepro-cucumisin GI:807698 from [Cucumis melo]	subtilase family protein
245497_at	At4g16460	hypothetical protein	hypothetical protein
245424_at	At4g17505	putative protein	expressed protein
245349_at	At4g16690	cyanohydrin lyase like protein ;supported by full-length cDNA: Ceres:5546.	esterase/lipase/thioesterase family protein
245371_at	At4g15750	hypothetical protein ;supported by full-length cDNA: Ceres:14485.	invertase/pectin methylesterase inhibitor family protein
245239_at	At4g25530	putative homeodomain-protein similarity to homeodomain protein AHDP, Arabidopsis thaliana00; supported by cDNA: gi_13506819_gb_AF243535.1_AF243535	homeodomain protein (FWA)
245177_at	At5g12380	annexin-like protein genmodel supported by ESTs AV542769 and Av542175 in condradiction to N-terminal homology data from EMBL:AF188832, PIR:S56674, EMBL:MTANNEXIN~strong similarity to annexin, Fragaria x ananassa, EMBL:AF188832~Contains Annexins repeated	annexin, putative
245158_at	At2g33130	hypothetical protein predicted by genefinder	rapid alkalinization factor (RALF) family protein
245068_at	At2g23260	putative glucosyltransferase	putative glucosyltransferase
245076_at	At2g23170	unknown protein	auxin-responsive GH3 family protein
245081_at	At2g23280	unknown protein overlap with T20D16.8, in 3' region	unknown protein overlap with T20D16.8, in 3' region
257434_at	At2g21740	hypothetical protein predicted by genscan hypothetical protein
257442_at	At2g28680	legumin-like protein contains a 11-S plant seed storage protein signature (PS00305)	cupin family protein
257468_at	At1g47470	hypothetical protein contains similarity to envelope glycoprotein GI:5001891 from [Human immunodeficiency virus type 1]	expressed protein
