# Supplementary material for: Protein Interaction Network of Arabidopsis thaliana Female Gametophyte Development Identifies Novel Proteins and Relations
Source: PLoS One. 2012 Dec 11;7(12):e49931. doi: 10.1371/journal.pone.0049931 (PMC3519845; doi:10.1371/journal.pone.0049931)
Supplement: Table S2 — Summary of “Protein Relations” of FG protein interaction network based on “biological processes” (Primary network). (XLS) [file pone.0049931.s002.xls]

## Sheet: Relations
Summary of "Protein Relations" of FG protein interaction network based on "biological processes" (Primary network)
Type	Relation	Sentence	MedLine Reference	Connectivity	# of References	Owner
Regulation	BLRP ---> PSBD	The chloroplast psbD gene, which encodes the D2 subunit of photosystem II, is regulated by a blue light-responsive promoter (BLRP).	10467011:0	2	2	Public
Regulation	AP22.11 ---> DNA damage recognition	In our study, cell extracts prepared from plants that are downregulated in At CEN2 expression were found to be less efficient in dark repair of UV-induced DNA damage, whereas extracts from overexpressing plants showed an elevated capacity of repair of such lesions.	15155891:10162	2	1	Public
Regulation	CLOCK ---> AT1G16560	The phase response curve of the oscillator component TOC1 to cold pulses is similar to that of CAB2, indicating that CAB2 is regulated by a TOC1-containing clock.	12736379:7	2	1	Public
Regulation	PMR3 ---> plant defense	Two other classes of resistant mutants, consisting of pmr1 and pmr4 , and pmr3 , respectively, also show enhanced activation of some defense responses ( Vogel and Somerville, 2000 ).	145100839:11041	2	1	Public
Regulation	ATLIG4 ---> cell expansion	Smaller cotyledons in the irradiated mutants suggest that cell expansion also requires AtKu80 and AtLIG4 .	145101566:11223	2	1	Public
Regulation	T9L24.51 ---> plant defense	For example, a subset of Arabidopsis TCH (touch) genes that are induced by a variety of mechanical stimuli encode calmodulin and calmodulin-related proteins, which likely mediate some plant responses to the environment ( Braam et al. , 1996, 1997 ; Sistrunk et al. , 1994 ).	145102259:11169	2	1	Public
Regulation	MIK19.19 ---> meristem function	Zhou Arabidopsis Histone Acetyltransferase AtGCN5 Regulates the Floral Meristem Activity through the WUSCHEL/AGAMOUS Pathway	12615937:10646	2	2	Public
Regulation	ABA --+> AT1G77120	Exogenous abscisic acid (ABA) induced the alcohol dehydrogenase gene (Adh) in Arabidopsis roots.	8787023:0	2	1	Public
Regulation	at1g80720 ---> virulence	J Biotechnol 40: 179?186 [CrossRef] [ISI] Rollins JA (2003) The Sclerotinia sclerotiorum Pac 1 gene is required for sclerotial development and virulence.	15778458:10309	2	1	Public
Regulation	F10M10.2 ---> RNAi	Phenotypes from ASK11 RNAi Plants ASK11 is almost identical to ASK12 in the coding region; in addition, our RT-PCR results for ASK11 and ASK12 were very similar.	12970487:10243	2	1	Public
Regulation	Cytokinin ---> AHP2	The results support the idea that AHPs form aphysical link between the plasma membrane-localized sensor kinase andthe nuclear response regulators in cytokinin signaling (Fig. 9 ).Ectopic expression of AHP2 caused hypersensitivity to cytokinin andinhibited root and hypocotyl elongation in the dark (Suzuki et al.,2002 ).	12068096:10167	2	1	Public
Regulation	BAS1 ---> response to light	To determine if the role of BAS1 and SOB7 in hypocotyl response to light is specific to a particular photoperception pathway, fluence rate response analysis in monochromatic light was investigated.	145102176:11062	2	1	Public
Regulation	AP22.11 ---> tip growth	BST1 , CEN2 , and CEN3 are also required for tip growth.	11041890:10237	2	1	Public
Regulation	AT4G08920 ---> cell expansion	Because CRY1 transcript accumulation was not affected by the genetic state of OBP3 (data not shown), these data indicate that OBP3 is a negative regulator of cry1-mediated cotyledon cell expansion in response to blue light.	15659636:10172	2	2	Public
Regulation	AT5G42800 ---> mutagenesis	Keywords: dihydroflavonol 4-reductase pelargonidin anthocyanin substrate specificity site-directed mutagenesis Received 5 September 2000; revised 6 November 2000; accepted 22 November 2000.	145100933:11219	2	1	Public
Regulation	FLS2 ---> plant defense	Only a few ligand receptor pairs have been identified to date in Arabidopsis: ligands are known for BRII that are involved in hormone sensing (Li and Chory, 1997 ), for FLS2 that mediate the defense response (Gomez-Gomez and Boller, 2000 ), and for CLV1 (Rojo et al., 2002 ).	12972671:10281	2	3	Public
Regulation	MJP23.8 ---> Plant development	The expression of two novel subtilisin-like serine proteases At-SLP2 and At-SLP3 from Arabidopsis thaliana and the recently identified Arabidopsis subtilase ARA12 was analysed with respect to plant development, stress response and cell specificity.	12702015:0	2	1	Public
Regulation	LOX2 ---> germination	LOX-2 activity rapidly increased until d 2 of germination.	12226311:7	2	3	Public
Regulation	brassinolide ---> fruit development	We postulate that castasterone is the major active brassinosteroid during vegetative growth in tomato, whereas brassinolide may play an organ-specific role in fruit development in this species.	15710611:9	2	1	Public
Regulation	CYP74A ---> cell survival	Stabilization of the levels of active oxygen species (AOS) is important to the survival of organisms.	12720382:0	2	1	Public
Regulation	sucrose --+> CYCD3	Both CYCD3;1 and CYCD2;1 are also induced by sucrose ( Healy et al ., 2001 ; Riou-Khamlichi et al ., 2000 ).	145101894:11031	2	1	Public
Regulation	CYP74A ---> pollen development	It is presently notknown whether AOS-derived products are required for pollen development in tomato, as they are in Arabidopsis (McConn and Browse, 1996 ).	10859201:10207	2	1	Public
Regulation	ETR2 ---> shoot growth	Using RNase protection analysis, the mRNAs of LeETR1, LeETR2 and NR were quantified in tissues engaged in key processes of the plant life cycle, including seed germination, shoot elongation, leaf and flower senescence, floral abscission, fruit set and fruit ripening.	9721682:4	2	2	Public
Regulation	at5g24655 ---> cell cycle	Finally, in addition to KRP1, 2 other inhibitors, KRP2 and 5, also increased in expression levels as cell cycle activity decreases in the root tip, indicating that these inhibitory proteins form a third functional class of cell cycle genes next to proliferation and constitutively expressed genes.	15863702:10148	2	1	Public
Regulation	HLQ ---> plant growth	Further characterization of the hlq and sbr phenotypes and genes may provide insights into the relationship of hormone- and stress-regulated gene expression to morphogenesis and plant growth.	12008902:14	2	1	Public
Regulation	auxin ---> fruit development	The plant hormone auxin plays a role in cell division and cell expansion during fruit development ( Abel and Theologis, 1996 ).	145101392:11015	2	1	Public
Regulation	F8L10.12 ---> flowering	SPL3 , SPL4 and SPL5 are expressed in aerial organs, especially in the inflorescence, and control flowering and other aspects of plant development ( Cardon et al ., 1997, 1999 ).	145101874:11200	2	1	Public
Regulation	MWI23.21 ---> regulation of signal transduction	This environmentalinduction of Elip1 transcription implicates additionalfunctions that are controlled by signal transduction pathways otherthan those described here.	11706180:10253	2	1	Public
Regulation	PHYTOCHROME ---> ARR4	Attempts to identify primary phytochrome signaling partners led to the discovery of new molecules, such as PIF3 (Ni et al., 1998 ), PKS1 (Fankhauser et al., 1999 ), NPDK2 (Choi et al., 1999 ), and ARR4 (Sweere et al., 2001 ) and also showed that phytochromes can interact with proteins required for the functional plant circadian system, such as ELF3 (Liu et al., 2001 ) and ADO/ZTL (Somers et al., …	15155879:10232	2	1	Public
Regulation	BUM1 ---> flowering	SHL expression driven by the CaMV 35S promoter results in reduced growth, early flowering, early senescence, and impaired flower and seed formation.	11129039:3	2	1	Public
Regulation	Auxins ---> fruit development	Auxins also affect vascularization, phototropism, geotropism, fruit development, flower development, and apical dominance (Davies, 1995 ).	15299127:10026	2	4	Public
Regulation	GA ---> meristem development	Because GA suppresses meristematic activities (Hay et al., 2002 ), factors controlling meristem development, including cytokinin, are expected to downregulate GA level or signal.	15608330:10262	2	1	Public
Regulation	AT4G32650 ---> cell growth	This may indicate that AKT1 and AtKC1 are required for K + uptake and homeostasis during heterotrophic cell growth.	145101596:11092	2	1	Public
Regulation	synthase ---> cell survival	Therefore, Suc synthase acts as a molecular switchbetween survival metabolism and growth and differentiation processes(Haigler et al., 2001 ).	12114565:10229	2	1	Public
Regulation	SHI ---> germination	GA treatment of germinating shi seeds did not restore wild-type elongation of the shi hypocotyl (data not shown).	10368174:10115	2	1	Public
Regulation	T6A9.4 ---> response to light	Together, these results suggest HY5 may work cooperatively with HFR1-?N105 to inhibit hypocotyl elongation in response to light, thereby accounting for the hypersensitive responses of HFR1- ? N105 transgenic plants.	14645731:10243	2	1	Public
Regulation	ATCAP1 ---> regulation of cell size	Transgenic plants overexpressing AtCAP1 exhibited morphological alterations that were associated with decreases in cell number as well as cell size in leaf tissues.	11826305:10048	2	1	Public
Regulation	Cytokinin ---> cell expansion	Numerous plant developmental processes have been found to be influenced by cytokinin, including cell expansion, inhibition of leaf senescence, chloroplast development, mobilization of nutrients, and root and shoot branching (reviewed by Mok, 1994 ).	143101248:11011	2	1	Public
Regulation	ATP ---> cation transport	Results showed that Ca2+ transport into the plasma membrane vesicles was Mg-ATP dependent.	2160540:2	2	2	Public
Regulation	GPI ---> cell expansion	COBRA encodes a putative GPI-anchored protein which is polarly localized and necessary for oriented cell expansion in Arabidopsis.	12119380:10484	2	22	Public
Regulation	FIE2 ---> proliferation	These results indicate that FIE , MEA , and FIS2 function to suppress proliferation of the central cell before fertilization.	11090224:10029	2	1	Public
Regulation	NO --+> AT2G19990	Furthermore, NO-treated tobacco ( Nicotiana tabacum ) cells were shown to induce the pathogenesis-related protein 1 (PR-1) together with an accumulation of SA (Durner et al., 1998 ), a key molecule for the expression of systemic acquired resistance (Gaffney et al., 1993 ).	15347797:10031	2	1	Public
Regulation	T31E10.7 ---> photosynthesis	The effect of decreased TK activity on the rate of photosynthesis was quantified by calculating the flux control coefficient, C TK ( Kacser and Burns 1973 ).	11251095:10121	2	10	Public
Regulation	MYC6.2 ---> differentiation	In the root epidermis, both hair patterning and differentiation depend on a complex interaction between both negative (WER, TTG, GL3, EGL3, and GL2) and positive (CPC, TRY, and ETC1) regulators of hair cell fate.	15967776:1	2	1	Public
Regulation	F7J7.60 ---> photorespiration	Several lines of evidence suggest that Cat1is primarily involved in removing theH 2 O 2 that is producedduring photorespiration in leaf peroxisomes, whereas Cat3 scavenges theH 2 O 2 that is formed inglyoxysomes during fatty acid degradation (Willekens et al., 1994a ).	12114558:10043	2	2	Public
Regulation	K+ channel ---> xylem loading	It has been shown that a specific K + channel is involved in xylem loading, but other proteins are implicated in this process because the deletion of this channel only partially reduced xylem K + concentrations (Gaymard et al., 1998 ).	14988478:10039	2	1	Public
Regulation	CORI1 ---> pathogen interaction	In wild-type plants (B) , AtCLH1 is rapidly induced after pathogen attack and initiates the degradation of free chlorophyll molecules.	15598807:10230	2	1	Public
Regulation	ZLL ---> embryogenesis	Therefore PINHEAD and ARGONAUTE1 together act to allow wild-type growth and gene expression patterns during embryogenesis.	9876176:8	2	1	Public
Regulation	AtMYB ---> cell fate	WEREWOLF (WER), a R2R3 MYB protein, has been shown genetically to function as a master regulator to control both of the epidermal cell fates.	16207757:1	2	3	Public
Regulation	GLABRA 2 ---> K20I9.1	PLD?1 is a PtdCho substrate-specific enzyme that is negatively regulated by GLABRA2 (GL2), inhibiting PA biosynthesis via PtdCho as the precursor.	143101458:11203	2	1	Public
Regulation	ATDAD1 ---> meristem development	Other differences in phenotype associated with the loss of Dad1/PhCCD8 function included altered timing of axillary meristem development, delayed leaf senescence, smaller flowers, reduced internode length, and reduced root growth.	15705953:10034	2	1	Public
Regulation	at4g08645 ---> root development	The Arabidopsis LRP1 ( lateral root primordium 1 ) gene, which may play a role in lateral root development, was identified by expression of promoterless GUS expression in tagging plants ( Smith & Fedoroff 1995 ).	145100740:11123	2	1	Public
Regulation	SUPERMAN ---> proliferation	Genetic and molecular evidence indicates that the SUP protein inhibits proliferation of cells at the inner boundary of the third whorl.	15689423:10174	2	5	Public
Regulation	F2P9.13 ---> anthesis	The wheat ss3 expression at eachage was normalized against the 18S data and the maximum expressionlevel defined as 100% expression. c, L refers to leaf RNA, and Prefers to RNA from pre-anthesis florets.	10859191:10175	2	1	Public
Regulation	CYCD3 ---> Plant development	We propose that high levels of CYCD3;1 can inhibit aspects of the differentiation of cells of a variety of tissues and suggest that cell cycle exit and CYCD3;1 downregulation are required for normal plant development.	12509523:10266	2	2	Public
Regulation	K15I22.9 ---> growth rate	EntireP SAG12 - IPT and control plants grown inthe absence of nitrogen exhibited a reduction in total nitrate, totalnitrogen, and growth rate (measured as fresh weight), compared withplants grown when nitrogen was not limiting.	11598225:10133	2	1	Public
Regulation	mld14.30 ---> lignification	No modifications of lignin structure were observed in Atcad-C , suggesting a marginal if any role of AtCAD-C in lignification.	12805615:10244	2	3	Public
Regulation	nitrogen --+> germination	Germination was induced by exposure to light and nitrogen restoration.	9878636:10220	2	1	Public
Regulation	T31E10.7 ---> differentiation	RESULTS Top Abstract Introduction Methods Results Discussion References The Role of Transketolase in Generating Carbon-CarbonCondensations Indirect evidence of a precursor-product relationship or carbonflow between carbohydrate and isoprenoid synthesis during chloroplast-to-chromoplast differentiation was suggested by the activepentose phosphate and glycolytic cycles (Thom et al., 1998 ) and thet…	9701598:10079	2	1	Public
Regulation	GLABRA 2 ---> regulation of signal transduction	CELL BIOLOGY AND SIGNAL TRANSDUCTION MUCILAGE-MODIFIED4 Encodes a Putative Pectin Biosynthetic Enzyme Developmentally Regulated by APETALA2, TRANSPARENT TESTA GLABRA1 , and GLABRA2 in the Arabidopsis Seed Coat 1 Tamara L.	14701918:10015	2	1	Public
Regulation	saline ---| SOD	After 12 h, both NaCl and CuSO 4 treatments decreased total SOD activity ( Fig. 3a ).	144100169:11083	2	1	Public
Regulation	MXC7.8 ---> regulation of signal transduction	The axr1-3 mutation apparently blocks auxin signal transduction since it does not reduce auxin levels when combined with the auxin-overproducing transgene.	7766890:7	2	1	Public
Regulation	cyclin ---> ICK2	A similar leaf phenotype has been described for Arabidopsis plants overproducing the cyclin-dependent kinase inhibitor KRP2.	14555694:10345	2	1	Public
Regulation	HSP18.2 ---> anthesis	In contrast, the Arabidopsis HSP 18.2 promoter in transgenic N. plumbaginifolia plants is strongly induced in petals after a heat shock, the induction being highest before anthesis and declining thereafter ( Moriwaki et al . 1999 ).	144100488:11088	2	1	Public
Regulation	oxygen --+> plasma membrane	Vucinic Oxygen radicals produced by plant plasma membranes: an EPR spin-trap study J.	9536055:10243	2	2	Public
Regulation	ROP1 ---> anthesis	Levels of Rop1At transcripts greatly increased just prior to anthesis, peaked atanthesis, and gradually declined after fertilization.	9765526:10169	2	1	Public
Regulation	ICK2 ---> mitotic cell cycle	Apparently, not only the mitotic cell cycle but the endoreduplication cycle as well is delayed by KRP2 overproduction.	11449057:10256	2	1	Public
Regulation	RHL41 ---> differentiation	These include soybean SCOF-1, which is involved in cold tolerance ( Kim et al ., 2001 ), Arabidopsis STZ/ZAT10, which plays a role in salt tolerance ( Lippuner et al ., 1996 ), RHL41/ZAT12, which mediates light acclimatization response in Arabidopsis ( Iida et al ., 2000 ), and Medicago sativa Mszpt2-1, which is required for root nodule differentiation in nitrogen-fixing roots ( Frugier et al ., …	145101749:11030	2	1	Public
Regulation	AT1G27360 ---> plant defense	Expression Pattern of Spl11 in Blast-Infected Rice Plants It is assumed that Spl11 is involved in rice defense signaling based on the enhanced resistance of the spl11 mutant to rice pathogen attack (Yin et al., 2000 ).	15377756:10229	2	1	Public
Regulation	MGI19.5 ---> regulation of cell size	The genes encoding the putative alpha- and beta-subunits are single copy and, like the rsw3 phenotype, widely expressed. rsw3 reduces cell number more strongly than cell size in stamen filaments and probably stems.	12492837:4	2	2	Public
Regulation	at2g14605 ---> secretion	By contrast, the drug wortmannin inhibits only the vacuolar sorting route and causes more pronounced secretion of vacuolar proteins.	12724547:10310	2	3	Public
Regulation	mld14.30 ---> apoptosis	McIlroy et al. (2000) found that when CAD activity is suppressed, phagocytes can activate an auxiliary mode of apoptotic DNA fragmentation in which a lysosomal acid nuclease such as DNase II is involved.	12468737:10200	2	1	Public
Regulation	AT3G20865 ---> regeneration	This gene encodes an arabinogalactan-protein (AGP) that is known to play a role in root regeneration and increases abscisic acid (ABA)-response rates.	15200643:4	2	2	Public
Regulation	AT3G52420 ---> differentiation	. (2004) A mutation of the CRUMPLED LEAF gene that encodes a protein localized in the outer envelope membrane of plastids affects the pattern of cell division, cell differentiation, and plastid division in Arabidopsis.	145101025:11162	2	7	Public
Regulation	AXR3 ---> root growth	Mutant axr3 plants show enhanced apical dominance, reduced root elongation, increased adventitious rooting, no root gravitropism, and ectopic expression from the SAUR-AC1 promoter.	8811856:3	2	7	Public
Regulation	F6G17.10 ---> photosynthesis	The small chloroplast protein CP12 plays the role of a protein linker in the assembly process of a PRK/GAPDH/CP12 complex that is involved in CO2 assimilation in photosynthetic organisms.	16259044:0	2	2	Public
Regulation	at1g69840 ---> hypersensitive response	In addition, at least four further proteins with prohibitin-like domains were enriched in the DRMs: three putative hypersensitive response proteins (HIRs; At1g69840, At3g01290, and At5g62740) and a stomatin-like protein (At4g27585).	15618420:10261	2	1	Public
Regulation	ATACO2 ---> photosynthesis	With photosynthesis inC 3 plants increasing by 40% to 70% under aCO 2 doubling, it was reasonable to conjecturethat the missing sink was somehow driven throughCO 2 fertilization.	11154288:10040	2	1	Public
Regulation	F4B12.8 --+> shoot development	Our results indicate that CUC1 and CUC2 promote adventitious shoot formation on calli.	12610213:3	2	4	Public
Regulation	MXC7.8 ---> morphogenesis	AXR2 corresponds with one of the auxin-inducible Aux/IAA genes, IAA7 (Nagpal et al., 2000 ), andmay play a key role in root hair morphogenesis because a functional AXR2 product is required for normal root hair developmentand is also necessary for ACC and auxin to induce root hairs (Masucciand Schiefelbein, 1996 ).	11299387:10080	2	1	Public
Regulation	AT1G16560 ---> photoperiod	For example, the phase of both CAB2 and TOC1 transcription is modulated by daylength (Millar andKay, 1996 ; Matsushika et al., 2000 ), which suggests that activities ofthe CBS and EE in the CAB2 and TOC1 promoters,respectively, are modulated by light- and/or photoperiod-sensitivephase modifiers.	12376630:10218	2	1	Public
Regulation	CYCD3 ---> g1 phase	The level of CYCD3;1 protein falls rapidly on sucrose depletion, correlated with the arrest of cells in G(1) phase, suggesting a rapid turnover of CYCD3;1.	15125768:3	2	7	Public
Regulation	ARR4 ---> PHYB	The response regulator 4 stabilizes the active Pfr form of phytochrome B in yeast and in planta, thus elevates the level of the active photoreceptor in vivo.	11691995:1	2	2	Public
Regulation	ascorbate ---| cell expansion	The smaller leaf size observed in the vtc1 mutant is caused by a much reduced cell size, presumably because limiting ascorbate prevents full cell expansion (CHF, unpublished results).	144101097:11263	2	1	Public
Regulation	arca ---> Plant development	Together, analyses of these mutants provide genetic evidence that auxin-dependent changes in gene expression are important factors regulating plant development.	10810148:10045	2	1	Public
Regulation	T16H5.50 ---> plant growth	IRT1, an Arabidopsis transporter essential for iron uptake from the soil and plant growth.	12084831:10443	2	15	Public
Regulation	AT5G42800 ---> plant defense	This suggests that DFR expression is part of the induced defense response against insects.	145101400:11113	2	1	Public
Regulation	ethylene --+> anthesis	In petals from non-pollinated flowers, ethylene increased from approximately 44 nL g -1 h -1 at anthesis to 79 nLg -1 h -1 at 48 hafter anthesis.	10889245:10080	2	1	Public
Regulation	AsA ---> Plant development	There are indications that the redox state of AsA in the apoplast is important in modulating redox-sensitive proteins, thus controlling the biosynthesis of signaling molecules (SA, ABA, and GA) that influence plant development and defense responses (Pignocchi and Foyer, 2003 ).	15064386:10177	2	1	Public
Regulation	RPS6K --+> CYP74A	By investigating Avr9/Cf-9?dependent changes in protein phosphorylation, we identified two MAP kinases, SIPK and WIPK, that are located in signaling pathways independent from the induction of AOS synthesis.	9927644:10275	2	1	Public
Regulation	F14O23.7 ---> secretion	Taken together, these data indicate that CPN1 transcript accumulation was induced specifically by pathogenic bacteria and that this induction required a functional bacterial type III protein secretion system.	12857819:10203	2	2	Public
Regulation	ATP ---> glutamate	We have purified AtGCL from an Escherichia coli expression system and demonstrated that the recombinant enzyme catalyzes the ATP-dependent formation of gamma-glutamylcysteine from glutamate (Km = 9.1 mm) and cysteine (Km = 2.7 mm).	15180996:3	2	1	Public
Regulation	T3F17.14 ---> photosynthesis	For example, the fab2 mutant of Arabidopsis is severely reduced in growth as a result of an increase in 18:0 leaf content to 10 to 15% (Lightner et al., 1994 ), and in the fad2 fad6 double mutant, the complete elimination of polyunsaturated fatty acids leads to the loss of photosynthetic ability (Wallis and Browse, 2002 ).	12671095:10050	2	2	Public
Regulation	AT3G58780 ---> differentiation	Liljegrenand others showed that SHP1 and SHP2 act together to regulatedehiscence zone differentiation constituitively, and are essential fornormal pod dehiscence.	11402180:10158	2	3	Public
Regulation	GPX ---> regulation of signal transduction	It has been speculated that some member of the GPX family such as mammalian selenium-dependent phospholipid hydroperoxide GPX might be involved in signal transduction rather than in the detoxification of hydroperoxides (Ursini et al., 1997 ).	15347790:10117	2	2	Public
Regulation	CYP74A ---> regulation of signal transduction	As shown by Harms et al . (1995 ), prolonged high endogenous JA levels in the AOS over-expressing potatoes possibly cause a lack of wound- and water-stress responses in JA signal transduction.	145101277:11135	2	2	Public
Regulation	BAS1 ---> Plant development	Recent microarray data have shown that CYP72B1 transcript accumulation increases in response to exogenous BL (Goda et al., 2002 ), possibly as a feedback mechanism for controlling levels of active brassinosteroids during plant development.	14605216:10220	2	1	Public
Regulation	at2g14605 ---> budding	Vacuolar sorting of SH-EP does not seem to involve the Golgi complex but rather budding of large vesicles from the ER and subsequent fusion with vacuoles.	145102041:11102	2	1	Public
Regulation	CYCD3 ---> mitotic cell cycle	Unstable D-type cyclins, such as CYCD3;1, are therefore strong candidates for controlling the decision of cells to commit to the mitotic cell cycle.	145101894:11161	2	1	Public
Regulation	MXC7.8 ---> Plant morphology	In addition, axr2-1 has pleiotropic effects on plant morphology which include gravitropic defects in roots, hypocotyls and inflorescences of axr2-1 plants.	7896103:1	2	1	Public
Regulation	AT2G20610 ---> root development	The difference in activity was most apparent 7 d after germination, the same time required for the appearance of the remarkable sur1 phenotype, which includes epinastic cotyledons, elongated hypocotyls, and enhanced root development.	9489015:4	2	5	Public
Regulation	AT4G20050 ---> pollen development	The QRT3 gene encodes a divergent class of polygalacturonase that is transiently expressed in tapetal cells during pollen formation.	14551328:10053	2	1	Public
Regulation	DET1 ---> AT1G16560	This indicates that these CCA1-binding sites are not required for DET1-mediated CAB2 regulation.	14563928:10131	2	1	Public
Regulation	at2g17350 ---> mitosis	In contrast to these M-phase associated roles, katanin is also essential for post-mitotic differentiation events in vertebrate neurons and in Arabidopsis.	12378543:2	2	1	Public
Regulation	auxin ---> arca	Besides RACK1, this subfamily contains several plant genes including the well characterized auxin-inducible ArcA of tobacco.	9278167:3	2	3	Public
Regulation	synthase ---> Plant morphology	Deficiency in fatty acid synthase leads to premature cell death and dramatic alteration in plant morphology.	12953108:10333	2	12	Public
Regulation	FWA ---> rosette	Nevertheless, the increase in rosette leaf number caused by fwa-100 in a 35S:: CO background under long days is more than that caused by soc1 or ft mutations, suggesting that fwa has the most severe effect on flowering time of 35S:: CO under these conditions ( Table 1 ).	10852935:10145	2	1	Public
Regulation	mld14.30 ---> plant growth	The cad-c cad-d Double Mutation Affects Plant Growth and Xylem/Fiber Cell Walls The cad-c cad-d mutant has a delay in both vegetative growth and bolting, combined with reduced size.	15937231:10219	2	1	Public
Regulation	at1g69440 ---> systemic acquired resistance	Recently, NPR-1 was shown to exhibit protein?protein interactions with b-ZIP transcriptional regulators ( Zhang et al. 1999 ) and a nuclear protein, SNI ( Li et al. 1999 ), and was suggested to be a key regulator of transcription to induce systemic acquired resistance.	10662859:10196	2	1	Public
Regulation	at2g41020 ---> flowering	Thus, ELF5 probably does not act with At2g41020 to affect flowering.	145101898:11128	2	1	Public
Regulation	F9P14.4 ---> shoot development	In conclusion, we propose that the AtMYB13 gene plays an important role in plant adaptive mechanisms mediating environmental changes and shoot development.	145100067:11244	2	1	Public
Regulation	superoxide dismutase ---> GPX	In their case salinity induced an increase in the activities of superoxide dismutase (SOD), ascorbate peroxidase (APX), monodehydroascorbate reductase (MDHAR), dehydroascorbate reductase (DHAR) and glutathione-dependent peroxidase (GPX).	12803612:4	2	2	Public
Regulation	T6A9.4 ---> germination	The results imply that HFR1-?N105 affect phytochrome signaling that leads to germination.	14645731:10100	2	3	Public
Regulation	T14P4.11 ---> photoperiod	In summary, although the mechanisms responsible for parent-of-origin effects caused by fie and mea mutations are probably different, we propose that FIE and MEA interact directly in wild-type plants to control female gametophyte, endosperm, and embryo development. * METHODS *TOP *ABSTRACT *INTRODUCTION *RESULTS *DISCUSSION * METHODS *REFERENCES Growth Conditions Arabidopsis thaliana plants were g…	11148284:10255	2	1	Public
Regulation	OST1 ---> stomata aperture	Our results suggested that the direct interaction between SRK2E/OST1 and ABI1 through Domain II plays a critical role in the control of stomatal closure.	16365038:11	2	16	Public
Regulation	GSH ---> GPX	This was associated with modulation of lipid peroxidation as well as reduced glutathione (GSH) and the GSH-dependent enzymes glutathione peroxidase (GPx) and glutathione-S-transferase (GST).	15733939:5	2	1	Public
Regulation	EDS5 ---> inflorescence development	Like acd11 , acd11 / eds5-1 exhibited strong shoot inhibition, and stem and inflorescence formation was rarely observed, although a few flowers and siliques typically formed directly at the rosette.	15923330:10059	2	1	Public
Regulation	F10A8.6 --+> at1g03940	Two putative acyltransferase genes, At1g03940 and At3g29590 , were upregulated by PAP1 expression.	145102191:11149	2	1	Public
Regulation	oxygen --+> leaf senescence	In the long term, free ROS will cause damage to the photosynthetic apparatus, affect numerous cellular functions, and eventually initiate leaf senescence (Desikan et al., 2001 ).	15563617:10035	2	1	Public
Regulation	t30c3.90 ---> germination	The mechanism of this potentiation is unknown; however, based on theresults using 2-week-old seedlings, Bouquin et al. (2001) suggest thatBR potentiates GA signaling by positively affecting GA5, a key GAbiosynthesis enzyme whose activity regulates active GA levels and thismay be extrapolated to germination.	12068128:10247	2	1	Public
Regulation	H2O2 ---> aba metabolism	Water stress-induced ABA accumulation was neither affected by the sole free-radical scavengers, tested with DMSO and Mela, nor by the direct treatment with superoxide anion or hydrogen peroxide.	144100404:11097	2	1	Public
Regulation	F6N18.4 ---> germination	Consistent with this synergism, constitutive expression of AtMYC2 in Arabidopsis, which leads to an increased response to JA, also promotes an increased inhibition of germination in response to ABA.	15208388:10265	2	1	Public
Regulation	GA ---> fruit development	The plant growth hormone GA is important for processes including seed germination, stem growth, and flower and fruit development.	12805613:10022	2	4	Public
Regulation	AT1G52890 ---> F5O11.2	This may be because of the overexpression of stress-inducible genes that are controlled by ANAC019, ANAC055, and ANAC072 under unstressed conditions because several stress-inducible genes were upregulated by overexpression of ANAC019 , ANAC055 , and ANAC072 among the 7000 cDNAs screened ( Tables 1 , 2 , and 3 ).	15319476:10281	2	1	Public
Regulation	salicylic acid ---> trichome yield	In the current study, we show that two other major plant chemicals, jasmonic acid and salicylic acid, also influence trichome production in Arabidopsis.	14551332:10031	2	2	Public
Regulation	MTG10.1 ---> leaf senescence	ARF2 regulated leaf senescence and floral organ abscission independently of the ethylene and cytokinin response pathways. arf1 mutations enhanced many arf2 phenotypes, indicating that ARF1 acts in a partially redundant manner with ARF2.	16176952:5	2	1	Public
Regulation	carbohydrate ---> ATRSR1	Working model for the position of AtRSR1 in theregulatory network connecting Pro and carbohydrate signaling with thepatatin promoter.	10677429:10255	2	2	Public
Regulation	CORI1 ---> RNAi	It is also likely that there is some residual activity of AtCLH1 in RNAi silenced plants ( Figure 1B ).	15598807:10204	2	1	Public
Regulation	F19C24.4 ---> root growth	Although the ilr1 and iar3 mutants are less sensitive than wild type to inhibition of root elongation by exogenous IAA-amino acid conjugates (Bartel and Fink, 1995 ; Davies et al., 1999 ), no morphological abnormalities in the absence of conjugates have been reported in either single hydrolase mutant.	15155875:10038	2	2	Public
Regulation	Brassinosteroids ---> cell expansion	In plants, both auxin and brassinosteroids (BRs) promote cell expansion, and it was thought that they activated this process through independent mechanisms.	15328536:1	2	5	Public
Regulation	T6A9.4 ---> light response	These results suggest that light enhances HFR1 protein accumulation by abrogating COP1-mediated degradation of HFR1, which is necessary and sufficient for promoting light signaling.	15705947:8	2	28	Public
Regulation	F10M10.2 ---> Plant development	In fact, several F-box proteins were able to interact with ASK1, ASK2, ASK4, ASK11, and/or ASK13 in yeast two-hybrid assays (Gagne et al., 2002 ; Risseeuw et al., 2003 ), and several ASK genes, including ASK3 and ASK4 , were expressed in seeds or during pollen development (Zhao et al., 2003 ), supporting the possibility that these ASK proteins, including ASK3, ASK4, ASK11, and ASK13, may contribu…	14688296:10252	2	1	Public
Regulation	BUM1 ---> disease resistance	Arabidopsis mutants with constitutive expression of SA-dependent defence responses, spontaneous HR-like lesions (SHL) and enhanced disease resistance have also been isolated and some of the corresponding genes cloned as potential negative regulators in pathways leading to defence or PCD (reviewed by Hammond-Kosack and Parker, 2003 ; Lorrain et al. , 2003 ).	145102181:11025	2	1	Public
Regulation	PSBD ---> chloroplast biogenesis	Results Go to: Choose Top of page Introduction Results << Discussion Experimental procedures Acknowledgments References References This article is cited by the following articles in Blackwell Synergy and CrossRef As shown in Fig. 1 , we investigated the influence of a known photomorphogenic mutation in the nuclear det1 gene on the expression of the chloroplast psbD gene during light- induced chlo…	145100082:11043	2	1	Public
Regulation	F14O23.7 ---> pathogen resistance	For details, see "Materials and Methods." The CPN1 Transcript Accumulates in Response to Both Virulent and Avirulent Bacteria The lesion mimic, accelerated hypersensitive cell death, and increased disease resistance phenotypes of the cpn1-1 mutant suggest that the CPN1 gene may play a role in plant pathogen defense signal transduction, possibly as a repressor of cell death and other defense funct…	12857819:10125	2	1	Public
Regulation	ethylene --+> leaf senescence	However, ethylene-induced leaf senescence was delayed in both mutants.	12231830:8	2	12	Public
Regulation	synthase ---> mutagenesis	Using site-directed mutagenesis of LekdsA cDNA, the tomato Kdo-8-P synthase was shown to possess the same essential amino acids that form the active sites in the bacterial enzymes.	12970500:4	2	7	Public
Regulation	Cytokinin ---> nodulation	As cytokinin has an opposite effect on lateral root formation and nodulation, this may represent one of the mechanisms by which the balance between lateral roots and nodules on a legume root is maintained.	145101861:11147	2	1	Public
Regulation	at5g24440 ---> pathogenesis	Also, phosphorylation?supposedly attributable to a protein kinase C?was reported for nuclear factor PBF-1 from potato, which is required for pathogenesis-related induction of the PR-10a gene ( Despres et al. 1995 ; Subramaniam et al. 1997 ).	10810151:10193	2	1	Public
Regulation	saline --+> AT1G08830	NaCl enhanced the steady-state transcript levels of SodA, SodB , and SodCc , although the total SOD activity actually diminished.	144100169:11122	2	1	Public
Regulation	K17E7.15 ---> germination	Since certain germination-related processes are initiated, priming generally causes faster germination and field emergence, especially under adverse field conditions (McDonald, 2000 ).	15618428:10044	2	1	Public
Regulation	ATSK11 ---> cell expansion	Our detailed analysis indicates that the double mutations in both ASK1 and ASK2 affect cell division and cell expansion/elongation and cause a developmental delay during embryogenesis and lethality in seedling growth.	14688296:3	2	1	Public
Regulation	AsA ---> cell growth	Thus, decline of AsA level in cells was shown to repress both cell division and cell growth.	145101033:11115	2	1	Public
Regulation	RAN-1 ---> cell expansion	However, the morphological changes that result from the ran1-3 mutation are not observed in plants grown continuously in the presence of saturating concentrations of ethylene ( Kieber et al. 1993 ) and are not suppressed by ethylene-insensitive mutations, suggesting that ran1-3 also affects a non-ethylene-dependent signaling pathway that affects cell expansion.	10715329:10194	2	1	Public
Regulation	GA ---| leaf senescence	These results show that although GA and cytokinin both delayed leaf senescence, GA inhibited the effect of cytokinin on this process.	15608330:10102	2	1	Public
Regulation	Aux ---> fruit development	Bouzayen The Tomato Aux/IAA Transcription Factor IAA9 Is Involved in Fruit Development and Leaf Morphogenesis PLANT CELL, October 1, 2005; 17(10): 2676 - 2692. [Abstract] [Full Text] [PDF] A.	11251090:10573	2	2	Public
Regulation	ubiquitin ---> cell fate	Thus, the ubiquitin-proteasomepathway is broadly implicated as a regulator of cell fate.	9765527:10039	2	1	Public
Regulation	at1g17420 ---> plant defense	In addition to the strong evidence for a LOX3-dependent oxylipin in upregulating several defense responses and downregulating some photosynthetic genes, our results also demonstrate an antagonistic effect of the LOX3-dependent signal on the activity of other signaling pathways.	145101746:11137	2	1	Public
Regulation	auxin ---> DWF12	Theseshared phenotypes between dwf12 and auxin mutants suggestthat DWF12 also plays a role in auxin signaling in specific cell types.	12428015:10154	2	1	Public
Regulation	F17K2.18 ---> flowering	Ectopic expression of an orchid ( Oncidium Gower Ramsey) AGL6 -like gene promotes flowering by activating flowering time genes in Arabidopsis thaliana .	15805477:10301	2	13	Public
Regulation	PSAA --+> at2g10611	In other cases, like atpA , atpI , psaA , ycf3 , rps14 , rps18 or ndhJ ( Figure 6 ), high molecular weight precursors accumulate specifically in mutants lacking PEP (cf. Krause et al ., 2000 ).	145101291:11106	2	1	Public
Regulation	GPX ---> plant growth	Overexpression of a tobacco glutathione S-transferase with glutathione peroxidase activity (GST/GPX) in transgenic tobacco (Nicotiana tabacum L.) enhanced seedling growth under a variety of stressful conditions.	11092907:0	2	2	Public
Regulation	F14O23.7 ---> hypersensitive response	Under nonpermissive, low-humidity conditions, the cpn1-1 mutant displayed aberrant regulation of cell death that included a lesion mimic phenotype and an accelerated hypersensitive response (HR).	11595798:3	2	2	Public
Regulation	glutathione ---> meristem development	Studies of plants with impaired glutathione synthesis have demonstrated a requirement for glutathione in meristem formation ( Vernoux et al . 2000 ; Frendo et al . 2005 ).	144101180:11064	2	1	Public
Regulation	K7L4.7 ---> flowering	SPL3 , SPL4 and SPL5 are expressed in aerial organs, especially in the inflorescence, and control flowering and other aspects of plant development ( Cardon et al ., 1997, 1999 ).	145101874:11200	2	1	Public
Regulation	AT5G01810 ---> germination	Reduced expression of Arabidopsis PKS3 by RNAi causes ABA hypersensitivity in seed germination, seedling growth, and stomatal closure.	15994908:10239	2	1	Public
Regulation	F5I10.21 ---> pathogen resistance	The notable absence of CYP86A responses to signaling molecules such as MeJA and SA, which have significant roles in plant defense, suggests that activation of these CYP86A genes does not involve SA- and MeJA-dependent pathways even though CYP86A2 is clearly involved in bacterial pathogen resistance (Xiao et al., 2004 ).	15709153:10208	2	1	Public
Regulation	T3A4.10 ---> trichome yield	Similarly, mutations in the KCS and FDH or HIC (Gray et al., 2000 ) genes result in alteration of stomatal density and trichome number, respectively.	15319479:10240	2	1	Public
Regulation	APETALA 3 ---> differentiation	In petals, AP3 acts primarily in a cell-autonomous fashion to regulate cell type differentiation, but its function is also required in a non-cell-autonomous fashion to regulate organ shape.	11092807:3	2	2	Public
Regulation	AtMYB ---> fruit ripening	In this paper we describe the characterization of FaMYB1, a ripening regulated strawberry gene member of the MYB family of transcription factors.	11722774:2	2	2	Public
Regulation	APETALA 3 ---> chloroplast biogenesis	Previous studies have shown that the expression of cor14b , blt14 , and tmc - ap3 is affected by both light and chloroplast development.	12586903:10034	2	1	Public
Regulation	FIL ---> stamen development	Ovules develop normally in fil mutants (Chen et al., 1999 ; Sawa et al., 1999a ; Siegfried et al., 1999 ; Fig. 5G ).Thus, both NZZ and FIL functions are necessary for normal stamen development.	15299139:10173	2	1	Public
Regulation	SPDS3 ---> cell survival	Calif Agric Ext Serv Circ 347: 1?32 Imai A, Matsuyama T, Hanzawa Y, Akiyama T, Tamaoki M, Saji H, Shirano Y, Kato T, Hayashi H, Shibata D, et al (2004) Spermidine synthase genes are essential for survival of Arabidopsis.	16040649:10308	2	2	Public
Regulation	methyl jasmonate --+> MAB16.11	TAT can be also induced by the octadecanoids methyl jasmonate (MeJA) and methyl-12-oxophytodienoic acid (MeOPDA), as well as by wounding, high light, UV light and the herbicide oxyfluorfen.	12430028:1	2	1	Public
Regulation	ATP --+> at5g53700	RNA gel blot analysis of suspension culture cells showed that the steady state level of mRNA for the gene encoding 1-aminocyclopropane-1-carboxylic acid synthase 6 (ACS6), a critical enzyme catalyzing the rate-limiting step in ethylene biosynthesis, was also increased by exogenous ATP in suspension culture cells ( Figure 5B ).	15367717:10184	2	1	Public
Regulation	F1O17.2 ---> anthesis	In contrast, the level of Hsp101 transcript increased in the tassel at anthesis following a heat stress without an increase in Hsp101 protein.	11706162:7	2	1	Public
Regulation	at5g55240 ---> endosperm development	Alternatively, this problem could be approached by embryo-specific complementation of a mutation that affects both embryo and endosperm development.	14605218:10263	2	1	Public
Regulation	COI1 ---> trichome development	Role of COI1 in Glandular Trichome Development and Anti-Herbivore Defense Cultivated and wild species of tomato produce a variety of multicellular glandular and nonglandular trichomes that provide both physical and chemical (i.e., entrapment or toxicity) barriers against insect invaders (Duffey, 1986 ; Kennedy, 2002 ).	14688297:10288	2	1	Public
Regulation	ATNRT1 ---> plant growth	These results show that CHL1 expression is activated and expands into the entire root tip during the early stages of seedling growth.	11487691:10077	2	1	Public
Regulation	GPX ---> photosynthesis	These results suggest that overexpression of a selenium-independent GPX in tomato plants modifies specifically gene expression and leads to modifications of photosynthetic regulation processes.	15921856:5	2	2	Public
Regulation	CER2 ---> germination	Ttd38 and apy1-1 / apy2-1 represent two of the few early mutations identified to date that affect stages either before or at germination. eceriferum mutants (H?lskamp et al.,1995 ) are also blocked at the germination stage, at least invivo, but germinate normally in vitro in contrast to ttd38 and apy1-1 / apy2-1 .	12692323:10211	2	1	Public
Regulation	APETALA 3 ---> RNA splicing	In a screen for suppressors of ap3-1, we isolated an intragenic suppressor, ap3-11, that functions to suppress the splicing defects of ap3-1.	9724693:3	2	4	Public
Regulation	T17M13.3 ---> fruit development	Fernie , Bernhard Grimm and Christina K?hn . (2006) Sucrose transporter LeSUT1 and LeSUT2 inhibition affects tomato fruit development in different ways.	145100900:11295	2	3	Public
Regulation	Avr-9 ---> CYP74A	In experiments conducted simultaneously, Avr9-dependent AOS production was observed.	10852940:10061	2	2	Public
Regulation	ZLL ---> differentiation	The product of the ZLL gene has also been proposed to act in the central zone to inhibit differentiation ( Endrizzi et al . 1996 ; Moussian et al . 1998 ).	145100496:11154	2	3	Public
Regulation	staurosporine ---| actin	Theprotein kinase inhibitor staurosporine suppressed the depolymerizationof actin filaments, whereas the protein phosphatase inhibitor calyculinA induced actin depolymerization.	11299391:10095	2	1	Public
Regulation	T31E10.7 ---> secondary metabolism	A reduced level of TK activity is conducive to a reduction of the primary and secondary metabolism of tobacco ( Nicotiana tabacum ; Henkes et al., 2001 ).	12913150:10027	2	1	Public
Regulation	at1g47603 ---> mitosis	A meiotic recombination checkpoint controlled by mitotic checkpoint genes.	12509526:10448	2	3	Public
Regulation	salicylic acid --+> BUM1	These results indicate that SA also mediates RPW8 -dependent SHL.	12509520:10164	2	1	Public
Regulation	F1O17.2 ---> fruit development	To learn more about the function of HSP101 in maize during kernel development and germination and in response to heat stress, we isolated hsp101 mutants using a reverse genetics approach.	12119379:10123	2	1	Public
Regulation	arca ---> regulation of signal transduction	Inhibitors of animal phospholipase A2 enzymes are selective inhibitors of auxin-dependent growth: Implications for auxin-induced signal transduction.	11826297:10453	2	3	Public
Regulation	F15H18.8 ---> anthesis	In strong and intermediate plants that contained markedly reduced amounts of AtARP4 protein (<40% of wild type level), the delayed senescence phenotype was well-pronounced with flowers retaining the perianth organs (sepals and petals) even several days after anthesis and well into later stages of silique development.	145102164:11123	2	1	Public
Regulation	phosphoinositide ---> at2g41210	In addition, several genes presumably involved in phosphoinositide signaling are selectively expressed in pollen (At2g18180, At2g43900, At2g31830, and At2g41210).	14500793:10191	2	1	Public
Regulation	PBS ---> mitosis	After release from aphidicolin, samples were fixed in 2% formaldehyde, 1 x PBS, and 1 µg/mL 4',6-diamidino-2-phenylindole to determine the mitotic index (number of mitotic cells/total number of cells) (Hasezawa et al., 2000 ).	11826305:10325	2	1	Public
Regulation	PETD ---> photosynthesis	The nonphotosynthetic mutant of Arabidopsis hcf152 is impaired in the processing of the chloroplast polycistronic transcript, psbB-psbT-psbH-petB-petD, resulting in nonproduction of the essential photosynthetic cytochrome b6f complex.	14519118:0	2	9	Public
Regulation	AT4G22200 ---> transmembrane potential	Unlike the plant inward-rectifying guard cell K+ channels KAT1 and KST1, the AKT3 channels were only weakly regulated by the membrane potential.	10377458:3	2	4	Public
Regulation	F5I6.10 ---> cell expansion	Together, these observations suggest that BOT1 is required for organizing cortical microtubules into transverse arrays in interphase cells, and that this organization is required for consolidating, rather than initiating, changes in the direction of cell expansion.	11169190:10	2	25	Public
Regulation	BAS1 ---> brassinosteroid metabolism	Their biochemical functions are not known, but CYP72B1 from A . thaliana ( bas1 , GenBank AC003105) has been suspected to play a role in brassinosteroid catabolism ( Neff et al ., 1999 ).	145100893:11028	2	1	Public
Regulation	AsA ---> shoot growth	Mutant and transgenic plantswith decreased endogenous AsA levels show reduced shoot growth rates(Veljovic-Jovanovic et al., 2001 ) and reduced cell division and cellgrowth (Tabata et al., 2001 ).	12376632:10032	2	1	Public
Regulation	saline ---| NOS	Interestingly, the NOS activity was inhibited by about 60% in the presence of 0.2 m M SNP treatment alone or in combination with NaCl treatment in the DR callus, whereas the rates of NO release increased to 176% and 239%, respectively.	14739346:10119	2	1	Public
Regulation	GTP ---> plasma membrane	Moreover, the Arabidopsis GNOM gene, which encodes an ADP ribosylation factor-GTP exchange factor, mediates cycling of PIN1 between endosomes and plasma membrane (Geldner et al., 2003 ).	14681531:10248	2	2	Public
Regulation	APETALA 3 ---> stamen development	In Arabidopsis flowers, the homeotic protein heterodimer APETALA3/PISTILLATA is necessary for petal and stamen formation.	9489703:1	2	13	Public
Regulation	T6A9.4 ---> photosynthesis	It is interesting to note that the CHS and PSBS genes encode proteins implicated in the photoprotective functions upon exposure to light, whereas other genes affected by HFR1-?N105 are involved in the photosynthesis, greening, or cell elongation.	14645731:10235	2	1	Public
Regulation	F6G17.10 ---> reductive pentose-phosphate cycle	The Calvin cycle in cyanobacteria is regulated by CP12 via the NAD(H)/NADP(H) ratio under light/dark conditions, 504	145102251:11391	2	2	Public
Regulation	saline --+> cell proliferation	These results showed that NaCl induced rapid mucosal damage and cell proliferation in rat stomach mucosa and that rice extract prevented the damage and reduced the increase in RDS.	8769712:6	2	1	Public
Regulation	SPL8 ---> trichome development	In addition to its role in microsporogenesis, the SPL8 knockout also seems to affect megasporogenesis, trichome formation on sepals, and stamen filament elongation.	12671094:5	2	1	Public
Regulation	moa2.4 ---> germination	We have identified a T-DNA insertion mutation of Arabidopsis (ecotype C24), named sto1 (salt tolerant), that results in enhanced germination on both ionic (NaCl) and nonionic (sorbitol) hyperosmotic media. sto1 plants were more tolerant in vitro than wild type to Na(+) and K(+) both for germination and subsequent growth but were hypersensitive to Li(+).	15466233:0	2	1	Public
Regulation	ozone ---| stomata density	Elevated ozone tended to slightly reduce stomatal density in both clones, although no significant ozone effects were observed.	144100770:11121	2	2	Public
Regulation	AGL8 ---> differentiation	The MADS-box gene FUL and AGLI/5 are involved in the differentiation of specific tissue types in the valves and valve margins.	10332605:10	2	7	Public
Regulation	F9P14.4 ---> embryogenesis	The expression of the AtMYB13 gene is upregulated in fus3 and lec1 mutants Originally, the AtMYB13 gene was found to be upregulated during embryogenesis of the fus3 mutant.	145100067:11085	2	1	Public
Regulation	AXR3 ---> mutagenesis	Additional site-specific mutations in GD-IAA17[I] were made using the QuickChange site-directed mutagenesis kit (Stratagene, La Jolla, CA).	14742873:10244	2	1	Public
Regulation	WRKY18 ---> plant defense	When expressed at moderate levels, AtWRKY18 potentiated developmentally regulated defense responses in transgenic plants without causing substantial negative effects on plant growth.	12068113:3	2	1	Public
Regulation	AT5G03730 ---> fruit ripening	The fact that substantial induction of LeCTR1 occurs during stages of significant ethylene-mediated developmentalmodification (e.g. ripening, senescence, and abscission) may reflectevolutionary modification of ethylene signal transduction pathwayregulation to meet the signaling needs of tissues greatly influenced byethylene action.	12427980:10154	2	2	Public
Regulation	AGL8 ---> fertilization	We have identified a mutation in Arabidopsis called fruitfull (ful-1), which abolishes elongation of the silique after fertilization.	9502732:2	2	3	Public
Regulation	at5g18636 ---> plant growth	Antisense expression of BCCP2 resulted in two subtle changes to overall plant growth and development, reduced rosette leaf number and increased bolt mass.	145101377:11137	2	1	Public
Regulation	Col ---> aba metabolism	In any case, the identification of genetic lesions in the AAO3 locus that lead to an ABA-deficient phenotype in seeds of Col genotype strongly suggests that this gene plays a major role in seed ABA biosynthesis.	15122034:10186	2	2	Public
Regulation	ARR4 ---> light response	We propose that the response regulator 4 acts as an output element of a two-component system that modulates red light signaling on the level of the phytochrome B photoreceptor.	11691995:3	2	3	Public
Regulation	PHB ---> germination	Whereas cna-2 phb double mutants exhibit very weak Clv ? phenotypes (Prigge et al., 2005 ), all cna-1 phb plants and most cna-1/+ phb plants exhibited a brief developmental arrest after germination and expansion of the first two true leaves ( Figures 8B and 8C ).	15705957:10258	2	1	Public
Regulation	water ---> cell expansion	Net deposition of new solutes occurs mainly in growing tissue where it is needed to drive the uptake of water necessary for cell expansion (Silk et al., 1986 ).	15347788:10030	2	2	Public
Regulation	ATA20 ---> meiosis	They concluded that GAs are involved in regulatingpost-meiotic anther development in petunia ( Petunia hybrida ).	12644677:10041	2	2	Public
Regulation	F6N18.4 ---> light response	Considering the altered light responsiveness of sub1 and atmyc2 mutants and the results of epistasis analyses, it could be envisioned that SUB1 and AtMYC2 might function closely in the same branch of the light signaling pathways.	15923349:10234	2	1	Public
Regulation	auxin ---> AXR3	Results with axr3 mutant plantssuggest that IAA17 plays a role in auxin signaling.	9765520:10156	2	4	Public
Regulation	salicylic acid ---> CYP74A	Salicylic acid (SA) was an inducer of AOS activity while abscisic acid (ABA) had no effect.	9778849:4	2	4	Public
Regulation	at1g47603 ---> meiosis	However, the germinal excision of the element did not stimulate meiotic recombination, a fact that might be due to the programmed induction of DSBs at a specific time point during meiosis.	145101365:11084	2	1	Public
Regulation	muj8.12 ---> aba metabolism	It has been reportedthat AtNCED2, 3, 6, and 9 are able to catalyze the cleavagereaction in ABA synthesis (Iuchi et al., 2001 ).	12692318:10111	2	2	Public
Regulation	SUPERMAN ---> meristem function	Finally, genetic analysis suggests that FON1 interacts with SUPERMAN, which also regulates floral meristem activity.	9061945:12	2	2	Public
Regulation	GLABRA 2 ---> leaf morphology	In plant systems, the StART domain was found in the homeodomain HD-ZIP family of putative transcription factors such as PHABULOSA (ATHB14) and GLABRA2, which are involved in leaf morphogenesis and trichome and root hair development, respectively (Ponting and Aravind, 1999 ; Schrick et al., 2004b ).	16040657:10045	2	1	Public
Regulation	saline ---> hypersensitive response	However, NaCl at 100 m m has no effect on HR in either interaction ( Fig. 2 ), which suggests that the effects of the buffer treatments are caused solely by pH.	145100765:11069	2	1	Public
Regulation	ROP1 ---> actin	Rop1 has been shown to direct polar growth in pollen tubes by controlling the formation of high calcium gradients in the tip (Li et al., 1999 ), similar to those observed in growing root hairs, and tip-localized actin (Fu et al., 2001 ).	11971133:10059	2	1	Public
Regulation	JA ---> AT5G42800	The responsiveness of DFR to MeJa suggests that the signal transduction pathway includes endogenous jasmonate signals ( Weiler, 1997 ).	145101400:11162	2	1	Public
Regulation	AT4G38740 ---> cell fate	One possibility is that Roc1 expression is based on the determination of cell fate of the epidermis (protoderm).	145101184:11118	2	1	Public
Regulation	AT4G20830 ---> electron transfer	Among these are the genes coding for various cytochrome P450s (At2g23220 and At4g37370, At2g23220 and At4g37410, At2g25160 and At4g31970) and electron transfer flavoproteins (At4g20830 and At5g44380, At4g20830 and At5g44410, At4g20840 and At5g44380, At4g20840 and At5g44410, At4g20860 and At5g44380, At4g20860 and At5g44410) that are implicated in diverse cellular reactions including detoxification…	145102111:11061	2	1	Public
Regulation	ERD5 ---| actin	Recombinant ZmPRO1 was substantially less effective than equivalent amounts of LATB at depolymerizing F-actin but had a much faster initial rate of depolymerization (B versus E).	10590163:10223	2	1	Public
Regulation	Col ---> regulation of cell size	In the Col alleles, a reduction in cell size accounts for the overall reduction in hypocotyl lengths.	15466218:10059	2	1	Public
Regulation	AT4G18770 ---> gametophyte development	Together, these data suggest that MYB98 controls the development of specific features within the synergid cell during female gametophyte development.	16214903:7	2	1	Public
Regulation	CYP78A9 ---> fruit growth	Overexpression of CYP78A9 allows fruit growth independently of fertilization in 28-5 and 28-5 ap2-1 mutant pistils.	11006330:10196	2	1	Public
Regulation	F4B12.8 ---> cotyledon growth	Elimination of CUC1, CUC2 or STM activity leads to recovery of cotyledon growth in the double mutant, suggesting that the negative regulation of these boundary genes by PIN1 and PID is sufficient for primordium growth.	15371311:4	2	1	Public
Regulation	calmodulin ---> acidification	Planta 197 , 127 134. genCitLink(128, 'b33', 'A1995RW20000016'); genSfxLinks('b33', '%3F%26aulast%3DElzenga%26aufirst%3DJ.T.M.%26stitle%3DPlanta%26volume%3D197%26spage%3D127') ? Elzenga J.T.M., Staal M., Prins H.B.A. (1997) Calcium-calmodulin signalling is involved in light-induced acidification by epidermal leaf cells of pea, Pisum sativum L.	144100262:11316	2	2	Public
Regulation	F7J7.60 ---> germination	Cat1 transcript increased in response to arsenic in developing and germinating embryos and in young leaves.	9741595:3	2	2	Public
Regulation	PHB ---> embryogenesis	Genetic analysis revealed that REV , PHV , and PHB play key, overlapping roles in two major processes during embryogenesis: the establishment of apical bilateral symmetry and the establishment of the shoot apical meristem (SAM).	15598805:10072	2	1	Public
Regulation	at5g28644 ---> Plant development	Analyses of promoter- GUS fusions have shownthat the Arabidopsis ecotype Columbia (Col), cold-inducible RD29A , COR15A , KIN1 , and COR6.6 genes are regulated during plant development underboth stressed (cold) and unstressed conditions (Yamaguchi-Shinozaki andShinozaki, 1993 ; Baker et al., 1994 ; Wang and Cutler, 1995 ).	11299347:10031	2	1	Public
Regulation	at2g18220 ---> gametophyte development	Female transmission was normal, but there was almost no transmission (transmission efficiency < 1%) of seth1 alleles through the male, demonstrating that all three seth1 mutations specifically affect male gametophyte development and/or functions ( Table 1 ).	14671020:10064	2	1	Public
Regulation	T14P4.11 ---> cell proliferation	The Arabidopsis MEDEA gene is required in maternal tissues to restrict cell proliferation in embryos.	9663380:0	2	2	Public
Regulation	SHM1 ---> meristem development	In an allelic series of stm mutants the shoot meristem was either reduced or completely absent in mature embryos and mutant seedling cotyledons showed partial fusion, indicating that the STM gene affects embryonic shoot meristem development and spacing of cotyledons.	9011081:2	2	4	Public
Regulation	at5g53700 ---> RPS6K	LeACS2 is in the same subgroup as ACS2 and ACS6, which has the MAPK phosphorylation sites at the C terminus (see Supplemental Figure 1 online).	15539472:10296	2	1	Public
Regulation	AXR3 ---> root development	Partially dominant mutations of the Arabidopsis AUX/IAA genes, AXR3/IAA17, SHY2/IAA3, AXR2/IAA7, IAR2/IAA28, SLR/IAA14 , and MSG2/IAA19, produce auxin-related phenotypes, including restrained root growth, reduced lateral root formation, and reduced gravitropism ( Fukaki et al ., 2002 ; Leyser et al ., 1996 ; Nagpal et al ., 2000 ; Rogg et al ., 2001 ; Rouse et al ., 1998 ; Tatematsu and Yamamoto,…	145101426:11021	2	1	Public
Regulation	GA ---> AT3G03450	Interestingly, the induction of RGA1 like gene suggests modification of gibberellin signalling in cambial dormancy.	145102020:11012	2	1	Public
Regulation	AT5G42800 ---> disease resistance	The RCY1 locus was mapped between two CAPS markers, DFR and T43968, which were located in the region containing genetically defined disease resistance genes and their homologues.	11266586:3	2	1	Public
Regulation	at1g12010 ---> plant defense	These data, together with the SA results, argue that cadmium-induced resistance to systemic movement of TVCV is independent of the SA/PR protein-mediated defense pathway.	145100250:11083	2	1	Public
Regulation	auxin --+> transmembrane potential	It has been observed that rolB -expressing cells display important changes in auxin-induced membrane potential ( Maurel et al ., 1991 ).	145101865:11142	2	1	Public
Regulation	ETR2 ---> regulation of signal transduction	Our hypothesis at the outset of this research project was that thereceiver domain of LeETR1 and LeETR2 might have aspecial function in ethylene signal transduction that could not bereplaced by the LeETR3 protein, which lacks this domain.	11891253:10223	2	1	Public
Regulation	ABF3 ---> stomata aperture	Thus, constitutive overexpression of ABF3 or ABF4 resulted in partial stomatal closure, reduced transpiration, and enhanced drought tolerance.	11884679:10167	2	2	Public
Regulation	F6N18.4 ---> photomorphogenesis	Taken together, these results suggest that AtMYC2 acts as a negative regulator of photomorphogenesis and its effect is more pronounced under BL condition.	15923349:10161	2	1	Public
Regulation	AT1G62300 ---> leaf senescence	WRKY6 was identified as a regulatory component of several cell death?related processes, including leaf senescence.	11148279:10148	2	2	Public
Regulation	PHB ---> plant defense	Analysis of green fluorescent protein fusions indicated that rice PHB (OsPHB1) was targeted to mitochondria as found in yeast and mammals, suggesting a possibility that PHB is involved in defense response and/or programmed cell death through the mitochondrial function.	12913143:5	2	1	Public
Regulation	AT2G27550 ---> flowering	Genes in the TERMINAL FLOWER1 (TFL1)/CENTRORADIALIS family are important key regulatory genes involved in the control of flowering time and floral architecture in several different plant species.	14563931:0	2	4	Public
Regulation	at5g28644 ---> embryogenesis	These patterns of expression distinguish kin1 and cor6.6 from related lea genes which are strongly expressed during late embryogenesis.	7647295:8	2	1	Public
Regulation	at5g18636 ---> Plant yield	Antisense BCCP2 plants have increased individual seed mass The mass of individual Columbia wild-type Arabidopsis seed averaged 18.6 µg (SD 2.9, n = 16) with a range of 13-25 µg ( Figure 4b ).	145101377:11077	2	1	Public
Regulation	APETALA 3 ---> regulation of signal transduction	In fact,whereas the expression of three unrelated cor genes( cor14b , tmc - ap3 , and blt14 ) was severely inhibited in albino plants, the cold- and drought-dependent induction of dhn -like and of cor18 sequences in the same genotype was normal, showingthat the corresponding signal transduction pathway is not affected bychloroplast developmental state or photosynthetic activity.	12586903:10170	2	1	Public
Regulation	MWI23.21 ---> flowering	Similarly to the results shown in Figs 1 and 3 the amount of induced Elip decreased during the flowering and in post-flowering stadium independently of the daily photon fluency rates.	144100714:11103	2	1	Public
Regulation	saline --+> salinity response	The NaCl treatment fully activated salt tolerance as confirmed by the expression of the inositol-1-phosphate synthase gene.	144100688:11010	2	1	Public
Regulation	AtADF6 ---> actin	GFP-AtADFI, GFP-AtADF5, and GFP-AtADF6 fusion proteins were found to bind to actin filaments in vivo, and to reorganize the actin cytoskeleton when transiently expressed in plant cells.	11414611:4	2	1	Public
Regulation	AGD2 ---> regulation of cell size	Possibly AGD2 is involved in regulating cell size.	145101039:11101	2	1	Public
Regulation	AsA ---> g1 phase	When AsA content was lowered by the addition of lycorine, a specific inhibitor for AsA biosynthesis, cells that were normally competent to divide, were arrested in G1 phase of the cell cycle ( Arrigoni et al ., 1975 ; Liso et al ., 1984 ).	145101033:11148	2	1	Public
Regulation	methyl jasmonate ---> AT2G19990	The levels of MJ-regulated hot pepper proteinase inhibitor II ( PinII ) and SA-inducible pathogenesis-related protein I ( PR1 ) genes (Lee et al., 2002 ) were monitored as positive markers of each treatment.	15347795:10103	2	1	Public
Regulation	GPX ---> cell survival	These results clearly indicate that GPX isoenzymes act to scavenge lipid hydroperoxides for the survival of Synechocystis PCC 6803 cells under normal and stress conditions.	15347790:10127	2	1	Public
Regulation	AT5G38280 ---> disease resistance	The kinase domain of PR5K is related to a family of protein-serine/threonine kinases that are involved in the expression of self-incompatibility and disease resistance.	8637920:3	2	1	Public
Regulation	CORI1 ---> plant defense	We propose that AtCLH1 is involved in plant damage control and can modulate the balance between different plant defense pathways.	15598807:7	2	1	Public
Regulation	CYP74A ---> photosynthesis	Even during normal metabolism, active oxygen species (AOS) are generated as a side product in electron transport processes, such as photosynthesis and respiration.	15247375:10030	2	1	Public
Regulation	ATA20 ---> dehiscence	Anther development was also impaired by toxic gene expression, leading to abnormalities in anther dehiscence, pollen morphology, and pollen germination.	12271062:3	2	3	Public
Regulation	F2H17.12 ---> aba metabolism	Evidence for interactions between ABA and sugar signaling mechanisms has been provided by the isolation of new mutant alleles in ABA response or biosynthetic loci in screens for sugar-resistant seedling growth or gene expression (Arenas-Huertero et al., 2000 ; Huijser et al., 2000 ; Laby et al., 2000 ; Rook et al., 2001 ), induction of hypersensitivity to Glc by overexpression of ABI3, ABI4, or A…	14742875:10100	2	1	Public
Regulation	CORI1 ---> post-transcriptional gene silencing	It is possible that in COI1 / coi1 S2, one copy of the COI1 geneis sufficient to up-regulate endogenous ATHCOR1 enhancingits transcript level and, thus, inducing PTGS.	11950974:10139	2	1	Public
Regulation	ethylene ---> fruit texture	In consistency with the changes of Ad-ETR1 mRNA, ethylene or ASA treatment had marked effects on the kiwifruit ethylene production and fruit softening (Fig. 3).	15643090:4	2	1	Public
Regulation	staurosporine ---| at5g24440	In potato, the protein kinase inhibitor staurosporine blocks both the induction of the PR-10a gene and the activation of PBF-1 following elicitor treatment.	145100413:11127	2	1	Public
Regulation	Auxins ---> cell expansion	Auxins affect virtually every aspect of plant development, including phototropism, gravitropism, cell expansion, apical dominance, root growth, fruit development, vascular development, and senescence (Davies, 1995 ).	15173569:10017	2	1	Public
Regulation	ABF3 ---> germination	ABF3 exerted an inhibitory effect on both germination and seedling growth.	11884679:10230	2	3	Public
Regulation	CDPK ---> actin	N -(6-aminohexyl)-1-naphthalenesulfonamide (W-5), a less-effective inhibitor of calmodulin or CDPK, normally utilized as acontrol, demonstrated little influence on the resting tension withinthe actin network (Table I ).	146100037:11102	2	1	Public
Regulation	AT3G03450 ---> regulation of signal transduction	The relationship between expression of a negative regulator of GA signal transduction (RGL2) belonging to the DELLA gene family and repression of Arabidopsis seed germination has been studied (Lee S, Cheng H, King KE, Wang W, He Y, Hussain A, Lo J, Harberd NP, Peng J [2002] Genes and Development 16: 646-658).	15347801:0	2	1	Public
Regulation	ATSK11 ---> pistil development	Arabidopsis thaliana SHAGGY-related protein kinases (AtSK11 and 12) function in perianth and gynoecium development.	12172019:10296	2	2	Public
Regulation	PR-4 ---> proliferation	Many genes were induced (and a few repressed) that encode proteins involved in responses to pathogens, drought/salt stress, or toxins and in cell growth and proliferation (e.g., PDF1.2, PR4, drought-induced Di19, peroxidase ATP1a, actin2, cyclophilin ROC3, and CIPK).	14630974:10141	2	1	Public
Regulation	synthase ---> apoptosis	On the molecular level, fumonisins inhibit ceramide synthase, and disrupt sphingolipid metabolism and, theoretically, sphingolipid-mediated regulatory processes that influence apoptosis and mitosis.	11359694:10	2	3	Public
Regulation	okadaic acid ---| CYCD3	The induction of CycD3 by ZT, however, was blocked by OA but not by Chx in det2 cell ( Figure 6c ), which is consistent with the results reported for Arabidopsis ecotype Landsberg cells ( Riou-Khamlichi et al ., 1999 ).	145100884:11070	2	1	Public
Regulation	at2g10611 ---> pistil development	In this work, we describe the characterization of PEPPER (PEP), a novel Arabidopsis gene encoding a polypeptide with K-homology (KH) RNA-binding modules, which acts on vegetative growth and pistil development.	16356489:4	2	1	Public
Regulation	synthase ---> Plant yield	Increased resistance of c-SAS lines was paralleled with reduced seed production.	11169183:9	2	2	Public
Regulation	at2g31862 --+> AT1G16560	HY5 and DET1 are in the same pathway leading to CAB2 activation via CUF-1 in light-grown seedlings.	14563928:10145	2	1	Public
Regulation	ARR4 ---> regulation of signal transduction	Arabidopsis ARR4/ATRR1/IBC7 and ARR8/ATRR3 are homologous genes of prokaryotic response regulators that are involved in the His-Asp phosphorelay signal transduction.	12054542:0	2	2	Public
Regulation	CYCD3 ---> plant growth	In support of this hypothesis, we show that, on restimulation of suspension-cultured cells, cyclin delta 3 is rapidly induced by the plant growth regulator cytokinin and cyclin delta 2 is induced by carbon source.	7696881:6	2	2	Public
Regulation	MXC7.14 ---> DNA damage recognition	Regulation of expression of XRCC4 and DNA ligases I and IV by UVB and white light Ultraviolet B (UVB) irradiation is the most DNA-damaging component of sunlight reaching the Earth's surface, and causes the formation of pyrimidine dimers and oxidative DNA damage including single-strand breaks in the plant genome.	145100827:11104	2	1	Public
Regulation	at5g28640 ---> cell proliferation	These similarities in leaf phenotypes support our hypothesis that AN3 and AtGRF5 act in the same pathway that controls leaf cell proliferation.	145101901:11410	2	7	Public
Regulation	AT3G03450 ---> flower development	We further provided evidence that RGA, RGL1, and RGL2 are all involved in modulating floral development.	15173565:10	2	2	Public
Regulation	synthase ---> germination	The results indicated that methionine synthase and S-adenosylmethionine synthetase are fundamental components controlling metabolism in the transition from a quiescent to a highly active state during seed germination.	12354201:11	2	3	Public
Regulation	F6E13.41 ---> leaf senescence	The chlorophyll content in cos1 coi1-2 is severely reduced (60%), suggesting that cos1 severely suppresses the defect of leaf senescence in coi1-2 .	15075400:10077	2	1	Public
Regulation	AT5G48870 ---> aba metabolism	The Arabidopsis sad1 (supersensitive to ABA and drought) mutation increases plant sensitivity to drought stress and ABA in seed germination, root growth, and the expression of some stress-responsive genes. sad1 plants are also defective in the positive feedback regulation of ABA biosynthesis genes by ABA and are impaired in drought stress induction of ABA biosynthesis.	11740939:1	2	1	Public
Regulation	auxin --+> aba metabolism	In a similar manner, auxin-induced ABA accumulation was completely inhibited in sitiens and flacca (Fig. 5 ).	11080318:10156	2	1	Public
Regulation	PHYTOCHROME ---> AT2G19990	Hence the modulation of the SA-controlled PR1 expression by phytochrome signalling occurs downstream of SA production.	145101284:11050	2	1	Public
Regulation	CYCD3 ---> cell cycle	CycD2 and CycD3 therefore act as direct mediators of the presence of sugar in cell cycle commitment.	10848578:7	2	8	Public
Regulation	K15O15.1 ---> flowering	Based on current information, these five account for many of the developmental processes that auxin can induce, including embryo, vascular, and phyllotactic patterning (MP/ARF5 and NPH4/ARF7), tropic growth (NPH4/ARF7), lateral root formation (NPH4/ARF7 and ARF19), leaf expansion (NPH4/ARF7 and ARF19), inhibition of root elongation (NPH4/ARF7 and ARF19), and flowering stem elongation (ARF6 and AR…	145102264:11197	2	1	Public
Regulation	F10A8.6 --+> AT5G42800	DFR is known to be activated by R2R3 MYBs in maize (C1, PL and P) ( Cone et al. , 1993 ; Grotewold et al. , 1994 ), Petunia (AN2 and AN4) ( Quattrocchio et al. , 1998 ; Spelt et al. , 2000 ) and thought to be activated in Arabidopsis by AtMYB75/PAP1 and AtMYB90/PAP2 ( Borevitz et al. , 2000 ) and TT2/AtMYB123 ( Nesi et al. , 2001 ).	145102089:11161	2	1	Public
Regulation	f14m4.13 ---> germination	Therefore, it is unlikely that the vgd1 mutation affects the ability of pollen germination on female stigmatic tissue.	15659637:10062	2	1	Public
Regulation	T9L24.51 ---> post-transcriptional gene silencing	A calmodulin-related protein that suppresses posttranscriptional gene silencing in plants.	12119370:10283	2	6	Public
Regulation	F5O11.2 ---> fruit ripening	Several plant genes, designated as stress-inducible protein genes (e.g. abscisic-induced, ripening-induced and water-stress induced proteins), were found among these highly expressed genes.	145100920:11050	2	1	Public
Regulation	salicylic acid --+> AT2G19990	Expression of Pti4, Pti5, or Pti6 in Arabidopsis activated the expression of the salicylic acid-regulated genes PR1 and PR2.	11971137:3	2	15	Public
Regulation	BAS1 ---> hypocotyl growth	This simple test does not rule out the possibility that CYP72B1 /brassinosteroids act on hypocotyl elongation in a pathway that is parallel to light inhibition of hypocotyl elongation.	14605216:10199	2	3	Public
Regulation	ORF02 ---> acidification	The net Pht2;1-mediated uptake of Pi as a function of pH increased with increased acidity of the medium up to pH 4 but decreased to indistinguishable from background at pH 7 ( Figure 9B and Figure 9C ), irrespective of whether Na + was present in the medium or not.	10559441:10167	2	1	Public
Regulation	T6A9.4 ---> plant defense	The wheat Hfr-1 gene was induced by Hessian fly larvae in an incompatible interaction, suggesting the Hfr-1 gene product may play a role in plant defense (Williams et al., 2002 ).	15995002:10231	2	1	Public
Regulation	MXC7.14 ---> apoptosis	The inviability of mouse XRCC4 mutants requires functional p53 ( Gao et al ., 2000 ), and thus, presumably, an intact regulatory response to induce the massive neuronal apoptosis seen in spontaneously aborted embryos.	145101566:11227	2	1	Public
Regulation	ZLL ---> post-transcriptional gene silencing	The notion of distinct roles for PNH and AGO is consistent with the finding that AGO , but not PNH , is required for post-transcriptional gene silencing in Arabidopsis (Morel et al., 2002 ).	12468725:10291	2	2	Public
Regulation	BON1 --+> AT2G19990	The upregulation of PR1 in bon1-1 is greatly suppressed by snc1-11 ( Figure 4C ), indicating that the enhanced disease resistance in bon1-1 is largely mediated by SNC1 .	15031411:10137	2	1	Public
Regulation	F4P13.2 ---> Plant development	We constructed a series of Athb-1-derived genes to examine the roles of Athb-1 in transcriptional regulation and plant development.	8535134:2	2	1	Public
Regulation	T20H2.12 ---> cell expansion	The expression of a dominant-negative mutant for ROP2 (DN-rop2) inhibited polar cell expansion, whereas the expression of a constitutively active mutant (CA-rop2) caused isotropic expansion in the early phase.	11971134:4	2	17	Public
Regulation	ATHB-7 ---> regulation of signal transduction	These results indicate that ATHB-7 is transcriptionally regulated in an ABA-dependent manner and may act in a signal transduction pathway which mediates a drought response and also includes ABI1.	8771791:8	2	2	Public
Regulation	ADC2 ---> rosette	To determine whether ADC2 overexpression produced a delay in flowering, rosette leaves were counted at flowering time in at least 12 plants grown under SD conditions.	145102300:11079	2	1	Public
Regulation	ethylene ---> MGL6.1	Proposed model for the position and role of AtEBP in the ethylene signaling pathway.	15980186:10194	2	1	Public
Regulation	methyl jasmonate --+> synthase	White Pine Weevil and Methyl Jasmonate Induce Traumatic Resinosis, de Novo Formed Volatile Emissions, and Accumulation of Terpenoid Synthase and Putative Octadecanoid Pathway Transcripts in Sitka Spruce 1 , [w] Barbara Miller , Lufiani L.	15618433:10011	2	2	Public
Regulation	synthase ---> light response	A detailed understanding of thebiochemical properties of this enzyme should provide insight into therole PFB synthase plays in the regulation of light sensitivity in situ.	11500553:10132	2	1	Public
Regulation	WRKY18 ---> pathogenesis	As they grew from seedling to mature stages, transgenic AtWRKY18 plant showed marked increase in the expression of pathogenesis-related genes and resistance to the bacterial pathogen Pseudomonas syringae, whereas wild-type plants exhibited little enhancement in these defense responses.	12068113:4	2	2	Public
Regulation	ASK2 ---> cell expansion	Our detailed analysis indicates that the double mutations in both ASK1 and ASK2 affect cell division and cell expansion/elongation and cause a developmental delay during embryogenesis and lethality in seedling growth.	14688296:3	2	1	Public
Regulation	ADC2 ---> salinity response	In the spe2-1 mutant decreased salt tolerance compared to its wild type, Ler-0, became apparent as bleaching under severe salt stress.	15086823:7	2	1	Public
Regulation	synthase ---> photosynthesis	Sucrose (Suc)-phosphate synthase (SPS) plays a crucial role in the synthesis of Suc in photosynthetic and nonphotosynthetic tissues.	16244140:0	2	5	Public
Regulation	DWF12 ---> regulation of signal transduction	Together with previous reports that both bin2 and ucu1 mutants contain mutations in this TREE domain, this provides evidence that the TREE domain is of critical importance for proper function of DWF12/BIN2/UCU1 in BR signal transduction pathways.	12428015:10	2	2	Public
Regulation	RPS6K ---> at5g53700	LeACS2 is in the same subgroup as ACS2 and ACS6, which has the MAPK phosphorylation sites at the C terminus (see Supplemental Figure 1 online).	15539472:10296	2	1	Public
Regulation	at5g28655 ---> germination	To test whether the mutant phenotype can be extended to other ABA responses, we have analysed the effect of ade1-1 on kin2 expression in response to cold and ABA-mediated inhibition of germination.	145100363:11104	2	1	Public
Regulation	AT4G25960 ---> transmembrane potential	If ATP efflux through MDR1 functions analogously, then a change of membrane potential would be expected with the onset of ATP efflux because this extracellular ATP would target purinergic receptors that themselves regulate polarization.	10760241:10299	2	1	Public
Regulation	ARR4 ---> shoot development	Overexpression of ARR4 in cultured stems of the transgenics markedly promoted shoot formation in the presence of cytokinin, while overexpression of ARR8 repressed shoot formation and greening of calli.	12054542:2	2	2	Public
Regulation	ROT3 ---> light response	Thus, connections between BRs and the light responses of plants mediated by factors such as DET2 , BAS1 , and ROT3 have an important role in plant development though modulations of BR levels through both BR biosynthesis pathways and BR inactivation pathways.	145102152:11133	2	1	Public
Regulation	SUPERMAN ---> cell proliferation	Flowers of AP1::SUP plants have fewer floral organs, consistent with an effect of SUP on cell proliferation.	11828022:3	2	11	Public
Regulation	T31E10.7 ---> reductive pentose-phosphate cycle	Transketolase catalyzes three reactions in the regenerative phase of the Calvin cycle.	15863701:10037	2	5	Public
Regulation	at1g15200 ---> flowering	We haveisolated a TFL1 -like gene from perennial ryegrass, which islikely to be a repressor of flowering and involved in control ofaxillary meristem identity.	11244130:10212	2	2	Public
Regulation	at1g17420 ---> photosynthesis	In contrast to the photosynthetic genes that showed strong JA-dependent downregulation, the downregulation of these genes is negatively modulated by the oxylipins of the LOX3-dependent octadecanoid cascade, again suggesting cross-talk between JA-dependent and JA-independent signaling cascades.	145101746:11142	2	1	Public
Regulation	AGL8 ---> flowering	FUL, SEP3, and APETALA1 accumulation in the meristem is associated with and contributes to the transition to flowering.	16155177:7	2	7	Public
Regulation	cyclin ---> regulation of cell size	A dominant negative mutant of cyclin-dependent kinase A reduces endoreduplication but not cell size or gene expression in maize endosperm.	15863515:10465	2	4	Public
Regulation	F14O23.7 ---> disease resistance	The Arabidopsis copine gene BON1/CPN1 was previously shown to negatively regulate a disease resistance (R) gene SNC1.	16367962:2	2	4	Public
Regulation	JA ---> ATA20	Microarray and differential display identify genes involved in jasmonate-dependent anther development.	14688297:10579	2	2	Public
Regulation	arca ---> hypocotyl growth	In an initial attempt to answer this question, we have examined whether ethylene treatment resulted in dramatic changes in auxin responsiveness of wild-type and nph4 seedlings by measuring auxin-dependent changes in hypocotyl growth and gene expression ( Fig 8A and Fig 8B ).	10810148:10172	2	1	Public
Regulation	auxin --+> F18A8.11	The correlation between the AtsEH gene product and cutin synthesis was further strengthened by the observation that both AtsEH and a cytochrome P-450 and suberin biosynthesis ( Kolattukudy 1981 ), are induced by auxin ( Kiyosue et al . 1994 ; Sala?n et al . 1986 ).	145100227:11126	2	1	Public
Regulation	ASK2 ---> regulation of cell size	The germinated ask1 ask2 mutant showed significantly reduced cell size, and most of the cells failed to elongate compared with those in the wild type or the single mutants ( Figures 3A and 3B ).	14688296:10139	2	1	Public
Regulation	JA ---> F5K7.19	Application of exogenous jasmonic acid to floral buds of delayed dehiscence1 plants rescues the male sterility defect, an indication that jasmonic acid signaling, either directly or indirectly, plays a role in the anther dehiscence process.	10899973:10311	2	1	Public
Regulation	ethylene ---> cell expansion	Ethylene acts as a regulator of growth of most vegetative tissuesin terrestrial plants, mainly inhibiting the rate of cell expansion(Abeles et al., 1992 ; Smalle and Van Der Straeten, 1997 ).	12114591:10158	2	2	Public
Regulation	ZLL ---> meristem function	We propose that ZLL buffers meristem stability non-cell-autonomously by ensuring the critical number of apical cells required for proper meristem function.	14564520:10	2	1	Public
Regulation	F28M11.5 ---> transmembrane potential	Addition of ascorbate/TMPD/cytochrome-c to these fused vesicles caused an immediate formation of membrane potential (inside negative; monitored with [3H]tetraphenylphosphonium cations) and a simultaneous, uncoupler-sensitive influx of D-glucose into the energized vesicles.	7920712:5	2	2	Public
Regulation	BANYULS ---> differentiation	Our data demonstrate that the BAN promoter is a powerful tool to investigate not only the regulation of PA-accumulating cell differentiation but also seed coat development.	14555692:10353	2	1	Public
Regulation	T14P4.11 ---> proliferation	In contrast, medea mutations initially appeared to have the opposite effect, resulting in excessive proliferation of the embryo ( Grossniklaus et al. 1998 ).	10330463:10039	2	4	Public
Regulation	copper --+> CYP74A	Redox active metals like copper may directly generate active oxygen species (AOS) such as superoxide anion, hydrogen peroxide and hydroxyl radicals in the Cu-exposed roots.	144100081:11087	2	1	Public
Regulation	cyclin ---> fruit growth	The D3 cyclins are probably involved in transducing the signals leading to fruit growth by cell divisions.	11113158:8	2	1	Public
Regulation	F23N20.2 ---> trichome development	Overexpression of the AtmybL2 gene, which encodes a single Myb-like DNA-binding domain, repressed trichome development in transgenic Arabidopsis plants.	12056412:2	2	3	Public
Regulation	CHL6 ---> actin	To determine which domain of Cnx1 mediates the observed F-actin binding, recombinant E and G domains were used for binding assays.	11148290:10248	2	1	Public
Regulation	PSBD ---> CLOCK	In DD, the psbD gene also showed rapidly damping oscillation with phasing similar to that of PpSig5 , though with a much lower amplitude, suggesting that psbD is also under the control of the clock ( Fig. 5B ).	15563615:10144	2	1	Public
Regulation	T14P4.11 ---| endosperm development	MEDEA (MEA), a master regulator of endosperm development, is known to be imprinted in the endosperm.	16120596:2	2	11	Public
Regulation	F9P14.4 ---> meristem function	Taken together we propose that AtMYB13 is a component of a regulatory network controlling the establishment and/or development of the shoot system by regulation of the apical meristem function.	145100067:11220	2	1	Public
Regulation	methyl jasmonate --+> DL3766W	Atmospheric methyl jasmonate additionally induced hydroperoxide lyase activity and the enhanced production of several volatile six-carbon products.	8539290:5	2	1	Public
Regulation	AT3G52430 ---> leaf senescence	The PAD4 gene, which is expressed at elevated level in response to GPA feeding, modulates the GPA feeding-induced leaf senescence.	16299172:6	2	2	Public
Regulation	MWI23.21 ---> cell survival	Also, a cyanobacterial mutant lacking all four Hli genes gradually lost its photosynthetic capacity and died in high light, confirming the proposal that the Elip family members are required for survival and acclimation of cells to the absorption of excess light energy (He et al., 2001 ).	12805611:10206	2	1	Public
Regulation	MAB16.11 ---> mutagenesis	Recombinant tyrosine aminotransferase from Trypanosoma cruzi : Structural characterization and site directed mutagenesis of a broad substrate specificity enzyme.	14729919:10563	2	1	Public
Regulation	MXC7.14 ---> DNA recombination	We propose that double-strand-break repair (DSBR) machinery might play a role in cDNA-mediated homologous recombination (cDMHR) that causes the loss of introns.	16290010:6	2	2	Public
Regulation	AsA ---> photosynthesis	Abstract Introduction Methods Results Discussion References AsA has an important role in the plant antioxidant system (Foyer,1993 ; Conklin et al., 1996 ; Smirnoff, 1996 ), photosynthesis (Foyer,1993 ), transmembrane electron transport (Horemans et al., 1994 ), andpossibly cell expansion (Smirnoff, 1996 ).	10364396:10025	2	4	Public
Regulation	PMR3 ---> plant growth	Thus, PMR1 , PMR3 , and PMR4 play roles in normal plant growth and development.	12215508:10055	2	1	Public
Regulation	ATNRT1 ---> cell cycle	All of these results indicate that with the exception of the vegetative shoot meristem, CHL1 expression is targeted to cells in actively growing regions in which genes involved in DNA synthesis or cell cycle control are expressed at high levels.	11487691:10231	2	1	Public
Regulation	FIE2 ---> endosperm development	Of the two maize FIE proteins, only FIE2 is a plausible candidate for a repressor of endosperm development before fertilization, the function performed by the Arabidopsis FIE protein.	12566582:10246	2	8	Public
Regulation	MWI23.21 ---> Plant development	The results demonstrated that Elip expression decreased with plant development under both experimental conditions.	144100714:11070	2	1	Public
Regulation	F23F1.4 ---> regulation of signal transduction	Three genes potentially involved in signal transduction pathway were newly identified here as being induced by both BL and IAA: a homolog (At2g30040) of the brassinosteroid-insensitive 2 kinase gene ( BIN2 ; Choe et al., 2002 ; Li and Nam, 2002 ; Perez-Perez et al., 2002 ), At4g27280 encoding calcineurin B-like protein, and At1g74650 encoding a putative transcription factor (Myb-like).	15047898:10212	2	1	Public
Regulation	ZLL ---> Plant development	We also describe defects in floral organ number and shape, as well as aberrant embryo and ovule development associated with pinhead mutants, thus elaborating on the role of PINHEAD in Arabidopsis development.	9876176:6	2	21	Public
Regulation	F16A14.8 ---> regulation of cell size	The upregulation in drl1-2 shoot apices of AN transcript could explain the increase in palisade cell size in the drl1-2 mutant without affecting the polarity.	12615938:10292	2	1	Public
Regulation	AT1G16560 ---> de-etiolation	Control of CAB2::LUC by DET1 Is Not Dependent on De-Etiolation The CAB2 :: LUC reporter is de-repressed in dark-grown det1 - 1 mutants.	14563928:10086	2	1	Public
Regulation	T6A9.4 ---| hypocotyl growth	In addition, the HFR1-deltaN105-overexpressing plants showed hypersensitive photoresponses in the inhibition of hypocotyl elongation, dependently on phytochrome A, FHY1, and FHY3 under FR light or phyB under R light, respectively.	14645731:4	2	9	Public
Regulation	ICK2 ---| cell cycle	When overproduced, KRP2 dramatically inhibited cell cycle progression in leaf primordia cells without affecting the temporal pattern of cell division and differentiation.	11449057:5	2	8	Public
Regulation	MNA5.4 ---> plant growth	In this report we show that increased expression levels of ATHB5 in transgenic Arabidopsis plants cause an enhanced sensitivity to the inhibitory effect of abscisic acid (ABA) on seed germination and seedling growth.	12678559:1	2	1	Public
Regulation	AT1G77120 ---> regulation of signal transduction	The GUS marker gene allowed us to distinguish between the two classes ofmutants that were predicted to be isolated: mutations affecting thepromoter or coding region of the endogenous ADH gene, andmutations affecting any step in the signal transduction pathway leadingto the activation of the ADH gene.	9952456:10211	2	1	Public
Regulation	MWI23.21 ---> photomorphogenesis	DISCUSSION MATERIALS AND METHODS LITERATURE CITED The work presented here addresses the question how the two Elip genes in Arabidopsis are regulated at the genetic levelduring photomorphogenesis.	11706180:10188	2	1	Public
Regulation	NIM1 ---> leaf senescence	Both PAD4 and NPR1 are implicated as regulatory genes involved in controlling gene expression during leaf senescence.	145100807:11115	2	1	Public
Regulation	mlo11 ---> disease resistance	We infer cis-dependent perturbation of transcription machinery assembly by transcriptional interference in mlo-11 plants as a likely mechanism leading to disease resistance.	15318221:8	2	1	Public
Regulation	nitrogen ---> plant growth	Nitrogen (N) is one of the major limiting factors for plant growth.	12970491:10018	2	5	Public
Regulation	COR --+> synthase	With respect to genes involved in ethylene biosynthesis, COR, but not CMA, strongly induced SAM synthase and ACC oxidase in RT-qPCR ( Figure 9 ).	145102190:11117	2	1	Public
Regulation	F6N18.4 ---> virulence	This finding suggests that one or more virulence effectors produced by Pst DC3000 acts through Jai1 to repress pathogen defense-related genes in susceptible tomato plants.	145101718:11116	2	1	Public
Regulation	CYP74A ---> disease resistance	Increased production of AOS by ozone upon entering the plant couldmimic the "oxidative burst," which in plant-pathogen interactionsis thought to trigger the signaling events that activate the HR andSAR, resulting in disease resistance (for review, see Mehdy et al.,1996 ; Lamb and Dixon, 1997 ).	9847098:10219	2	2	Public
Regulation	AT1G79750 ---> acidification	Theappearance of the 2.4-kb CytMe transcript in F. pringlei (C 3 ) upon dark-adaptation suggests that CYTME is induced for malate degradation to offset acidification.	11788759:10168	2	1	Public
Regulation	F6G17.10 ---> mutagenesis	In vitro mutagenesis of ScCP12 Replacement of Cys by Ser in CP12 protein was carried out using a QuickChargeTM Site-Directed Mutagenesis Kit (Stratagene, La Jolla, CA, USA).	145102215:11152	2	1	Public
Regulation	F2N1.15 ---> secondary metabolism	Exploring the link between the glucosylation of xenobiotic and natural products in more detail, it will now be of interest to manipulate the expression of GT72B1 in Arabidopsis and determine the resulting effect on the secondary metabolism of endogenous and synthetic compounds.	145101570:11122	2	1	Public
Regulation	kdnase ---> fruit ripening	In transgenic tomato plants a chimeric gene construct containing a 1.4-kilobase E4 promoter fused to a beta-glucuronidase reporter gene is rapidly induced by ethylene in ripening fruit.	8327464:2	2	2	Public
Regulation	F14O23.7 ---> cell growth	Fink , Qi Sun and Jian Hua . (2006) The BON/CPN gene family represses cell death and promotes cell growth in Arabidopsis.	145100327:11436	2	1	Public
Regulation	ICK2 ---> mitosis	We show that the A-type cyclin-dependent kinase CDKA;1 and its specific inhibitor, the Kip-related protein, KRP2 regulate the mitosis-to-endocycle transition during Arabidopsis thaliana leaf development.	15863515:2	2	2	Public
Regulation	AT1G69530 ---> fruit growth	In addition, the pericarp tissue possessed a rubbery texture, suggesting that the overexpression of Exp1 protein affected not only fruit growth but also the properties of the fruit cell wall.	10559444:10111	2	1	Public
Regulation	K15I22.9 ---> light response	We found no effect of P SAG12 - IPT on the initial slope of the light response curves, suggesting that electron transport was not involved in the effect on photosynthetic performance.	144100300:11118	2	1	Public
Regulation	F7J7.50 ---> g1 phase	Multiple attack thus involves both longer translocation of substrate in the binding cleft upon the initial cleavage to produce G6-G10, essentially independent of subsite mutations, and short-distance moves resulting in individually very different rates of release of G1-G4.	15697208:9	2	1	Public
Regulation	ACA1 ---> cation transport	Cyclopiazonic acid, a specific blocker of animal sarcoplasmic/endoplasmic reticulum Ca2+-ATPase, inhibited Ca2+ transport (50% inhibition dose = 3 nmol/mg protein), but thapsigargin (3 microM) did not.	9808725:5	2	1	Public
Regulation	saline ---> root growth	NaCl severely affected the root growth of rice seedlings.	11999406:3	2	2	Public
Regulation	MYC6.2 ---> Plant development	Marks A contradictory GLABRA3 allele helps define gene interactions controlling trichome development in Arabidopsis Development, December 15, 2003; 130(24): 5885 - 5894.	10889228:10566	2	8	Public
Regulation	at1g23930 ---> photosynthesis	Of the single-gene mutations, psad2 plants behave like wild-type (WT) plants, whereas psad1-1 markedly affects the accumulation of PsaD mRNA and protein, and photosynthetic electron flow.	14996217:4	2	2	Public
Regulation	AT3G45940 ---> cell expansion	Thus,a-xylosidase could be playing an important role in cell expansion(Fry, 1995 ).	11402218:10033	2	1	Public
Regulation	AsA ---> lignification	In addition, the AsA and DHA found in the cell wall most likely influence the cross-linking of cell wall proteins and polysaccharides, lignification, and calcium levels, contributing to control of cell expansion (reviewed in Smirnoff 1996 ).	144100441:11101	2	1	Public
Regulation	AsA ---> cell division	Phloem translocation of AsA may be one factor regulating sink development because AsA is critical to cell division/growth.	12376632:8	2	3	Public
Regulation	phosphoinositide ---> at2g43900	In addition, several genes presumably involved in phosphoinositide signaling are selectively expressed in pollen (At2g18180, At2g43900, At2g31830, and At2g41210).	14500793:10191	2	1	Public
Regulation	AT2G27550 ---> Plant morphology	TERMINAL FLOWER 1 (TFL1)/CENTRORADIALIS (CEN)-like genes play important roles in determining plant architecture, mainly by controlling the timing of phase transition.	12148532:0	2	2	Public
Regulation	actin ---> cell growth	An intact microfilament system is essential for vesicle transport and cell growth.	10590162:10058	2	1	Public
Regulation	P5CS1 ---> salinity response	Overexpression of Gm-CaM4 in Arabidopsis up-regulates the transcription rate of AtMYB2-regulated genes, including the proline-synthesizing enzyme P5CS1 (Delta1-pyrroline-5-carboxylate synthetase-1), which confers salt tolerance by facilitating proline accumulation.	15569682:8	2	1	Public
Regulation	ethylene ---> ARR6	The elongated petiole phenotypes of the arr3,4,5,6 mutant also suggest an altered shade avoidance response mediated by light and/or ethylene signaling pathways (Finlayson et al., 1999 ).	14973166:10267	2	1	Public
Regulation	rack ---> plant growth	The VMT plates were inclined at an angle of more than 80°in a sterilized plant growth rack.	10712528:10049	2	2	Public
Regulation	ATP ---> actin	After actin polymerization, ATP hydrolysis and phosphate release control ADF/cofilin binding and depolymerization of actin filaments (Maciver et al., 1991 ; Blanchoin and Pollard, 1999 ).	15659626:10305	2	1	Public
Regulation	ATHB-7 ---> plant growth	These results indicate that ATHB7 in the wild-type plant may be a mediator of the plant growth response to limiting water conditions in the leaf and in the inflorescence stem.	144100790:11014	2	1	Public
Regulation	synthase ---> reductive pentose-phosphate cycle	University ofColorado, Boulder Silver GM, Fall R (1991)Enzymatic synthesis of isoprene from dimethylallyl diphosphate in aspen leaf extracts.Plant Physiol 97: 1588-1591 [Abstract/ Free Full Text] Silver GM, Fall R (1995)Characterization of aspen isoprene synthase, an enzyme responsible for leaf isoprene emission to the atmosphere.J Biol Chem 270: 13010-13016 [Abstract/ Free Full Text] Suss K-H, A…	9501144:10369	2	1	Public
Regulation	lignin ---| T31E10.7	Decreased TK activity led to a marked decrease of lignin.	11251095:10192	2	1	Public
Regulation	AT1G77120 ---> germination	A high level of ADH activity is present in seed of Siokra but quickly declines during germination.	7826315:2	2	3	Public
Regulation	F10A8.6 --+> at5g38950	Two putative acyltransferase genes, At1g03940 and At3g29590 , were upregulated by PAP1 expression.	145102191:11149	2	1	Public
Regulation	F28K20.5 ---> cation transport	In our study, we show that five more AtKT/KUPs (AtKT/KUP5-7 and 10 and 11) complement an E. coli mutant deficient in K + uptake, which provides additional confirmation that these proteins play a role in K + transport.	14988478:10252	2	1	Public
Regulation	SHI ---> RNAi	Cell , 72 , 767-778. genCitLink(16, 'b43', '10.1016%252F0092-8674%252893%252990404-E'); genCitLink(8, 'b43', '7680959'); genSfxLinks('b43', '%3F%26aulast%3DSongyang%26aufirst%3DZ.%26stitle%3DCell%26volume%3D72%26spage%3D767%26id%3Ddoi%3A10.1016%2F0092-8674%2893%2990404-E') ? Sui, G., Soohoo, C., Affar el, B., Gay, F., Shi, Y. and Forrester, W.C. (2002) A DNA vector-based RNAi technology to suppre…	145102278:11288	2	1	Public
Regulation	F6N18.4 ---> disease resistance	Similarly, Lorenzo et al. (2004) have reported that mutations in the JAI1/JIN1/AtMYC2 locus resulted in enhanced disease resistance against two other necrotrophic pathogens, further supporting the notion that AtMYC2 is a negative regulator of plant defense in Arabidopsis.	15548743:10359	2	1	Public
Regulation	AHP2 ---> meiosis	The ahp2-1 mutation was caused by a T-DNA insertion in an Arabidopsis homologue of meu13+, which has been implicated in homologous chromosome pairing during meiosis in Schizosaccharomyces pombe.	12974806:4	2	7	Public
Regulation	T14P4.11 ---> Plant embryogenesis	Another SET-domain containing gene described for plants is MEDEA/MEA , a gene whose maternal-derived allele is required for Arabidopsis embryogenesis ( Grossniklaus et al ., 1998 ; Kiyosue et al ., 1999 ; Luo et al ., 1999 ).	145101112:11037	2	1	Public
Regulation	AT2G36490 ---> post-transcriptional gene silencing	ROS1 , a repressor of transcriptional gene silencing in Arabidopsis , encodes a DNA glycosylase/lyase.	15258262:10381	2	1	Public
Regulation	GNOM ---> cell expansion	These results demonstrate that EMB30 is essential for normal cell expansion and cell?cell adhesion in undifferentiated callus.	11090208:10081	2	20	Public
Regulation	T9A14.11 ---> rosette	In contrast, AtMYB4 transcript levels decreased in leaves 4-6 h after wounding and systemically in non-wounded leaves from the same rosette ( Jin et al. , 2000 ).	145102089:11152	2	1	Public
Regulation	ethylene ---> stomata development	Growth and stomata formation of Arabidopsis hypocotyls is controlled by gibberellins and modulated by ethylene and auxin.	14615596:10327	2	2	Public
Regulation	TUA6 ---> cell expansion	In accordance with the cellular functions of microtubular structures as deduced from the analysis of single cell systems, the observed defects in the MT cytoskeleton in TUA6/AS roots resulted in anisotropic cell expansion and in cell division defects, which included the formation of multinucleated cells, as well as of incomplete and aberrantly positioned cell walls.	145101091:11138	2	1	Public
Regulation	at5g28655 ---> embryogenesis	These patterns of expression distinguish kin1 and cor6.6 from related lea genes which are strongly expressed during late embryogenesis.	7647295:8	2	1	Public
Regulation	Brassinosteroids ---> DWF12	Two putative BIN2 substrates are nuclear components of brassinosteroids signaling.	15548744:10520	2	1	Public
Regulation	AT1G33560 ---> disease resistance	Here, we report the characterization of one of these mutants, designated activated disease resistance (adr) 1.	12906111:2	2	3	Public
Regulation	FIL ---> flowering	In combination with late-flowering mutations, such as ft and fwa , the flowering time of the double mutants was delayed almost to the same extent as that of the single, delayed-flowering mutant, suggesting that the FIL gene plays a minor function in the determination of flowering time.	9878633:10263	2	1	Public
Regulation	AT1G69530 ---> fruit texture	In addition, the overexpression of Exp1resulted in enhanced fruit softening even in mature green fruit byevoking considerable hemicellulose depolymerization in the absence ofpolyuronide depolymerization, suggesting a role of components otherthan pectins in fruit softening (Brummell et al.,1999b ).	12586896:10025	2	1	Public
Regulation	calmodulin ---> cation transport	CAP1 from yeast microsomes bound CaM, and the CAP1-dependent Ca(2+) transport in yeast was stimulated by CaM.	10770930:4	2	3	Public
Regulation	MYC6.2 ---> cell growth	GL3 regulates not only endoreduplication but also other determinants of cell growth.	12566574:10186	2	1	Public
Regulation	WRKY18 ---> plant growth	When expressed atmoderate levels, AtWRKY18 potentiated developmentally regulated defenseresponses in transgenic plants without causing substantial negativeeffects on plant growth.	12068113:10009	2	1	Public
Regulation	CLOCK ---> cell expansion	This screen identified mutations at a locus, ZEITLUPE (ZTL), that lengthen the free-running period of clock-controlled gene transcription and cell expansion, and alter the timing of the daylength-dependent transition from vegetative to floral development.	10847686:1	2	2	Public
Regulation	T6J4.2 ---> Plant development	Plant J 24: 693?701 [CrossRef] [ISI] [Medline] Hu YX, Wang YH, Liu XF, Li JY (2004) Arabidopsis RAV1 is down-regulated by brassinosteroid and may act as a negative regulator during plant development.	15908602:10242	2	1	Public
Regulation	ethylene ---| aba metabolism	In addition, ethylene also may repress ABA biosynthesis, as observed in the ein2 mutant (Ghassemian et al., 2000 ), or ABA signaling (Beaudoin et al., 2000 ).	12417697:10299	2	1	Public
Regulation	AXR3 ---> shoot development	However, it remains to be determined whether perturbation in the expression of IAA17 ( AXR3 ) affects shoot development in this system.	12417700:10298	2	1	Public
Regulation	ATRPS13A ---> trichome development	These results indicate that PFL2 ( RPS13 gene homologue, AtRPS13A ) is essential for normal trichome development.	145100711:11035	2	1	Public
Regulation	EDS1 ---> BUM1	Thus, SHL in S5- edr1 plants is not entirely EDS1 -dependent.	145102181:11188	2	1	Public
Regulation	T16H5.50 ---> photosynthesis	The metal ion transporter IRT1 is necessary for iron homeostasis and efficient photosynthesis in Arabidopsis thaliana .	15539473:10457	2	9	Public
Regulation	AsA ---> germination	Introduction Methods Results Discussion References AsA Accumulation during Pea Seed Germination The AsA concentration in the embryonic axes and cotyledons of peaseeds was measured during the first week of germination in the dark.	10364396:10100	2	1	Public
Regulation	ARR4 ---> germination	Arabidopsis response regulators, ARR4 and ARR5, were induced by the increased cytokinin contents at different time after seed germination.	16361787:3	2	1	Public
Regulation	AsA ---> pathogen resistance	Conclusion We have tried to tie together the phenotypes of AsA deficiency, elevated SA, elevated ABA, increased pathogen resistance, and increased SAG transcription of vtc1 in a model shown in Figure 4 .	15064386:10175	2	1	Public
Regulation	ethylene ---> AT1G77120	Kinetic analyses of ADH mRNA accumulation indicated that an ethylene signal is required for the induction of ADH during later stages of hypoxia.	11402202:5	2	2	Public
Regulation	ETTIN ---> pistil development	In contrast, ARF3 / ETTIN , which is required for correct flower and gynoecium development ( Sessions et al. , 1997 ) was expressed more strongly in the apical regions of globular- and heart-stage embryos.	145102182:11143	2	1	Public
Regulation	FHY2 ---> TUB1	Phytochrome A and phytochrome B mediate the hypocotyl-specific downregulation of TUB1 by light in Arabidopsis.	11752374:10502	2	3	Public
Regulation	F7J7.60 ---> embryogenesis	Although both CAT-1 and CAT-2 are co-expressed during late embryogenesis and in the early stages of germination, CAT-1 is the predominant isozyme during embryogenesis while CAT-2 is the major isozyme during seed germination ( Quail & Scandalios 1971 ).	145100695:11023	2	1	Public
Regulation	MXC7.14 ---> DNA nucleotide-excision repair	USA , 96 , 14899-14904. genCitLink(16, 'b51', '10.1073%252Fpnas.96.26.14899'); genCitLink(8, 'b51', '10611310'); genSfxLinks('b51', '%3F%26aulast%3DBailey%26aufirst%3DS.M.%26stitle%3DProc.%2BNatl%2BAcad.%2BSci.%2BUSA%26volume%3D96%26spage%3D14899%26id%3Ddoi%3A10.1073%2Fpnas.96.26.14899') ? Boulton, S.J. and Jackson, S.P. (1996a) Saccharomyces cerevisiae Ku70 potentiates illegitimate DNA double-st…	145101319:11179	2	1	Public
Regulation	F9H3.5 ---> fruit ripening	We found that the expression of tom66 and tom111 genes is regulated during tomatofruit ripening (Fig. 1 D).	9625718:10209	2	1	Public
Regulation	DL3766W ---> plant defense	These results indicate that the HPOL gene is up-regulated in leaves in response to wounding and that the enzyme may be an active component of the octadecanoid defense response.	10427771:4	2	2	Public
Regulation	at1g80720 ---> pigmentation	Genetic and molecular evidence shows that the pac1-ref allele reduces pigmentation by reducing RNA levels of the biosynthetic genes in the pathway.	9878628:3	2	2	Public
Regulation	RRD2 ---> cell proliferation	The obtained results suggest that the RRD1 and RRD2 genes participate in some fundamental processes required for active cell proliferation and that the RRD4 gene is involved in the acquisition step of competence for cell proliferation during callus initiation in hypocotyl explants.	12826624:2	2	1	Public
Regulation	ROT3 ---> proliferation	Anatomical analysis revealed that the PHYB and ACL2 genes control the length of leaf petioles exclusively via control of the length of individual cells, while the GAI, GA1 and ROT3 genes appeared to control both the elongation and proliferation of petiole cells, in particular, under strong light.	12407202:2	2	1	Public
Regulation	MRB17.8 ---> regulation of signal transduction	Thus, combining multiple loss-of-function mutations (Hua and Meyerowitz, 1998 ) will be necessary to reveal thephysiological functions of two-component signal transduction pathwaysin planta.	12068096:10321	2	2	Public
Regulation	AT1G12610 ---> flowering	A novel gibberellin (GA)-deficient mutant designated dwarf and delayed-flowering 1 (ddf1) was isolated from a library of activation-tagged Arabidopsis.	14871311:0	2	2	Public
Regulation	ESP ---> plant defense	The role of ESP in plant defense is uncertain, because the generalist herbivore Trichoplusia ni (the cabbage looper) was found to feed more readily on nitrile-producing than on isothiocyanate-producing Arabidopsis.	11752388:7	2	2	Public
Regulation	synthase ---> cell division	Furthermore, Orn decarboxylase expression coincides with early cell divisions in marginal sectors of the lamina, and Spd synthase strongly correlates with later cell divisions in the vascular regions.	15849310:6	2	1	Public
Regulation	at5g39533 ---> DNA recombination	For the tt19-2 allele, a gradual decline of recombination values into a chromosomal site at around 35 cM was obtained among 103 F 2 individuals.	145101767:11076	2	1	Public
Regulation	ATP --+> acidification	ATP-driven intravesicular acidification in the proteoliposomes, measured by the fluorescence quenching of the dye 9-amino-6-chloro-2-methoxyacridine, markedly increased upon addition of fusicoccin to the reconstituted system.	2903497:1	2	1	Public
Regulation	AT4G20270 ---> flowering	The mutant soc1-2 showed an acceleration of flowering with increasing amounts of GA.	145101660:11095	2	1	Public
Regulation	moa2.4 ---> stomata aperture	The enhanced drought tolerance of the AtNCED3 sense plants may be due to a reduction in the stomatal aperture caused by the elevated ABA level.	145101051:11094	2	1	Public
Regulation	CLOCK ---> at1g67950	The cold-regulated CCR1 and CCR2 genes of Arabidopsis are also regulated by the circadian clock.	15728337:10035	2	1	Public
Regulation	MXC7.8 ---> hypocotyl growth	The mutations in iaa7/shy2 and iaa3/axr2 cause defects in auxin-induced hypocotyl elongation (Kim et al., 1996 ; Vandenbussche et al., 2003 ).	12972669:10219	2	2	Public
Regulation	t17b22.6 ---> cell expansion	In DNA microarray studies on xylogenesis in the cambial region of poplar stems, a gene for UGPase was found to be up-regulated during the late cell expansion and secondary cell wall formation phases (Hertzberg et al., 2001 ).	15020755:10192	2	1	Public
Regulation	F14O23.7 ---> plant defense	The disease resistance phenotype of cpn1-1 suggests that the CPN1 gene regulates defense responses.	11595798:7	2	4	Public
Regulation	GNOM ---> plasma membrane	Moreover, the Arabidopsis GNOM gene, which encodes an ADP ribosylation factor-GTP exchange factor, mediates cycling of PIN1 between endosomes and plasma membrane (Geldner et al., 2003 ).	14681531:10248	2	2	Public
Regulation	F9P14.4 ---> rosette	As shown in Fig. 5 (a) the level of the AtMYB13 transcript increased over a 4 hour desiccation phase in rosette wild- type plants as well as in all mutants tested.	145100067:11102	2	1	Public
Regulation	brassinolide --+> F5K7.19	In Arabidopsis, BL induced the OPR1 (Goda et al., 2002 ) or OPR3 (M?ssig et al., 2000 ) genes encoding 12-oxophytodienoic acid 10,11-reductase involved in jasmonate biosynthesis (Biesgen and Weiler, 1999 ).	15047898:10228	2	1	Public
Regulation	auxin ---> AT5G53950	Of these, NAC1 is involved in transmitting auxin signals for lateral root development (Xie et al., 2000 , 2002 ) and CUP-SHAPED COTYLEDON1 ( CUC1 ) /CUC2 are implicated in meristem development and separation of aerial organs (Aida et al., 1997 ), whereas the functions of At5g07680 and At5g61430 have not yet been defined.	15829603:10039	2	1	Public
Regulation	at5g24655 ---> mitotic cell cycle	In contrast, KRP4 and KRP5 might be involved in regulating the progression through the mitotic cell cycle.	15037450:9	2	1	Public
Regulation	at5g55240 ---> germination	It is likelythat de novo synthesis of these proteins occurs, in thatimmunoblots showed that the amounts of the embryo-specific mannanaseproteins increase during germination (Nonogaki et al., 1998a ).	10938343:10149	2	2	Public
Regulation	NAD4 ---> RNA splicing	The latter scenario is also exemplified by the Nicotiana NMS1 locus affecting splicing of only the first mitochondrial nad4 gene intron ( Brangeon et al. , 2000 ), and is taken to an extreme with the observation that 14 nuclear loci affect a single splicing event in Chlamydomonas chloroplasts ( Goldschmidt-Clermont et al ., 1990 ).	145100865:11105	2	1	Public
Regulation	K+ channel ---> acidification	Expression in Xenopus oocytes characterized ZMK1 as an inwardly rectifying K(+) channel activated by external acidification, while ZMK2 mediates voltage-independent and proton-inhibited K(+) currents.	11069689:2	2	2	Public
Regulation	T6A9.4 ---> hypersensitive response	CT161 of HFR1 Is Functional Autonomous in Promoting Light Signaling, whereas NT131 Is Required for COP1-Mediated Destabilization of HFR1. (A) Overexpression GFP-CT161 in the hfr1-201 mutant background causes a strong hypersensitive response to far-red (FR), red (R), and blue light (B) and normal etiolation growth in the dark (Dk).	15705947:10270	2	1	Public
Regulation	saline --+> MUJ8.3	It appears that H2O2 is not involved in the regulation of NaCl-induced APX and GR activities and OsAPX and OsGR expression in rice roots.	15832681:5	2	1	Public
Regulation	glutamate ---> photorespiration	Expression was increased in genes involved in nitrogen metabolism (e.g., glutamate dehydrogenase, glutamate decarboxylase, and nitrate reductase) and genes involved in photorespiration (e.g., peroxisomal glycolate oxidase and 2-oxoglutarate/malate translocator) ( Figure 5 ).	12368499:10141	2	1	Public
Regulation	ABA --+> at5g28655	The two downregulated genes ( RD29A / LTI78 and KIN2 ) are involved in cold and dehydration stress and are regulated by ABA (Nordin et al., 1993 ; Foster and Chua, 1999 ).	15208394:10114	2	3	Public
Regulation	copper --+> plasma membrane	RapidK + efflux has been widely interpreted as asymptom of toxicity resulting from copper-induced oxidative damage tothe plasma membrane (De Vos et al., 1989 , 1991 ; Strange and Macnair,1991 ; Murphy and Taiz, 1997 ).	10594125:10036	2	1	Public
Regulation	MXC7.8 ---> de-etiolation	These results show that axr2-1 and axr3-1 mutations cause more extensive de-etiolation than shy2-2 or shy2-3 mutations do,at least as heterozygotes.	10859186:10158	2	1	Public
Regulation	f14m4.13 ---> growth rate	Disruption of VGD1 function significantly reduced the growth rate of pollen tubes in the style and transmitting tract.	15659637:10183	2	2	Public
Regulation	FIE2 ---> cell proliferation	MEDEA and FIS 2 are members of the FIS class of genes (FERTILIZATION INDEPENDENT SEED) involved in regulation of growth and cell proliferation during seed development.	11931224:9	2	1	Public
Regulation	AT1G56010 --+> root development	We show here that NAC1, a new member of the NAC family, is induced by auxin and mediates auxin signaling to promote lateral root development.	11114891:1	2	16	Public
Regulation	moa2.4 ---> root development	The highly localized expression of AtNCED2 and AtNCED3 in roots hints that ABA may play dual roles, i.e. promoting or inhibiting lateral root development.	145101609:11186	2	1	Public
Regulation	AT2G19990 ---> necrosis	The F1 progeny of S24 plants crossed to plants homozygous for GUS reporters for the PR1 and PR2 promoters displayed induced GUS activity localized to necrotic lesions that developed on these plants grown on perlite.	12509520:10136	2	2	Public
Regulation	AT5G01810 ---> stomata aperture	Reduced expression of Arabidopsis PKS3 by RNAi causes ABA hypersensitivity in seed germination, seedling growth, and stomatal closure.	15994908:10239	2	1	Public
Regulation	ATCAP1 ---> actin	A cyclase-associated protein regulates actin and cell polarity during Drosophila oogenesis and in yeast.	11826305:10356	2	1	Public
Regulation	AT4G22200 ---> fruit growth	In addition to increasing fruit shape index, the 'Perennial' allele at fs 3.1 increased fruit elongation and decreased fruit width and pericarp thickness.	12669791:1	2	1	Public
Regulation	at2g17350 ---> differentiation	In contrast to these M-phase associated roles, katanin is also essential for post-mitotic differentiation events in vertebrate neurons and in Arabidopsis.	12378543:2	2	1	Public
Regulation	T6A9.4 ---> mitosis	EMBO Rep 1: 411-415 [CrossRef] [ISI] [Medline] Compton DA, Szilak I, Cleveland DW (1992) Primary structure of NuMA, an intranuclear protein that defines a novel pathway for segregation of proteins at mitosis.	15020757:10295	2	1	Public
Regulation	AT2G19990 ---> systemic acquired resistance	PR1 is another gene that is induced both in systemic acquired resistance establishment and during early responses to S. meliloti .	15466239:10113	2	2	Public
Regulation	DWF12 ---> plant growth	Thus, BIN2 might encode a negativeregulator of BR signaling in plant growth.	11553730:10038	2	1	Public
Regulation	MTs ---> actin	First, a specific form of MTs may act to regulate Rop and the subsequent formation of cortical F-actin.	11971134:10350	2	1	Public
Regulation	PHYTOCHROME ---> stomata density	However, changes in shading will simultaneously alter photosynthetically active radiation (PAR), phytochrome, and blue-light photoreceptors, all of which have the potential to affect stomatal density.	144100357:11052	2	1	Public
Regulation	CYCD3 ---> mitosis	Coupled with the inhibition of endocycles caused by CYCD3, this leads to mitotic cell divisions.	12509523:10249	2	3	Public
Regulation	DWF12 ---> root growth	Although the bin2 mutants show normal response to auxin bythe root growth inhibition assay, some BR-related mutants arehypersensitive to auxins.	11553730:10160	2	2	Public
Regulation	AHP2 ---> hypocotyl growth	The results support the idea that AHPs form aphysical link between the plasma membrane-localized sensor kinase andthe nuclear response regulators in cytokinin signaling (Fig. 9 ).Ectopic expression of AHP2 caused hypersensitivity to cytokinin andinhibited root and hypocotyl elongation in the dark (Suzuki et al.,2002 ).	12068096:10167	2	1	Public
Regulation	starch ---> anthesis	Starch was analysed in leaf sheaths at anthesis (data not shown) but accounted for only one third of the discrepancy between pre-anthesis C mobilization and the balance of WSC plus protein.	144100032:11187	2	1	Public
Regulation	ATA20 ---> pollen development	The male sterility was expressed at various stages of anther development with arrest of normal pollen development occurring after separation of the microspores from the tetrads.	11905964:6	2	2	Public
Regulation	PDF1 ---> leaf senescence	Levels of JA and 12-oxo-phytodienoic acid (OPDA) inArabidopsis leaves JA-Dependent Marker Gene PDF1.2 Is Up-Regulatedduring Leaf Senescence PDF1.2 has been widely used as aJA-responsive marker gene (e.g. Penninckx et al., 1996 ; Moran andThompson, 2001 ), which might be induced in response to an elevated JAlevel in senescing leaves.	11891244:10055	2	1	Public
Regulation	ASK13 ---> Plant development	In fact, several F-box proteins were able to interact with ASK1, ASK2, ASK4, ASK11, and/or ASK13 in yeast two-hybrid assays (Gagne et al., 2002 ; Risseeuw et al., 2003 ), and several ASK genes, including ASK3 and ASK4 , were expressed in seeds or during pollen development (Zhao et al., 2003 ), supporting the possibility that these ASK proteins, including ASK3, ASK4, ASK11, and ASK13, may contribu…	14688296:10252	2	1	Public
Regulation	ATNRT1 ---> photosynthesis	Expressions of Nrt2;1 and Nrt1 are diurnally regulated in photosynthetically active A. thaliana plants.	10417701:7	2	2	Public
Regulation	PSBT ---> photosynthesis	The nonphotosynthetic mutant of Arabidopsis hcf152 is impaired in the processing of the chloroplast polycistronic transcript, psbB-psbT-psbH-petB-petD, resulting in nonproduction of the essential photosynthetic cytochrome b6f complex.	14519118:0	2	1	Public
Regulation	RHL41 ---> regulation of signal transduction	Our results suggest that Zat12 is an important component of the oxidative stress response signal transduction network of Arabidopsis required for Zat7, WRKY25, and Apx1 expression during oxidative stress.	14722088:10	2	1	Public
Regulation	PSBH ---> photosynthesis	The nonphotosynthetic mutant of Arabidopsis hcf152 is impaired in the processing of the chloroplast polycistronic transcript, psbB-psbT-psbH-petB-petD, resulting in nonproduction of the essential photosynthetic cytochrome b6f complex.	14519118:0	2	1	Public
Regulation	BAS1 ---> light response	BAS1: A gene regulating brassinosteroid levels and light responsiveness in Arabidopsis.	15659636:10404	2	21	Public
Regulation	ABA --+> ANNAT1	We found that AnnAt1 protein was induced by ABA ( Figure 3C ).	15161963:10106	2	1	Public
Regulation	Cytokinin --+> CYCD3	In support of this hypothesis, we show that, on restimulation of suspension-cultured cells, cyclin delta 3 is rapidly induced by the plant growth regulator cytokinin and cyclin delta 2 is induced by carbon source.	7696881:6	2	3	Public
Regulation	RHL41 ---> light response	Trends Plant Sci 3: 224?230 [CrossRef] [ISI] Iida A, Kazuoka T, Torikai S, Kikuchi H, Oeda K (2000) A zinc finger protein RHL41 mediates the light acclimation response in Arabidopsis .	15333755:10411	2	1	Public
Regulation	glutathione ---> GPX	In their case salinity induced an increase in the activities of superoxide dismutase (SOD), ascorbate peroxidase (APX), monodehydroascorbate reductase (MDHAR), dehydroascorbate reductase (DHAR) and glutathione-dependent peroxidase (GPX).	12803612:4	2	2	Public
Regulation	cytochrome P450 ---> AT5G58860	CYP86A1 from Arabidopsis thaliana encodes a cytochrome P450-dependent fatty acid omega-hydroxylase.	12724542:10409	2	1	Public
Regulation	AT1G69490 ---> cell growth	The multiple growth and developmental phenotypes of Atnap and Atpir mutants reveals these proteins are also required for a wider variety of cellular functions in addition to regulating trichome cell growth.	15516496:9	2	1	Public
Regulation	mld14.30 ---> Plant development	Strong decrease in lignin content without significant alteration of plant development is induced by simultaneous down-regulation of cinnamoyl CoA reductase (CCR) and cinnamyl alcohol dehydrogenase (CAD) in tobacco plants.	15161961:10456	2	5	Public
Regulation	AsA ---> cell cycle	There is emerging evidence that AsA is involved in photoprotection, metal and xenobiotic detoxification, the cell cycle, cell wall growth, and cell expansion (Smirnoff, 2000 ; Smirnoff and Wheeler, 2000 ; Franceschi and Tarlyn, 2002 ).	14976233:10024	2	4	Public
Regulation	auxin --+> cell expansion	NPH4 and MP are capable of controlling both axis formation in the embryo and auxin-dependent cell expansion.	14973283:4	2	8	Public
Regulation	AT1G02980 ---> inflorescence development	These data show that the wild-type CUL2 gene product is involved in controlling proper inflorescence development and that it functions in combination with some of the other genes that affect branching.	12647059:7	2	1	Public
Regulation	K15O15.1 ---> hypocotyl growth	Lastly, ARF8 functions in hypocotyl elongation, and it is involved in auxin homeostasis (Tian et al., 2004 ).	15659631:10053	2	4	Public
Regulation	K15O15.1 ---> root development	The loss-of-function mutant of Arabidopsis ARF8 showed increased lateral root formation, and overexpression of ARF8 in transgenic Arabidopsis inhibited lateral root formation (Tian et al., 2004 ).	15829602:10029	2	2	Public
Regulation	WURM --+> actin	The ARP2/3 complex is an important regulator of actin nucleation and branching in eukaryotic organisms.	15316111:0	2	6	Public
Regulation	MXC7.8 ---> shoot development	These resultssuggest that AXR2/IAA7 contributes to shoot development, but is notessential for correct root development. axr2-5 plants grewnormally in the dark, suggesting that AXR2/IAA7 plays little or no rolein development in the dark.	10859186:10164	2	1	Public
Regulation	saline --+> kdnase	Preloading tobacco cells with the antioxidant N-acetyl Cys (NAC) decreased NaCl-induced GUS activity.	15247370:10134	2	2	Public
Regulation	T31E10.7 ---> mutagenesis	Acta Crystallogr D 50: 869?873 [CrossRef] [ISI] [Medline] Meshalkina L, Nilsson U, Wikner C, Kostikowa T, Schneider G (1997) Examination of the thiamin diphosphate binding site in yeast transketolase by site-directed mutagenesis.	12913150:10231	2	1	Public
Regulation	ATNRT1 ---> shoot development	Very few molecular data are associated with these reports, thus resulting in a lack of understanding of the gene networks functionally associated with NRT1.1 in the control of N acquisition, root and shoot development, and water use in the plant.	15319483:10050	2	1	Public
Regulation	ozone --+> mld14.30	The induction of CAD activity by ozone has been demonstrated previously in conifers, Picea abies (Heller et al., 1990 ; Galliano et al., 1993b ) and Pinus sylvestris (Zinser et al., 2000 ), and in two herbaceous species, soybean and parsley ( Petroselinum crispum ; Eckey-Kaltenbach et al., 1994 ; Booker and Miller, 1998 ).	14730080:10124	2	2	Public
Regulation	AT4G32980 ---> photomorphogenesis	Other shoot-specific genes from Table 1 that have been described in the literature are: ATH1 , which is involved in photomorphogenesis ( Quaedvlieg et al ., 1995 ); and two genes involved in phytochrome B signalling, PIF4 ( Huq and Quail, 2002 ) and PIL6 ( Yamashino et al ., 2003 ).	145101874:11201	2	1	Public
Regulation	salicylic acid ---> leaf senescence	Salicylic acid plays a role in the regulation of plant processes other than plant defense, including leaf senescence (Morris et al., 2000 ).	12857840:10274	2	1	Public
Regulation	SHM1 ---> cell fate	More recently it has been shown that the STM and WUS pathways can act together to confer ectopic meristematic cell fate (Gallois et al., 2002 ; Lenhard et al., 2002 ).	15367721:10039	2	1	Public
Regulation	K15I22.9 ---> apoptosis	SAG12 may take part in a regulatory pathway leading to programmed cell death, similar to that proposed for caspases during apoptosis ( Pontier et al . 1999 ; del Pozo & Lam, 1998 ).	145100807:11129	2	1	Public
Regulation	APETALA 3 ---> pathogen interaction	Expression of ap3.3a and ap4.3a was rapidly induced after pathogen inoculation.	9742960:3	2	1	Public
Regulation	FLS2 ---> regulation of signal transduction	When flagellin binds, phosphorylation in other residues might upregulate the FLS2 kinase activity, perhaps enhancing the phosphorylation state of subsequent targets in the signal transduction pathway.	11340188:10125	2	1	Public
Regulation	ETR2 ---> germination	Using RNase protection analysis, the mRNAs of LeETR1, LeETR2 and NR were quantified in tissues engaged in key processes of the plant life cycle, including seed germination, shoot elongation, leaf and flower senescence, floral abscission, fruit set and fruit ripening.	9721682:4	2	3	Public
Regulation	at1g69440 ---> mitosis	Novel mitosis-specific phosphorylation of histone H3 at Thr11 mediated by Dlk/ZIP kinase.	15659628:10395	2	2	Public
Regulation	F9K20.5 ---> gametophyte development	Segregation analysis combined with molecular complementation showed that VHA-A is strictly required for male gametophyte development whereas the mutant allele can be transmitted through the female gametophyte, although at reduced frequency.	145102103:11071	2	1	Public
Regulation	AGB1 ---> fruit growth	However, elk4 , represented by a single allele, has a silique length almost identical to that of er .	11752377:10069	2	1	Public
Regulation	CYCD3 --+> cyclin	In contrast, CycD2;1 and CycD3;1 transcripts accumulated during mitosis in synchronous cells, a pattern of expression not normally associated with D-type cyclins.	9880377:7	2	1	Public
Regulation	AGL8 ---> inflorescence morphology	Our results suggest that the FUL, AP1 and CAL genes act redundantly to control inflorescence architecture by affecting the domains of LFY and TFL1 expression as well as the relative levels of their activities.	10648231:5	2	2	Public
Regulation	CYCD3 ---> root development	Furthermore, the expression of KNAT1, STM, and CycD3 genes was significantly reduced in the transgenic plants, suggesting that cytokinin may function to control the cell cycles and shoot/root development via regulation of these genes.	14644430:3	2	1	Public
Regulation	AXR3 ---> rosette	All phenotypic effects of iaaM-mediated auxin overproduction (i.e. increased hypocotyl elongation in the light, severe rosette leaf epinasty, and increased apical dominance) are suppressed by the auxin-resistant axr1-3 mutation.	7766890:6	2	1	Public
Regulation	ABF3 ---> Plant development	Overexpression of either ABI5 or ABF3/ABF4 leads to an ABA-hypersensitive phenotype, i.e. an arrest of early seedling development under the level of ABA non-inhibitory to the WT plants.	12857824:10244	2	1	Public
Regulation	auxin ---> MXC7.8	Microarray analyses and semiquantitative RT-PCR indicate that two negative regulators of auxin signaling, AUXIN RESISTANT 2 (AXR2)/INDOLE ACETIC ACID 7 (IAA7) and SOLITARY ROOT (SLR)/IAA14, are underexpressed in hy5 mutants.	15078335:3	2	7	Public
Regulation	arca ---> cell division	The possibility that arcA gene products induce cell division is discussed.	8248221:3	2	2	Public
Regulation	F3F19.20 ---> cell expansion	Our results extend the evidence that the Scar/WAVE pathway of Arp2/3 complex regulation exists in plants and plays an important role in regulating cell expansion.	16006582:10	2	4	Public
Regulation	sucrose --+> FWA	Sucrose also accelerates the flowering of fve , fpa , fca , co , and gi but not of ft and fwa ( Roldan et al. 1997 ).	9836739:10213	2	1	Public
Regulation	saline ---> germination	When grown in Petri plates, the germination rates of transgenic and wild-type plants were similarly inhibited by NaCl (data not shown).	145101550:11081	2	2	Public
Regulation	F9O13.12 ---> hypersensitive response	In contrast to the other TRX m and to Ath x , Athm3 induces a hypersensitive response to hyperoxides.	145100915:11137	2	1	Public
Regulation	ABA ---| cell expansion	Previously, it was suggested that ABA inhibits cotyledon greening and cell expansion more strongly than the breakdown of the seed coat (Steber et al., 1998 ).	12837948:10232	2	1	Public
Regulation	cytochrome P450 ---> cell expansion	A number of cytochrome P450-mediated reactions give rise to products necessary for the control of cell expansion in plants.	145100496:11015	2	1	Public
Regulation	AT2G19990 ---> plant defense	The fact that Me-JA treatment increased the magnitude of O 3 -induced SA content in Col-0 but decreased SA-dependent PR1 transcript levels suggests that JA signaling pathways can differentially regulate the magnitude of the defense responses typically associated with the HR.	11006337:10227	2	2	Public
Regulation	Cytokinin --+> ARR6	The cytokinin-inducible ARR4, ARR5, ARR6 and ARR7 genes encode transcription repressors that mediate a negative feedback loop in cytokinin signalling.	11574878:5	2	5	Public
Regulation	auxin ---> AT1G56010	We show here that NAC1, a new member of the NAC family, is induced by auxin and mediates auxin signaling to promote lateral root development.	11114891:1	2	36	Public
Regulation	PR-4 ---> hypersensitive response	The expression of PR-4 and GST , both related to the HR, was more pronounced in the mutant but only at high white light intensity ( Figure 7B ).	9634578:10204	2	2	Public
Regulation	T31E10.7 ---> shoot growth	Decreased TK expression led to decreased shoot fresh weight ( Fig 3A ) and dry weight (data not shown), a slight decrease in leaf number ( Fig 3B ), and a marked decrease in shoot length (data not shown).	11251095:10074	2	1	Public
Regulation	F4B12.8 ---> regeneration	This conclusion was consistent with the fact that overexpression of CUC1 or CUC2 can activate shoot regeneration from calli of wild-type plants but not from stm calli ( Daimon et al ., 2003 ).	145101735:11148	2	1	Public
Regulation	CYP78A9 ---> fruit development	One of the functions of CYP78A9 may be production of a signal that activates or enhances fruit development.	11006330:10201	2	1	Public
Regulation	ARF ---> fruit development	ARF and Aux/IAA homologs are differentially regulated by ethylene and during fruit development RT-PCR analysis of DR12 expression indicated that mRNA levels increased throughout tomato fruit development, with the highest levels in early red-stage fruit ( Figure 2a ).	145101392:11047	2	1	Public
Regulation	PHYTOCHROME ---> T6A9.4	The results imply that HFR1-?N105 affect phytochrome signaling that leads to germination.	14645731:10100	2	3	Public
Regulation	AT1G27360 ---> apoptosis	The ubiquitination related to the spontaneous cell death phenotype of spl11 is analogous to the wide involvement of ubiquitination in the regulation of apoptosis in mammals (Lee and Peter, 2003 ).	15377756:10254	2	1	Public
Regulation	KAPP ---> FLS2	Like other LRR-RLKs (Stone et al., 1994 ; Braun et al., 1997 ; Trotochaud et al., 1999 ), FLS2 is regulated by the kinase-associated protein phosphatase.	12119372:10240	2	2	Public
Regulation	BUM1 ---> meristem function	Moreover, the loss of meristem function caused by shoot meristemless mutation can be suppressed by pas2.	12857804:5	2	16	Public
Regulation	at1g80720 ---> pathogenesis	Based on these results, pac1 appears to be necessary for the appropriate regulation of physiological processes important for pathogenesis and development of S. sclerotiorum.	12971602:9	2	1	Public
Regulation	synthase ---> RNA interference	The caffeine biosynthesis gene, coding for obromine synthase, was targeted for down-regulation using the concept of RNA interference.	14612581:10185	2	1	Public
Regulation	AsA ---> oxidative stressed	Since AsA is known to protect plants from oxidative damage it is possible that plants overproducing AsA may be resistant to various stresses.	145101033:11173	2	1	Public
Regulation	SUPERMAN ---| cell division	Among the genes involved in flower organ determination, the cadastral gene SUPERMAN controls the boundary between whorls 3 and 4 and the growth of the adaxial outer ovule integument by down-regulating cell divisions.	11762167:1	2	7	Public
Regulation	AT3G52420 ---> cell division	. (2004) A mutation of the CRUMPLED LEAF gene that encodes a protein localized in the outer envelope membrane of plastids affects the pattern of cell division, cell differentiation, and plastid division in Arabidopsis.	145101025:11162	2	7	Public
Regulation	MTs ---> cell expansion	There are at least two possible means by which MTs could be involved in the early phase of cell expansion.	11971134:10349	2	5	Public
Regulation	synthase ---> necrosis	Co-suppression of nitrate reductase, nitrite reductase and SAM-synthase host genes and transgenes in tobacco lead to particular chlorotic or necrotic phenotypes (which correlate with the disappearance of the corresponding RNA) that can be followed throughout the plant's life.	145100318:11106	2	1	Public
Regulation	CYP74A ---> g1 phase	Whenlower concentrations of elicitins were used (10 n M ) theproduction of AOS induced by cryptogein reached almost the same maximumvalue (1000 nmol H 2 O 2 g -1 fresh weight cells) after 10 min (Fig. 6 ).The oxidative burst induced by 10 n M cinnamomin appearedlater (after 20 min) and had a lower intensity, whereas no significantburst was measured with 10 n M capsicein and parasiticein.	9847105:10157	2	2	Public
Regulation	ABA --+> actin	Removal of extracellular calcium with EGTAinhibited ABA-induced actin changes.	11299391:10011	2	1	Public
Regulation	ROT3 ---> hypocotyl growth	ROT3/CYP90C1 positively regulates hypocotyl elongation in response to light signals via the biosynthesis of BRs To understand the differential roles of ROT3/CYP90C1 and CYP90D1 in photomorphogenesis, the growth of hypocotyls of wild type, rot3-1 , cyp90d1 , and rot3-4 cyp90d1 double-mutant plants under different light conditions was analyzed in mutant strains.	145102152:11078	2	1	Public
Regulation	CLOCK ---> transmembrane potential	In the pulvinar motor cells, severaltypes of measurements connected leaflet movements induced by light orcircadian clock to changes of membrane potential (Racusen and Satter,1975 ) to H + -pump activity (Lee and Satter, 1989 )as well as to K + fluxes (Lowen and Satter, 1989 ).The second factor is a mechanism independent from membrane potential,for example, second messengers, which may participate…	10889233:10030	2	1	Public
Regulation	ESP ---> disease resistance	This observation suggests that ESP is likely to be involved in jasmonate-mediated defence and disease resistance mechanisms.	10675557:4	2	1	Public
Regulation	CYP74A ---> Plant development	One prominent oxylipin is jasmonic acid (JA), a product of the 13-allene oxide synthase branch of the pathway and known as signaling substance that plays a role in vegetative and propagative plant development as well as in plant responses to wounding and pathogen attack.	15797604:2	2	1	Public
Regulation	AT5G42800 ---> pigmentation	In tomato, the DFR sequence appeared to be present as a single gene and mapped to a region on chromosome 2 near two loci affecting anthocyanin pigmentation, are and aw.	7907304:2	2	4	Public
Regulation	BON1 ---> cell expansion	Thus BON1 and BAP1 may have a direct role in regulating cell expansion and cell division at lower temperatures.	11544183:3	2	2	Public
Regulation	BRH1 ---> leaf morphology	Antisense expression of BRH1 resulted in transgenic Arabidopsis plants with thicker inflorescence stems and altered leaf morphology, whereas in sense overexpression lines no phenotypic effect could be observed.	12012249:5	2	1	Public
Regulation	ATA20 ---> germination	Anther development was also impaired by toxic gene expression, leading to abnormalities in anther dehiscence, pollen morphology, and pollen germination.	12271062:3	2	1	Public
Regulation	SEC14 ---> secretion	In addition, Sec14p has been implicated in modulating the activity of a PtdIns 4-kinase that regulates protein secretion ( Hama et al. 1999 ).	11340192:10027	2	1	Public
Regulation	AT1G77120 ---> cell survival	Although ADH1 null mutants had decreased hypoxic survival, attempts to reduce the level of PDC activity enough to see an effect on plant survival met with limited success.	12857811:5	2	5	Public
Regulation	CBL4 ---> cation transport	The sos1 , sos2 , and sos3 loci have been shown to affect Na + transport and Na + transport regulation.	15375202:10055	2	2	Public
Regulation	AT5G03730 ---> cell expansion	The smaller organs in ctr1 mutants have been linked to a reduction in cell expansion.	10715329:10053	2	1	Public
Regulation	ethylene ---> nodulation	Therefore, ethylene may act as a secondary signal regulating nodulation in response to the nitrogen status of the plant and as a negative feedback regulator of rhizobial infection.	11487696:10220	2	4	Public
Regulation	AXR3 ---> light response	Semidominant mutations shy2-1D, shy2-2, axr3-1, and axr2-1 induce ectopic light responses in dark-grown seedlings.	11115889:2	2	2	Public
Regulation	T7O23.19 ---> plasma membrane	Expression of AAP1 and AAP5 in Xenopus oocytes revealed that transport activity depends on both membrane potential and proton gradient across the plasma membrane ( Boorer and Fischer, 1997 ; Boorer et al ., 1996 ).	145101203:11050	2	1	Public
Regulation	Cytokinin ---| leaf senescence	Furthermore, cytokinin may act in conjunction with auxin to prevent leaf senescence.	12417696:10226	2	2	Public
Regulation	GLABRA 2 ---> embryogenesis	The Plant Journal Volume 29 Page 497 - February 2002 I I I I I QuickSearch in: Synergy PubMed (MEDLINE) CrossRef for Authors: Momoyo Ito Naoki Sentoku Asuka Nishimura Soon-Kwan Hong Yutaka Sato Makoto Matsuoka Keywords: cell fate determination embryogenesis GL2 -type homeobox gene positional information protoderm radial pattern rice Received 6 August 2001; revised 7 November 2001; accepted 23 Nov…	145101184:11296	2	1	Public
Regulation	BUM1 ---> Plant development	Sablowski Combined SHOOT MERISTEMLESS and WUSCHEL trigger ectopic organogenesis in Arabidopsis Development, January 7, 2002; 129(13): 3207 - 3217. [Abstract] [Full Text] [PDF] V.	9707536:10558	2	4	Public
Regulation	BAS1 ---> cotyledon growth	BAS1 and SOB7 act redundantly with respect to light promotion of cotyledon expansion, repression of hypocotyl elongation and flowering time in addition to other phenotypes not regulated by light.	15773851:7	2	2	Public
Regulation	ABA --+> acidification	We observed a strong correlation between ABA-induced enhancement of extracellular acidification and an ABA-induced increase in L-malic acid release.	12232334:2	2	1	Public
Regulation	sesquiterpenes ---> plant defense	In addition, monoterpenes and sesquiterpenes have been shown to be of ecological significance in plant defense (Phillips and Croteau, 1999 ; Degenhardt et al., 2003 ).	14630967:10281	2	1	Public
Regulation	auxin ---> stomata development	Growth and stomata formation of Arabidopsis hypocotyls is controlled by gibberellins and modulated by ethylene and auxin.	14615596:10327	2	3	Public
Regulation	ROT3 ---> brassinosteroid metabolism	The ROT3 gene encodes a member of the cytochrome P450 family CYP90C1, potentially involved in brassinosteroid biosynthesis ( Kim et al ., 1998b, 1999, 2002 ).	145102152:11000	2	4	Public
Regulation	PRZ1 ---> regulation of cell size	Laser scanning confocal microscopy revealed that the palisade mesophyll leaf cells from ada2b-1 plants were smaller (approximately one-third by cross-sectional area) than corresponding cells of wild-type plants ( Figures 2G and 2H ), suggesting that the ada2b-1 dwarfism arises from decreased cell size rather than from decreased cell division.	12615937:10079	2	1	Public
Regulation	AT3G03450 ---| plant growth	The DELLA proteins GAI, RGA, RGL1 and RGL2 in Arabidopsis are plant growth repressors, repressing diverse developmental processes.	16167898:0	2	1	Public
Regulation	ARR6 ---> root growth	However, ARR5 and ARR6 still contribute to the effect of cytokinin on root elongation because arr3,4,8,9 is significantly less sensitive than arr3,4,5,6,8,9 at 5 and 10 nM BA ( t test P < 0.01), whereas arr3,4,5,6 and arr5,6,8,9 are also significantly more sensitive than arr3,4 and arr8,9 ( t test P < 10 -5 and P < 10 -10 at 10 nM BA), respectively ( Figures 3A, 3C, and 3D ). arr Mutant Seedling …	14973166:10130	2	1	Public
Regulation	synthase ---> fertilization	Ruuska et al. (2002) have shown that the expression of Suc synthase increases from 8 DAF to at least 12 DAF.	15173561:10293	2	1	Public
Regulation	NHO1 ---> leaf senescence	Quantitative RT-PCR analysis showed that GLI1 is expressed in all tissues, but is transiently upregulated during early post-germinative growth and leaf senescence.	14756771:9	2	2	Public
Regulation	F9P14.4 ---> regulation of signal transduction	Thus, the AtMYB13 gene product could be involved in the interaction between the ABA and GA dependent signal transduction.	145100067:11199	2	1	Public
Regulation	BUM1 ---> photomorphogenesis	The SHL genes act (genetically) as light-dependent negative regulators of photomorphogenesis, possibly in a downstream signaling or developmental pathway that is shared by CRY1, PHYA, and PHYB and other photoreceptors (CRY2, PHYC, PHYD, and PHYE).	11553757:6	2	1	Public
Regulation	AT2G19990 ---> NIM1	Furthermore, acd11 PR1 gene expression, but not cell death, depends on the SA signal tranducer NPR1, suggesting that the npr1-1 mutation uncouples resistance responses and cell death in acd11.	11850411:6	2	1	Public
Regulation	SOD ---> GPX	In their case salinity induced an increase in the activities of superoxide dismutase (SOD), ascorbate peroxidase (APX), monodehydroascorbate reductase (MDHAR), dehydroascorbate reductase (DHAR) and glutathione-dependent peroxidase (GPX).	12803612:4	2	2	Public
Regulation	MXC7.8 ---> root growth	The double mutant jar1-1/axr1-3 was more resistant to inhibition of root growth by MeJA and was more susceptible to P. irregulare infection than either single mutant, suggesting these genes might act in independent response pathways.	12376653:6	2	5	Public
Regulation	GLABRA 2 ---> cell cycle	RESULTS TOP ABSTRACT INTRODUCTION RESULTS DISCUSSION METHODS REFERENCES Trichome-Neighboring Cells in Pro GL2 : ICK1/KRP1 -Misexpressing Plants Are Enlarged and Have an Increased DNA Content Arabidopsis trichomes have been used as model cells to study cell cycle regulation in a developmental context (Schnittger et al., 2002a , 2002b , 2003 ).	15749764:10047	2	1	Public
Regulation	saline --+> APX	It appears that H2O2 is not involved in the regulation of NaCl-induced APX and GR activities and OsAPX and OsGR expression in rice roots.	15832681:5	2	1	Public
Regulation	SOG1 ---> cell cycle	In addition to rendering the plants resistant to the growth inhibitory effects of gamma radiation, the sog1 mutation affects the proper development of the pollen tetrad, suggesting that SOG1 might also play a role in the regulation of cell cycle progression during meiosis.	12750343:6	2	1	Public
Regulation	ICK2 ---| CDKA;1	A similar situation probably exists in plants because KRP2 does not bind and inhibit all CDKA;1 proteins in KRP2 OE plants.	15863515:10203	2	1	Public
Regulation	K17E7.15 ---> stomata aperture	By contrast, both the pleiotropic mutants, abi1-1 and abi2-1 ( Koornneef et al ., 1984 ), exhibit a germination-related phenotype and also are being impaired in stomatal closure and ABA-mediated gene expression in vegetative tissues ( Allen et al ., 1999 ; Chak et al ., 2000 ; Grill and Himmelbach, 1998 ; Leung and Giraudat, 1998 ; Rodriguez, 1998 ).	145101554:11018	2	1	Public
Regulation	at1g65660 ---> cell expansion	Overexpression of SMP1 produced an increase in organ cell number and a partial decrease in cell expansion.	15937226:8	2	1	Public
Regulation	EMB76 ---> cell expansion	TSO1 (Liu et al., 1997 ; Hauser et al., 1998 ) and SIN1 (Robinson-Beers et al., 1992 ; Ray et al., 1996 ) participate in the regulation of directional cell expansion and division.	11752383:10041	2	1	Public
Regulation	saline --+> epoxidase	Ammonium sulfate and sodium chloride activated the hydroxylase activity but not the polyphenol oxidase activity of the enzyme.	1989492:8	2	1	Public
Regulation	CDKA;1 ---> trichome development	An upstream region of the Arabidopsis thaliana CDKA;1 (CDC2aAt) gene directs transcription during trichome development.	12566574:10341	2	1	Public
Regulation	K+ channel ---> cation transport	K+ channels play diverse roles in mediating K+ transport and in modulating the membrane potential in higher plant cells during growth and development.	8552711:0	2	7	Public
Regulation	WURM ---> cell expansion	Our results extend the evidence that the Scar/WAVE pathway of Arp2/3 complex regulation exists in plants and plays an important role in regulating cell expansion.	16006582:10	2	4	Public
Regulation	K15O15.1 ---> rosette	In the mature stage, arf8-1 and ARF8 OX displayed stronger and weaker apical dominance than Ws ( Figure 4c ). arf8-1 also showed a little lower fecundity, and the rosette leaves of ARF8 OX were wrinkled in contrast to the rather flat surface of Ws leaves.	145102034:11049	2	2	Public
Regulation	AHB1 ---> mutagenesis	Although these data indicate that AHb1 scavenges NO via S -nitrosylation, future work in which AHb1 Cys are removed via mutagenesis will be necessary to demonstrate this unequivocally.	15367716:10158	2	1	Public
Regulation	RD20 ---> regulation of signal transduction	For example, the RD20 gene suggested to function in ABA-mediated stress-signal transduction ( Takahashi et al. , 2000 ) was overexpressed in the RD26 -overexpressed plants.	145101996:11142	2	1	Public
Regulation	JA ---> trichome yield	In the presence of salicylic acid, jasmonic acid caused a decrease of 0.9% in trichome density and 0.1% in trichome number.	14551332:10141	2	1	Public
Regulation	nitrogen ---> Plant yield	Nitrogen is the major nutrient limiting plant growth and crop yield, and thus many studies have been devoted to the mechanisms by which it is taken up and used by plants.	12970490:10029	2	1	Public
Regulation	ABF3 ---> plant growth	ABF3 exerted an inhibitory effect on both germination and seedling growth.	11884679:10230	2	2	Public
Regulation	AT4G22200 ---> aba metabolism	Oxidation of abscisic aldehyde is the last step of ABA biosynthesis and is catalysed by aldehyde oxidase (EC 1.2.3.1).	10972874:1	2	3	Public
Regulation	ozone --+> CYP74A	Thus, in clone 388, it ispossible that more ozone enters the mesophyll and generates more AOS,resulting in more tissue necrosis.	9847098:10253	2	1	Public
Regulation	AT4G22200 ---> cation transport	Regulation of AKT2 activity by AtPP2CA in planta could allow the control of K(+) transport and membrane polarization during stress situations.	12034902:8	2	2	Public
Regulation	ethylene ---> T4C12.40	Therefore, ethylene signaling most likely regulates VSP2 , rd22 , and PDF1.2 expression through concerted action of the positive regulator ERF1 and negative regulator AtMYC2.	15548743:10396	2	1	Public
Regulation	CYP74A ---> dehiscence	In Arabidopsis, several genes, such as COI1 (Xie et al., 1998 ), OPR3/DDE1 (Sanders et al., 2000 ; Stintzi andBrowse, 2000 ), DAD1 (Ishiguro et al., 2001 ), AOS/DDE2-2 (Park et al., 2002 ; von Malek et al., 2002 ), and AtMYB26 (Steiner-Lange et al., 2003 ), affecting anther dehiscence have been cloned and characterized.	15247409:10042	2	1	Public
Regulation	ADC2 ---> flowering	All these data support the hypothesis that in Arabidopsis accumulation of high Put levels, by overexpression of ADC2 , induces dwarfism and flowering delay as a result of GA deficiency.	145102300:11163	2	1	Public
Regulation	PSBD ---> mutagenesis	RESULTS Top Abstract Introduction Methods Results Discussion References The second codon of the psbD gene of C. reinhardtii , coding for Thr, was changed to Ala, Val, Asp, Pro,Gly, or Glu by site-directed PCR mutagenesis (Fig. 1 ).	10198115:10124	2	2	Public
Regulation	AT1G69490 ---> DNA recombination	Conner and Jan-Peter Nap . (2006) Directed microspore-specific recombination of transgenic alleles to prevent pollen-mediated transmission of transgenes.	145100327:11329	2	2	Public
Regulation	ubiquitin ---> leaf senescence	The identification of an E2-type ubiquitin carrier protein gene that shows increased expression during leaf senescence in Nicotiana sylvestris (Genschik et al., 1994 ) and the increased expression of a polyubiquitin gene, SEN3 , in senescing leaves of Arabidopsis (Park et al., 1998 ) suggest that ubiquitin-dependent proteolysis occurs during leaf senescence.	11487692:10206	2	2	Public
Regulation	K24G6.22 ---> germination	Finally, three thiolases, PED1 ( pe roxisome d efective)/KAT2 ( k eto- a cyl t hiolase), KAT1, and KAT5, catalyze the final step of to be the major isozyme acting during germination ( Germain et al. , 2001 ; Hayashi et al. , 1998 ).	145102165:11026	2	1	Public
Regulation	F3F19.20 --+> actin	The ARP2/3 complex is an important regulator of actin nucleation and branching in eukaryotic organisms.	15316111:0	2	5	Public
Regulation	auxin ---> FLS2	An interesting feature of the flg22/FLS2 response is the repression of auxin signaling-related genes in Arabidopsis treated cell cultures and seedlings, including genes encoding Aux/IAA proteins.	15181213:10226	2	1	Public
Regulation	PHB ---> Plant development	Gain-of-function mutations in PHB , PHV , and REV suggest that these genes might play slightly different roles in plant development, with PHB and PHV more important for lateral organ patterning and REV in vascular patterning.	15208415:10086	2	2	Public
Regulation	saline --+> GSH	In contrast, NaCl and CuSO 4 both stimulated GSH accumulation to the detriment of the GSSG levels, which were very low.	144100169:11110	2	1	Public
Regulation	AXR3 ---> de-etiolation	These results show that axr2-1 and axr3-1 mutations cause more extensive de-etiolation than shy2-2 or shy2-3 mutations do,at least as heterozygotes.	10859186:10158	2	1	Public
Regulation	ethylene ---> synthase	Similar G/C-rich sequences were found in severalplant promoters that had homology to the ethylene-inducible beanchalcone synthase and avocado cellulase promoters (Fig. 6 ).	9808745:10207	2	2	Public
Regulation	AT3G58190 ---> root development	The root-specific expression of LBD16 and LBD29 (Shuai et al., 2002 ) suggests that these two LBDs may be involved in lateral root formation.	15659631:10340	2	2	Public
Regulation	APETALA 3 ---> cell division	NAP , being activated by the homeotic protein heterodimer AP3/PI , presumably functions in the transition between active cell division and cell expansion during flower development.	11041886:10047	2	1	Public
Regulation	AT1G22710 ---> photosynthesis	In potato and tomato, SUT4 was immunolocalized specifically to enucleate sieve elements, indicating that like SUT1, macromolecular trafficking is required to transport the mRNA or the protein from companion cells through plasmodesmata into the sieve elements. * INTRODUCTION *TOP *ABSTRACT * INTRODUCTION *RESULTS *DISCUSSION *METHODS *REFERENCES The reduced carbon produced through photosynthesis i…	10948254:10021	2	1	Public
Regulation	CYP74A ---> virulence	This results in stimulation of the virulence of the pathogen. (B) In the case of gametophytic plants, ?-carrageenan oligosaccharides released during infection from the host inner cell layers do not induce the production of AOS in the pathogen and hinder the expression of genes involved with virulence.	10488232:10195	2	1	Public
Regulation	F10M10.2 ---> flower development	ASK11 and ASK12 Might Be Involved in Flower Development ASK11 and ASK12 are extremely similar in both sequence and expression patterns, suggesting that they have similar functions.	12970487:10311	2	1	Public
Regulation	t28i19.20 ---> regulation of cell size	Overexpression of AtGRF2 and the triple mutation affect leaf cell size. (a) Scanning electron...	145101686:11254	2	1	Public
Regulation	at5g18636 ---> rosette	To quantitatively determine whether antisense BCCP2 plants were reduced in leaf or bolt growth, four different lines were analyzed for rosette leaf and bolt masses.	145101377:11070	2	1	Public
Regulation	RPS6K ---> phosphorelay	Posas, F., Wurgler-Murphy, S.M., Maeda, T., Witten, E.A., Thai, T.C., and Saito, H. (1996) Yeast HOG1 MAP kinase cascade is regulated by a multistep phosphorelay mechanism in the SLN1?YPD1?SSK1 "two-component" osmosensor.	10488240:10384	2	7	Public
Regulation	ICK2 ---> g1 phase	Based on our results from the inducible system, we postulate that during spontaneous lateral root formation, KRP2 plays an active role in regulating the G1-to-S transition in the pericycle in an auxin-dependent manner.	12368490:10230	2	2	Public
Regulation	cytochrome P450 ---> aba metabolism	We tested known P450 inhibitors containing a triazole group and found that uniconazole-P inhibited ABA catabolism in cultured tobacco Bright Yellow-2 cells.	15882944:3	2	2	Public
Regulation	COI1 ---> F6N18.4	In this context, jai1 plants will provide a useful tool for identifying other COI1-dependent processes that operate in reproductive tissues and may be used as a genetic background in which to assess the functions of various JA/COI1-regulated genes in reproductive development.	14688297:10281	2	1	Public
Regulation	T6A9.4 ---> cotyledon growth	Physiological characterization showed that rep1 mutations greatly reduced a subset of phytochrome A?regulated responses, including the inhibition of hypocotyl elongation, cotyledon expansion, modulation of gravitropic growth of hypocotyl, and induction of the CAB (encoding chlorophyll a / b binding protein) gene, without affecting the accumulation of anthocyanin, far-red-preconditioned blocking o…	11090209:10010	2	3	Public
Regulation	WRKY18 ---> disease resistance	Thus, AtWRKY18 can positively modulate defense-related gene expression and disease resistance.	12068113:6	2	1	Public
Regulation	AP22.11 ---> DNA nucleotide-excision repair	Among this population of genes showing significant changes in the At CEN2 -deficient plants, several genes known to be involved in DNA repair exhibited interesting expression profiles.	15155891:10133	2	1	Public
Regulation	synthase ---> differentiation	In support of this idea, the I(1)P synthase gene isexpressed very soon after ABA-induced turion differentiation fromgrowing fronds in the aquatic monocotyledonous plant S. polyrrhiza (Smart and Fleming, 1993 ).	9880347:10167	2	2	Public
Regulation	AT2G19990 --+> at5g48657	Intact LOS and the lipid A and core oligosaccharides derived from it were all able to induce the defense-related genes PR1 and PR2 in Arabidopsis and to prevent the hypersensitive response caused by avirulent bacteria.	16048996:4	2	1	Public
Regulation	MAB16.11 ---> dehiscence	In order to elucidate the role of octadecanoids in the process of TAT induction in Arabidopsis thaliana (L.) Heynh., the jasmonate-deficient mutant delayed dehiscence (dde1) was used, in which the gene for 12-oxophytodienoic acid reductase 3 is disrupted.	12430028:2	2	1	Public
Regulation	ubiquitin ---> trichome development	The HECT ubiquitin protein ligase family in Arabidopsis: UPL3 has a specific role in trichome development.	15316110:10358	2	1	Public
Regulation	synthase ---> root growth	Evidencethat supports this hypothesis is as follows: (a) Al-stimulated exudation of malate occurs in Al-tolerant wheat cultivars (Delhaize etal., 1993 ; Basu et al., 1994 ); (b) oxalate is secreted in response toAl by buckwheat, a known Al-accumulating species; (c) citrate exudationis increased by exposure to Al in an Al-tolerant snapbean cultivar(Miyasaka et al., 1991 ) and in Al-tolerant corn g…	9808730:10019	2	1	Public
Regulation	FIL ---> differentiation	Consistent with this interpretation, deletion of the AdEx element results in the expansion of FIL expression within the anlagen, suggesting FIL , and possibly other YABBYs, are more likely to play a role in asymmetrical differentiation in response to a previously established adaxial-abaxial axis than to play a role in establishment of the axis itself.	15208415:10169	2	1	Public
Regulation	RAN3 ---> cell expansion	However, the morphological changes that result from the ran1-3 mutation are not observed in plants grown continuously in the presence of saturating concentrations of ethylene ( Kieber et al. 1993 ) and are not suppressed by ethylene-insensitive mutations, suggesting that ran1-3 also affects a non-ethylene-dependent signaling pathway that affects cell expansion.	10715329:10194	2	1	Public
Regulation	BUM1 ---> cell cycle	This has been well studied in the shoot apical meristem and involves meristem regulators such as CLAVATA , SHOOTMERISTEMLESS and WUSCHEL that have also been implicated in the regulation of cell cycle genes ( Brand et al. , 2000 ; Lenhard et al. , 2002 ; Schoof et al. , 2000 ; Weigel and J?rgens, 2002 ).	145102020:11097	2	1	Public
Regulation	LKR ---> fruit development	In the o2 mutant, LKR/SDH mRNA and protein quantities are severely reduced, and the expression pattern during kernel development is markedly modified.	10521527:10044	2	1	Public
Regulation	ABA ---> transmembrane potential	ABA inhibits BL-dependent H + pumping by the H + -ATPase and maintains the membrane potential to depolarized state, allowing the continuous effluxes of these ions (Shimazaki et al., 1986 ; Goh et al., 1996 ; Schroeder et al., 2001 ).	15563626:10029	2	1	Public
Regulation	ATCBL1 ---> aba metabolism	Alternatively, CBL1 may function specifically in the early steps of abiotic stress signal transduction upstream of ABA production.	12897256:10291	2	1	Public
Regulation	AHB1 ---> fertilization	AHb1 is induced by nitrate (Wang et al., 2000 ), and AHb1 may well protect against the NO generated in response to nitrogen fertilization (Klepper, 1990 ).	15367716:10170	2	1	Public
Regulation	MBL20.3 ---> embryogenesis	Two alternative, although not mutually exclusive, explanations are considered for the lem phenotype of the lem1 mutant: (i) functional plastids are required for normal embryo development; and (ii) the PRPS9 has an extra-ribosomal function required for embryogenesis.	14675435:6	2	2	Public
Regulation	ATNRT1 ---> root development	These results show that CHL1 expression is activated at the earliest stages of lateral root formation, well before primordia emerge from the mature root.	11487691:10116	2	1	Public
Regulation	K+ channel ---> transmembrane potential	K+ channels control K+ homeostasis and the membrane potential in the sieve element/companion cell complexes.	14675456:0	2	11	Public
Regulation	sucrose ---> leaf senescence	Our results show that, in contrast to sugar signalling in seedlings, ABA is not required for the sugar-dependent induction of leaf senescence.	15118859:9	2	2	Public
Regulation	MNA5.4 ---> germination	Northern blot and promoter-GUS fusion analyses show that ATHB5 gene transcription is initiated rapidly after the onset of germination and localized primarily to the hypocotyl of germinating seedlings.	12678559:3	2	1	Public
Regulation	at5g28655 ---> Plant development	Analyses of promoter- GUS fusions have shownthat the Arabidopsis ecotype Columbia (Col), cold-inducible RD29A , COR15A , KIN1 , and COR6.6 genes are regulated during plant development underboth stressed (cold) and unstressed conditions (Yamaguchi-Shinozaki andShinozaki, 1993 ; Baker et al., 1994 ; Wang and Cutler, 1995 ).	11299347:10031	2	1	Public
Regulation	MWD22.17 ---> electron transfer	These included At5g51220 and At1g07510/At3g17910, which are similar to two yeast factors required for the assembly of complex III of the respiratory chain (C3BP and BCS1, respectively).	14671022:10153	2	1	Public
Regulation	F14O23.7 ---> ion transport	As a Ca 2 +-dependent phospholipid binding protein, CPN1 could regulate ion transport at a membrane in response to Ca 2 + fluxes, for instance.	11595798:10254	2	1	Public
Regulation	PHYB ---> TUB1	Phytochrome A and phytochrome B mediate the hypocotyl-specific downregulation of TUB1 by light in Arabidopsis.	11752374:10502	2	3	Public
Regulation	BOR1 ---> xylem loading	Arabidopsis thaliana BOR1 is a B exporter for xylem loading and is essential for efficient B translocation from roots to shoots under B limitation.	16103374:1	2	3	Public
Regulation	PSBD ---> light response	We examined if the blue light signaling mediated by cryptochromes induces the PpSig , PpRpoA , and psbD genes in P. patens .	15563615:10165	2	1	Public
Regulation	metallothionein ---> leaf senescence	Expression of the LSC54 gene, encoding a metallothionein protein, has been shown previously to increase during leaf senescence and cell death.	12947053:0	2	1	Public
Regulation	synthase ---> secretion	These results suggest that CS activityincreased by Al causes the secretion of citric acid in the rye. de laFuente et al. (1997) introduced a Pseudomonas aureginosa CSgene into tobacco and papaya.	10938369:10118	2	1	Public
Regulation	AGL8 ---> flower development	Apart from their function as floral meristem identity genes, AP1 and FUL also seem to play roles as organ identity genes at later stages of flower development.	15247405:10032	2	2	Public
Regulation	PSBD ---> BLRP	The transcription of plastid gene psbD is under the control of the BLRP (blue-light-responsive promoter) recognized by plastid-encoded RNA polymerase, in which nuclear-encoded sigma factors play a crucial role in the promoter recognition.	11959137:0	2	2	Public
Regulation	sulfurase ---> aba metabolism	ABA3 is a MoCo sulfurase required for aldehyde oxydase function in ABA biosynthesis (Bittner et al., 2001 ; Xiong et al., 2001 ).	15122034:10149	2	1	Public
Regulation	F6N18.4 ---> pathogen resistance	The pathogen-response genes repressed by AtMYC2 are known to be regulated by ERF1 (Lorenzo et al., 2003 ).	15208388:10202	2	2	Public
Regulation	HLM1 ---> disease resistance	To determine whether the strong decrease of hypersensitive cell death in the hlm1 mutant is associated with altered disease resistance, the growth of four strains of Pseudomonas, one virulent and three avirulent, was measured over time.	12566578:10084	2	1	Public
Regulation	auxin ---> F4B12.8	Of these, NAC1 is involved in transmitting auxin signals for lateral root development (Xie et al., 2000 , 2002 ) and CUP-SHAPED COTYLEDON1 ( CUC1 ) /CUC2 are implicated in meristem development and separation of aerial organs (Aida et al., 1997 ), whereas the functions of At5g07680 and At5g61430 have not yet been defined.	15829603:10039	2	1	Public
Regulation	AT2G20610 ---> proliferation	The alf1-1 mutation causes hyperproliferation of lateral roots, alf4-1 prevents initiation of lateral roots, and alf3-1 is defective in the maturation of lateral roots.	7657165:2	2	2	Public
Regulation	AP22.11 ---> at1g79650	For the recognition step of the UV lesion, a complex consisting of RAD4-RAD23 (blue hexagon-green triangle, respectively) is stabilized by CEN2.	15155891:10179	2	1	Public
Regulation	GPX ---> oxidative stressed	These results indicate that overexpression of GST/GPX in transgenic tobacco seedlings provides increased glutathione-dependent peroxide scavenging and alterations in glutathione and ascorbate metabolism that lead to reduced oxidative damage.	11092907:6	2	2	Public
Regulation	TUB1 ---> cell growth	Moreover, the dim mutation affects the expression of a beta-tubulin gene, TUB1, which is thought to be important for plant cell growth.	7828854:6	2	1	Public
Regulation	AT5G53950 ---> Plant development	Genes that encode products containing a NAC domain, such as NO APICAL MERISTEM (NAM) in petunia, CUP-SHAPED COTYLEDON2 (CUC2) and NAP in Arabidopsis thaliana, have crucial functions in plant development.	10660065:0	2	1	Public
Regulation	methyl jasmonate --+> leaf senescence	NO donors [N-tert-butyl-alpha-phenylnitrone (PBN), sodium nitroprusside, 3-morpholinosydonimine, and AsA+NaNO2] were effective in reducing MJ-induced leaf senescence.	15002663:4	2	1	Public
Regulation	F9P14.4 ---> differentiation	Thus, the activity of the AtMYB13 gene promoter in this band- like region of the shoot apex obviously defines a functional differentiation of the shoot apex cells that is not distinguishable at the level of morphological differentiation.	145100067:11171	2	1	Public
Regulation	MGL6.1 ---> pathogen interaction	Because AtEBP (At3g16770) was induced by ethylene and the encodedprotein was able to bind to the GCC box, we tested whether AtEBP expression could also be induced by pathogen attack.We infiltrated leaves of Arabidopsis plants containing the RPS2 resistance gene with either a mock solution or asuspension containing the bacterial pathogen Pseudomonas syringae pv tomato ( Pst ) strain DC3000carrying…	11950980:10038	2	1	Public
Regulation	CYT1 ---> regulation of cell size	The smaller leaf size observed in the vtc1 mutant is caused by a much reduced cell size, presumably because limiting ascorbate prevents full cell expansion (CHF, unpublished results).	144101097:11263	2	1	Public
Regulation	BAS1 ---> photomorphogenesis	We generated single and double null-mutants of BAS1 and SOB7 to test the hypothesis that these two genes act redundantly to modulate photomorphogenesis.	15773851:6	2	13	Public
Regulation	K15O15.1 ---> Plant development	With gene expression affected by light, ARF8 may integrate auxin and light signals to control plant development.	145102034:11130	2	1	Public
Regulation	ubiquitin ---> arca	The domain II in the N-terminal half of Aux/IAA protein is responsible for auxin-dependent ubiquitin-mediated degradation (Leyser, 2002 ).	14526108:10213	2	1	Public
Regulation	amc6 ---> apoptosis	Inducible expression of AtMCP1b and AtMCP2b significantly promoted yeast apoptosis-like cell death of both the wild-type and yca1Delta strains, relative to the vector controls, during oxidative stress and early aging process.	15691845:3	2	1	Public
Regulation	LOX2 ---> pathogen interaction	In wild-type plants, LOX2 , VSP , and PDF1.2 showed moderate increases in expression upon pathogen infection ( Figure 1C ).	12615947:10093	2	1	Public
Regulation	at5g55240 ---> Plant embryogenesis	These results suggest that PEI1 is an embryo-specific transcription factor that plays an important role during Arabidopsis embryogenesis, functioning primarily in the apical domain of the embryo.	9501112:9	2	1	Public
Regulation	T6K12.10 ---> phosphorelay	These transgenic lines employed were ARR21-overexpressing and ARR22-overexpressing plants, each of which exhibits a characteristic phenotype with regard to the cytokinin-mediated His-->Asp phosphorelay.	15695462:3	2	2	Public
Regulation	acs2 ---> fruit ripening	The level of mRNA encoding both isoforms, ACC synthase 1 and 2, increased during ripening.	1711229:5	2	3	Public
Regulation	KAPP ---> meristem development	Furthermore, thedegree of suppression of the phenotype was inversely correlated with KAPP mRNA levels, lending greater support for interacting roles of CLV1and KAPP in meristem development.	9701578:10200	2	2	Public
Regulation	BAS1 ---> de-etiolation	This light-dependent phenotype suggested that CYP72B1 is involved in de-etiolation.	14605216:10100	2	1	Public
Regulation	EMB 212 ---> trichome development	While wild-type cotyledons do not have trichomes, mutations in various genes such as LEAFY COTYLEDON1 ( LEC1 ) or LEC2 induce trichome development on cotyledons ( Meinke et al ., 1994 ).	145101458:11020	2	1	Public
Regulation	MXC7.8 ---> shoot growth	The dominant gain-of-function axr2-1 mutation of Arabidopsis causes agravitropic root and shoot growth, a short hypocotyl and stem, and auxin-resistant root growth.	10859186:0	2	2	Public
Regulation	AXR3 ---> Plant development	The iaa17/axr3-1 Mutation Affects Protein Stability The pleiotropic effects of the iaa17/axr3-1 mutation on auxin-regulated gene expression and plant development ( Fig 1 ) ( Leyser et al. 1996 ) led us to examine the biochemical nature of lesions in IAA17/AXR3.	11283339:10065	2	1	Public
Regulation	PHB ---> plant growth	Unwin Hyman, London M?h?nen AP, Bonke M, Kauppinen L, Riikonen M, Benfey PN, Helariutta Y (2000)A novel two-component hybrid molecule regulates vascular morphogenesis of the Arabidopsis root.Genes Dev 14: 2938-2943 [Abstract/ Free Full Text] Mattsson J, S?derman E, Svenson M, Borkird C, Engstr?m P (1992)A new homeobox-leucine zipper gene from Arabidopsis thaliana .Plant Mol Biol 18: 1019-1022 [Cr…	12644682:10323	2	1	Public
Regulation	F17O14.5 ---> regulation of cell size	The ANT gene promotes cell proliferation, and in the ant1 mutant, the reduced cell number in organs also is compensated for by an increase in cell size.	12615938:10296	2	1	Public
Regulation	BAS1 ---> plant growth	The bas1-2 sob7-1 mutant had larger rosettes and longer siliques than Col-0 or either single mutant, suggesting that BAS1 and SOB7 affect many aspects of Arabidopsis growth in a redundant manner ( Figure 7a,b ).	145102176:11080	2	1	Public
Regulation	AT3G20600 ---> CPR22	High RH suppresses cpr22 -mediated disease resistance, which is dependent on NDR1 ( Yoshioka et al. , 2001 ) and also ssi4 -, RPW8.1 - and RPW8.2 -induced defense responses, which require EDS1 (this paper; Xiao et al. , 2003 ).	145102001:11134	2	1	Public
Regulation	F28M11.5 ---> meristem development	Significance of D-Cyclin Expression for Plant Development We have shown that mitogenic signals stimulate transcription ofsnapdragon D-cyclins in a fashion similar to that previously reportedfor Arabidopsis D-cyclins (Soni et al., 1995 ), and that a gene, cyc , controlling meristem development represses their transcription in a localized domain of the meristem.	10759509:10245	2	1	Public
Regulation	F6N18.4 --+> kdnase	In a transient transactivation experiment using Arabidopsis leaf protoplasts, we demonstrated that both the rd22BP1 and ATMYB2 proteins activate transcription of the rd22 promoter fused to the beta-glucuronidase reporter gene.	9368419:8	2	1	Public
Regulation	AT1G02980 ---> meristem development	Plants carrying the recessive uniculm2 (cul2) mutation initiate vegetative axillary meristem development but fail to develop tillers.	12647059:1	2	1	Public
Regulation	AT1G01510 ---> cell expansion	The ANGUSTIFOLIA gene of Arabidopsis, a plant CtBP gene, regulates leaf-cell expansion, the arrangement of cortical microtubules in leaf cells and expression of a gene involved in cell-wall formation.	12215519:10306	2	5	Public
Regulation	FIE2 ---> fertilization	The Arabidopsis marker sequences used were from SPOROCYTELESS ( SPL ) /NOZZLE , which is required for male and female sporogenesis in Arabidopsis (Schiefthaler et al., 1999 ; Yang et al., 1999 ), SOMATIC EMBRYO RECEPTOR KINASE1 ( SERK1 ), which is thought to play a role in embryogenesis (Hecht et al., 2001 ), and the three FIS -class genes MEDEA ( MEA ) /FIS1 , FIS2 , and FERTILIZATION-INDEPENDEN…	143101168:11042	2	1	Public
Regulation	K17E7.15 ---> pathogen interaction	Although initially characterized by a germination-related protein in wheat ( Lane et al. 1993 ), members of this family have been shown to be induced by pathogen infection ( Zhou et al. 1998 ) and to provide effective resistance to powdery mildew infection when transiently expressed in wheat ( Schweizer et al. 1999 ).	11158537:10088	2	1	Public
Regulation	ATMG01270 ---> actin	GFP-AtADFI, GFP-AtADF5, and GFP-AtADF6 fusion proteins were found to bind to actin filaments in vivo, and to reorganize the actin cytoskeleton when transiently expressed in plant cells.	11414611:4	2	1	Public
Regulation	PHYTOCHROME ---> AT1G16560	This strongly indicates that HY5 plays a role in phytochrome-mediated CAB2 gene expression.	9596629:10036	2	2	Public
Regulation	synthase ---> flowering	In contrast with Suc synthase accumulation in legumes, in Arabidopsis seeds the expression of several Suc synthase clones revealed by microarray analysis increased strongly after 4 DAF (Ruuska et al., 2002 ).	15824287:10203	2	1	Public
Regulation	isoprenoids ---> fruit ripening	Hence, isoprenoids including sterols, hormones(notably gibberellins), and prenyl groups, are essential for fruitdevelopment and ripening.	10938353:10027	2	1	Public
Regulation	ICK2 ---> cell division	Therefore, increased KRP2 levels might be less effective at inhibiting cell division activity at the teeth.	11449057:10264	2	5	Public
Regulation	LOX2 ---> plant growth	Thus, LOX2 is required for the wound-induced synthesis of the plant growth regulator JA in leaves.	7567995:6	2	2	Public
Regulation	at1g47603 ---> DNA recombination	It is plausible that it will be possible toselectively alter meiotic recombination frequency at some point in thenot too distant future by crossing QTLs from other ecotypes intostandard laboratory strains, by overexpressing proteins necessary forelevated meiotic recombination, or perhaps by physical or chemicaltreatments that increase the recombination rate.	12068090:10304	2	2	Public
Regulation	GPX ---> programmed cell death	The gpx mutant implies that these two processes are regulated separately, and programmed cell death will occur in the absence of secondary cell wall initiation.	145100864:11168	2	1	Public
Regulation	AT2G19990 ---> hypersensitive response	Intact LOS and the lipid A and core oligosaccharides derived from it were all able to induce the defense-related genes PR1 and PR2 in Arabidopsis and to prevent the hypersensitive response caused by avirulent bacteria.	16048996:4	2	1	Public
Regulation	AT1G69490 ---> F3F19.20	The enhanced skotomorphogenesis and Glc response phenotypes are also shared with ARP2/3 mutants (K. Sorefan, G. Hemmann, R. Holman, M. Baier, and M.W. Bevan, unpublished data), suggesting that ARP2/3 mediated changes in the actin cytoskeleton may contribute to these phenotypes and that AtNAP and AtPIR are positive regulators of ARP2/3 with respect to these phenotypes.	15516496:10275	2	1	Public
Regulation	synthase ---> photorespiration	RESULTS DISCUSSION LITERATURE CITED In most plants, Gln synthetase (GS; EC 6.3.1.2) and Glu synthase(GOGAT) are key enzymes in the assimilation ofNH 4 + derived from bothexternal nitrogen sources and internal nitrogen metabolic processessuch as photorespiration, phenylpropanoid biosynthesis, amino acidcatabolism, and fixation of dinitrogen in legumes.	10557228:10018	2	1	Public
Regulation	BAS1 ---> photosynthesis	Baier and Dietz (1999b) showed that BAS1 protects the photosynthetic apparatus against oxidative damage during leaf development in Arabidopsis.	12084836:10039	2	2	Public
Regulation	AGL8 ---| lignification	FUL negatively regulates SHP1 and SHP2, which redundantly control differentiation of the dehiscence zone cells and lignification of neighboring cells ( Figure 7f ; Liljegren et al ., 2000 ; Savidge et al ., 1995 ).	145101093:11163	2	1	Public
Regulation	at1g52827 ---> pigmentation	By contrast, the biosynthesis genes TT3 and TT4 control pigmentation in all other tissues.	144101007:11148	2	1	Public
Regulation	RPT2 ---> phototropism	A future study will examine the role of RPT2 in first-positive phototropism.	10662859:10201	2	7	Public
Regulation	GA --+> stomata development	Gibberellin is the main signal inducing stomata formation in the hypocotyl.	12631324:9	2	3	Public
Regulation	at5g23660 ---> nodulation	For example, Zmsp041 is predicted to encode a plasma-membrane-localized protein that is similar to MtN3 , a Medicago truncatula gene that is induced upon nodulation ( Gamas et al ., 1996 ).	145101588:11109	2	1	Public
Regulation	salicylic acid --+> WRKY18	AtWRKY-18 was highly induced in Arabidopsis 1 to 8 h after salicylic acid treatment (Yu et al., 2001 ), whereas induction of AtWRKY-18 was at a maximum 15 min after Nep1 treatment ( Fig. 9 ).	12857840:10238	2	1	Public
Regulation	ethylene --+> at5g53700	ACS6 is induced by ozone, wounding, auxins, and ethylene (Vahala et al., 1998 ; Tian et al., 2002 ).	15516515:10040	2	1	Public
Regulation	glutamate ---> mutagenesis	In addition, the requirement for the conserved glutamate residue in the proposed catalytic site was determined using site-directed mutagenesis.	145100217:11050	2	1	Public
Regulation	AGL8 ---> dehiscence	Here we show that the FRUITFULL MADS-box gene, which is necessary for fruit valve differentiation, is a negative regulator of SHATTERPROOF expression and that constitutive expression of FRUITFULL is sufficient to prevent formation of the dehiscence zone.	10903201:2	2	1	Public
Regulation	ACS ---> fruit development	The correlation between altered expression of specific LeIAA and LeACS gene family members and differences in dgt and wild-type reproductive development indicates thatauxin responsiveness and ethylene biosynthesis play significant rolesin early fruit development and demonstrates the importance of the earlystages of ovary/fruit development as determinants of mature fruitcharacteristics in tomato.	12529527:10226	2	1	Public
Regulation	at2g12140 ---> apoptosis	For example, apoptosis was induced by suppressing RPS3a expression, while constitutive expression of RPL7 mediated cell cycle arrest and apoptosis in animal cells ( Naora and Naora, 1999 ).	145101932:11218	2	1	Public
Regulation	AHP2 ---> de-etiolation	The hp1 mutation is expressed in the absence of phyA, phyB1 and phyB2 The hp1 mutation confers a substantial enhancement of de-etiolation under both R and WL ( Kerckhoffs et al ., 1997 ; Peters et al ., 1992 ).	145100852:11082	2	1	Public
Regulation	AT1G77120 ---> RNA splicing	However, extensive deletion (> 75%) of Adh1 intron 1 diminishes both intron enhancement and splicing efficiency.	8123788:4	2	2	Public
Regulation	nitrogen ---> photosynthesis	Water and nitrogen use efficiency in photosynthesis.	144100183:11095	2	4	Public
Regulation	ANNAT1 ---> germination	In MS media, annAt1 displayed slightly decreased germination, with a rate of 85% ( Figure 6A ).	15161963:10202	2	1	Public
Regulation	AT1G69530 ---> fruit development	In contrast, Figure 6A to 6D show that when Exp1 protein was overexpressed, depolymerization of CDTA-extractable polyuronides was indistinguishable from controls at all fruit development stages, including mature green.	10559444:10127	2	1	Public
Regulation	at1g48390 ---> tip growth	Recently, a protein kinase of the AGC family (AGC2-1, OXI1), essential for root hair tip growth, has been shown to be regulated by phosphatidic acid via the 3'-phosphoinositide-dependent kinase-1 AtPDK1 ( Anthony et al. , 2004 ).	145102064:11033	2	1	Public
Regulation	MXC7.8 ---> light response	Semidominant mutations shy2-1D, shy2-2, axr3-1, and axr2-1 induce ectopic light responses in dark-grown seedlings.	11115889:2	2	3	Public
Regulation	CYP74A ---> pathogen resistance	It is, however, under dispute to what extent AOS can induce pathogen resistance and immunity throughout the plant.	11030422:1	2	1	Public
Regulation	ATA20 --+> SPL8	However, the developing pollen sacs, up to stage 6 of anther development, contained increased levels of the SPL8 transcripts ( Figures 6A to 6D ).	12671094:10167	2	1	Public
Regulation	AT1G51780 ---> RNA splicing	The putative hydrolase encoded by ILL5 has not been tested in vitro because a cDNA has not been isolated; the Col-0 version of ILL5 contains a polymorphism in a splice acceptor site that would be predicted to abolish splicing (Davies et al., 1999 ).	15155875:10162	2	1	Public
Regulation	APX ---> GPX	In their case salinity induced an increase in the activities of superoxide dismutase (SOD), ascorbate peroxidase (APX), monodehydroascorbate reductase (MDHAR), dehydroascorbate reductase (DHAR) and glutathione-dependent peroxidase (GPX).	12803612:4	2	2	Public
Regulation	BAS1 ---> regulation of signal transduction	Thus, BAS1 represents one of the control points between multiple photoreceptor systems and brassinosteroid signal transduction.	10611382:4	2	1	Public
Regulation	FWA ---> photoperiod	EBS Mediates the Repression of Flowering through FT Analyses of double mutants carrying ebs and late-flowering mutations indicate a specific interaction of EBS with FT and FWA genes, which have been shown to act downstream of other genes participating in the photoperiod-dependent pathway ( Kardailsky et al. 1999 ; Kobayashi et al. 1999 ).	11340178:10209	2	1	Public
Regulation	T6A9.4 ---> photomorphogenesis	Furthermore, plants overexpressing a C-terminal 161-amino acid fragment of HFR1 (CT161) display enhanced photomorphogenesis, suggesting an autonomous function of CT161 in promoting light signaling.	15705947:6	2	4	Public
Regulation	MXC7.8 ---> rosette	All phenotypic effects of iaaM-mediated auxin overproduction (i.e. increased hypocotyl elongation in the light, severe rosette leaf epinasty, and increased apical dominance) are suppressed by the auxin-resistant axr1-3 mutation.	7766890:6	2	1	Public
Regulation	F19I3.29 ---> cation transport	In our study, we show that five more AtKT/KUPs (AtKT/KUP5-7 and 10 and 11) complement an E. coli mutant deficient in K + uptake, which provides additional confirmation that these proteins play a role in K + transport.	14988478:10252	2	1	Public
Regulation	CYCD3 --+> cell division	Constitutive expression of CycD3 in transgenic plants allowed induction and maintenance of cell division in the absence of exogenous cytokinin.	10066178:2	2	15	Public
Regulation	SUPERMAN ---> differentiation	Inhibition of cell proliferation, cell expansion and differentiation by the Arabidopsis SUPERMAN gene in transgenic tobacco plants.	15020746:10381	2	4	Public
Regulation	MGL6.1 ---> regeneration	It is known that ethylene delays shoot regeneration in mangosteen (Lakshmanan et al., 1997 ), and overex-pression of AtEBP strongly inhibited shoot regeneration (unpublished results).	11752375:10165	2	1	Public
Regulation	AT5G38280 ---> plant defense	Nucl Acids Res. , 17 , 2362. genCitLink(8, 'b27', '2468132'); genCitLink(128, 'b27', 'A1989T902200025'); genSfxLinks('b27', '%3F%26aulast%3DVerwoerd%26aufirst%3DT.C.%26stitle%3DNucl%2BAcids%2BRes.%26volume%3D17%26spage%3D2362') 22 Wang, X., Zafian, P., Choudhary, M., Lawton, M. 1996 The PR5K receptor protein kinase from Arabidopsis thaliana is structurally related to a family of plant defense pro…	145100087:11248	2	3	Public
Regulation	BANYULS ---> embryogenesis	These results suggest that BANYULS functions as a negative regulator of flavonoid biosynthesis that prevents accumulation of pigments in the seed coat during early embryogenesis in Arabidopsis.	9076994:8	2	1	Public
Regulation	ABA ---> fruit development	Abscisic acid had the same effects during pepper fruit development ( Deru?re et al . 1994a ).	145100113:11037	2	1	Public
Regulation	AT4G32980 ---> flowering	Loss-of-function of BELL-1 impairs the formation of the Arabidopsis ovule ( Reiser et al ., 1995 ), while the light-regulated ATH1 gene ( Quaedvlieg et al ., 1995 ) induces delayed flowering upon overexpression ( Smeekens et al ., 1998 ).	145101021:11019	2	1	Public
Regulation	AGL8 ---> Plant morphology	Redundant regulation of meristem identity and plant architecture by FRUITFULL, APETALA1 and CAULIFLOWER.	14576291:10332	2	22	Public
Regulation	4CL.1 ---> lignification	In conclusion, 4CL1 and 4CL2 are the best candidates for a function in monolignol biosynthesis during developmental lignification, as suggested previously by Ehlting et al. (1999 ).	14612585:10126	2	1	Public
Regulation	AT5G53950 --+> shoot development	Our results indicate that CUC1 and CUC2 promote adventitious shoot formation on calli.	12610213:3	2	2	Public
Regulation	ozone --+> leaf senescence	Ozone accelerated the visible onset of leaf senescence in sugar maple every year during the 3 year fumigation period.	144100468:11151	2	3	Public
Regulation	rack ---> apoptosis	Cell 102: 43?53 [CrossRef] [ISI] [Medline] Welburn SC, Murphy NB (1998) Prohibitin and RACK homologue are up-regulated in trypanosomes induced to undergo apoptosis and in naturally occurring terminally differentiated forms.	12913143:10297	2	1	Public
Regulation	ATCAP1 ---> cation transport	CAP1 from yeast microsomes bound CaM, and the CAP1-dependent Ca(2+) transport in yeast was stimulated by CaM.	10770930:4	2	1	Public
Regulation	arca ---> phototropism	A Potential Mechanism for Phytochrome Modulation of PhototropicCurvatures: phyA-Dependent Activation of a Second ARFSystem The biochemical function of NPH4/ARF7 (Ulmasov et al., 1999a ,1999b ), together with the phototropic defects of loss-of-function nph4 mutants in BL (Liscum and Briggs, 1996 ; Stowe-Evans etal., 1998 ), indicates that changes in auxin-dependent gene expression are necessary fo…	11402210:10129	2	1	Public
Regulation	auxin --+> at5g53700	The ACS6 and ACS8 genes are auxin-inducible ( Tsuchisaka and Theologis, 2004 ; Yamagami et al. , 2003 ) and their approximately 2 kb promoter regions contain four and six AuxREs , respectively.	145102255:11197	2	1	Public
Regulation	sucrose ---> AT1G77120	To determine the role of ZmABI4 in regulating sugar-sensitive genes, we studied the sugar-regulated maize ADH1 gene (Koch et al., 2000 ; X. Niu and N.J. Bate, unpublished data).	12368505:10103	2	1	Public
Regulation	GA ---> cell expansion	In the presence of transported auxin, bioactive gibberellin (GA) has been shown to promote wild-type root growth by affecting cell expansion (Olszewski et al., 2002 ; Fu and Harberd, 2003 ).	15937229:10139	2	1	Public
Regulation	sucrose --+> transmembrane potential	Sucrose induced inward currents with a K0.5 of 1.44 mM at pH 5 and a membrane potential of -137 mV.	12954621:3	2	1	Public
Regulation	thiamine ---> synthase	Identification of a thiamin-dependent synthase in Escherichia coli required for the formation of the 1-deoxy-D-xylulose 5-phosphate precursor to isoprenoids, thiamin and pyridoxol.	15659625:10664	2	1	Public
Regulation	Aux ---| arca	Aux/IAAproteins can antagonize auxin-dependent activation of genes intransfected carrot cells (Ulmasov et al., 1997b ).	10859186:10047	2	2	Public
Regulation	kdnase ---> cell expansion	Although endoglucanase activity could be involved in cell wall loosening for cell expansion, the nasturtium and kiwi fruit XET endoglucanase activities are more likely involved in other physiological processes.	145100437:11146	2	1	Public
Regulation	AT3G19070 ---> cell growth	Introduction Go to: Choose Top of page Introduction << Results Discussion Experimental procedures Acknowledgements References This article is cited by the following articles in Blackwell Synergy and CrossRef Plant cell growth is controlled by the actions of cell-wall-related enzymes on wall architecture.	145100834:11011	2	1	Public
Regulation	ICK2 --+> leaf morphology	KRP2 is not the only cell cycle gene that induces abnormal leaf morphology.	11449057:10266	2	1	Public
Regulation	ACS ---> leaf senescence	Loss of a different member of the ACS family, Zmacs2 , resulted in a reduction of up to 45% of foliar ethylene and an intermediate delay in leaf senescence, establishing a correlation between a reduction in foliar ethylene and the extent of delay of leaf senescence.	145102075:11038	2	1	Public
Regulation	F14L17.9 ---> leaf senescence	Finally, SAGE detected only a 1.3-fold induction by TNT of the ribosomal protein L10 transcript (At1g14320) that was shown to be strongly up-regulated during leaf senescence.	14551330:10149	2	1	Public
Regulation	t2k12.10 ---> fruit texture	In both tomato and kiwi fruit, a loss of galactose from pectic side chains is thought to play a role in the cell wall changes that lead to fruit softening ( Jones et al . 1997 ; Redgwell et al . 1997 ).	145100697:11079	2	1	Public
Regulation	K7J8.3 ---> Plant development	However, downregulation of AtBXL1 induces alterations in plant development and the ASBX lines have a marked phenotype.	145101491:11182	2	1	Public
Regulation	K15I22.9 ---> programmed cell death	SAG12 may take part in a regulatory pathway leading to programmed cell death, similar to that proposed for caspases during apoptosis ( Pontier et al . 1999 ; del Pozo & Lam, 1998 ).	145100807:11129	2	1	Public
Regulation	F7J7.60 ---> regulation of signal transduction	In maize ( Zea mays ), CAT1 expression is induced by osmotic stress through two alternative signal transduction pathways, an ABA-signalling pathway and an ABA-independent pathway, mediated by two different DNA binding factors, CAT1 binding factor 1 and 2, respectively ( Guan & Scandalios 2000 ).	144100795:11097	2	1	Public
Regulation	NDHJ --+> at2g10611	In other cases, like atpA , atpI , psaA , ycf3 , rps14 , rps18 or ndhJ ( Figure 6 ), high molecular weight precursors accumulate specifically in mutants lacking PEP (cf. Krause et al ., 2000 ).	145101291:11106	2	1	Public
Regulation	Auxins --+> stomata development	Gibberellin seems to play a major role controlling elongation and stomata formation in the hypocotyl of Arabidopsis , and its signal can be enhanced by ethylene and auxins.	145101517:11161	2	1	Public
Regulation	SUPERMAN ---> flower development	Mutations in the SUPERMAN gene affect flower development in Arabidopsis.	9262479:0	2	5	Public
Regulation	BUM1 ---> cell proliferation	This is typically illustrated by the homeodomain protein SHOOT MERISTEMLESS, a transcription factor involved in meristem maintenance that can have a positive or a negative effect on cell proliferation depending on the domain in which it is expressed (Long et al., 1996 ; Long and Barton, 1998 ).	14671026:10033	2	1	Public
Regulation	CYCD3 ---> cell proliferation	The smp(epi) mutation does not affect expression of eukaryotic cell cycle regulator genes CYCD3;1 and CDC2A but affects expression of the cell proliferation gene STRUWWELPETER (SWP) whose protein has similarities to Med150/Rgr1-like subunits of the Mediator complex required for transcriptional activation.	15937226:9	2	5	Public
Regulation	auxin ---> pistil development	These results suggest that auxin plays a key role in the timing of anther dehiscence, the dehiscence program is controlled by the somatic tissues of the anther, and auxin also regulates pistil development.	15086797:8	2	2	Public
Regulation	ATNRT1 ---> Plant development	A time-course study showed that CHL1 is activated in the primary root tip early in seedling development and at the earliest stages of lateral root formation.	11487691:2	2	1	Public
Regulation	COR --+> F5K7.19	At 12 h post-treatment (hpt), most COR-induced genes (e.g., LOXD , OPR3 , PI - II and LapA ) were expressed to the highest level (data not shown).	145102190:11068	2	1	Public
Regulation	SRS2 ---> pistil development	STY1 and STY2 promote the formation of apical tissues during Arabidopsis gynoecium development.	14729915:10369	2	3	Public
Regulation	ATP ---> transmembrane potential	Extrapolating from this idea, Wadkins and Roepe 1997 proposed that extracellular ATP may cause changes in membrane potential that specifically affect passive xenobiotic uptake.	10760241:10293	2	1	Public
Regulation	at5g39533 ---> pigmentation	One of the characteristics of tt19 mutants is that long-term desiccation increases brown pigmentation in the testa to as much as wild-type level, despite the clear pale brown coloration at the ripening stage ( Figure 2b ).	145101767:11159	2	1	Public
Regulation	F14O23.7 ---> regulation of signal transduction	For details, see "Materials and Methods." The CPN1 Transcript Accumulates in Response to Both Virulent and Avirulent Bacteria The lesion mimic, accelerated hypersensitive cell death, and increased disease resistance phenotypes of the cpn1-1 mutant suggest that the CPN1 gene may play a role in plant pathogen defense signal transduction, possibly as a repressor of cell death and other defense funct…	12857819:10125	2	1	Public
Regulation	F5K7.19 ---> dehiscence	In order to elucidate the role of octadecanoids in the process of TAT induction in Arabidopsis thaliana (L.) Heynh., the jasmonate-deficient mutant delayed dehiscence (dde1) was used, in which the gene for 12-oxophytodienoic acid reductase 3 is disrupted.	12430028:2	2	3	Public
Regulation	okadaic acid --+> at5g24440	The protein phosphatase inhibitor okadaic acid, on the other hand, induces PR-10a gene expression and activation of PBF-1 in the absence of elicitor treatment ( Despres et al . 1995 ).	145100413:11128	2	1	Public
Regulation	GA --+> acidification	Gibberellic acid causes medium acidification by stimulating the release of phosphoric and citric acids, whereas abscisic acid stimulates the release of malic acid.	12228509:3	2	2	Public
Regulation	ERD10 ---> rosette	The expression of the genes that correspond to ERD10 and ERD14 was strongly induced in rosette plants of Arabidopsis within 1 h of dehydration and elevated levels of transcripts were detected during 24 h of dehydration.	8069491:4	2	1	Public
Regulation	calmodulin ---> HLM1	The present research also demonstrates senescence-induced expression of the genes encoding a calmodulin-regulated ion channel (At5g54250) and calcium-binding protein (At1g18210).	145101730:11129	2	1	Public
Regulation	at5g55240 ---> fertilization	Our data further indicate that the establishment of an embryo-specific developmental program is delayed by several days after fertilization.	15749756:10206	2	1	Public
Regulation	actin ---> tip growth	Fine actin meshwork or bundles localized to the tip are thought to be essential for tip growth in root hairs (Miller et al., 1999 ; Baluska et al., 2000 ).	11971133:10178	2	2	Public
Regulation	NADPH ---> AT5G42800	Then, an NADPH-dependent dihydroflavonol reductase (DFR), encoded by the TT3 gene in Arabidopsis (Shirley et al., 1992 ), leads to the production of flavan-3,4-diols (leucoanthocyanidins), which are the last common intermediates in anthocyanin and proanthocyanidin biosynthesis.	11549766:10033	2	1	Public
Regulation	CYP74A ---> DNA damage recognition	If not readily removed, a prolonged AOS exposure could cause lipid peroxidation, DNA damage and protein denaturation, leading to cell injury or possibly death ( Elstner 1991 ; Scandalios 1993 ).	144100480:11016	2	1	Public
Regulation	JA --+> CYP74A	The reason that OPR1 induction is independent of the JA perception, whereas two other genes in the same pathway ( LOX2 and AOS ) are dependent on an intact JA signaling pathway, is not known.	10810145:10195	2	3	Public
Regulation	ascorbate ---> fruit texture	The aim of this work was to test the hypothesis that endogenous ascorbate, released into the apoplast by membrane permeabilisation early in fruit ripening, could promote the solubilisation and depolymerisation of polysaccharides, and thus contribute to fruit softening.	12838420:0	2	1	Public
Regulation	AT3G58780 ---> dehiscence	Our studies of shp1 shp2 fruit, and of plants constitutively expressing SHP1 and SHP2, show that these two genes control dehiscence zone differentiation and promote the lignification of adjacent cells.	10783890:5	2	6	Public
Regulation	MWI23.21 ---> de-etiolation	Elip transcript and protein appear considerably faster than those of otherlight-induced genes during the early stage of de-etiolation, anddisappear before chloroplast development is completed (Grimm andKloppstech, 1987 ).	11706180:10048	2	1	Public
Regulation	ethylene ---> cell fate	Experiments with Arabidopsis roots also reveal that ethylene plays an important role in regulating the auxin sink, and consequently cell fate in the RC.	16010724:9	2	5	Public
Regulation	F14O23.7 ---> pathogen interaction	CPN1 also may play a direct role in suppressing PR gene expression in the absence of pathogen attack.	11595798:10245	2	2	Public
Regulation	AT3G61890 ---> root growth	Plants that are mutant for ATHB12 , as a result of T-DNA insertions in the ATHB12 gene, showed a reduced sensitivity to ABA in root elongation assays, whereas transgenic Arabidopsis plants expressing ATHB12 and/or ATHB7 as driven by the CaMV 35S promoter were hypersensitive in this response compared to wild-type.	15604708:3	2	1	Public
Regulation	T6A9.4 ---> secretion	Rep1 comprises 652 amino acids with a leader sequence for secretion.	8861956:4	2	1	Public
Regulation	AT4G38600 ---> trichome development	UPL3 is allelic to the KAKTUS gene, which had previously been identified as exhibiting a defect in trichome development (Downes et al., 2003 ; El Refy et al., 2003 ).	15579807:10056	2	2	Public
Regulation	DET1 ---> leaf senescence	However, det1 and det2 have an altered response to cytokinin in a detached leaf senescence assay and in tissue culture experiments.	12232085:5	2	1	Public
Regulation	F5I6.10 ---> cell fate	The pattern of cell differentiation and the expression of molecular markers of cell fate is altered in the ectopic root hair 3 (erh3) mutant epidermis indicating that ERH3 is required for the specification of cell fates from early in development (in the meristem) through differentiation.	11782406:3	2	1	Public
Regulation	PHB ---> cell division	The PHB gene was originally identified as a proto-oncogene isolated from rat liver and a negative regulator of cell division in animal cells (McClung et al., 1989 ; Nuell et al., 1991 ).	12913143:10075	2	1	Public
Regulation	AT5G53950 ---> cotyledon growth	Elimination of CUC1, CUC2 or STM activity leads to recovery of cotyledon growth in the double mutant, suggesting that the negative regulation of these boundary genes by PIN1 and PID is sufficient for primordium growth.	15371311:4	2	1	Public
Regulation	PR-4 ---> immune response	One immune response gene that was observed to be upregulated by OPDA was HEL ( Stintzi et al ., 2001 and Supplementary Material), and this observation provided a starting point for studying the effects of electrophiles on this well-studied gene.	145101545:11125	2	1	Public
Regulation	AT1G77120 ---> plant growth	The remaining five QTLs for TPL contribute little and for all loci, except ADH , the Sha alleles increased plant length ( Table III ).	15122039:10152	2	1	Public
Regulation	AT3G03450 ---> Plant development	Isolation of New T-DNA Insertion rga, rgl1, rgl2, and rgl3 Alleles To help define the role of each RGL gene in regulating GA signaling and plant development, we isolated rgl1-2 , rgl2-13 , rgl3-3, and a new rga-28 allele by screening the T-DNA insertion mutant collection (Columbia [Col-0] background) from the Salk Institute (La Jolla, CA) using a PCR-based approach (Alonso et al., 2003 ).	15173565:10102	2	1	Public
Regulation	MXC7.8 ---> root development	These results indicate that AXR2/IAA7 contributes to shoot photomorphogenesis, but is not essential for root development.	146102935:11049	2	2	Public
Regulation	PSAA ---> RNA splicing	Rather, the processing defect probably accounts for the failure to trans- splice psaA exons 1 and 2 since the 0.45 kb tscA RNA is most probably required for the correct assembly of the first trans -splicing psaA intron ( Goldschmidt-Clermont et al . 1991 ).	145100220:11050	2	1	Public
Regulation	CYP74A ---> hypersensitive response	Active oxygen species (AOS), especially hydrogen peroxide, play a critical role in the defence of plants against invading pathogens and in the hypersensitive response (HR).	11479338:0	2	5	Public
Regulation	auxin ---> at1g36070	In our chip experiment, VP1 and ABA affected expression of several auxin-regulated genes (e.g. GH3-like gene; At4g27260), possibly altering development.	12857845:10313	2	1	Public
Regulation	synthase ---> regulation of signal transduction	Second, early reductions in invertase activity could have a greatereffect than those of Suc synthase in limiting the influence of Succleavage products on sugar signal transduction (Koch, 1996 ; Koch etal., 1996 ; Zeng et al., 1998 ).	10517852:10046	2	1	Public
Regulation	at2g08785 ---> photorespiration	In Atphs1 -2 plants, the maltose level still increased during photorespiration while the level of G6P did not, indicating that AtPHS1 is involved in phosphorolytic starch degradation under artificial photorespiratory conditions ( Fig. 1 ).	144101176:11140	2	1	Public
Regulation	F4B12.8 ---> flower development	These results demonstrate that miR164-directed regulation of CUC1 is necessary for normal embryonic, vegetative, and floral development.	15202996:6	2	2	Public
Regulation	AT1G56010 ---> regulation of signal transduction	And NAC1, which mediates auxin signal transduction downstream of TIR1 and promotes lateral root development, also shows the same expression pattern in the Arabidopsis root (Xie et al., 2000 ).	15247372:10269	2	1	Public
Regulation	ICK2 ---> root development	Interestingly, KRP2 expression is repressed by auxin ( Himanen et al . 2002 ), consistent with the idea that auxin plays a role in determining which cells become competent for lateral root formation.	144101011:11113	2	2	Public
Regulation	MGF10.23 ---> flower development	Shin and coworkers found that MYB21, a transcription factor that is involved in floral development, is present in higher amounts in cop1 mutants (Shin et al., 2002 ).	15579807:10124	2	1	Public
Regulation	CYCD3 ---> proliferation	A direct action of CYCD3 in promoting proliferation and/or inhibiting differentiation is not excluded.	12509523:10259	2	3	Public
Regulation	BL --+> BAS1	Furthermore, we observed that BAS1 / CYP72B1 , which encodes a repressor ofa phyB mutant, was induced by BL treatment (Fig. 6 G).Although CYP72B1 has been shown to catalyze C26 hydroxylation of BL(Neff et al., 1999 ), its physiological function is not fully understood.	12427998:10217	2	1	Public
Regulation	HLM1 ---> hypersensitive response	Thus, HLM1 might constitute a common downstream component of the signaling pathways leading to HR/resistance.	12566578:7	2	14	Public
Regulation	synthase ---> electron transfer	The lack of these anionic phospholipids in mitochondria of Saccharomyces cerevisiae due to a mutation in the PGS1 gene, which codes for PG-phosphate synthase, inhibits the translation of protein components of the electron transport chain ( Ostrander et al ., 2001 ).	145101509:11021	2	1	Public
Regulation	EARLY BOLTING IN SHORT DAYS ---> flowering	EARLY BOLTING IN SHORT DAYS is related to chromatin remodeling factors and regulates flowering in Arabidopsis by repressing FT.	14630968:10276	2	8	Public
Regulation	AsA ---> cell proliferation	In plants also, AsA plays an important role in the process of cell proliferation and expansion.	145101033:11145	2	1	Public
Regulation	T9A14.11 ---> lignification	Assessment of the necessity of Pt MYB4 in the control of lignification in pine is problematic.	145101741:11125	2	3	Public
Regulation	F14O23.7 ---> Plant yield	When grown under LH, long-day (LD; 16-hr- light/8-hr-dark) conditions, cpn1-1 mutants were much smaller than Col-0 wild-type plants and had dramatically reduced floral apical dominance, shorter bolts, fewer flowers, and reduced seed yield (data not shown).	11595798:10055	2	1	Public
Regulation	F9H3.1 ---> hypocotyl growth	Matsui DFL2, a New Member of the Arabidopsis GH3 Gene Family, is Involved in Red Light-Specific Hypocotyl Elongation	9662522:10312	2	8	Public
Regulation	Auxins ---> acidification	Conversely, auxins promote apical dominance and stimulate elongation by a process postulated to require acidification of the cell wall by a K + -dependent H + -pumping ATPase ( Rayle and Cleland 1977 ).	9490745:10029	2	1	Public
Regulation	PIP2D ---> acidification	However, this does not explain the results of Cooper & Boron (1998) who used p-chloromercuribenzenesulfonic acid (PCMBS), which is membrane impermeant, did not use carbonic anhydrase, and demonstrated that a mercurial insensitive mutant of AQP1 enhanced CO 2 induced acidification independent of the presence of PCMBS.	144100558:11108	2	1	Public
Regulation	FWA ---> flowering	FWA was identified by loss-of-function mutations in normally flowering revertants of the fwa mutant, and it encodes a homeodomain-containing transcription factor.	11090618:1	2	10	Public
Regulation	cytochrome P450 ---| F6G17.10	Among 11 isoforms of the human cytochrome P450 enzymes metabolizing xenobiotics, CYP 1A1 and CYP 1A2 were major P450 species in the metabolism of the herbicides chlortoluron and atrazine in a yeast expression system.	11129571:0	2	1	Public
Regulation	PHYB ---> cell expansion	These data suggest that PIF4 may function specifically in a branch of the phyB signaling network that regulates a subset of genes involved in cell expansion.	12006496:6	2	4	Public
Regulation	F14O23.7 ---> Plant morphology	The cpn1-1 mutant phenotype was assessed in the F2 generation based on plant morphology, lesion development, and resistance to virulent P.s.t.	11595798:10177	2	1	Public
Regulation	BAS1 ---> rosette	For example, the SOB7 transcript level is greatest in the silique, while the BAS1 transcript level is noticeably reduced in the rosette leaves and stem compared to other tissue ( Figure 3a ).	145102176:11051	2	1	Public
Regulation	AXR3 ---> regulation of signal transduction	The axr1-3 mutation apparently blocks auxin signal transduction since it does not reduce auxin levels when combined with the auxin-overproducing transgene.	7766890:7	2	2	Public
Regulation	F9P14.4 ---> inflorescence morphology	The overexpression of the AtMYB13 gene led to a characteristic change in inflorescence architecture accompanied by a peculiar hook- like outgrowth at the point where pedicels branch off.	145100067:11191	2	2	Public
Regulation	PETD ---> DNA recombination	The flanking petD and rpoA DNA sequences facilitated integration of the engineered region into the plastid genome by two homologous recombination events ( Figure 1a ).	145102019:11028	2	1	Public
Regulation	T16H5.50 ---> differentiation	The irt1 mutation is characterized by specific developmental defects, including a drastic reduction of chloroplast thylakoid stacking into grana and lack of palisade parenchyma differentiation in leaves, reduced number of vascular bundles in stems, and irregular patterns of enlarged endodermal and cortex cells in roots.	12374293:2	2	1	Public
Regulation	AP22.11 ---> RNAi	One hundred plants were used per replicate, and experiments were duplicated. (C) Expression analysis (RT-PCR) of At CEN2 transcript level in IC9 (control) and in four independent RNAi T2 plants.	15155891:10075	2	1	Public
Regulation	PR-4 ---> cell growth	Many genes were induced (and a few repressed) that encode proteins involved in responses to pathogens, drought/salt stress, or toxins and in cell growth and proliferation (e.g., PDF1.2, PR4, drought-induced Di19, peroxidase ATP1a, actin2, cyclophilin ROC3, and CIPK).	14630974:10141	2	1	Public
Regulation	K15O15.1 ---> stamen development	However, whole flower auxin levels did not change during flower maturation, suggesting that auxin might regulate flower maturation only under specific environmental conditions, or in localized organs or tissues of flowers. arf6 and arf8 single mutants and sesquimutants (homozygous for one mutation and heterozygous for the other) had delayed stamen development and decreased fecundity, indicating t…	16107481:6	2	2	Public
Regulation	BUL1 ---> regulation of cell size	One of the BR-deficient Arabidopsis mutants, boule or bul1, exhibited reduced cell size and short, disordered microtubules.	144101183:11173	2	1	Public
Regulation	ozone --+> at5g53700	ACS6 is induced by ozone, wounding, auxins, and ethylene (Vahala et al., 1998 ; Tian et al., 2002 ).	15516515:10040	2	3	Public
Regulation	APETALA 3 ---> morphogenesis	This finding suggests that AP3/PI act fairly directly in regulating the basic cellular functions required for morphogenesis.	12509532:10273	2	1	Public
Regulation	T17M13.2 ---> programmed cell death	Degeneration of the endothecium in the Arabidopsis plantacyanin overexpression anthers may be due to plantacyanin-induced precocious programmed cell death (PCD).	15908590:10246	2	1	Public
Regulation	T9A14.11 ---> pollen development	Change in the levels of AtMYB32 and AtMYB4 expression may influence pollen development by changing the flux along the phenylpropanoid pathways, affecting the composition of the pollen wall.	15584962:8	2	2	Public
Regulation	MXC7.8 ---> photomorphogenesis	These results indicate that AXR2/IAA7 contributes to shoot photomorphogenesis, but is not essential for root development.	146102935:11049	2	1	Public
Regulation	T16H5.50 ---> root development	This sustained VIGS response was exemplified by the silencing of genes involved in root development (IRT1, TTG1 [transparent testa glabra], RHL1 [root hairless1], and beta-tubulin), lateral root-meristem function (RML1 [root meristemless1]), and nematode resistance (Mi).	15591447:4	2	1	Public
Regulation	AsA ---> plant defense	Interestingly, a recent study indicates that leaf AsA content can also modulate the expression of genes involved in plant defense and regulate genes that control development through hormone signaling (Pastori et al., 2003 ).	14976233:10025	2	2	Public
Regulation	AT2G19990 ---> proliferation	Hence, the lower induction of PR-1 and PR-5 proteins may contribute to the higher proliferation rate of virulent P. syringae in lcd1-1 (cf. Figure 5b,c ).	145101623:11164	2	1	Public
Regulation	eif-5a 1 ---> leaf senescence	In tomato, for example, there is strong up-regulation of DHS accompanying flower senescence, softening of tomato fruit, and premature leaf senescence induced by environmental stress, and in each case the enhanced abundance of DHS mRNA is accompanied by up-regulation of eIF-5A (Wang et al., 2001 ).	15951486:10211	2	1	Public
Regulation	PR-4 ---> plant defense	Interaction of electrophiles with defense signal transduction HEL can be activated by salicylic acid, ethylene, and jasmonic acid ( Norman-Setterblad et al ., 2000 ; Potter et al ., 1993 ; Reymond et al ., 2000 ; Thomma et al ., 1998 ; van Wees et al ., 1999 ) and is thus a good reporter gene with which to investigate the interaction of electrophiles with these well-established signals.	145101545:11134	2	1	Public
Regulation	ROT3 ---> response to light	ROT3/CYP90C1 positively regulates hypocotyl elongation in response to light signals via the biosynthesis of BRs To understand the differential roles of ROT3/CYP90C1 and CYP90D1 in photomorphogenesis, the growth of hypocotyls of wild type, rot3-1 , cyp90d1 , and rot3-4 cyp90d1 double-mutant plants under different light conditions was analyzed in mutant strains.	145102152:11078	2	1	Public
Regulation	AP22.11 ---> morphogenesis	Comparable pictures of the wild type and shv3 are shown in Fig 2 , tip1-1 and scn1-1 in Fig 3 , and cen2-1 in Fig 4 . * DISCUSSION *TOP *ABSTRACT *INTRODUCTION *RESULTS * DISCUSSION *METHODS *REFERENCES Eight New Genes Affecting Root Hair Morphogenesis In a large, visual screen, we identified 29 new mutants and eight new loci involved in root hair morphogenesis.	11041890:10164	2	1	Public
Regulation	FLS2 ---> pathogen interaction	Some receptor-like kinases (RLKs) with eLRRs also confer pathogen recognition (e.g., FLS2 and Xa21), whereas others act in perception of steroid or peptide hormones (e.g., BRI1, PSKR, and SR160) or play a role in other developmental processes, such as meristem development, stem elongation, abscission, pollination, and nodulation (e.g., CLV1, ER, HAESA, LePRK, and SYMRK).	15722474:10041	2	1	Public
Regulation	F8F6.230 ---> plant defense	Our data suggest a role for PICBP in Ca2+-mediated defense signaling and cell-death.	12825696:11	2	1	Public
Regulation	at5g53700 ---> ACS	Phosphorylation of ACS2/ACS6 by MPK6 stabilizes the ACS proteins in vivo, which leads to elevated levels of cellular ACS activity, ethylene production, and ethylene-induced phenotypes.	15539472:10046	2	1	Public
Regulation	AT5G03730 ---> cell fate	Mutants such as ctr1 , rhd6 , and axr2 also indicate the possible involvement of hormone-related mechanisms(especially auxin and ethylene) in cell fate specification (Wilson etal., 1990 ; Kieber et al., 1993 ; Masucci and Schiefelbein, 1994 ;Tanimoto et al., 1995 , 1996 ).	11706192:10026	2	1	Public
Regulation	saline ---> growth rate	Similar injections of safflower oil or isotonic saline had no effect on tumor growth rate.	197460:2	2	1	Public
Regulation	at2g14605 ---> germination	Vesicular trafficking and vacuolar sorting are processes important in seed germination and pollen tube elongation, and we have identified one synaptobrevin family gene, locus AT2G32670, that has shared expression in seed and pollen and a likely homolog expressed in spores.	15965014:10165	2	1	Public
Regulation	MWI23.21 ---> photosynthesis	This pattern of Elip expression might result from a lower requirement for the photoprotection of the photosynthetic apparatus with increasing plant age, especially after seed formation.	144100714:11145	2	1	Public
Regulation	F6N18.4 ---> regulation of signal transduction	This finding suggests that AtMYC2 and AtMYB2 function as transcriptional activators in ABA signal transduction in seeds as well as in vegetative tissue.	12509522:10261	2	1	Public
Regulation	FIL ---> flower development	These data suggest that the FIL and REV genes are required for an early step of flower formation, possibly for the establishment of a flower-forming domain within the floral primordium.	10331982:3	2	2	Public
Regulation	CDPK ---> at5g53700	The identified CDPK phosphorylation site in LeACS2 is conserved in most ACS members, including Arabidopsis ACS2 and ACS6.	15539472:10297	2	1	Public
Regulation	calmodulin ---> actin	These results indicate that extracellular CaM causes elevation of [Ca2+]cyt in guard cells, subsequently resulting in disruption of actin filaments and finally leading to guard cells closure.	15623158:8	2	2	Public
Regulation	RPS6K ---> aba metabolism	Jonak et al. (1996) have also suggested that the SAMK pathway may induce ABA synthesis by activating synthetic enzymes either directly or via induction of ABA synthesis genes.	144100299:11189	2	1	Public
Regulation	F27G20.7 ---> cell fate	Members of the YABBY gene family and both KANADI1 ( KAN1 ) and KAN2 promote abaxial cell fate in Arabidopsis leaves,whereas dominant mutations in both PHABULOSA and PHAVOLUTA transform abaxial leaf fates to adaxial(Siegfried et al., 1999 ; Eshed et al.,2001 ; Kerstetter et al., 2001 ; McConnellet al., 2001 ).	12692326:10187	2	1	Public
Regulation	FWA ---> flower development	One of these somehow acts together with FWA to repress flower development.	10852935:10287	2	2	Public
Regulation	moa2.4 ---> ion transport	However, in the presence of LiCl, a salt commonly used at low concentrations to discriminate between ionic toxicity and osmotic effects of nutrient media (Rus et al., 2001 ), sto1 was remarkably impaired in its normal growth ( Fig. 3 ), indicating that the sto1 seedlings are hypersensitive to Li + ions, possibly by the altered activity of an ion transport system specific to Li + or to an alterati…	15466233:10073	2	1	Public
Regulation	T14P4.11 ---> embryogenesis	The gametophytic maternal effect mutant medea (mea) shows aberrant growth regulation during embryogenesis in Arabidopsis thaliana.	9545225:0	2	46	Public
Regulation	at1g23930 ---> growth rate	Additional effects of the psad1-1 mutation include a decrease in growth rate under greenhouse conditions and downregulation of the mRNA expression of most genes involved in the light phase of photosynthesis.	14996217:5	2	2	Public
Regulation	JA ---> CORI1	Interestingly, downregulation of AtCLH1 resulted in increased susceptibility to A. brassicicola, resistance to which requires jasmonate signaling.	15598807:6	2	1	Public
Regulation	AT4G22200 ---> acidification	Electrophysiological characterization (macroscopic and single-channel currents) of AKT2 in both Xenopus oocytes and COS cells revealed a unique gating mode and sensitivity to pH (weak inward rectification, inhibition, and increased rectification upon internal or external acidification), suggesting that AKT2 has enough functional plasticity to perform different functions in phloem tissue of source…	10852932:5	2	5	Public
Regulation	SHI ---> regulation of signal transduction	Molecular studies of mutants impaired in GA responses indicate that GA signal transduction is mediated by negative regulators including SPY , GAI , RGA and SHI ( Fridborg et al . 1999 ; Jacobsen et al . 1996 ; Peng et al . 1997 ; Silverstone et al . 1998 ; Thornton et al . 1999 ).	145100726:11169	2	1	Public
Regulation	FLS2 ---> immune response	FRK1 was originally described as a component of the flagellin-associated signalling pathway of the plant innate immune response regulated by FLS2 ( Asai et al ., 2002 ) and hence a PAMP responsive gene.	145101490:11060	2	1	Public
Regulation	AtMYB ---> trichome yield	These results indicate that this intronic MYB motif of GL1 -related MYB genes plays a role in regulating trichome production.	15316114:10154	2	1	Public
Regulation	HLQ ---> morphogenesis	We isolated two novel single-gene nuclear mutants, harlequin (hlq) and short blue root (sbr), that ectopically express Dc3-GUS in roots and have pleiotropic effects on morphogenesis.	12008902:7	2	1	Public
Regulation	MGL6.1 ---> plant defense	This study suggests that AtEBP does not seem to interact with EIN3 and that AtEBP regulates the expression levels of several plant defense genes such as PDF1.2 and GST6 as indicated by white arrow.	15980186:10195	2	3	Public
Regulation	F6N18.4 ---> Plant yield	Because jai1 disrupts the developmental program leading to normal seed and fruit production, it is possible that the absence of fruit trichomes is a pleiotropic effect of abnormal fruit development.	14688297:10293	2	1	Public
Regulation	water --+> leaf senescence	In addition to lack of light, insufficient nutrients and water can induce premature leaf senescence ( Gan and Amasino, 1997 ; Rosenow et al. , 1983 ).	145102075:11021	2	1	Public
Regulation	P5CS1 ---> growth rate	However, in the presence of toxic concentrations of Cd (100 µM), mothbean P5CS transgenic cells (P5CS-1) had as much as a 1.5-fold increased growth rate relative to wild-type cells ( Figure 1B ).	12417705:10050	2	1	Public
Regulation	ethylene ---> MRB17.8	Despite the genetic evidence that the receptors arenegatively regulated by the ethylene signal (Hua and Meyerowitz, 1998 ),the biochemical mechanism of their action, such as modulation of Hisprotein kinase activity by ethylene binding, is still unclear.	12068096:10127	2	2	Public
Regulation	F6N18.4 ---> hypocotyl growth	Because the loss of function of AtMYC2 leads to enhanced sensitivity to BL irradiation, we examined whether an increased level of AtMYC2 leads to reduced inhibition in hypocotyl elongation.	15923349:10165	2	1	Public
Regulation	F6N18.4 ---> root development	These results further demonstrate that AtMYC2 acts as a positive regulator of lateral root formation.	15923349:10162	2	1	Public
Regulation	BANYULS ---> fertilization	One hypothesis to explain this situation would be that Pro BAN activation in region 2/div+ cells requires the presence of an additional activator or the repression of a negative regulator, which would be induced by fertilization.	14555692:10281	2	2	Public
Regulation	arca ---> leaf morphology	We conclude that ecotypes 203 and 760 differed in aspects of their auxin homeostasis and that this wasreflected as auxin-dependent changes in leaf structure (Fig. 2 ),differential sensitivity to externally added synthetic auxins (Fig. 3 ),and altered levels of free and conjugated auxin (Table I ).	11457952:10128	2	1	Public
Regulation	auxin ---> ICK2	When the developmental signal, auxin, is absent, the pericycle activation is prevented by KRP2, and upon the auxin signal, pericycle activation becomes possible via the downregulation of KRP2 .	12368490:10231	2	2	Public
Regulation	at5g28655 ---> salinity response	AD06C08/unknown and VSP2 are postulated to be effectors of salt tolerance whereas CCR1, SAMT, COR6.6/KIN2, and STZ are determinants that must be negatively regulated during salt adaptation.	11351099:6	2	1	Public
Regulation	JA ---> AT2G19990	However, JA responses are not restored in the sfd2 ssi2 npr1 and sfd4 ssi2 npr1 mutants, yet ssi2 -conferred NPR1-independent PR1 expression is suppressed in these plants, arguing against JA signaling per se affecting PR1 expression in the ssi2 mutant.	14507997:10261	2	3	Public
Regulation	EMB 212 ---> cell fate	For example, LEC1 is required to maintain suspensor cell fate, to specify cotyledon identity in the early morphogenesis phase, and to initiate and/or maintain the maturation phase and inhibit precocious germination late in embryogenesis (Meinke, 1992 ; Meinke et al., 1994 ; West et al., 1994 ; Parcy et al., 1997 ; Lotan et al., 1998 ; Vicient et al., 2000 ).	12509518:10039	2	1	Public
Regulation	T1F15.4 ---> cell expansion	Novel mutations in the RSW1 and KNOPF genes were identified in a large-scale screen for mutations that affect cell expansion in early Arabidopsis embryos.	11901167:0	2	1	Public
Regulation	T1B8.5 ---> plant defense	Together with two other nodulins, ENOD16 and ENOD20 (Greene etal., 1998 ), corresponding to nodule-specific TC40417 and TC28429, theseproteins contain a copper-binding domain characteristic of a group ofplant phytocyanins proposed to be involved in primary defense response(Nersissian et al., 1998 ).	12376622:10117	2	1	Public
Regulation	AT2G27550 ---> inflorescence morphology	Overexpression of RCN1 and RCN2 , rice TERMINAL FLOWER 1 / CENTRORADIALIS homologs, confers delay of phase transition and altered panicle morphology in rice.	12897263:10302	2	3	Public
Regulation	PHB ---> leaf morphology	In plant systems, the StART domain was found in the homeodomain HD-ZIP family of putative transcription factors such as PHABULOSA (ATHB14) and GLABRA2, which are involved in leaf morphogenesis and trichome and root hair development, respectively (Ponting and Aravind, 1999 ; Schrick et al., 2004b ).	16040657:10045	2	1	Public
Regulation	BL ---| CYCD3	Okadaic acid (OA), a protein phosphatase inhibitor, showed no inhibition of CycD3 induction by BL ( Figure 6a ).	145100884:11066	2	1	Public
Regulation	ADC2 ---> plant growth	These results indicate that the ADC2 overexpressor lines are GA-deficient, and suggest that this deficiency is responsible for some of the phenotypic alterations (reduction in plant height and flowering delay) observed in these plants.	145102300:11098	2	1	Public
Regulation	F6N18.4 ---> pathogen interaction	These results highlight the existence of two branches in the JA signaling pathway, antagonistically regulated by AtMYC2 and ERF1, that are coincident with the alternative responses activated by JA and ET to two different sets of stresses, namely pathogen attack and wounding.	15208388:9	2	1	Public
Regulation	APETALA 3 ---> flower development	Nap3 is a tobacco homolog of the Arabidopsis APETALA3 ( AP3 ) gene (C.D. Day and V.F. Irish, personal communication), which plays an important role in floral development in that species.	10590161:10141	2	10	Public
Regulation	AT3G61890 ---> differentiation	Treatment of plants with ABA or water deficit conditions caused the activity of ATHB12 to increase in the inflorescence stem, the flower organs and the leaves, and to expand into the vasculature of roots and the differentiation/elongation zone of root tips.	15604708:6	2	1	Public
Regulation	rpt1a ---> leaf senescence	Expression of some of the genes encoding proteasome constituent proteins (At1g53750) also increased during the advance of leaf senescence.	145101730:11068	2	1	Public
Regulation	calmodulin ---> at1g18210	The present research also demonstrates senescence-induced expression of the genes encoding a calmodulin-regulated ion channel (At5g54250) and calcium-binding protein (At1g18210).	145101730:11129	2	1	Public
Regulation	glycerol ---| root growth	Glycerol was found to inhibit root growth at concentrations above 5 m m ( Figure 1a ).	145101812:11044	2	1	Public
Regulation	AT3G24503 ---> rosette	To examine the impact of the ref1 mutation throughout development, sinapoylmalate and sinapoylcholine content was determined in rosette leaves and siliques of ref1-1 , ref1-2 , and wild-type plants at various stages of the plant life cycle.	14729911:10060	2	1	Public
Regulation	CYP74A --+> plant defense	Active oxygen species (AOS) are responsible for triggering defense responses in plants.	12615943:0	2	14	Public
Regulation	JA ---> ADC2	This differentbehavior may be due to the dual regulation of ADC2 by ABAand JA signaling pathways.	12428010:10171	2	1	Public
Regulation	ABA --+> leaf senescence	ABA also induces leaf abscission, flower senescence, and leaf senescence (Zeevaart and Creelman, 1988 ).	11487692:10034	2	1	Public
Regulation	T3A4.10 ---> stomata density	Similarly, mutations in the KCS and FDH or HIC (Gray et al., 2000 ) genes result in alteration of stomatal density and trichome number, respectively.	15319479:10240	2	1	Public
Regulation	CYP74A ---> necrosis	Thus, in clone 388, it ispossible that more ozone enters the mesophyll and generates more AOS,resulting in more tissue necrosis.	9847098:10253	2	1	Public
Regulation	PSAA ---> photosynthesis	In the presence ofjasmonates, the synthesis of Rubisco as well as the synthesis of otherchloroplast proteins that are involved in photosynthesis(light-harvesting chlorophyll-protein complexes, psaA,psaB) is immediately decreased by negative control oftranslation as the transcript levels remain constant.	11027731:10033	2	3	Public
Regulation	synthase ---> secondary metabolism	Over 30 cDNAs encoding plant terpenoid synthases involved in primary and secondary metabolism have been cloned and characterized.	11404343:2	2	8	Public
Regulation	BUM1 ---> hypersensitive response	Interestingly, our results also demonstrate that RPW8 -mediated SHL, HR, and mildew resistance involve environmentally sensitive mechanisms.	12509520:10046	2	1	Public
Regulation	oxygen --+> stomata density	Low oxygen treatments of 2.5 kPa significantly increased leaf and mesophyll thickness ( Table 1 ) and stomatal density ( Fig. 4 ) in Arabidopsis .	144100444:11091	2	1	Public
Regulation	F6N18.4 ---> root growth	Cotyledon tissue was obtained from jai1-1 homozygotes that were grown on sterile filter paper and selected from an F2 population using the root growth inhibition assay described above.	14688297:10408	2	1	Public
Regulation	T14P4.11 ---> cell division	Nevertheless, a picture is emerging in which the MEA gene, first expressed in the female gametophyte, controls the proper balance of cell division in the embryo and in the endosperm, and in which only maternal copies of the gene are required for the completion of seed development.	10760236:10038	2	1	Public
Regulation	brassinolide ---| ROT3	Figure 4 shows that expressions of four BR-specific biosynthesis genes, DWF4 , CPD , BR6ox1 , and ROT3 , were reduced by 0.1 µ M BL treatment.	15908602:10090	2	2	Public
Regulation	F16F4.6 ---> cell expansion	WAKs Are Involved in Leaf Cell Expansion WAK1 and WAK2 were increasingly expressed in leaves as the leaves expanded.	11226187:10165	2	1	Public
Regulation	AT3G03450 ---> root growth	The fact that ACC-grown gai-t6 rga-24 plants did not have roots as long as wild-type plants grown in the absence of ACC ( Figure 1A ) shows either that additional DELLA proteins (RGL1, RGL2, and RGL3) (Lee et al., 2002 ) mediate the effect of ethylene on root growth or that, in addition to the DELLA protein pathway of root growth inhibition, ethylene also inhibits root growth via a DELLA protein-…	14615596:10064	2	1	Public
Regulation	SUPERMAN ---> Plant development	To calibrate the results obtained, a number of other genes, such as those coding for the two MAP3Kepsilons and the two MAP4Kalphas, as well as the stress response marker RD29A; the small subunit of the Rubisco photosynthetic enzyme Ats1A; the MEDEA chromatin remodeling factor; and the SCARECROW, ASYMMETRIC LEAVES 1, and SUPERMAN transcription factors all involved in key steps of plant development…	12376626:4	2	1	Public
Regulation	epoxidase ---> aba metabolism	Abscisic acid (ABA) catabolism in plants is primarily regulated by ABA 8'-hydroxylase, which is a cytochrome P450 (P450).	15882944:2	2	4	Public
Regulation	at1g12010 ---> regulation of signal transduction	Even though SIMK, MMK2, MMK3, and SAMK are also activated by CdCl 2 , copper- and cadmium-induced stress appear to be mediated by distinct signal transduction pathways ( Fig. 7 ).	15448198:10171	2	1	Public
Regulation	MT2B ---> plant defense	Taken together, these results suggest that the down-regulation of OsMT2b expression is involved in defense signaling.	15220467:10104	2	1	Public
Regulation	synthase ---> plant defense	An ( E )- ? -caryophyllene synthase from Artemisia annua has been shown to be up-regulated by mechanical wounding and a fungal elicitor and was suggested to be involved in plant defense although its specific function remains unknown (Cai et al., 2002 ).	15310834:10187	2	5	Public
Regulation	CYP74A ---> plant growth	On theother hand, AOS also play a positive role in plant growth anddevelopment.	10482675:10030	2	1	Public
Regulation	SUPERMAN ---> morphogenesis	This so-called late expression is thought to be responsible for SUP function in the morphogenesis of ovules.	15020746:10037	2	2	Public
Regulation	CYP74A ---> mutagenesis	Site-Directed Mutagenesis of LeAOS Mutagenesis of LeAOS was carried out using theTransformer Site-Directed Mutagenesis Kit from CLONTECH Laboratories(Palo Alto, CA).	11154338:10264	2	1	Public
Regulation	at5g48657 ---> trichome yield	Gibberellin has already been shown to play a role in constitutive trichome production in Arabidopsis, and in this issue, Traw and Bergelson ( pp. 1367?1375 ) demonstrate that two plant defense-related chemicals, notably jasmonic acid and salicylic acid, also influence trichome production.	146103198:11034	2	1	Public
Regulation	F28F4.1 ---> shoot development	According to the Affymetrix chip analysis, the expression of At3g23290 is upregulated about 4.5-fold during shoot development reaching high levels at 10 days SIM ( Figure 6b ).	145101414:11116	2	1	Public
Regulation	Avr-9 --+> AT2G19990	We showed Avr9-specific induction of PR1, PR2, and Cxc750 defense genes in oilseed rape expressing CJ9.	11551072:5	2	1	Public
Regulation	GLABRA 2 ---> morphogenesis	GL2 is thought to be involved in cell morphogenesis during trichome development, but not in trichome initiation, mainly because gl2 -mutant leaves develop aborted trichomes ( H?lskamp et al ., 1994 ; Rerie et al ., 1994 ).	145101172:11132	2	1	Public
Regulation	AOC4 ---> leaf senescence	Similarly, AOC1 (allene oxide cyclase 1), AOC2, and AOC3 are all up-regulated, whereas AOC4 is down-regulated with the progression of leaf senescence.	11891244:5	2	1	Public
Regulation	Auxins --+> at5g53700	ACS6 is induced by ozone, wounding, auxins, and ethylene (Vahala et al., 1998 ; Tian et al., 2002 ).	15516515:10040	2	1	Public
Regulation	GA ---> ATA20	Gibberellins (GAs), which are tetracyclic diterpenoid growth factors, are essential regulators of many aspects of plant development, including seed germination, stem elongation, flower induction, and anther development.	11701883:10023	2	1	Public
Regulation	CYCD3 ---> differentiation	The results presented here show that CYCD3 promotes the proliferative phase of mitotic cycles and inhibits both endocycles and differentiation, either independently or through its regulation of Rb function.	12509523:10251	2	3	Public
Regulation	FHY2 ---> fruit ripening	DISCUSSION MATERIALS AND METHODS LITERATURE CITED Differential Expression of PHYA in Tomato Fruit Although the expression of all five PHY loci (i.e. PHYA , PHYB1 , PHYB2 , PHYE ,and PHYF ) in tomato fruit was investigated, substantial differential expression during ripening was observed only for the PHYA locus (Fig. 1 ).	10806253:10040	2	1	Public
Regulation	T6A9.4 ---> de-etiolation	Our physiological experiments indicate that the control of HFR1 protein abundance is important for a normal de-etiolation response.	15620659:11	2	4	Public
Regulation	DET1 ---> fruit development	Parameters of Vegetative Growth and Silique Development Flowering det1 abi3 plants essentially resembled det1 plants: they were small and had lost apical dominance ( Figure 1J ).	10634906:10179	2	2	Public
Regulation	SHI ---> flowering	A slightly stronger response in shi would then be sufficient to induce flowering if GA levels are increased artificially.	10368174:10209	2	2	Public
Regulation	PSBD ---> blue light signaling pathway	This study shows that transcription of Arabidopsis psbD is mediated by a BLRP and suggests that psbD genes in other land plants are regulated by a common blue-light-signaling pathway.	9306699:6	2	1	Public
Regulation	F6N18.4 ---> plant defense	The first group includes genes involved in defense responses against pathogens and is repressed by AtMYC2.	15208388:5	2	4	Public
Regulation	AT5G01810 ---> plant growth	Reduced expression of Arabidopsis PKS3 by RNAi causes ABA hypersensitivity in seed germination, seedling growth, and stomatal closure.	15994908:10239	2	1	Public
Regulation	GA ---> SHI	Ifthe shi mutant is not insensitive to the GA signal per se,we expect the shi mutant to be sensitive to reductions inendogenous GA levels.	11706176:10151	2	1	Public
Regulation	F10M10.2 ---> stamen development	However, because the reduction was observed after an increased number of PCR cycles, the interpretation of a role of ASK11 / 12 in stamen development must be regarded as tentative.	12970487:10318	2	1	Public
Regulation	T14P4.11 ---> disease resistance	The highly localized pathogen-induced expression of fis1 makes the promoter of this gene ideal for expressing synthetic disease resistance genes because these gene products will be specifically targeted to the sites of rust infection.	12011348:10235	2	1	Public
Regulation	lox1 ---> leaf senescence	In contrast, the cytoplasmic LOX1 is strongly activated during leaf senescence (Fig. 4 A),and is likely to be responsible for the increased JA production in senescing Arabidopsis leaves (Table I ), although it is not known if thetranscribed LOX1 is translated to active enzyme.	11891244:10137	2	1	Public
Regulation	SHI ---> salinity response	The Plant Cell, Vol. 14, 575-588, March 2002, Copyright © 2002, American Society of Plant Biologists The Arabidopsis salt overly sensitive 4 Mutants Uncover a Critical Role for Vitamin B6 in Plant Salt Tolerance Huazhong Shi , Liming Xiong , Becky Stevenson , Tiegang Lu and Jian-Kang Zhu 1 Department of Plant Sciences, University of Arizona, Tucson, Arizona 85721 1 To whom correspondence should b…	11910005:10007	2	1	Public
Regulation	AT1G22710 --+> Plant yield	Expressing the PI II-suc2 gene in potato tuber, as a sink tissue, increased individual tuber fresh weight up to threefold, decreased tuber number per plant and increased total tuber yield up to 30%.	145100267:11048	2	1	Public
Regulation	T3A4.10 ---> stomata development	The HIC signaling pathway links CO 2 perception to stomatal development.	12724542:10451	2	1	Public
Regulation	ROT3 ---> photomorphogenesis	ROT3/CYP90C1 positively regulates hypocotyl elongation in response to light signals via the biosynthesis of BRs To understand the differential roles of ROT3/CYP90C1 and CYP90D1 in photomorphogenesis, the growth of hypocotyls of wild type, rot3-1 , cyp90d1 , and rot3-4 cyp90d1 double-mutant plants under different light conditions was analyzed in mutant strains.	145102152:11078	2	1	Public
Regulation	at1g21980 ---> regulation of signal transduction	It is possible, therefore, that AtPIP5K1 is involved in the signal transduction pathways for water stress responses in higher plants.	145100218:11069	2	2	Public
Regulation	NIM1 ---> regulation of cell size	In addition to the constitutive defense phenotypes, agd2 shows alterations in cell size and a low level of spontaneous cell death which is partially suppressed by the loss of NPR1 function.	145101039:11090	2	1	Public
Regulation	T6J4.2 ---> rosette	Overexpressing RAV1 in Arabidopsis results in a retardation of lateral root and rosette leaf development, and the underexpression causes an earlier flowering phenotype, implying that RAV1 may function as a negative regulatory component of growth and development.	15040885:3	2	1	Public
Regulation	F5K7.19 ---> flowering	Whole Inflorescence Jasmonic Acid Rescue Experiments Inflorescences of recently flowering delayed dehiscence1 and wild-type plants were tagged, and all flowers with emerged petals were removed.	10899973:10492	2	1	Public
Regulation	HPT ---> phosphorelay	In general, an HPt factor acts as an intermediate in a given multistep His-to-Asp phosphorelay.	14981318:2	2	2	Public
Regulation	T7O23.19 ---> transmembrane potential	Expression of AAP1 and AAP5 in Xenopus oocytes revealed that transport activity depends on both membrane potential and proton gradient across the plasma membrane ( Boorer and Fischer, 1997 ; Boorer et al ., 1996 ).	145101203:11050	2	1	Public
Regulation	lox1 ---> fruit development	This article is cited by the following articles in Blackwell Synergy and CrossRef The barley Lox1 gene is expressed during grain development and germination Lox1 gene transcript levels in the developing and germinating grain were followed by Northern blot analysis ( Fig. 1 ).	145100205:11022	2	1	Public
Regulation	CPR22 ---> disease resistance	High RH suppresses cpr22 -mediated disease resistance, which is dependent on NDR1 ( Yoshioka et al. , 2001 ) and also ssi4 -, RPW8.1 - and RPW8.2 -induced defense responses, which require EDS1 (this paper; Xiao et al. , 2003 ).	145102001:11134	2	1	Public
Regulation	AT1G22710 ---> flowering	At this stage, development was arrested,without flower induction for longer than 12 months.a NtSUT1-35S 55* was slightly less affected, alsoretarded in growth but eventually flowering and setting seeds (data notshown).	9733526:10121	2	3	Public
Regulation	F14O23.7 ---> pathogenesis	Low-humidity-grown cpn1-1 mutants also exhibited morphological abnormalities, increased resistance to virulent strains of Pseudomonas syringae and Peronospora parasitica, and constitutive expression of pathogenesis-related (PR) genes.	11595798:5	2	1	Public
Regulation	K15O15.1 ---> morphogenesis	In contrast to ARF3 , 5 and 7 that regulate the sensitivity to auxin in morphogenesis and tropic responses ( Mattson et al. , 2003 ; Nemhauser et al. , 2000 ; Stowe-Evans et al. , 1998 ; Watahiki and Yamamoto, 1997 ), ARF8 appears to be specifically involved in the regulation of auxin level.	145102034:11118	2	1	Public
Regulation	AT2G19990 ---> disease resistance	The high SA level is partly required for the ssi2 -conferred PR1 expression and enhanced disease resistance; ssi2 -conferred PR1 expression and enhanced disease resistance is depressed in ssi2 nahG and ssi2 eds5 plants (Shah et al., 2001 ; A. Nandi and J. Shah, unpublished data).	14729910:10040	2	1	Public
Regulation	RPS6K ---> transmembrane potential	Volume 42 Page 798 - June 2005 doi:10.1111/j.1365-313X.2005.02415.x Volume 42 Issue 6 Identification of a putative voltage-gated Ca 2+ channel as a key regulator of elicitor-induced hypersensitive cell death and mitogen-activated protein kinase activation in rice Takamitsu Kurusu 1,2 , Toshikazu Yagala 1 , Akio Miyao 3 , Hirohiko Hirochika 3 and Kazuyuki Kuchitsu 1,2,4, * Summary Elicitor-trigger…	145102241:11003	2	1	Public
Regulation	at1g67950 ---> lignification	The role of CCR1 in lignification has clearly been established through the irx4 (irregular xylem) mutant characterization (Jones et al., 2001 ).	14612585:10210	2	2	Public
Regulation	ABA --+> ATHB-7	We have previously reported on the isolation and characterization of the Arabidopsis homeodomain-leucine zipper (HD-Zip) transcription factor gene ATHB7 ( S?derman et al . 1994 ), which is induced by water-deficit conditions as well as by ABA ( S?derman, Mattsson & Engstr?m 1996 ).	144100790:11034	2	1	Public
Regulation	saline --+> AT4G25100	NaCl enhanced the steady-state transcript levels of SodA, SodB , and SodCc , although the total SOD activity actually diminished.	144100169:11122	2	1	Public
Regulation	RPS6K ---> regulation of cell size	Deletion of the D. melanogaster S6 kinase homolog generated a dwarfed fly phenotype caused by a general reduction of cell size rather than cell number (Montagne et al., 1999 ).	15064379:10039	2	2	Public
Regulation	synthase ---> leaf morphology	However, downregulating Ins(3)P synthase in potato plants depleted myo -inositol and resulted in smaller tubers, altered leaf morphology, reduced apical dominance, reduced galactinol and raffinose contents, increased hexose phosphates, and more sucrose and starch ( Keller et al. , 1998 ).	145102232:11190	2	1	Public
Regulation	F10A8.6 --+> at1g02930	In our present study, in addition to the TT19 gene, two other genes, At1g02930 and At1g02940 , located adjacently in chromosome 1 were induced by PAP1 expression.	145102191:11156	2	1	Public
Regulation	synthase ---> g1 phase	Incucumber, ( E )-nerolidol synthase activity increased frombeing undetectable in control leaves to 10.7 nmolh -1 g -1 (fresh weight) inspider mite-infested leaves (Table I ).	10482672:10123	2	3	Public
Regulation	AsA ---> mutagenesis	In addition to genetically defining the first locus involved in AsA biosynthesis, this work highlights the power of using traditional mutagenesis techniques coupled with the Arabidopsis Genome Initiative to rapidly clone physiologically important genes.	10097187:7	2	1	Public
Regulation	T6A9.4 ---> regulation of signal transduction	HFR1 encodes an atypical bHLH protein that acts in phytochrome A signal transduction.	15659636:10342	2	13	Public
Regulation	AHB1 ---> cell survival	Plants overexpressing AHb1 were found to survive to hypoxic treatment that killed wild-type plants, and the increased survival was parallel with increases in the weights of roots and shoots (Hunt et al., 2002 ).	15367716:10166	2	1	Public
Regulation	SHI ---> stomata aperture	New Phytologist 170 :3, 523-536 ? Wu-Liang SHI , Xin LIU , Wen-Suo JIA and Shu-Qiu ZHANG . (2005) Protein Tyrosine Phosphatases Mediate the Signaling Pathway of Stomatal Closure of Vicia faba L..	145100310:11264	2	2	Public
Regulation	SHI ---> plant growth	Harberd * Department of Molecular Genetics, John Innes Centre, Colney Lane,Norwich NR4 7UJ, United Kingdom (R.J.C., N.P.H.); and Laboratory forPlant Hormone Function, Frontier Research Program (Y.K.), and PlantFunction Laboratory (H.S.), The Institute of Physical and ChemicalResearch (RIKEN), Wako-shi, Saitama 351-01, Japan ABSTRACT Top Abstract Introduction Methods Results Discussion References …	9701576:10016	2	1	Public
Regulation	ATDAD1 ---> leaf senescence	However, the dad1-2 allele also shows delayed leaf senescence without any alteration in flowering time.	15705953:10294	2	2	Public
Regulation	AT3G46020 ---> cell growth	Cell Res. 257 , 272-280. genCitLink(16, 'b75', '10.1006%252Fexcr.2000.4886'); genCitLink(8, 'b75', '10837141'); genCitLink(128, 'b75', '000087566500006'); genSfxLinks('b75', '%3F%26aulast%3DNicol%26aufirst%3DS.M.%26stitle%3DExp.%2BCell%2BRes.%26volume%3D257%26spage%3D272%26id%3Ddoi%3A10.1006%2Fexcr.2000.4886') ? Nishiyama, H., Itoh, K., Kaneko, Y., Kishishita, M., Yoshida, O. and Fujita, J. (1997…	145101916:11350	2	1	Public
Regulation	ATNRT1 --+> stomata aperture	At the cellular level, chl1 mutants showed reduced nitrate accumulation in guard cells during stomatal opening and failed to show nitrate-induced depolarization of guard cells.	12509525:6	2	4	Public
Regulation	synthase ---> plant growth	Suc-phosphate synthase (SPS) is a key regulatory enzyme in the pathway of Suc biosynthesis and has been linked to quantitative trait loci controlling plant growth and yield.	15247374:0	2	2	Public
Regulation	ABA --+> OST1	OST1 is an ABA-activated protein kinase, an ortholog of the V. faba Ca 2+ -independent ABA-activated protein kinase (Li et al., 2000 ).	15064385:10045	2	2	Public
Regulation	IAA24 ---> meristem development	MP ( ARF5 ) has been shown to mediate root meristem formation (Berleth and J?rgens, 1993 ).	16006581:10159	2	1	Public
Regulation	APETALA 3 ---> proliferation	The presence of additional floral whorls in flowers ectopically expressing APETALA3 and PISTILLATA and the rescue of missing organs in class A mutants by ectopic B function suggest that APETALA3 and PISTILLATA play an additional role in proliferation of the floral meristem.	8565821:5	2	1	Public
Regulation	RPT2 ---> stomata aperture	Genetic and physiological analyses indicate that RPT2 is a possible partner of phot1 in stomatal opening, although NPH3 does not function in phototropin signaling.	15031408:10200	2	1	Public
Regulation	at2g24440 --+> AT4G22200	At2g24440 produced two 5' assemblies(Tmp5-1 and Tmp5-2) and one 3' assembly (Tmp 3-1).	12481096:10137	2	1	Public
Regulation	AT1G69530 ---> fruit ripening	Fruit in which Exp1 protein accumulation was suppressed to 3% that of wild-type levels were firmer than controls throughout ripening.	10559444:1	2	1	Public
Regulation	ANNAT4 ---> germination	Both annAt1 and annAt4 exhibited defective germination in the presence of ABA ( Figure 8 ).	15161963:10221	2	1	Public
Regulation	at1g67950 ---> salinity response	AD06C08/unknown and VSP2 are postulated to be effectors of salt tolerance whereas CCR1, SAMT, COR6.6/KIN2, and STZ are determinants that must be negatively regulated during salt adaptation.	11351099:6	2	1	Public
Regulation	PHB ---> programmed cell death	Analysis of green fluorescent protein fusions indicated that rice PHB (OsPHB1) was targeted to mitochondria as found in yeast and mammals, suggesting a possibility that PHB is involved in defense response and/or programmed cell death through the mitochondrial function.	12913143:5	2	1	Public
Regulation	AT5G53950 ---> regeneration	This conclusion was consistent with the fact that overexpression of CUC1 or CUC2 can activate shoot regeneration from calli of wild-type plants but not from stm calli ( Daimon et al ., 2003 ).	145101735:11148	2	1	Public
Regulation	T20H2.12 ---> actin	In this study, we showed that DN-rop2 expression disrupted fine tip F-actin, whereas CA-rop2 expression caused the formation of an extensive actin network in Arabidopsis root hairs, suggesting that the formation of tip actin in root hairs is controlled by localized Rop activity, as in pollen tubes.	11971133:10280	2	1	Public
Regulation	AT5G53950 ---> flower development	The analysis of transgenic plants that either overexpress miR164a or miR164b or express a miRNA-resistant version of CUC1 or CUC2 has shown that miRNA regulation of CUC1 and CUC2 is necessary for normal flower development.	15723790:3	2	1	Public
Regulation	ZLL ---> cell division	This phenotype correlates with a loss of cell number coordination between the two surfaces of the blade, indicating that ectopic PNH can cause changes in cell division rates.	12468725:4	2	1	Public
Regulation	synthase ---> flower development	Inhibition of flower formation by antisense repression of mitochondrial citrate synthase in transgenic potato plants leads to specific disintegration of the ovary tissues of flowers.	12566584:10494	2	9	Public
Regulation	nitrogen ---> root growth	Indeed, Stitt (1993 ), using a model system of nitrogen-limited tobacco seedlings, demonstrated that 'excess' photosynthetic nitrogen is reallocated to root growth following carbohydrate-induced acclimation.	144100018:11084	2	1	Public
Regulation	oxygen ---> cell expansion	This indicates that NADPH oxidases control development by making ROS that regulate plant cell expansion through the activation of Ca2+ channels.	12660786:7	2	1	Public
Regulation	auxin ---> acidification	Auxin increases plasma membrane proton ATPase activity ( Hager et al . 1991 ), a process that results in acidification of the apoplast ( Rayle & Cleland 1977 ).	145100304:11130	2	1	Public
Regulation	AT3G03450 ---> germination	Previous studies provided evidence that RGL2 and possibly RGL1 control seed germination.	15173565:6	2	11	Public
Regulation	CYP74A ---> pathogen interaction	Most importantly the simultaneous generation of NO and AOS in the same cell appears to be required for cell death in plant-pathogen interactions (Delledonne et al., 1998 ).	10938348:10227	2	2	Public
Regulation	CaMV 35S --+> T17M13.2	Using a strong promoter, CaMV 35S, we increased the expression level of Arabidopsis plantacyanin in Arabidopsis pistils.	15908590:10211	2	1	Public
Regulation	T14P4.11 ---> fertilization	The paternal copy of MEA was activated after fertilization, because the CaMV promoter drives DME expression in the endosperm.	12468721:10047	2	4	Public
Regulation	NIM1 ---> cell fate	We suggest that SA and NPR1 play broader roles in cell fate control than has previously been understood.	11722764:7	2	2	Public
Regulation	at1g22090 ---> secondary metabolism	Analysis of the evolution of the different enzymatic activities of AOP2 and AOP3 also will suggest a means to study the generation of novel enzymatic activities involved in secondary metabolism through gene duplication. * METHODS *TOP *ABSTRACT *INTRODUCTION *RESULTS	11251105:10249	2	1	Public
Regulation	F14O23.7 ---> necrosis	Abaxial epidermal cell size in HH-grown Col-0 wild-type and cpn1-1 mutant plant leaves was similar and larger than that observed in LH-grown wild-type and cpn1-1 plants ( Figures 1W and 1X ). cpn1-1 Has an Accelerated Hypersensitive Cell Death Response The development of necrotic lesions in cpn1-1 plants implies that the cpn1-1 mutation causes aberrant regulation of cell death.	11595798:10087	2	1	Public
Regulation	K15I22.9 ---> photosynthesis	Plant Mol Biol 28: 505-512 [CrossRef] [ISI] [Medline] Jordi W, Schapendonk A, Davelaar E, Stoopen GM, Pot CS, De Visser R, Van Rhijn JA, Gan S, Amasino RM (2000) Increased cytokinin levels in transgenic P-SAG12-IPT tobacco plants have large direct and indirect effects on leaf senescence, photosynthesis and N partitioning.	12913172:10319	2	4	Public
Regulation	AT1G77120 ---> endosperm development	Both Gpc3 and Adh1 show a marked increase in expression during endosperm development, reaching a maximum 15 days after pollination, but no expression is detected in the leaf.	1717817:8	2	1	Public
Regulation	GPX ---> plant defense	The accumulation of GPX transcripts suggests that reactive oxygen species are involved in the plant response to a mechanical stress.	9654095:2	2	1	Public
Regulation	t30c3.90 ---> shoot growth	We also present evidence that three gibberellins, GA1, GA5, and GA3, have per se activity in stimulating shoot elongation in maize.	11607708:3	2	1	Public
Regulation	ETR2 ---> RNAi	Furthermore, the expression of two genes for ethylene signal transduction, ETR2 and EIN3, increased in these RNAi transgenic plants, whereas the expression of ERF3 was suppressed.	16169685:6	2	1	Public
Regulation	AT3G19070 ---> root growth	Interestingly, spatial profiles of expression for some cell wall related genes appeared to correlate with the profile of accelerating root elongation and changed appropriately under growth-inhibitory water deficit.	15604750:9	2	1	Public
Regulation	PBS ---> photosynthesis	Suc and fructan accumulated in both mesophyll and parenchymatous bundle-sheath (PBS) cells because of the reduced export of sugars from leaves under cooling and to increased photosynthesis under high photon fluence rates.	9847129:2	2	1	Public
Regulation	AT5G19940 ---> Plant development	These data suggest that fibrillin-related proteins fulfil an important function in plant development in relation to environmental constraints.	10758499:10	2	1	Public
Regulation	NDHA ---> RNA splicing	Comparison of the secondary structures of the ndhA intron and intron-second exon intermediate suggests that G pairing prevents editing of site III in transcripts containing the intron and maintains the secondary structure required for splicing.	10666448:5	2	1	Public
Regulation	SOD ---> acidification	The reduced sugar content and SOD activity of eggplant leaves increased, but the pH value decreased with increasing acidity of acid rain.	15943355:2	2	1	Public
Regulation	at1g47470 ---> pathogenesis	The analysis of the rem1 gene should contribute to an understanding of dimorphic growth and pathogenesis in U. maydis.	8324246:9	2	1	Public
Regulation	AT1G77120 ---> budding	In contrast to the differential expression pattern of the 35S promoter, the ADH promoter resulted in equally high expression rates in both fission and budding yeast, comparable to the 35S promoter in S. pombe.	2202523:8	2	1	Public
Regulation	AT1G77120 ---> DNA recombination	The presence of this exceptionally long segment of high LD may be suggestive of selection acting on one of the genes in the vicinity of adh1 or of a locally reduced rate of recombination.	15300382:4	2	1	Public
Regulation	arca ---> plant growth	The observed auxin-dependent regulation comprises a new level of regulation in auxin-induced gene expression and is discussed as a possible feedback mechanism in plant growth control.	12369618:7	2	1	Public
Regulation	kdnase ---> anthesis	During flower petal senescence in the transgenic tobacco, GUS activity increased approximately 6-fold over preanthesis- and anthesis-stage flowers.	12231885:2	2	1	Public
Regulation	PBS ---> apoptosis	In separate experiments, mice were exposed ip to either DMN (5.0 or 100 mg/kg), carbon tetrachloride (CCl4, 0.3 or 1.0 ml/kg), or corresponding PBS/corn oil controls for 6 or 24 h to compare the hepatic mRNA expression of cytokine- and apoptotic-associated genes.	10746953:5	2	1	Public
Regulation	synthase ---> mitosis	On the molecular level, fumonisins inhibit ceramide synthase, and disrupt sphingolipid metabolism and, theoretically, sphingolipid-mediated regulatory processes that influence apoptosis and mitosis.	11359694:10	2	1	Public
Regulation	at1g17030 ---> RNA interference	In this study, we established and analyzed transgenic tobacco (Nicotiana tabacum) plants in which the levels of PsbP or PsbQ were severely down-regulated by the RNA interference technique.	16244145:2	2	1	Public
Regulation	rack ---> Plant embryogenesis	These results suggest that RACK is regulated by Galpha-protein and plays an important role in a basic cellular process as well as in rice embryogenesis and germination.	16152656:10	2	1	Public
Regulation	at5g43035 ---> Plant development	We conclude that CaM binding to GAD is essential for the regulation of GABA and glutamate metabolism, and that regulation of GAD activity is necessary for normal plant development.	8670800:7	2	1	Public
Regulation	rack ---> germination	These results suggest that RACK is regulated by Galpha-protein and plays an important role in a basic cellular process as well as in rice embryogenesis and germination.	16152656:10	2	1	Public
Regulation	superoxide dismutase ---> fruit ripening	The degraded fragments are similar to other digested products of RuBisCO mediated by free radials. (iii) The expression of antioxidant proteins such as superoxide dismutase and peroxidase decline at the early ripening stage.	15712239:10	2	1	Public
MolSynthesis	BANYULS ---> anthocyanins	Mutations in the BANYULS (BAN) gene lead to precocious accumulation of anthocyanins in immature seed coat in Arabidopsis.	10504561:0	2	5	Public
MolSynthesis	BAS1 ---> oxygen	The chloroplast, where CDSP32 and BAS1 are located, is a major site of active oxygen species formation in plants (Smirnoff, 1993 ; Asada, 1994 ).	12084836:10263	2	1	Public
MolSynthesis	SEC14 ---> phosphoinositide	PITPs of both the Sec14 and animal-specific families stimulate phosphoinositide synthesis.	15466235:10307	2	1	Public
MolSynthesis	NIM1 ---> glucosinolate	We found increased GS accumulation in response to insect feeding, which required functional NPR1 and ETR1 but not COI1 or SA.	15923339:5	2	1	Public
MolSynthesis	synthase ---> JA	The rise in jasmonates is accompanied by theexpression of genes coding for an enzyme of JA biosynthesis (alleneoxide synthase) and of a jasmonate-induced protein (JIP23).	12427988:10009	2	1	Public
MolSynthesis	F6N18.4 ---> anthocyanins	In contrast to the maize R protein Lc, RAP-1 did not induce anthocyanin biosynthesis in pea cotyledons.	9177323:6	2	3	Public
MolSynthesis	synthase ---> ascorbate	Our present study was designed to prove the importance of GDP- d -mannose as a direct substrate for ascorbate biosynthesis and polysaccharide synthases and as an intermediate in nucleotide interconversion pathways.	145100483:11030	2	1	Public
MolSynthesis	AT1G16560 ---> ethylene	However, rhythmic ethylene synthesis is not required for circadian leaf movement, hypocotyl elongation or CAB2 gene expression ( Thain et al . 2004 ).	144101179:11284	2	1	Public
MolSynthesis	AT5G42800 ---> flavonoid	DFR is involved in an important step in the flavonoid biosynthesis pathway upstream of anthocyanin, proanthocyanidin, and phlobaphene production, which contributes to the pigmentation of various plant tissues.	14718498:0	2	15	Public
MolSynthesis	at1g12010 ---> salicylic acid	Finally, cadmium-induced arrest in TVCV systemic infection seemed to be independent of SA accumulation and PR-1 gene expression.	145100250:11027	2	2	Public
MolSynthesis	K15O15.1 ---> auxin	Interestingly, it was shown recently that ARF8 , which belongs to the activator group of ARF s, could positively regulate the expression of three GH3 genes, including GH3-5 and GH3-6 , and in this way possibly modulate auxin homeostasis (Tian et al., 2004 ).	15829601:10328	2	2	Public
MolSynthesis	at5g55240 ---> sinapate ester	The embryo-specific pattern of sinapate ester accumulation could be verified by HPLC analyses of extracts from dissected embryos (details not documented).	145101850:11105	2	1	Public
MolSynthesis	AT-P5R ---> glutamate	The importance of glutamate decarboxylation.J Plant Physiol 147: 714-720 [ISI] Verbruggen N, Villarroel R, Van Montagu M (1993)Osmoregulation of a pyrroline-5-carboxylate reductase gene in Arabidopsis thaliana .Plant Physiol 103: 771-781 [Abstract] Voetberg GS, Sharp RE (1991)Growth at the maize primary root at low water potential.	10677429:10274	2	2	Public
MolSynthesis	synthase ---> lipid	Expression of several genes essential to lipid metabolism, such as genes coding for enzymes involved in lipid biosynthesis (MGDG synthase, DGDG synthase) and degradation (phospholipases D, lipoxygenase, patatin-like lipolytic-acylhydrolase), was studied.	15277243:6	2	10	Public
MolSynthesis	MXC7.14 ---> pyrimidine	Regulation of expression of XRCC4 and DNA ligases I and IV by UVB and white light Ultraviolet B (UVB) irradiation is the most DNA-damaging component of sunlight reaching the Earth's surface, and causes the formation of pyrimidine dimers and oxidative DNA damage including single-strand breaks in the plant genome.	145100827:11104	2	1	Public
MolSynthesis	K15I22.9 ---> salicylic acid	The senescence-specific SAG12 gene appears on this list, this gene has been shown previously to be partly dependent on the SA pathway for expression ( Morris et al. , 2000 ) but there is still some gene expression in the NahG plants so it is unlikely that the loss of this protein has a strong influence on the delayed senescence phenotype.	145102222:11279	2	1	Public
MolSynthesis	FAH1 ---> sinapate ester	Sinapate ester accumulation in seeds of the fah1-9 mutant.	9880351:10182	2	2	Public
MolSynthesis	BAS1 ---> BL	Furthermore, we observed that BAS1 / CYP72B1 , which encodes a repressor ofa phyB mutant, was induced by BL treatment (Fig. 6 G).Although CYP72B1 has been shown to catalyze C26 hydroxylation of BL(Neff et al., 1999 ), its physiological function is not fully understood.	12427998:10217	2	1	Public
MolSynthesis	ATACO2 ---> ethylene	To investigate ethylene induction mechanisms indetached young persimmon fruit, we cloned three cDNAs encoding 1-aminocyclopropane-1-carboxylic acid (ACC) synthase( DK - ACS1 , 2 , and- 3 ) and two encoding ACC oxidase( DK - ACO1 and - 2 ) genesinvolved in ethylene biosynthesis, and we analyzed their expression invarious fruit tissues.	12529535:10010	2	1	Public
MolSynthesis	PR-4 ---> ethylene	The JA/ET pathway involves the induction of PR3 , PR4 , and PDF1.2 (Moller and Chua, 1999 ).	15347795:10231	2	1	Public
MolSynthesis	synthase ---> 1-deoxy- D -xylulose-5-phosphate	Plant Physiology 115 , 1413 1420. genCitLink(128, 'b78', '000071040500013'); genSfxLinks('b78', '%3F%26aulast%3DSingsaas%26aufirst%3DE.L.%26stitle%3DPlant%2BPhysiology%26volume%3D115%26spage%3D1413') ? Sprenger G.A., Sch?rken U., Wiegert T., Grolle S., de Graaf A.A., Taylor S.V., Begley T.P., Bringer-Meyer S., Sahm H. (1997) Identification of a thiamin-dependent synthase in Escherichia coli requi…	144100250:11284	2	1	Public
MolSynthesis	saline --+> NO	NaCl treatment of the DR callus resulted in the generation of NO ( Fig. 5 ), which reduced the Na percentage and increased the K to Na ratio (Figs. 2 and 4 ).	14739346:10158	2	1	Public
MolSynthesis	AT2G19990 ---> PHYTOCHROME	The modulation of PR1 expression by light occurs downstream of SA-synthesis As a variation in the accumulation of endogenous SA, associated with the activity of the phytochrome pathway, might explain the difference of PR1 expression in WT, phyA-phyB, and psi2 plants, we determined the SA levels in 3-week-old plants exposed to various light intensities.	145101284:11048	2	1	Public
MolSynthesis	MT2B ---> oxygen	Therefore, down-regulation of OsMT2b expression becomes favorable for ROS accumulation.	15220467:10177	2	1	Public
MolSynthesis	T1B8.5 ---> copper	Homeostasis of copper levels in plant cells and subcellular compartments requires coordination between copper-binding proteins, copper chaperones, and copper transporters.	15122011:10178	2	1	Public
MolSynthesis	at1g17420 ---> JA	We characterize three members of the lipoxygenase (LOX) gene family in the native tobacco plant Nicotiana attenuata and manipulate, by antisense expression, a specific, wound- and herbivory-induced isoform (LOX3) involved in JA biosynthesis.	14675445:1	2	3	Public
MolSynthesis	T9A14.11 ---> phenylpropanoid	AtMYB4 is thus a key regulator of phenylpropanoid pathway gene expression, and is the first example of a MYB protein that functions as a transcriptional repressor.	11286899:2	2	6	Public
MolSynthesis	mld14.30 ---> phenylpropanoid	In particular, we investigated in detail the expression profile of CAD homologs as well as other genes upstream in the phenylpropanoid pathway.	15937231:10134	2	5	Public
MolSynthesis	at5g53700 ---> ethylene	Expression of ACS6(DDD), a gain-of-function ACS6 mutant that mimics the phosphorylated form of ACS6, confers constitutive ethylene production and ethylene-induced phenotypes.	15539472:6	2	7	Public
MolSynthesis	ROT3 ---> CS	If there are unknown bypasses for the biosynthesis of CS, the roles of ROT3/CYP90C1 and CYP90D1 may differ.	145102152:11108	2	1	Public
MolSynthesis	AT2G47460 ---> flavonoid	The Expression Levels of Biosynthetic Genes in the Flavonoid Biosynthetic Pathway Is Affected by MYB12 To analyze the effect of MYB12 on the expression of flavonol biosynthesis genes in planta, quantitative real time reverse transcription (RT)-PCR analyses were carried out using double labeled fluorogenic hybridization probes (TaqMan probes).	15923334:10158	2	1	Public
MolSynthesis	F1O13.21 ---> anthocyanins	For example, two CAB genes (At2g40100 and At2g05080) and two genes encoding enzymes for anthocyanin biosynthesis (At5g08640 for flavonol synthase and At5g05270 for chalcone isomerase) were upregulated by white light and upregulated even more dramatically in light-grown cop1 mutants ( Figure 6C ).	12368493:10207	2	1	Public
MolSynthesis	synthase ---> PHYTOCHROME	Mutants disrupted in the synthesis of the phytochrome chromophore have beencharacterized in a number of species (Terry, 1997 ) and are disrupted atone of two loci encoding heme oxygenase or PFB synthase.	12226496:10148	2	1	Public
MolSynthesis	Col ---> glucosinolate	Expression of Arabidopsis ESP Is Correlated with the Formation of Nitriles as Major Glucosinolate Hydrolysis Products in the Col x L er RIL.	11752388:10090	2	2	Public
MolSynthesis	F19C24.4 ---> JA	Moreover, treatment with inhibitors of JA biosynthesis did not inhibit the wound- induced activation of JR3 , WR3 and CK (J. Le?n et al . submitted).	145100012:11154	2	1	Public
MolSynthesis	at5g38950 ---> anthocyanins	Taking into account the distinct patterns of the expression of the two genes and anthocyanin accumulation in the leaves and roots, At1g03940 and At3g29590 would either be malonyltransferase or p -coumaroyltransferase.	145102191:11151	2	1	Public
MolSynthesis	AHB1 ---| NO	Proposed Reaction Cycle for NO Metabolism by AHb1.	15367716:10138	2	1	Public
MolSynthesis	at1g52827 ---> flavonoid	The transparent testa4 mutation prevents flavonoid synthesis and alters auxin transport and the response of Arabidopsis roots to gravity and light.	15208397:10345	2	2	Public
MolSynthesis	ubiquitin ---| AT1G56010	SINAT5 promotes ubiquitin-related degradation of NAC1 to attenuate auxin signals.	15579807:10806	2	8	Public
MolSynthesis	AT1G69490 ---> oxygen	Because the Enod2 protein is localized in the same cell layers, it has been hypothesized to contribute to the special morphology of the nodule parenchyma and therefore to the formation of the oxygen barrier ( Nap and Bisseling 1990 ; Van de Wiel et al. 1990a ).	9761788:10050	2	1	Public
MolSynthesis	F14O23.9 ---> phosphoinositide	Specificity determinants in phosphoinositide dephosphorylation: Crystal structure of an archetypal inositol polyphosphate 5-phosphatase.	15100402:10546	2	4	Public
MolSynthesis	F6G17.10 ---> carbon	In the Calvin cycle of cyanobacteria and eukaryotic algae, which is not regulated by redox modulation in the ferredoxin/thioredoxin system under light/dark conditions, it is clear that CP12 protein plays an important role in the regulation of the carbon metabolism.	145102215:11114	2	1	Public
MolSynthesis	synthase ---> camalexin	Furthermore, there is a close correlation between the level ofinduction of anthranilate synthase and camalexin accumulation inresponse to different eliciting agents (Zhao and Last, 1996 ).	9847113:10025	2	2	Public
MolSynthesis	at2g10611 ---> glycerol	Thus the observed dramatic reduction in PEP carboxylase activity undersulfur deficiency could be an even more efficient way to preventallocation of reduced carbon into C4 and longer carbon skeletons.Instead, PEP could be funneled into glycerol metabolism via inverseglycolysis.	11027733:10136	2	1	Public
MolSynthesis	APETALA 3 --+> COR	Using Composite Interval Mapping, a second proximal set, of coincident QTLs for low-temperature tolerance, and the accumulation of two different COR proteins (COR14b and TMC-Ap3) was identified.	14576984:5	2	1	Public
MolSynthesis	at2g17350 ---> ATP	Biochemical characterization of katanin from sea urchin oocytes has shown that katanin is a heterodimer of 60- and 80-kD subunits and requires ATP hydrolysis for its microtubule-severing activity ( McNally and Vale 1993 ).	11283338:10288	2	1	Public
MolSynthesis	T31E10.7 ---> carbon	Steady state levels of another genetic system component (the 50S ribosomal subunit protein, L12-C), an enzyme of carbon metabolism (transketolase), and the plastid-encoded Rubisco large subunit (LSU) were unaffected by the ppi1 mutation.	12897258:10103	2	2	Public
MolSynthesis	CYP74A ---> sucrose	The efficiency with which cells maintain low [Ca 2+ ] cyt for protracted periods demonstrates the functionality of the tonoplast and agrees with the long viability of cells (~10% dead cells after 2.5 h of treatment) despite a large calcium influx and potentially damaging cellular events occurring from the first 5 min, including AOS production, anion efflux, PM depolarization, changes in sugar met…	12368509:10202	2	1	Public
MolSynthesis	at1g12010 ---> cadmium	Gianinazzi-Pearson Cadmium accumulation and buffering of cadmium-induced stress by arbuscular mycorrhiza in three Pisum sativum L. genotypes J.	10889232:10620	2	1	Public
MolSynthesis	at2g05084 ---> starch	The increase in starch accumulation in response to decreased UMPS expression was also seen in other greenhouse trials (data not shown) as well as in field trials ( Figure 6 ).	15951490:10096	2	1	Public
MolSynthesis	synthase ---> carbohydrate	The specific and high expression of Frk2 mRNA inthe endosperm of young seeds suggests that fructokinase, potentially inconcert with INV and SS, is an important component of active carbohydrate metabolism in early seed development.	12114566:10149	2	1	Public
MolSynthesis	AT1G80820 ---> lignin	In addition, membership in the X/NV set (Supplemental Table VII) for two lignin biosynthesis genes, cinnamoyl-CoA reductase (At1g80820) and O -methyltransferase (At1g21100), suggests that some lignin pathway genes serve dual roles in defense/wound responses and xylem secondary cell wall lignification.	15923329:10247	2	1	Public
MolSynthesis	MWI23.21 ---> flavonoid	This list includes long-term cold-responsive genes: the CHS, F3H , and FS genes of the flavonoid biosynthetic pathway, and the early light-inducible protein ( ELIP1 ) gene; as well as transiently expressed genes: an amidophosphoribosyl transferase (At4g34740), a putative ?-glucosidase (At4g27820), a kinase (At2g18890), and a cytochrome p450 (At4g37320).	12805619:10230	2	1	Public
MolSynthesis	AT2G19990 ---> camalexin	For example, ald1 plants have a defect in PR1 transcript accumulation, camalexin accumulation and disease resistance, whereas pad4 plants are not compromised for these responses ( Glazebrook et al. , 1997 ; Zhou et al. , 1998 ).	145102022:11184	2	1	Public
MolSynthesis	mld14.30 ---> alcohol	In conclusion, the unusual incorporation of sinapaldehydes and coniferaldehydes in the lignin of the double mutant and the significant sinapaldehyde amounts remaining in lines overexpressing spruce CAD supports an aldehyde pathway (Osakabe et al., 1999 ) rather than an alcohol pathway for the production of sinapyl alcohol in Arabidopsis, despite the fact that an alcohol pathway may also be presen…	15937231:10304	2	1	Public
MolSynthesis	T25B24.2 ---> GA	Gene na may block gibberellin synthesis between ent-7-alpha- hydroxykaurenoic acid and gibberellin A 12 -aldehyde.	14988475:10330	2	3	Public
MolSynthesis	at2g22180 ---> GA	Our data show the induction of two transcripts encoding 2-oxoglutarate?dependent dehydrogenases (At4g10500 and At2g36690), which may be involved in gibberellin synthesis and which, like NCED, use ascorbate as a cofactor.	12671089:10213	2	1	Public
MolSynthesis	at1g69900 ---> genistein	In Arabidopsis, competition between IFS and flavanone-3-hydroxylase (F3H) was reported to limit the accumulation of genistein in plants expressing IFS , presumably due to competition between IFS and F3H for the common flavanone substrate naringenin (Liu et al., 2002 ).	16006598:10199	2	1	Public
MolSynthesis	NHO1 ---> glycerol	These data show that glycerol kinase is required for glycerol catabolism in Arabidopsis and that the accumulation of glycerol can enhance resistance to a variety of abiotic stresses associated with dehydration.	14756771:10	2	5	Public
MolSynthesis	AT5G53460 ---> nitrogen	This suggests a deficiency in nitrogen assimilation in the glt1 -T NADH-GOGAT mutant when grown in high CO 2 In order to determine if the growth impairment of glt1-T observed in 1% CO 2 is a consequence of a defect in nitrogen metabolism, we measured the levels of free amino acids in the NADH-GOGAT mutant and compared it with the WT and Fd-GOGAT mutants grown under non-photorespiratory growth con…	145101171:11092	2	1	Public
MolSynthesis	synthase ---> shikimate	Glyphosate is a broad-spectrum, postemergence herbicide that inhibits 5- enol pyruvylshikimate-3-phosphate synthase (EPSPS), a nuclear-encoded chloroplast-localized enzyme (Della-Cioppa et al., 1986 ) in the shikimic acid pathway of plants.	12970505:10037	2	2	Public
MolSynthesis	synthase ---> benzylisoquinoline alkaloid	Molecular cloning and characterization of norcoclaurine synthase, an enzyme catalyzing the first committed step in benzylisoquinoline alkaloid biosynthesis.	15722473:10310	2	6	Public
MolSynthesis	mld14.30 ---> anthocyanins	BANYULS is a member of the NADPH-dependent oxido-reductase superfamily The amino acid sequence of the BAN protein is very similar to NADP(H) binding oxido-reductases and can be aligned over its entire length to DFR, an enzyme of the anthocyanin biosynthesis pathway, CCR (cinnamoyl CoA reductase) and CAD (cinnamoyl alcohol dehydrogenase), enzymes of the lignin pathway, and vestitone reductase, an …	145100509:11051	2	1	Public
MolSynthesis	synthase ---> lignin	SAM-S plays a role in the methylation of monolignolprecursors during lignin biosynthesis (Ye et al., 1994 ) and is also thefirst enzyme of the ethylene biosynthesis pathway (for review, seeKende, 1993 ).	10889244:10156	2	1	Public
MolSynthesis	T31E10.7 ---> starch	Decreased expression of TK presumably leads to a lower Ery4P concentration, which will favor starch synthesis.	11251095:10245	2	2	Public
MolSynthesis	T31E10.7 ---> 1-deoxy- D -xylulose-5-phosphate	Lois, L.M., Campos, N., Putra, S.R., Danielsen, K., Rohmer, M., and Boronat, A. (1998) Cloning and characterization of a gene from Escherichia coli encoding a transketolase-like enzyme that catalyzes the synthesis of 1-deoxy- D -xylulose-5-phosphate, a common precursor for isoprenoid, thiamin and pyridoxol biosynthesis.	11251095:10510	2	1	Public
MolSynthesis	MRG7.13 ---> nitrogen	We have isolated two Arabidopsis thaliana cDNAs by complementation of a yeast gln3 gdh1 strain that is affected in the regulation of nitrogen metabolism.	9237632:0	2	2	Public
MolSynthesis	AT3G19070 ---> terpenoid	The TIGR array analysis also revealed the activation of almost every gene in the shikimate pathway, the plastidic route to terpenoid synthesis and additional cell wall related genes (pectin methyl esterase, extensin), to name just a few of the genes not monitored with the oligonucleotide array.	15980198:10150	2	1	Public
MolSynthesis	MT2B ---| H2O2	OsMT2b-overexpressing cells showed reduced elicitor-induced hydrogen peroxide production.	15220467:3	2	1	Public
MolSynthesis	ETR2 ---> salicylic acid	While the NahG line produced substantially less ethylene, no reduction in SA production was observed in either etr1 or etr2 , indicating that ethylene insensitivity did not affect SA accumulation.	145101453:11111	2	1	Public
MolSynthesis	APETALA 3 ---> flavonoid	Our results indicated that YS1-like genes, AP3 genes, and genes involved in flavonoid biosynthesis might all play an important role for the enhanced development of hybrid panicles.	16009997:10227	2	1	Public
MolSynthesis	at1g06660 ---> isoprenoids	Overall, the pattern of expression of FPS2:GUS suggests a role for FPS2 in the synthesis of particular isoprenoids with specialized functions.	11202437:10	2	2	Public
MolSynthesis	K15O15.1 ---> JA	Reed Auxin response factors ARF6 and ARF8 promote jasmonic acid production and flower maturation	10810148:10607	2	13	Public
MolSynthesis	ETR2 ---> ABA	Loss of ethylene signaling in the etr1-2 mutant reduces the accumulation of ABA-GE relative to wild-type in all three treatments.	145102177:11141	2	1	Public
MolSynthesis	AT2G20610 --+> auxin	The mutants chosen for this study can be classified as: (1) involvement in auxin metabolism, transport or synthesis (amt1, aux1, ilr1, nit1, rib1, sur1, trp1-100); (2) other hormones possibly involved in the regulation of IBA synthesis (aba1, aba3, eto2, fae1, hls1, jar1); (3) photomorphogenesis (det1, det2, det3); and (4) root architecture (cob1, cob2, scr1).	16325963:2	2	9	Public
MolSynthesis	LDOX ---> flavonoid	As part of an ongoing investigation into the organization and regulation of the flavonoid biosynthetic pathway, two Arabidopsis thaliana expressed sequence tag (EST) clones (153O10T7 and YAY780) with high homology to leucoanthocyanidin dioxygenase (LDOX) or flavonol synthase (FLS) were identified.	9112784:0	2	2	Public
MolSynthesis	CYP74A ---> pentose phosphate	The recognition of this elicitor by a plasma membrane receptor leads to a cascade of events including protein phosphorylation, calcium influx, potassium and chloride effluxes, plasma membrane depolarization, activation of a NADPH oxidase responsible for active oxygen species (AOS) production and cytosol acidification, activation of the pentose phosphate pathway, and activation of two mitogen-acti…	10433120:2	2	3	Public
MolSynthesis	ETR2 ---> ethylene	Furthermore, a resumption in ethylene production in over- ripe, cracking fruit is accompanied by renewed NR accumulation, but not induction of LeETR1 or LeETR2 .	145100187:11129	2	1	Public
MolSynthesis	PHB ---> shikimate	Shikonin is synthesized in vivo by the coupling of two molecules:PHB derived from the shikimate pathway through PAL (Yazaki et al.,1997 ) and geranyl diphosphate, which is a product of mevalonate pathway(Li et al., 1998 ).	11299363:10152	2	1	Public
MolSynthesis	BAS1 ---> CS	It was recently reported that overexpression of Arabidopsis CYP72B1 in yeast also mediated the 26-hydroxylation of CS (Turk et al., 2003 ).	16024588:10261	2	1	Public
MolSynthesis	at1g80720 ---> anthocyanins	One of these possibilities is that pac1 is a regulator of the anthocyanin pathway.	9878628:10139	2	2	Public
MolSynthesis	cytochrome P450 ---> glycerol	Nucleic Acids Res 12: 8711-8721 [Abstract/ Free Full Text] Clejan LA, Cederbaum AI (1993) Stimulation by paraquat of microsomal and cytochrome P-450-dependent oxidation of glycerol to formaldehyde.	12913179:10255	2	1	Public
MolSynthesis	at5g36226 ---> anthocyanins	In our present study, two glycosyltransferases, UGT78D2 ( At5g17050 ) and UGT75C1 ( At4g14090 ), were predicted to be involved in anthocyanin biosynthesis, and these were subsequently identified as flavonoid 3- O -glucosyltransferase and anthocyanin 5- O -glucosyltransferase, respectively.	145102191:11136	2	1	Public
MolSynthesis	PKA ---> glycerol	Glycerol generation is achieved by degradation of triacylglycerol by triacylglycerol lipase, which is regulated by CPKA/SUM1 -encoded PKA.	11006342:10295	2	3	Public
MolSynthesis	LDOX ---> anthocyanins	These results show that in addition to its established role in the formation of anthocyanin, LDOX is also part of the PA biosynthesis pathway.	12940955:10	2	4	Public
MolSynthesis	AT5G42800 ---> shikimate	If this is the case and for reasons stated above, it is only possible to definitively state that the bks mutant must be at least higher in the shikimate biosynthetic pathway than DFR.	12970482:10232	2	1	Public
MolSynthesis	AT4G39640 ---> glutathione	Elsevier Press, Amsterdam, pp 54 Thompson JF, Turner DH, Gering RK (1962b)?-Glutamyl transpeptidase in plants.Phytochemistry 3: 33-46 [CrossRef] Wolf AE, Dietz KJ, Schrider P (1996)Degradation of glutathione S-conjugates by a carboxypeptidase in the plant vacuole.FEBS Lett 383: 31-34 [CrossRef] [ISI] [Medline] © 2000 American Society of Plant Physiologists This article has been cited by other art…	10759537:10275	2	2	Public
MolSynthesis	at2g07783 ---> shikimate	A gene encoding an anthranilate synthase a -subunit that catalyzes a step in the shikimate pathway is also coregulated with TSA1 and PAD3 (standard correlation to PAD3 profile over all P. parasitica treatments = 0.82).	15181204:10150	2	1	Public
MolSynthesis	DWF12 ---> starch	There was a clear trend to repression of genes required for starch synthesis in an extended night (BIN 2.2.1, Figure 4b ) and the pgm mutant, allowing a group of genes to be identified that are repressed in both conditions (see the overlay plot, Figure 4c ).	145101840:11189	2	1	Public
MolSynthesis	at2g08785 ---> starch	The localized accumulation of starch around the lesions of Atphs1 leaves led us to investigate whether activities of a -amylase and D-enzyme ( Table I ) were altered specifically in lesion-bearing leaves.	15173560:10126	2	2	Public
MolSynthesis	PR-4 ---> salicylic acid	However, distinct defense genes, including the defensin Pdf1.2 ( Penninckx et al ., 1996 ), the PR-3 and PR-4 genes, together with the resistance to necrotrophic pathogens, were found to be unaffected in plants deficient in the SA pathway, but are abolished in mutant plants compromised in JA- or ET-dependent pathways ( Thomma et al ., 1998 ).	145101404:11022	2	1	Public
MolSynthesis	AT3G58780 ---> lignin	We did not detect, however, any significant alteration in the expression of PAP1 , SHATTERPROOF1 or 2 , BREVIPEDICELLUS , or MYB61 , all of which have been suggested to be involved in lignin biosynthesis (Borevitz et al., 2000 ; Liljegren et al., 2000 ; Mele et al., 2003 ; Newman et al., 2004 ).	15937231:10157	2	1	Public
MolSynthesis	BANYULS ---> flavonoid	Anthocyanidin reductase (ANR), encoded by the BANYULS gene, is a newly discovered enzyme of the flavonoid pathway involved in the biosynthesis of condensed tannins.	14725861:0	2	19	Public
MolSynthesis	MWI23.21 ---> chlorophyll	The upregulated expression of the gene encoding early light-induced protein (ELIP) may be linked to chlorophyll degradation.	145102222:11102	2	1	Public
MolSynthesis	BAS1 ---> brassinolide	We expressed CYP72B1 in yeast, coupled with brassinosteroid feeding, and established the biochemical function to be the hydroxylation of BL and castasterone, to give 26-hydroxybrassinolide and 26-hydroxycastasterone, respectively.	14605216:2	2	4	Public
MolSynthesis	AXR3 ---> AUX/IAA	Stefan Kepinski, working with Ottoline Leyser (Department of Biology, University of York, UK), and in collaboration with Mark Estelle (Institute for Cellular and Molecular Biology, University of Texas, Austin), reported on an elegant analysis demonstrating that the degradation of the AUX/IAA proteins AXR2 and AXR3 is regulated by auxin via the SCF TIR1 complex (Gray et al., 2001 ).	12215499:10254	2	1	Public
MolSynthesis	AT1G22710 ---> sucrose	We therefore conclude that HvSUT1 is predominantly responsible for the accumulation of sucrose by active uptake across the membranes of the endospermal transfer cells.	145100673:11178	2	1	Public
MolSynthesis	at1g04350 ---> ethylene	Ethylene Biosynthesis Genes Are under Circadian Control Using reverse transcription (RT)-PCR, we investigated whether there was a correlation between the circadian ethylene production and the transcript patterns of ACSs and ACOs, and the putative ACOs At1g04350 and At5g63600.	15516515:10143	2	1	Public
MolSynthesis	F24B9.30 ---> glucosinolate	The Plant Journal 47 :1, 49-62 ? Aleksandra Skirycz , Michael Reichelt , Meike Burow , Claudia Birkemeyer , Jakub Rolcik , Joachim Kopka , Maria In?s Zanor , Jonathan Gershenzon , Miroslav Strnad , Jan Szopa , Bernd Mueller-Roeber and Isabell Witt . (2006) DOF transcription factor AtDof1.1 (OBP2) is part of a regulatory network controlling glucosinolate biosynthesis in Arabidopsis.	145100755:11251	2	6	Public
MolSynthesis	AT1G56650 ---> anthocyanins	Smeekens Sucrose-Specific Induction of Anthocyanin Biosynthesis in Arabidopsis Requires the MYB75/PAP1 Gene Plant Physiology, December 1, 2005; 139(4): 1840 - 1852. [Abstract] [Full Text] [PDF]	15208401:10622	2	12	Public
MolSynthesis	ASN1 ---> nitrogen	Based on the phylogenetic data and gene expression data, it was suggested that ASN1 and ASN2 may play very different physiological roles in plant nitrogen metabolism (Lam et al., 1998 ).	14671018:10026	2	1	Public
MolSynthesis	at1g78100 ---> lignin	In the ate1 mutant, patches of cells with ectopic lignin accumulation were also observed ( Fig. 3, I and L ).	15618413:10116	2	1	Public
MolSynthesis	AT2G19990 ---> salicylic acid	The transcription of PR1 and BGL2 genes, the marker genes of SA pathway, was up-regulated.	15666546:2	2	15	Public
MolSynthesis	at1g03940 ---> anthocyanins	Taking into account the distinct patterns of the expression of the two genes and anthocyanin accumulation in the leaves and roots, At1g03940 and At3g29590 would either be malonyltransferase or p -coumaroyltransferase.	145102191:11151	2	1	Public
MolSynthesis	at2g14605 ---> benzylisoquinoline alkaloid	Berberine bridge enzyme, a key branch-point enzyme in benzylisoquinoline alkaloid biosynthesis, contains a vacuolar sorting determinant.	12837943:10350	2	4	Public
MolSynthesis	synthase ---> sucrose	The overlapped genes include those involved in sugar utilization (notably Suc synthase, fructokinase, GAPC, PDC1, PDC2, ADH1, and LDH1), nitrogen metabolism (NR1), hormone actions (ETR2, IAA2, and gibberellin-regulated protein 4), and oxidative stress response (RbohD).	15734912:10207	2	1	Public
MolSynthesis	AT1G77120 ---> brassinolide	Theproposed pathway for brassinolide biosynthesis includes several stepsthat could be catalyzed by an ADH-type of protein (Li and Chory, 1999 ).However, it is also clear that short-chain ADHs are involved inoxidation of hydroxyl groups of diverse substrates such as sugars,acetoacetyl-CoA, mammalian prostaglandins, and diols, in addition tosteroids (Persson et al., 1991 ).	10517839:10169	2	1	Public
MolSynthesis	MXC7.8 ---> ethylene	Initiation of roothairs is inhibited in mutants defective in ethylene signaling and inthose harboring defects in AUX1, AXR1, and AXR2, and by substances thatinterfere either with ethylene synthesis or perception.	11299387:10100	2	1	Public
MolSynthesis	UGT75B2 ---> flavonoid	However, expression of the ANS gene and activity of flavonoid-UDP-glucose transferase enzyme, which suggests a possible reduction in expression of the GT gene, both active in the lower end of the flavonoid pathway, were significantly reduced in all transgenics showing the phenotype.	145101107:11142	2	1	Public
MolSynthesis	synthase ---> glutathione	The high amount of reduced and oxidized GSH in P. cretica in this study shows that the low concentration of PCs is not limited by the synthesis of glutathione but potentially by a low activity of PC synthase.	15001701:10193	2	2	Public
MolSynthesis	F19C24.4 ---> auxin	Genes involved in ethylene ( ACO1 ) and auxin metabolism ( IAR3 ) were also represented in this cluster (Table S4).	145102190:11146	2	1	Public
MolSynthesis	AHP2 ---> anthocyanins	This phenotype is reminiscent of the tomato high pigment mutants hp1 and hp2 , which display shortened hypocotyls and internodes, anthocyanin accumulation, and highly pigmented fruits.	15618424:10158	2	2	Public
MolSynthesis	synthase ---> carbon	Carbon Pathway from Suc to Fatty Acids Sink organs such as developing seeds import Suc, which is cleaved by Suc synthase (SuSy) to provide carbon skeletons for all major classes of storage product.	12084821:10151	2	6	Public
MolSynthesis	T19N8.6 ---> starch	To overcome these difficulties we developed two nonaqueousfractionation procedures to determine compartmentation of enzymes inamyloplasts from maize kernels in the linear phase of starch accumulation (about 20 DPP).	9701580:10044	2	2	Public
MolSynthesis	at5g46600 ---> ascorbate	Diurnal Changes in Transcript Abundance of Enzymes Involved in the AA Metabolism The expression of GLDH, sAPX, and tAPX were similar in the dark and in the light ( Fig. 1 ), giving similar values after 16 h of dark or 24 h of light.	12857842:10060	2	1	Public
MolSynthesis	T4C12.40 ---> JA	It is clear that the biosynthesis of all biologically active jasmonates was blocked by the aos mutation and that wound signal transduction to AtLOX2 and AtVSP2 was interrupted by blocking JA production.	145101277:11090	2	1	Public
MolSynthesis	AT4G34020 ---> thiamine	The synthesis of thiamine was apparently affected by ?S as indicated by down-regulation of the putative protein (At4g34020) similar to bacterial 4-methyl-5(?-hydroxymethyl)-thiazole kinase (Mizote et al., 1999 ).	12805590:10130	2	1	Public
MolSynthesis	at5g37300 ---> phenylpropanoid	In addition, we provided the first evidence, to our knowledge, that ozone exposure stimulates not only the enzymes of the phenylpropanoid pathway but also SHDH, an enzyme of the shikimate pathway that yields Phe.	14730080:10132	2	1	Public
MolSynthesis	NADPH --+> glycerol	Specifically, glycerol is produced from enhanced CO 2 assimilation in the Calvin cycle and/or from starch degradation to dihydroxyacetone phosphate, which is reduced by NADPH to yield glycerol.	15333751:10147	2	1	Public
MolSynthesis	FLS2 ---> oxygen	Overexpression of KAPP mimicked the fls2 mutant phenotype in terms of lack of growth inhibition and lack of production of reactive oxygen species in response to treatment with 1µM flg22 ( Fig 4A and Fig 4B ).	11340188:10088	2	2	Public
MolSynthesis	mld14.30 ---> NADPH	NADPH-dependent CAD reductive activity has been estimated spectrophotometrically by monitoring the decrease in A 340 attributable to the oxidation of NADPH, presumably coupled exclusively with the reduction of the aldehyde substrate provided (Wyrambik and Grisebach, 1975 ).	11449052:10120	2	1	Public
MolSynthesis	CORI1 ---> oxygen	We were interested to examine whether silencing of AtCLH1 would result in increased ROS production under high light in the absence of pathogen infection.	15598807:10123	2	1	Public
MolSynthesis	synthase ---> heme	The gene immediately follows the hemB gene encoding porphobilinogen synthase responsible for heme synthesis.	9734809:1	2	2	Public
MolSynthesis	synthase ---> terpenoid	Geranylgeranyl diphosphate (GGPP) synthase is an important branch point enzyme in terpenoid biosynthesis.	15550168:1	2	17	Public
MolSynthesis	AsA --+> ethylene	Therefore, AsA availability may control ethylene biosynthesis/signaling.	15064386:10167	2	1	Public
MolSynthesis	synthase ---> trisaccharide	New Phytol 150: 83-95 [CrossRef] [ISI] Peterbauer T, Mach L, Mucha J, Richter A (2002) Functional expression of a cDNA encoding pea ( Pisum sativum L.) raffinose synthase, partial purification of the enzyme from maturing seeds, and steady-state kinetic analysis of raffinose synthesis.	12913176:10286	2	2	Public
MolSynthesis	at2g14605 ---> GTP	By contrast, the data suggest an active role of ARF1p-mediated GTP hydrolysis in the vacuolar sorting of phytepsin.	12724547:10141	2	1	Public
MolSynthesis	at5g37300 ---> shikimate	In addition, we provided the first evidence, to our knowledge, that ozone exposure stimulates not only the enzymes of the phenylpropanoid pathway but also SHDH, an enzyme of the shikimate pathway that yields Phe.	14730080:10132	2	1	Public
MolSynthesis	synthase ---> starch	However, during the subsequent phase of starch accumulation the cleavage of Suc occurs primarily by the action of Suc synthase.	10859198:1	2	9	Public
MolSynthesis	F6N18.4 ---> JA	It is therefore likely that ABA interacts with JA and ethylene pathways separately and that AtMYC2 is required for interaction with the JA pathway only.	15548743:10374	2	2	Public
MolSynthesis	synthase ---> CS	The presence of 26 FMOs in Arabidopsis (Fraaije et al., 2002 ) suggested that one of these might act as BL synthase, catalyzing the Baeyer-Villiger oxidation of CS to BL in the plant.	16024588:10047	2	1	Public
MolSynthesis	CYP74A ---> phytoalexins	This effect of AsA suggests that active oxygen species (AOS) may play important roles in phytoalexin production by JA in rice leaves.	9257690:5	2	3	Public
MolSynthesis	AT1G33560 ---> salicylic acid	Drought tolerance established by adr1 is partially dependent on SA accumulation and EDS1 and...	145101910:11462	2	1	Public
MolSynthesis	F27I1.2 ---> anthocyanins	For example, two CAB genes (At2g40100 and At2g05080) and two genes encoding enzymes for anthocyanin biosynthesis (At5g08640 for flavonol synthase and At5g05270 for chalcone isomerase) were upregulated by white light and upregulated even more dramatically in light-grown cop1 mutants ( Figure 6C ).	12368493:10207	2	1	Public
MolSynthesis	RPS6K ---> glycerol	In yeast cells, it is thought that the HOG1 MAPK pathway-mediated glycerol production may be a long-term adaptive strategy as it takes at least several hours for the accumulation of glycerol in these cells following exposure to hyperosmolarity.	144100554:11104	2	1	Public
MolSynthesis	mld14.30 ---> lignin	Cinnamyl-alcohol dehydrogenase (CAD) is an enzyme important in lignin biosynthesis.	15452707:1	2	15	Public
MolSynthesis	T31E10.7 ---> phenylpropanoid	Our results indicate that TK has a remarkably high flux control coefficient ( 0.7) for phenylpropanoid metabolism.	11251095:10256	2	11	Public
MolSynthesis	AsA ---> ABA	In fact, recent studies report a specific requirement of AsA as a cofactor in the synthesis of ABA, GA, and ethylene.	15064386:10158	2	1	Public
MolSynthesis	synthase ---> GA	Two diterpene synthases also have been reported that are involved in gibberellin formation (Sun and Kamiya, 1994 ; Yamaguchi et al., 1998 ).	12566586:10041	2	8	Public
MolSynthesis	ROT3 ---> GA	A BLAST search with CYP707A1 and CYP707A3 revealed that these P450s show the highest identities (35%) to Arabidopsis CYP88A3 and CYP88A4 of ent -kaurenoic acid hydroxylase in the GA biosynthetic pathway, and 30% to 35% identities to CYP85A1, CYP90A1, CYP90B1, and CYP90C1, which are involved in BR biosynthesis ( Fig. 2 ).	15064374:10064	2	1	Public
MolSynthesis	ATA20 ---> sucrose	Direct or indirect interference with sugar metabolism during anther development has been shown to cause male sterility in other plants ( Goetz et al ., 2001 ) and could account for the reduced anther size in the transgenic barley over-expressing HvGAMYB.	145101473:11156	2	1	Public
MolSynthesis	at1g69900 ---> flavonoid	Flavanone 3-hydroxylase (F3H) is a key enzyme in the flavonoid biosynthetic pathway, providing a branching point for the biosynthesis of different flavonoids, including the formation of 3-deoxy and 3-hydroxy flavonoids found in the silks of maize.	16147863:0	2	2	Public
MolSynthesis	at1g12010 ---> lipid	Gozel Cadmium-induced genotoxicity, cytotoxicity and lipid peroxidation in Allium sativum and Vicia faba Mutagenesis, January 1, 2006; 21(1): 77 - 81. [Abstract] [Full Text] [PDF] H.	15448198:10260	2	1	Public
MolSynthesis	AT1G22710 ---> anthocyanins	For class Suc2, early growth arrest is limited and a majority of seedlings develop into adult plants characterized by a high level of shoot and leaf distortion and anthocyanin accumulation.	15122022:10159	2	1	Public
MolSynthesis	FAH1 ---> phenylpropanoid	To determine the extent to which individual structural features are conserved among divergent P450s existing in a single biosynthetic pathway, we have modeled the structures of four highly divergent P450s (CYP73A5, CYP84A1, CYP75B1, CYP98A3) in the Arabidopsis phenylpropanoid pathway synthesizing lignins, flavonoids and anthocyanins.	14600201:1	2	7	Public
MolSynthesis	AT1G77120 ---> alcohol	In tomato, on the other hand, the induction of ethanol production and ADH gene expression after the onset of ripening was not accompanied by induction of PDC activity.	10936521:2	2	12	Public
MolSynthesis	moa2.4 ---> ABA	We improved drought tolerance by gene manipulation of AtNCED3 causing the accumulation of endogenous ABA.	11532178:7	2	3	Public
MolSynthesis	osm1 ---> glycerol	Surprisingly, glycerol accumulation and turgor generation in appressoria were unaltered by the ? osm1 null mutation, and the mutants were fully pathogenic.	10521531:10023	2	2	Public
MolSynthesis	MGL6.1 ---> oxygen	To test whether or not AtEBP expression affects ROS production by Bax, these transgenic tobacco lines (Bax21 and Bax21 x EBP20) and nontransgenic tobacco (SR1) were treated with 1 µ M DEX for 7 h and the leaves were stained with nitroblue tetrazolium (NBT) and 3, 3'-diaminobenzidine (DAB) for the detection of superoxide (O 2 ? ) and H 2 O 2 , respectively.	15980186:10080	2	1	Public
MolSynthesis	T9A14.11 ---> sinapate ester	The increase in sinapate ester accumulation in the mutant is associated with an enhanced expression of the gene encoding cinnamate 4-hydroxylase, which appears to be the principal target of AtMYB4 and an effective rate limiting step in the synthesis of sinapate ester sunscreens.	11080161:2	2	3	Public
MolSynthesis	K15I22.9 ---> Cytokinin	A SAG12:ipt gene construct, which increases cytokinin biosynthesis in response to senescence, was introduced into Arabidopsis plants to delay senescence induced by flooding stress.	15797940:0	2	7	Public
MolSynthesis	at5g39533 ---> flavonoid	To analyze the function of TT19 in the flavonoid pathway, a double mutant with tt19 and ban was constructed and its phenotype was characterized.	145101767:11117	2	1	Public
MolSynthesis	at1g69900 --+> anthocyanins	Flavanone 3-hydroxylase (F3H) activity is necessary for the production of both flavonols and anthocyanins.	7773305:0	2	1	Public
MolSynthesis	CAM1 ---> starch	In addition, activities of several enzymes associated with starch metabolism were altered in the cam1 mutant.	12242359:3	2	2	Public
MolSynthesis	cytochrome P450 ---> glucosinolate	Other Pst-induced genes include two cytochrome P450 genes responsible for glucosinolate biosynthesis, a disease resistance gene homolog, and several genes encoding proteins with unknown functions.	12445806:12	2	5	Public
MolSynthesis	AT1G22710 ---> starch	C,Starch accumulation as determined after 16 h of darkness for wildtype (control), a NtSUT1-35S 30 , anda NtSUT1-35S 12 by KI staining.	9733526:10127	2	2	Public
MolSynthesis	CORI1 ---> H2O2	Both inoculation with E. carotovora and exposure to high light caused elevated accumulation of hydrogen peroxide in AtCLH1 silenced plants.	15598807:4	2	1	Public
MolSynthesis	P5CS1 ---> lipid	As shown in Figure 5A , the levels of malondialdehyde (MDA), a product of lipid peroxidation (Heath and Packer, 1968 ), were 70% higher in wild-type algae than in P5CS-1 algae when grown in the presence of Cd (50 µM Cd).	12417705:10128	2	1	Public
MolSynthesis	GLABRA 2 ---> anthocyanins	The ttg mutant shows not only a morphological defect similar to gl2 but also is unable to synthesize anthocyanins ( Koornneef 1981 ).	10402424:10219	2	2	Public
MolSynthesis	arca ---> auxin	We conclude that ecotypes 203 and 760 differed in aspects of their auxin homeostasis and that this wasreflected as auxin-dependent changes in leaf structure (Fig. 2 ),differential sensitivity to externally added synthetic auxins (Fig. 3 ),and altered levels of free and conjugated auxin (Table I ).	11457952:10128	2	1	Public
MolSynthesis	synthase ---> ATP	Inhibition of either theCF 1 or CF o portion ofATP-synthase should prevent the formation of ATP in the light.	10198097:10105	2	1	Public
MolSynthesis	synthase ---> pentose phosphate	The step of sulfitereduction in non-photosynthetic plastids proceeds in a Fd-dependentmanner as in chloroplasts but using non-photosynthetic reducing power.It has been proposed that electrons from NADPH, which is provided fromthe oxidative pentose phosphate pathway, are donated to twoFd-dependent enzymes, nitrite reductase (NiR) and Glu synthase (GOGAT),via Fd-NADP + reductase (FNR) (Bowsher et a…	10712553:10036	2	1	Public
MolSynthesis	T31E10.7 ---> carbohydrate	However, as transketolase is also a constituent of the Calvin cycle, photosynthesis and carbohydrate formation was also restricted in the tobacco transformants ( Henkes et al ., 2001 ).	145101703:11165	2	2	Public
MolSynthesis	CYP74A ---> oxygen	The molecular mechanisms of rapid production of active oxygen species (AOS), however, are not well known.	11386368:1	2	29	Public
MolSynthesis	at2g05084 ---| sucrose	Decreased UMPS led to a stimulation of sucrose uptake ( Figure 4A ) and sucrose degradation ( Figure 4B ).	15951490:10078	2	1	Public
MolSynthesis	AT3G48000 ---> alcohol	In mammals and yeasts, at least two isozymes of ALDH are known to be involved in ethanol metabolism (cytosolic ALDH1 and mitochondrial ALDH2).	10831839:1	2	2	Public
MolSynthesis	at5g39533 ---> anthocyanins	These results indicate that TT19 participates in the PA pathway as well as the anthocyanin pathway of Arabidopsis.	14675436:8	2	2	Public
MolSynthesis	F6N18.4 ---> ethylene	It is therefore likely that ABA interacts with JA and ethylene pathways separately and that AtMYC2 is required for interaction with the JA pathway only.	15548743:10374	2	2	Public
MolSynthesis	OST1 --+> oxygen	These results suggest that OST1 acts in the interval between ABA perception and ROS production.	12468729:8	2	4	Public
MolSynthesis	CYCD3 ---> anthocyanins	As a result, CYCD3 and NIA1 expression and anthocyanin synthesis are upregulated but growth responses are downregulated.	11826296:10297	2	1	Public
MolSynthesis	AT4G05290 ---> heme	These genes included the hemA gene, which encodes the tRNA-Gln reductase that catalyzes the initial step in the biosynthesis of heme and chlorophyll.	15965020:10057	2	1	Public
MolSynthesis	CYP74A ---> chlorophyll	Photogeneration of active oxygen species (AOS), following the formation of chlorophyll triplets and singlet oxygen in the light-harvesting antennae when light in excess of that usable for photosynthesis is absorbed, is the key event for this oxidative destruction ( Wise 1995 ).	144100656:11018	2	1	Public
MolSynthesis	BAS1 ---> Brassinosteroids	Brassinosteroid feeding experiments with wild-type Arabidopsis, a CYP72B1 null mutant, and a CYP72B1 overexpression line demonstrated that carbon 26 hydroxylation of active brassinosteroids is an endogenous function of CYP72B1.	14605216:3	2	1	Public
MolSynthesis	at2g05084 ---> pyrimidine	In this study, we investigate the influence of a decreased expression of UMP synthase (UMPS), a key enzyme in the pathway of de novo pyrimidine synthesis, on biosynthetic processes in growing potato (Solanum tuberosum) tubers.	15951490:1	2	2	Public
MolSynthesis	AT5G42800 ---> anthocyanins	Dihydroflavonol-4-reductase is an essential enzyme of the anthocyanin biosynthetic pathway in maize and barley.	11135122:4	2	29	Public
MolSynthesis	at5g42430 ---> trisaccharide	Additionally, transcripts for three different genes encoding putative galactinol synthases (At1g09350, At2g47180, and At1g60470), the enzyme that catalyzes the first committed step in the synthesis of raffinose, were found to accumulate in response to low temperature.	12172015:10132	2	1	Public
MolSynthesis	AT2G47460 ---> anthocyanins	No significant differences in anthocyanin content were detected ( Fig. 6C ), indicating that MYB12 does not control anthocyanin accumulation.	15923334:10137	2	1	Public
MolSynthesis	F6N23.22 ---> anthocyanins	However, it is unknown if ATMYC1 controls anthocyanin biosynthesis.	145100045:11071	2	1	Public
MolSynthesis	at2g14605 ---> starch	Plant Cell 11: 1609-1621 [Abstract/ Free Full Text] Trethewey RN, Geigenberger P, Riedel K, Hajirezaei M, Sonnewald U, Stitt M, Riesmeier JW, Willmitzer L (1998)Combined expression of glucokinase and invertase in potato tubers leads to a dramatic reduction in starch accumulation and a stimulation of glycolysis.Plant J 15: 109-118 [CrossRef] [ISI] Turk SCHJ, de Roos K, Scotti P, Weisbeek P, Smeeke…	11161049:10226	2	1	Public
MolSynthesis	4CL.1 ---> lignin	Based on their enzymatic properties, expression characteristics and evolutionary relationships, At4CL3 is likely to participate in the biosynthetic pathway leading to flavonoids whereas At4CL1 and At4CL2 are probably involved in lignin formation and in the production of additional phenolic compounds other than flavonoids.	10417722:4	2	3	Public
MolSynthesis	CPR22 ---> salicylic acid	Moreover, these HSFs may suppress defense response activation via a similar mechanism; SA accumulation was suppressed or greatly attenuated in high RH-grown ssi4 and cpr22 mutants, RPW8.1 and RPW8.2 overexpressing plants and Cf9 -containing tomato line (this paper; Hammond-Kosack et al. , 1996 ; Xiao et al. , 2003 ; Yoshioka et al. , 2001 ).	145102001:11138	2	1	Public
MolSynthesis	AT1G16560 ---> GA	B, Northern-blot analysis of CAB2 and RbcS gene expression in Arabidopsis GA biosynthesis and signaling mutant seedlings grown in darkness or in continuous white light for 10 d.	14963246:10081	2	2	Public
MolSynthesis	BAS1 ---> lipid	Here, we report the characterization under stress conditions of transgenic potato (Solanum tuberosum) plants lacking CDSP32 with regard to the BAS1 redox state and the level of lipid peroxidation.	12857815:2	2	1	Public
MolSynthesis	SHI ---> oxygen	This quinone molecule led to continuous production of the ROS O 2 . and H 2 O 2 ( Shi et al . 1994 ).	145100432:11043	2	1	Public
MolSynthesis	T9A14.11 ---> lignin	These data suggest that these two proteins, Pt MYB1 and Pt MYB4, might function to regulate lignin biosynthesis in lignifying tissues.	145101970:11045	2	3	Public
MolSynthesis	RHL41 ---> oxygen	As both high light ( Demmigadams and Adams, 1992 ) and cold ( Wise and Naylor, 1987 ) are associated with the formation of reactive oxygen species, the role of the ZAT12 regulon may be to help plants cope with oxidative stress.	145102110:11202	2	1	Public
MolSynthesis	saline --+> oxygen	The NaCl-induced ROS production was inhibited by DPI, implying activation of the NADPH oxidase by salt ( Fig. 8C ).	14657401:10190	2	1	Public
MolSynthesis	T6A9.4 ---> anthocyanins	These findings suggest that HFR1-?N105 has no effect on the light-signaling pathways that mediate anthocyanin accumulation.	14645731:10141	2	4	Public
MolSynthesis	AsA ---> oxygen	This suggests thatthe activation of AsA-dependent antioxidation system may be apreadaptive reaction to an enhanced production of ROS under severestress.	12068123:10172	2	1	Public
MolSynthesis	t30c3.90 ---> GA	Several mutants in GA biosynthesis, such as GA1 , GA4 , and GA5 , have been identified.	14973162:10035	2	5	Public
MolSynthesis	nitrogen ---| Fumonisin	Fumonisin biosynthesis in Fusarium verticillioides is repressed by nitrogen and alkaline pH.	12957906:1	2	1	Public
MolSynthesis	RHL41 ---> chlorophyll	Chlorophyll content was also increased in transgenic plants ( Figure 7c ), suggesting that chlorophyll biosynthesis or the organization of the chloroplast may be affected by rhl41 expression.	145100838:11161	2	1	Public
MolSynthesis	GLABRA 2 ---> lipid	Like cer6 mutants, cer2 plants accumulate shorter lipids and lack longer ones ( Hannoufa et al. 1993 ; Jenks et al. 1995 ); CER2 shares sequence similarity with GL2, a maize protein having an unknown enzymatic role required for lipid biosynthesis.	11041893:10121	2	1	Public
MolSynthesis	calmodulin ---> glucosinolate	Parrella and Steffen Abel . (2005) Arabidopsis IQD1, a novel calmodulin-binding nuclear protein, stimulates glucosinolate accumulation and plant defense.	145102259:11034	2	8	Public
MolSynthesis	CYP74A ---> NO	The analysis of the early events following elicitation of plant cell cultures ( Jabs et al ., 1997 ; Pugin et al ., 1997 ) identified changes in ionic fluxes, membrane permeability, involvement of protein phosphorylation, active oxygen species (AOS) and nitric oxide production ( Delledone et al ., 1998 ), but their exact significance in HR is still a matter of debate ( Dorey et al ., 1999 ; Green…	145101137:11013	2	1	Public
MolSynthesis	AT3G19070 ---> lignin	Other categories affected by the stress were "cell wall related" and "lignin biosynthesis." A group of genes categorized as isoflavone reductases were also identified as being stress regulated.	14681533:10073	2	1	Public
MolSynthesis	at1g17030 ---> water	Therefore, of the assembled complexes in the ? psbP and ? psbQ mutants, fewer had water oxidation activity.	15258264:10161	2	1	Public
MolSynthesis	PSAA --+> chlorophyll	The two proteins PsaA and PsaB form the heterodimer of the PSI reaction center that binds pairs of the primary electron donor and acceptor chlorophylls (P700 and A 0 , respectively), the phylloquinone A 1 , and the [4Fe-4S] cluster F x .	15494558:10021	2	1	Public
MolSynthesis	4CL.1 ---> phenylpropanoid	4-Coumarate:CoA ligase (4CL), a key enzyme of phenylpropanoid metabolism in plants, is encoded in potato (Solanum tuberosum L.) by two structurally similar genes (St 4cl-1, St4cl-2).	2022667:0	2	2	Public
MolSynthesis	T31E10.7 ---> shikimate	The flux control coefficient of TK for the shikimate pathway cannot be estimated directly, because we did not monitor export or the use of aromatic amino acids for protein synthesis.	11251095:10253	2	2	Public
MolSynthesis	F2P9.11 ---> starch	We conclude that the SS1 isozyme plays the dominant role in providing the substrate for cellulose biosynthesis, whereas the SS2 protein is needed mainly for generating precursors for starch biosynthesis.	9738884:8	2	2	Public
MolSynthesis	T31E10.7 ---> pentose phosphate	In heterotrophic organisms, TK provides a link between glycolysis and the pentose phosphate pathway and provides precursors for nucleotide, aromatic amino acid, and vitamin biosynthesis.	12913150:10014	2	3	Public
MolSynthesis	T3F17.14 ---> sucrose	We consider it unlikely that the fad2 fad6 phenotype is primarily the result of an alteration in sugar metabolism.	145100214:11126	2	1	Public
MolSynthesis	BUM1 ---> Cytokinin	The meristematic homeodomain KNOX proteins, SHOOT MERISTEMLESS and BP, which play a major role in the regulation of meristem development, were suggested to regulate cytokinin biosynthesis (Ori et al., 1999 ).	15608330:10259	2	1	Public
MolSynthesis	at1g52827 --+> anthocyanins	C1 and Sn, a R2R3-MYB and a BHLH factor, respectively, known to control tissue specific anthocyanin biosynthesis in Z. mays, were together able to activate the AtCHS promoter.	15821875:4	2	3	Public
MolSynthesis	MAB16.11 ---> auxin	The SUR1 gene encodes a protein with high similarity to tyrosine aminotransferase, whose role in auxin biosynthesis remains unknown ( Golparaj et al. 1996 ).	11158524:10056	2	1	Public
MolSynthesis	BANYULS ---> phenylpropanoid	BAN function is positioned at the branch point between anthocyanin and tannin production Since BAN does not seem to act as a transcription factor or to be involved in the regulation of transcription factors that control flavonoid biosynthesis, we favour the hypothesis that BAN is a structural enzyme of the phenylpropanoid pathway.	145100509:11149	2	1	Public
MolSynthesis	CYP74A ---> lipid	The results suggest that the phytotoxic effects of Hg in tomato seedlings may be achieved by an enhanced production of active oxygen species (AOS) and subsequent lipid peroxidation.	10908800:5	2	11	Public
MolSynthesis	CORI1 ---> chlorophyll	RNA interference silencing of AtCLH1 resulted in failure to degrade free chlorophyll after tissue damage and in resistance to E. carotovora.	15598807:3	2	1	Public
MolSynthesis	at1g69900 --+> flavonols	Flavanone 3-hydroxylase (F3H) activity is necessary for the production of both flavonols and anthocyanins.	7773305:0	2	3	Public
MolSynthesis	GPX ---> lipid	Our results show that decreases in CuZnSOD, GPX, and CAT occur in rats showing pathological liver injury and also having the highest levels of lipid peroxidation.	9581686:12	2	6	Public
MolSynthesis	RHL41 --+> anthocyanins	It is clear that elevated anthocyanin production is caused by expression of the rhl41 gene ( Figure 7b ).	145100838:11156	2	1	Public
MolSynthesis	T31E10.7 --+> NADPH	TK is also universally required for the OPPP, which produces NADPH.	11251095:10028	2	1	Public
MolSynthesis	synthase ---> genistein	The lack of correlation between levels of genistein and apigenin in the leaves of healthy Mt IFS1 -expressing plants (data not shown) initially suggested that competition between IFS and flavone synthase may not be a major factor limiting genistein synthesis in alfalfa.	16006598:10202	2	1	Public
MolSynthesis	4CL.1 ---> flavonoid	Free PA at aconcentration of 140 µ M in developing leaves isenough to saturate leaf 4CL1 or 4CL2 activity, regardless of CA (see K i values in Table II ). 4CL1, as well as4CL2, thus may function to support flavonoid biosynthesis in developingleaf tissue.	11842147:10169	2	1	Public
MolSynthesis	MCO15.21 ---> heme	Interestingly, vascular plants generally seem to contain two protoporphyrinogen IX oxidase (PPX) isozymes (step 9), which catalyze the step in Chl and heme biosynthesis immediately following CPX.	15849308:10307	2	1	Public
MolSynthesis	MXC7.8 ---> AUX/IAA	Stefan Kepinski, working with Ottoline Leyser (Department of Biology, University of York, UK), and in collaboration with Mark Estelle (Institute for Cellular and Molecular Biology, University of Texas, Austin), reported on an elegant analysis demonstrating that the degradation of the AUX/IAA proteins AXR2 and AXR3 is regulated by auxin via the SCF TIR1 complex (Gray et al., 2001 ).	12215499:10254	2	1	Public
MolSynthesis	at1g03400 ---> Cytokinin	With respect to ethylene and cytokinin biosynthesis, a putative 1-aminocyclopropane-1-carboxylate oxidase (At1g03400) and a cytokinin oxidase (responsible for cytokinin degradation) were also down-regulated by chilling.	12805619:10210	2	1	Public
MolSynthesis	synthase ---> phytoalexins	Our results strongly suggest the presence of two ent-CDP synthase isoforms in rice, one that participates in the biosynthesis of GAs and a second that is involved in the biosynthesis of phytoalexins.	15341631:7	2	7	Public
MolSynthesis	AT5G42800 ---> phenylpropanoid	Analysis of the predicted amino acid sequences demonstrated that these 7 proteins shared strong similarities with DFR and other enzymes of the phenylpropanoid biosynthesis pathway.	12417907:2	2	5	Public
MolSynthesis	synthase ---> pyrimidine	RN021, which has similarity totranscripts for beta-Ala synthase (C. Chevalier, J. Joubes, J. Petit,and P. Raymond, unpublished data), an enzyme that catalyzes the thirdand final step of pyrimidine catabolism to produce beta-Ala, wasslightly up-regulated.	12692347:10127	2	1	Public
MolSynthesis	NIM1 ---> nitrogen	We propose that NPR1 and NPR2 are major regulators of pathogenicity in M. grisea and may be novel regulators of nitrogen metabolism in fungi.	12239399:7	2	2	Public
MolSynthesis	AT2G47460 ---> flavonols	However, even without the presence of functional MYB12 protein, the synthesis of flavonols was not eliminated entirely.	15923334:10226	2	1	Public
MolSynthesis	PIP2D ---> glycerol	Pfl?gers Arch. , 431 , 408 414. genCitLink(8, 'b21', '8584435'); genCitLink(128, 'b21', 'A1996TW03800014'); genSfxLinks('b21', '%3F%26aulast%3DAbrami%26aufirst%3DL.%26stitle%3DPfl%2526uuml%253Bgers%2BArch.%26volume%3D431%26spage%3D408') ? Abrami, L., Tacnet, F., Ripoche, P. 1995 Evidence for a glycerol pathway through Aquaporin 1 (CHIP 28) channels.	145100456:11089	2	1	Public
MolSynthesis	F6N18.4 ---> ABA	A cross talk between JA and ABA pathways is also illustrated by the fact that both hormones induce the expression of AtMYC2.	15208388:10273	2	2	Public
MolSynthesis	synthase ---> chlorophyll	The utilization of both PDPand GGDP as substrates by a polyprenyltransferase is not unprecedented.An analogous reaction occurs in chlorophyll biosynthesis wherechlorophyll synthase can attach either PDP or GGDP to the tetrapyrrolemoiety, and in cyanobacteria, PDP is the preferred substrate (Oster etal., 1997 ).	11706191:10205	2	1	Public
MolSynthesis	at1g61680 --+> sesquiterpenes	When assayed with FPP, both the At3g25810 and At1g61680 proteins catalyzed the formation of some sesquiterpenes.	12566586:10161	2	1	Public
MolSynthesis	Col ---> nitrogen	Expression of Genes Related to Nitrogen Metabolism and Ion Transport in Col and chl1-5 Roots To investigate the reliability of the SAGE data, RNA gel blot analysis was performed on eight selected genes, with the same samples as those used for the construction of the SAGE libraries.	15319483:10082	2	1	Public
MolSynthesis	AT2G19990 ---> phytoalexins	Ethyleneregulates several genes involved in defense responses, including thoseencoding PR proteins such as chitinases, ?-1,3-glucanases, and PR1(Deikman, 1997 ), phytoalexin synthesis enzymes (Ecker and Davis, 1987 ),defensin (Penninckx et al., 1996 ), and hydroxy-Pro-rich glycoproteins(Toppan et al., 1982 ).	10806227:10045	2	1	Public
MolSynthesis	AT3G24503 ---> phenylpropanoid	Analysis of the inferred amino acid sequence of the REF1 protein did not reveal any subcellular targeting signals, suggesting that REF1 is likely to be localized to the cytosol along with other enzymes of the phenylpropanoid pathway.	14729911:10167	2	1	Public
MolSynthesis	synthase ---> phenylpropanoid	Identification of the isoflavone synthase gene should allow manipulation of the phenylpropanoid pathway for agronomic and nutritional purposes.	10657130:6	2	2	Public
MolSynthesis	arca ---> AUX/IAA	These results demonstrate that the degradation of AUX/IAA proteins is essential for the auxin-dependent expression of Crl1 and strongly suggest that Crl1 expression is positively regulated by ARF proteins.	15829602:10146	2	2	Public
MolSynthesis	BAS1 ---> ascorbate	In Arabidopsis plants antisense for the BAS1 gene, an enhancement of the enzyme activities associated with ascorbate metabolism was noticed, but no change in glutathione metabolism was observed (Baier et al., 2000 ).	12857815:10184	2	1	Public
MolSynthesis	AT3G19070 ---> carbohydrate	Functions of these genes included carbohydrate metabolism, cell wall-related processes, detoxification of reactive oxygen, and triacylglycerol breakdown.	16125897:4	2	1	Public
MolSynthesis	SUPERMAN ---> GA	A potential effect of the SUPERMAN transcription factor in the control of gibberellin biosynthesis is discussed.	11762167:8	2	1	Public
MolSynthesis	GLABRA 2 ---> ethylene	Treatment of ttg and gl2 plants with modulators of ethylene biosynthesis indicate that ethylene acts down stream of TTG and GL2 during the fate specification process.	10645418:8	2	1	Public
MolSynthesis	AT4G39640 ---> alcohol	Endogenous gastrointestinal ethanol production contributes to elevated gamma-glutamyl-transpeptidase activity observed during malabsorption syndromes.	9587493:5	2	1	Public
MolSynthesis	AT2G19990 ---> oxygen	Ectopic expression of hopPtoD2 in P. syringae Psy61 that lacks a native hopPtoD2 orthologue delayed the development of several defence-associated responses including programmed cell death, active oxygen production and transcription of the pathogenesis-related gene PR1.	12828637:10	2	1	Public
MolSynthesis	AsA ---> lipid	The protective effect of PBN on ABA-promoted senescence, ABA-increased H2O2 content and lipid peroxidation, ABA-decreased GSH and AsA, and ABA-increased antioxidative enzyme activities was reversed by 2-(4-carboxy-2-phenyl)-4,4,5,5-tetramethylimidazoline-1-oxyl-3-oxide, a NO-specific scavenger, suggesting that the protective effect of PBN is attributable to NO released.	12964863:6	2	1	Public
MolSynthesis	AT1G80050 ---> adenine	At a cytosolic pH, all bind adenine efficiently based on their Km values (0.8-2.6 &mgr;M), although APT1 metabolizes adenine at a rate 31-53 times faster than APT2 and APT3, respectively.	12010467:3	2	1	Public
MolSynthesis	LOX2 ---> ABA	The reduction in LOX2 levels caused no obvious changes in plant growth or in the accumulation of abscisic acid.	7567995:4	2	1	Public
MolSynthesis	synthase ---> pteridine	The subunit fold of the enzyme is related to substructures of dihydroneopterin triphosphate epimerase, GTP cyclohydrolase I, and pyruvoyltetrahydropterin synthase, which are all involved in the biosynthesis of pteridine type cofactors, and to urate oxidase, although some members of that superfamily have no detectable sequence similarity.	15165863:9	2	1	Public
MolSynthesis	at5g47225 ---> pteridine	Pteridine synthesis capacity is known to drop in ripening tomato fruit; therefore, we countered this decline by fruit-specific overexpression of GTP cyclohydrolase I, the first enzyme of pteridine synthesis.	15365185:2	2	1	Public
MolSynthesis	MRG7.13 ---> glutamate	Under such conditions of carbon and ammonia excess, GDH1 may function in the direction of glutamate biosynthesis.	8643469:5	2	1	Public
MolSynthesis	ATNRT1 ---> anthocyanins	A transient complementation assay showed that the anthocyanin pathway is inducible by OSB1 or OSB2.	11577193:7	2	1	Public
MolSynthesis	AsA ---> carbohydrate	This enzyme provides GDP-mannose, which is used for cell wall carbohydrate biosynthesis and protein glycosylation as well as for AsA biosynthesis.	10097187:6	2	1	Public
MolSynthesis	at1g80720 ---> Fumonisin	We conclude that PAC1 is required for growth at alkaline pH and that Pac1 may have a role as a repressor of fumonisin biosynthesis under alkaline conditions.	12957906:9	2	1	Public
MolSynthesis	T14P4.11 ---> H2O2	However, plants with reduced fis1 expression have markedly increased sensitivity to exogenous proline and show alteration in epidermal cell morphology, callose deposition and the production of hydrogen peroxide during proline-induced death.	16079997:4	2	1	Public
MolSynthesis	mld14.30 ---> lipid	Our objective was to evaluate whether isocaloric replacement of refined rice with whole grains and other plant products as a form of powder reduces coronary artery disease (CAD) risk factors, such as insulin demand and lipid peroxidation in CAD patients.	11742886:0	2	1	Public
MolSynthesis	DL3766W ---> H2O2	In order to relate the levels of LHPO to specific signalling pathways, transgenic potato plant lines were used in which lipoxygenase (LOX) (responsible for hydroperoxide biosynthesis) and hydroperoxide lyase (a route of hydroperoxide degradation) activities were largely reduced by an antisense-mediated approach.	10944149:5	2	1	Public
MolSynthesis	APT3 ---> adenine	At a cytosolic pH, all bind adenine efficiently based on their Km values (0.8-2.6 &mgr;M), although APT1 metabolizes adenine at a rate 31-53 times faster than APT2 and APT3, respectively.	12010467:3	2	1	Public
MolSynthesis	AT4G15210 ---> anthocyanins	However, both Iba1 mutant and Ler plants accumulated low levels of anthocyanin in response to sucrose, results that suggested the existence of some genetic linkage between regulation of the expression of AT beta-Amy and regulation of the accumulation of anthocyanin.	9161039:6	2	1	Public
MolSynthesis	at1g69440 ---> chlorophyll	Based on these observations, we propose that NTZIP may be involved in chlorophyll biosynthesis, and might define a novel family of evolutionarily conserved proteins with its homologs in other plant species.	15120117:7	2	1	Public
MolSynthesis	F5K7.19 ---> NADPH	The recombinant OPR3 protein also showed beta-NADPH oxidation activity in the presence of cyclohexenone, but not cyclohexanone, suggesting that the enzyme has specificity to cleavage of olefinic bonds in cyclic enones.	11094980:7	2	1	Public
MolSynthesis	AT2G20610 ---> camalexin	Furthermore, production of camalexin in the sur1 mutant devoid of glucosinolates excludes the possibility that camalexin is derived from indole glucosinolates.	15148388:4	2	1	Public
MolSynthesis	T4C12.40 ---> copper	The expression of other messengers related to copper homeostasis and detoxification processes was followed in parallel to that of VSP2.	11941471:6	2	1	Public
Expression	cyclin --+> GPX	Interestingly, minor modifications in the expression of cyclin genes were also detected in cells treated with 20 treatment, possibly the population of cells that was blocked by 50 Here again, cell cycle arrest correlated with an induction of GPX and PRB-1b gene expression and, later on, of Cu/ZnSOD .	145100393:11083	2	1	Public
Expression	EDS1 --+> AT2G19990	EDS1 has been shown to function upstream of SA-dependent PR1 accumulation but it is not required for JA-induced PDF1.2 expression.	12913177:10032	2	2	Public
Expression	OsRac1 --+> CYP74A	Additionally, Ono et al . (2001 ) also showed that Osrac1 is an activator of AOS production during elicitation of transgenic rice cells by N -acetylchitooligosaccharide and that it plays an essential role in disease resistance and cell death.	145101782:11102	2	1	Public
Expression	FLS2	In transgenic fls2-24 plants expressing the wild-type FLS2 gene (designated fls2-24- pBB FLS2 ), which respond to flagellin in a wild-type manner ( Gomez-Gomez and Boller 2000 ), flg22 binding was restored ( Fig 1B ).	11340188:10042	1	1	Public
Expression	synthase --+> acs2	In addition, eight pollen-specific cis -acting elements (PSE) and eight upstream activating sequences (UAS) of seed storage protein plus two auxin-responsive elements (AuxRE) and two octopine synthase gene activating sequences (ocs) were also found within this NT-ACS2 promoter region ( Fig. 4 ).	144100383:11147	2	1	Public
Expression	SUPERMAN --+> CaMV 35S	Bereterbide et al. (2001) overexpressed SUP in N. tabacum under the control of the CaMV 35S promoter and observed aberrations in plant architecture and cellular morphology that were mostly similar to those observed in PhSUP1- ox P. hybrida .	15020746:10286	2	2	Public
Expression	ATPP2-A1 --+> kdnase	Approximately 1 kb of5'-flanking sequence from AtPP2 - A 1 was sufficientto direct high levels of GUS activity in the vascular tissue ofArabidopsis and in the phloem of the bicollateral vascular bundles oftobacco stems (Fig. 4 ).	12529520:10144	2	1	Public
Expression	arca --+> ARF	The Aux / IAA genes are themselves auxin-induced (Abel et al., 1995 ), while there is no evidence for auxin-dependent changes in transcription of the ARF genes (Ulmasov et al., 1999 ).	15194820:10240	2	1	Public
Expression	okadaic acid --+> F19C24.4	Both calyculin A and okadaic acid induced JR3 expression in the absence of JA.	145100012:11075	2	2	Public
Expression	at2g12750 --+> CAM1	The temporal expression of the CaM1-2 gene and the hsp26 and hsp70 genes demonstrated that up-regulation of the CaM1-2 gene occurred at 10 min after HS at 37°C, whereas that of hsp26 and hsp70 appeared at 20 min after HS.	12857801:10015	2	1	Public
Expression	sucrose ---> AT4G15210	Expression of a beta-amylase gene of Arabidopsis thaliana (AT beta-Amy) is regulated by sugars.	9193090:0	2	1	Public
Expression	ABA --+> F7J7.60	However, exogenously applied ABA significantly enhances Cat1 expression.	10792824:2	2	3	Public
Expression	epoxidase ---> AT2G19990	Tobacco and Arabidopsis plants transformed with the bacterial gene nahG , encoding an SA hydroxylase, are unable to accumulate SA and show enhanced susceptibility to both compatible and incompatible pathogens, and reduced expression of the SA-inducible pathogenesis-related protein PR1 ( Delaney et al ., 1994 ; Gaffney et al ., 1993 ).	145101622:11018	2	1	Public
Expression	sucrose ---| K15I22.9	In addition to cytokinin, SAG12 promoter activity is also repressed by auxin, which would likely be present during early ovule development, and by sugars, such as sucrose, glucose, and fructose ( Noh and Amasino, 1999 ) that are used for the generation of starch grains in the ovule.	145101919:11170	2	1	Public
Expression	lox1 --+> at5g55240	The untranslated Lox1 leader sequence is crucial for embryo-specific expression The full-length Lox1 promoter (-842/+68) or 5' deleted promoter (-363/+68) fragments fused to the GUS gene (constructs 1 and 2) were found to drive GUS expression in germinating embryos ( Fig. 3a ).	145100205:11035	2	1	Public
Expression	mpk6 --+> at5g53700	Taken together, these results demonstrate that phosphorylation of S480/S483/S488 by MPK6 is essential for the accumulation of ACS6 in vivo.	15539472:10197	2	1	Public
Expression	synthase ---> at5g23960	Here we report that only two terpene synthases, encoded by the florally expressed genes At5g23960 and At5g44630, are responsible for the formation of virtually all sesquiterpenes found in the Arabidopsis floral volatile blend.	15918888:1	2	2	Public
Expression	MRG7.20 --+> kdnase	The relevancy of the secondary X and PC transcriptomes to primary vascular tissues is supported by the observation that promoters for MYR1 , ZFWD1 , XND1 , and At1g20160 were capable of driving GUS expression in primary vascular tissues.	15923329:10149	2	1	Public
Expression	APETALA 3 --+> CaMV 35S	When the AP3 and PI organ identity genes are expressed ectopically throughout the flower (with the CaMV 35S promoter) the class B domain is increased so that 35::AP3 flowers have staminoid carpels in the inner whorl ( Jack et al . 1994 ) and 35S::PI flowers have petalloid sepals in the outer whorl ( Krizek & Meyerowitz 1996 ).	145100599:11021	2	1	Public
Expression	GPX --+> GSH	Transgenic tobacco plants expressing a GST with GPX activity had elevated levels of GSH and ascorbate (AsA) and monodehydroascorbate reductase (MDAR) activity compared to wild-type plants, as well as enhanced seedling growth under thermal and salt-stress conditions that caused an increased level of lipid hydroperoxidation ( Roxas et al ., 1997 ).	145101760:11028	2	1	Public
Expression	nahG ---| AT2G19990	Surprisingly, blocking the SA pathway in vad1 either by sid1 or nahG results in a dramatic decrease not only in PR1 expression but also in PDF1-2 and PR5 genes, suggesting that antagonism between SA and JA/ethylene defense pathways is no longer operating in vad1 or that vad1 acts upstream in the regulatory pathway.	15269331:10246	2	4	Public
Expression	kdnase --+> GLABRA 2	In the wild type, both GFP5ER and a nls:GFP:GUS fusion protein expressed from the GL2 promoter were only detected in trichomes and trichome precursor cells ( Figures 3A and 3E ; data not shown).	15749764:10118	2	1	Public
Expression	JA --+> T4C12.50	Similar results have beenobserved previously for jasmonate-induced expression of AtVSP (Norman-Setterblad et al., 2000 ).	11402212:10221	2	3	Public
Expression	PHYTOCHROME ---> AT1G16560	This strongly indicates that HY5 plays a role in phytochrome-mediated CAB2 gene expression.	9596629:10036	2	1	Public
Expression	T17M13.2 --+> kdnase	This piece of DNA was used as the promoter region of plantacyanin to drive GUS expression.	15908590:10083	2	1	Public
Expression	OsRac1 ---| MT2B	We also found that the expression of OsMT2b was down-regulated by OsRac1 and that perturbation of this down-regulation by overexpression of OsMT2b in transgenic plants resulted in increased susceptibility to pathogens.	15220467:10047	2	1	Public
Expression	WRKY18 ---> at5g48657	Thus, AtWRKY18 can positively modulate defense-related gene expression and disease resistance.	12068113:6	2	1	Public
Expression	MOJ9.12 --+> AT2G19990	NPR1 encodes an ankyrin-repeat protein whose interaction with the transcription factor TGA2 is required for activation of PR1 expression and resistance ( Fan and Dong, 2002 ).	145101495:11046	2	1	Public
Expression	AT3G52430 ---| AT2G19990	Among the mutants, the triple mutant had the lowest PR1 expression, followed by acd6-1 pad4 and acd6-1 ald1-T2 respectively ( Figure 9d ).	145102022:11137	2	3	Public
Expression	AXR3 --+> LeSAUR	Nature , 364 , 161 164. genCitLink(16, 'b33', '10.1038%252F364161a0'); genCitLink(8, 'b33', '8321287'); genCitLink(128, 'b33', 'A1993LL36700054'); genSfxLinks('b33', '%3F%26aulast%3DLeyser%26aufirst%3DH.M.O.%26stitle%3DNature%26volume%3D364%26spage%3D161%26id%3Ddoi%3A10.1038%2F364161a0') ? Leyser, H.M.O., Pickett, F.B., Dharmaseri, S., Estelle, M. 1996 Mutations in the AXR3 gene of Arabidopsis re…	145100307:11164	2	1	Public
Expression	synthase --+> CaMV 35S	Transgenic Arabidopsis line C-PHA-3.3 expressing the peroxisome-targeted PHAC1 synthase under the control of a CaMV 35S promoter has been previously described (Mittendorf et al., 1998 , 1999 ).	14671017:10193	2	1	Public
Expression	staurosporine --+> F19C24.4	Expression of JR3 gene, possibly regulated via both pathways, is activated markedly by okadaic acid and moderately by staurosporine, a protein kinase inhibitor.	145100438:11097	2	1	Public
Expression	CLF ---| T14P4.11	These results indicate that in wild-type plants, the PcG complex containing both FIE and CLF downregulates MEA expression in the sporophyte.	145101820:11174	2	1	Public
Expression	t25k17.70 --+> AsA	Here, we have reported that constitutive expression of an ORF encoding the MIOX4 enzyme caused a 2- to 3-fold increase in the AsA content of the leaves of Arabidopsis plants compared with controls.	14976233:10128	2	1	Public
Expression	FHY2 --+> MWI23.21	PhyA acts to induce Elip expression by HIR far-red light, butalso has a role in perceiving HIR red light.	11706180:10197	2	1	Public
Expression	T9A14.11 --+> CaMV 35S	The yeast strains harboured a reporter construct comprised of a sequence containing a triple repeat of a specific AC element, the minimal yeast CYC1 promoter and the recombinant Pt MYB4 protein was induced by galactose, the protein induced transcription from any of the three AC elements, as reported by increased plants alters the accumulation of transcripts corresponding to genes encoding lignin …	145101741:11075	2	1	Public
Expression	COR --+> F6N18.4	This finding indicates that COR plays a major role in modulating the expression of Jai1 -dependent genes in susceptible tomato plants.	145101718:11096	2	1	Public
Expression	auxin ---> at5g35110	UBQ10 mRNA levels are not strongly tissue-specific ( Sun and Callis, 1997 ), and there are reports that UBQ10 transcript levels are not regulated by either exogenous cytokinin or auxin ( Kiba et al ., 1999 ; Rogg et al ., 2001 ), suggesting that these hormones do not affect UBQ10 expression.	145101630:11097	2	1	Public
Expression	at5g35110 --+> F2O15.20	The UBQ10 intron elevated steady-state TRP1:GUS mRNA levels to a greater degree than did the TRP1 intron from both of the locations nearest the start of the gene ( Figure 4 , note the different scales).	145102069:11060	2	1	Public
Expression	kdnase --+> T14P4.11	Infection of transgenic plants containing a beta-glucuronidase (GUS) reporter gene under the control of the fis1 promoter showed that induction is highly localized to those leaf mesophyll cells within and immediately surrounding rust infection sites.	12011348:1	2	1	Public
Expression	APX --+> AsA	APX and AOX activity followed atime course similar to that of the increase in AsA concentration duringgermination (Figs. 2 B and 3 , A and B).	10364396:10114	2	1	Public
Expression	AT2G19990 --+> SNP33	The increase in PR1 transcripts occurred 1 d after the increased levels of AtSNAP33 .	12746539:10085	2	1	Public
Expression	AtMYB ---> AT1G77120	Stress-responsive expression of AtADH1 might be regulated by both bHLH/MYB and bZIP transcription factors.	12509522:10258	2	1	Public
Expression	kdnase --+> SHI	In contrast, GUS staining was much stronger in thetransformant lines carrying the construct where the SHI intron was included, from now on referred to as the SHI-GUS lines.However, the temporal and spatial distribution of GUS staining was the same for the independent lines of both constructs, which implies thatthe intron is necessary for correct levels of expression of SHI , but not for the regul…	11706176:10056	2	1	Public
Expression	F2H17.12 --+> at5g55240	Two of these bZIPs have been shown to regulate gene expression in seeds: TRAB1 can activate the Osem promoter in rice protoplasts (Hobo et al., 1999 ), and ABI5 affects the expression of embryo-specific genes in Arabidopsis (Finkelstein and Lynch, 2000 ).	12509536:10030	2	1	Public
Expression	CLOCK ---> PSBD	In wheat ( Triticum aestivum ), the expression of psbD is reported to be controlled by a circadian clock (Nakahira et al., 1998 ).	15563615:10100	2	1	Public
Expression	F27G20.7 --+> FIL	This finding suggests that KAN1 and KAN2 play a role in keeping the expression of FIL in the abaxial side tissues.	14555697:10173	2	1	Public
Expression	ABA ---> COR47	Furthermore, we found that expression of the Aplysia ADPR cyclase in Arabidopsis was sufficient to activate the expression of ABA-responsive genes such as RD22 , RD29a , KIN2 , COR47 , and AtPLC1 in the absence of ABA.	145101875:11139	2	1	Public
Expression	AT2G47460 --+> AtMYB	MYB12 and Zm P Share Fundamental Functional Characteristics Cotransfection analyses revealed substantial functional similarities between the plant R2R3-MYB transcription factors At MYB12 and Zm P.	15923334:10193	2	1	Public
Expression	JA ---| AT2G19990	Conversely, mutant phenotypes indicate that PR1 expression is induced by SA and inhibited by JA (Turner et al., 2002 ).	15208394:10027	2	1	Public
Expression	LeSNF1 --+> AT1G77120	Complementation of the Yeast snf1 Mutation A yeast complementation test was carried out to examine whetherWPK4 functions in catabolite repression in yeast cells. cDNAs encodinga full-length WPK4, WPKM4, C-terminal-truncated WPK4, orantisense-oriented WPK4 were expressed in snf1 mutant cells under the control of an ADH promoter.	10557229:10134	2	1	Public
Expression	GCC --+> AT2G19990	These results demonstrate that transient expression of Tsi1 encoding a putative GCC box binding transcription factor effectively upregulated the expression of the PR1 and SAR8.2 genes.	11340180:10153	2	1	Public
Expression	T6A9.4 --+> FHY2	Microarray analysis, however, showed that HFR1 regulates the expression of the PHYA-inducible genes both positively and negatively (Wang et al., 2002 ).	14508006:10141	2	1	Public
Expression	F2H17.12 --+> at1g69440	The Arabidopsis ABI5 gene involved in the ABA-insensitive phenotype was also shown to encode an AREB-related b-ZIP transcription factor ( Finkelstein & Lynch 2000 ).	144100555:11161	2	1	Public
Expression	PSBD	Sequences upstream of the -35 box in the psbD promoter contain binding sites for a factor regulating psbD transcription ( Allison and Maliga 1995 ; Kim and Mullet 1995 ; Christopher 1996 ; To et al. 1996 ; Satoh et al. 1997 ).	9761797:10124	1	2	Public
Expression	arca --+> K+ channel	When compared to untreated and depleted controls, an auxin-dependent increase in the transcript levels of the K + -channel genes KAT1 and KAT2 was observed ( Figure 2a ).	145101831:11054	2	1	Public
Expression	Col --+> AT2G19990	Inoculation of NPS3121 on Col-0 plants induced the expression of PR1 and GST1 ( Fig 1A ).	11226196:10065	2	1	Public
Expression	methyl jasmonate --+> HLM1	Although SA and ACC did not affect HLM1 expression significantly, methyl jasmonate, and more particularly ACC and methyl jasmonate used together, efficiently induced HLM1 expression.	12566578:10176	2	1	Public
Expression	T9G5.1 ---> AT1G08830	In Arabidopsis, LSD1/LOL1 are thought to be positive/negative regulators of the expression of CSD1 , which encodes superoxide dismutase, a potential suppresser of cell death through detoxification of O 2 ? (Kliebenstein et al., 1999 ; Epple et al., 2003 ).	15980203:10166	2	1	Public
Expression	mpk6 --+> T4C12.50	These results suggest that MPK6 activity affects the basal level of VSP1 transcripts but is not required or is functionally redundant for inducing this gene after pathogen challenge.	15020743:10154	2	1	Public
Expression	ETTIN ---| at5g53700	RT-PCR analysis with RNA from stage 3 flowers ( Figure 4c ) showed that transcription of ACS2 , ACS6 and ACS8 is inhibited in flowers by the arf2-6 mutation ( Figure 4d ).	145102255:11127	2	1	Public
Expression	CDPK --+> CYP74A	Inhibitor studies demonstrated that the identified CDPK is independent of or located upstream from a signaling pathway that is required for AOS synthesis.	10810151:10062	2	1	Public
Expression	synthase ---> at5g44630	Here we report that only two terpene synthases, encoded by the florally expressed genes At5g23960 and At5g44630, are responsible for the formation of virtually all sesquiterpenes found in the Arabidopsis floral volatile blend.	15918888:1	2	2	Public
Expression	T4K22.6 ---| at5g53700	RT-PCR analysis with RNA from stage 3 flowers ( Figure 4c ) showed that transcription of ACS2 , ACS6 and ACS8 is inhibited in flowers by the arf2-6 mutation ( Figure 4d ).	145102255:11127	2	1	Public
Expression	at1g56400 --+> CaMV 35S	Results Go to: Choose Top of page Introduction Results << Discussion Experimental procedures Acknowledgements References This article is cited by the following articles in Blackwell Synergy and CrossRef HSK overexpression in Arabidopsis Arabidopsis plants were transformed with a construct for overexpression of HSK under transcriptional control of the CaMV 35S promoter.	145102150:11050	2	1	Public
Expression	ABA ---> at1g36070	In our chip experiment, VP1 and ABA affected expression of several auxin-regulated genes (e.g. GH3-like gene; At4g27260), possibly altering development.	12857845:10313	2	1	Public
Expression	ZLL --+> SHM1	The ZLL gene product has been proposed to regulate STM expression in the central zone and thus may play a role in establishing the radial pattern ( Moussian et al . 1998 ).	145100496:11106	2	1	Public
Expression	RPS6K --+> T4C12.50	Taken together, these results provide direct evidence that a specific MAPK positively regulates VSP1 expression and resistance to a primary infection by certain pathogens, whereas systemic resistance and expression of several other defense genes appears to be mediated either by a functionally redundant MAPK(s) or independently from MPK6-dependent resistance.	15020743:6	2	1	Public
Expression	CLOCK --+> AT1G16560	Using this marker in phototransduction and circadian-dysfunctional mutants, we studied how signals from phytochrome and the circadian clock are integrated for the regulation of CAB2 transcription.	9368413:2	2	2	Public
Expression	AT1G27320 --+> ARR6	In addition, AHK3also enhanced promoter activity of the cytokinin-responsive ARR6 gene in the presence of cytokinin (Hwang and Sheen,2001 ) even though it complemented the yeast His kinase mutant in theabsence of cytokinin (Ueguchi et al., 2001 ).	12068096:10102	2	1	Public
Expression	F23N20.2 ---> GLABRA 2	These findings, together with the results from our yeast two-hybrid analysis, suggest that GL3 gene function and overexpression of AtmybL2 act synergistically to inhibit trichome formation by negatively regulating GL2 expression.	12056412:5	2	2	Public
Expression	COI1 ---> LOX2	Strikingly, induced expression of the JA biosynthetic genes LOX2 and AOS was completely dependent on coi1 .	12805591:10191	2	2	Public
Expression	Col --+> at5g29568	The Col-0wild type controls showed relatively low levels of expression of CaM3 .	11950965:10035	2	1	Public
Expression	Brassinosteroids --+> F5K7.19	The expression of the OPR3 gene is induced not only by a variety of stimuli, such as touch, wind, wounding, UV-light and application of detergent, but also by brassinosteroids.	10872231:1	2	1	Public
Expression	NIM1 ---> AT2G19990	In Arabidopsis, PS3-induced PR1 expression was also NPR1 (for nonexpressor of PR genes1) dependent.	15494557:7	2	9	Public
Expression	T6J4.2 --+> CaMV 35S	Transgenic plants that constitutively expressed RAV1 , MYB73 , ZAT10 , CZF2 , or ZAT12 under control of the CaMV 35 S promoter were generated and the transcriptomes profiled to determine whether any of these transcription factors controlled expression of COS genes.	145102110:11123	2	1	Public
Expression	sucrose ---| ABF3	Figure 1(c) also shows that, in contrast to ABF2 , expression of ABF3 and ABF4 was repressed by sucrose.	145102011:11054	2	1	Public
Expression	MIK19.19 --+> AT4G25960	EMBO J. 6 , 3901-3908. genCitLink(8, 'b64', '3327686'); genCitLink(128, 'b64', 'A1987L435200004'); genSfxLinks('b64', '%3F%26aulast%3DJefferson%26aufirst%3DR.A.%26stitle%3DEMBO%2BJ.%26volume%3D6%26spage%3D3901') ? Jin, S. and Scotto, K.W. (1998) Transcriptional regulation of the MDR1 gene by histone acetyltransferase and deacetylase is mediated by NF-Y.	145101505:11372	2	1	Public
Expression	AT5G42800 --+> CaMV 35S	Turbid Agrobacterium tumefaciens strain GV3101 cultures containing the gerbera or Cymbidium DFR gene (under the control of the CAMV35S promoter) were grown overnight, centrifuged and resuspended in MS containing 200 The leaf explants were soaked in the infection culture for at least 20 min, blotted dry, and kept in the dark at 22-25°C for 2-3 days.	145100478:11088	2	1	Public
Expression	T17M13.3 --+> AT1G77120	A twofold reduction in Suc influx was observed when SUT2 was expressed from a weaker promoter ( ADH1 promoter) ( Figures 6D and 6F ).	12119375:10121	2	1	Public
Expression	at5g28644 ---> COR	The cold-induced expression of COR genes such as KIN1/2 and LTI78 has previously been demonstrated to be regulated byintracellular calcium using a combination of approaches, namely inplanta calcium measurements (Knight et al., 1996 ), pharmacologicalanalysis (T?htiharju et al., 1997 ), and microinjection studies(Wu et al., 1997 ).	11950965:10072	2	1	Public
Expression	Cytokinin --+> ARR7	The arr3,4,5,6 quadruple mutant exhibited a greater amplitude in cytokinin-induced ARR7 expression.	14973166:10215	2	1	Public
Expression	BAS1 --+> cytochrome P450	The bas1 mutant phenotype is a result of enhanced expression of a cytochrome P450 (CYP72B1) that leads to a reduction in the level of brassinosteroids ( Neff et al ., 1999 ).	145101610:11033	2	1	Public
Expression	EDS5 ---| AT2G19990	Surprisingly, blocking the SA pathway in vad1 either by sid1 or nahG results in a dramatic decrease not only in PR1 expression but also in PDF1-2 and PR5 genes, suggesting that antagonism between SA and JA/ethylene defense pathways is no longer operating in vad1 or that vad1 acts upstream in the regulatory pathway.	15269331:10246	2	3	Public
Expression	saline ---> K+ channel	NaCl also leads to transcriptional regulation of K + channel transcripts, i.e. reduced expression of KCO5 and increased expression of KAT3 (see Na + -specific list in Supplementary Material).	145101666:11303	2	1	Public
Expression	ethylene ---| LOX2	Also greenhouse-grown Col-0 plants demonstrated the same result; exogenous ET drastically reduced the MeJA-induced expression of VSP1 and LOX2 (not shown).	145101934:11095	2	1	Public
Expression	LeSNF1 --+> synthase	It has been suggested that Suc synthase expression in potato tuber requires SNF1-related protein kinase activity (Halford and Hardie, 1998 ).	11910009:10194	2	1	Public
Expression	ABA ---| T6A9.4	The expression of the gene for REP-1 (Rep1) is induced by gibberellins (GAs) and repressed by abscisic acid (ABA).	12787245:1	2	2	Public
Expression	at5g29568 ---> COR	CaM3 overexpression causes repression of COR gene expression.	11950965:10069	2	1	Public
Expression	JA --+> K24G6.22	Whereas all genes but ACX3 and KAT5 were induced by ABA, JA only up-regulated the expression of ACX1 and KAT5 ( Fig. 4 ).	15141068:10097	2	1	Public
Expression	NOS --+> AT2G19990	Furthermore, administration of NO donors or recombinant mammalian NOS to tobacco plants or tobacco suspension cells triggered expression of the defense-related genes encoding pathogenesis-related 1 protein and phenylalanine ammonia lyase (PAL).	9707647:3	2	1	Public
Expression	AtMYB --+> BANYULS	Genetic transformation of Arabidopsis thaliana with the Arabidopsis TT2 MYB transcription factor resulted in ectopic expression of the BANYULS gene, encoding anthocyanidin reductase, AHA10 encoding a P-type proton-pump and TT12 encoding a transporter involved in proanthocyanidin biosynthesis.	16167896:0	2	3	Public
Expression	Aux --+> arca	Auxin-dependent degradation of Aux/IAA proteins is a key event for early auxin-dependent gene induction (Leyser, 2002 ).	14526108:10020	2	2	Public
Expression	NIM1 --+> T3F17.14	Indeed, the sfd4 ssi2 npr1 plant contained a single nucleotide change (C T transition) in the FAD6 gene (Falcone et al., 1994 ), which is expected to result in a Ser-133 Phe-133 change in the corresponding protein.	14507997:10214	2	1	Public
Expression	DET1 --+> AT1G16560	We conclude that DET1 represses the CAB2 promoter in the dark by regulating the binding of two factors, CAB2 DET1-associated factor 1 and Circadian Clock-Associated 1, to the DtRE.	14563928:7	2	1	Public
Expression	AT-MCB1 --+> CYCD3	By contrast, rpn10-1 seedlings expressed normal levels of NIA1 and CYCD3 in the absence of BA but failed to upregulate their expression after a 12-h BA treatment ( Figure 5F ).	12671091:10176	2	1	Public
Expression	Cytokinin ---> ARR4	The expression of ARR4 and the protein composition of thetwo-component system are regulated by cytokinin (transcriptionalregulation).	11842140:10165	2	1	Public
Expression	AGD2 --+> AT2G19990	This elevated total SA was important for conferring disease resistance, as SA-depleted agd2-nahG plants were hypersusceptible to PsmDG3 ( Figure 2 ). agd2 plants also had elevated steady-state PR1 and GST1 gene transcripts ( Figure 4a ).	145101039:11049	2	1	Public
Expression	kdnase ---> RPT2	In agreement with the results of competitive RT-PCR analysis, transgenic plants expressing the ?-glucuronidase ( GUS ) reporter gene driven by the RPT2 promoter also expressed RPT2 in guard cells and mesophyll cells ( Figure 6C ).	15031408:10158	2	1	Public
Expression	AT4G08920 --+> PSAA	A probable explanation is that cry1 affects psaA transcription and transcript stability.	145101695:11054	2	1	Public
Expression	nahG --+> LOX2	Compared with wild-type plants, transgenic NahG plants showed enhanced expression of LOX2 and accordingly synthesized 25-fold higher levels of JA during pathogen infection ( Figures 1B and 1C ).	12615947:10186	2	1	Public
Expression	EMB 212 --+> at5g55240	Ectopic postembryonic expression of the LEC1 gene in vegetative cells induces the expression of embryo-specific genes and initiates formation of embryo-like structures.	9657152:4	2	2	Public
Expression	K+ channel --+> AT1G22710	K+ channels from Arabidopsis phloem cells expressing green fluorescent protein (GFP) under the control of the AtSUC2 promoter were analysed using the patch-clamp technique and quantitative RT-PCR.	14675456:1	2	2	Public
Expression	MGL6.1 --+> PDF1	Thus, it is likely that AtEBP promotes transcription of PDF1.2 through in vivo binding to the GCC-box.	15980186:10205	2	1	Public
Expression	auxin ---> ATNRT1	These results indicate that auxin acts as an important signal regulating CHL1 expression and contributes to the targeting of CHL1 expression to nascent organs and root tips in Arabidopsis.	11912226:10	2	1	Public
Expression	AT4G08920 --+> AT1G16560	It has been shown that mutations of photoreceptor genes PHYA , PHYB , and CRY1 causes thecircadian rhythm of CAB2 promoter activity to oscillate at apace slower (with a longer period length) than that of the wild typeunder various light conditions (Somers et al., 1998a ).	10806223:10245	2	1	Public
Expression	Pti4 --+> PR-4	As shown in Figure 5 , expression of Pti4 in Arabidopsis caused an increase in the steady state abundance of PR3 , PR4 , and PDF1.2 transcripts, which are known to be ET inducible and to contain GCC boxes in their promoters.	11971137:10136	2	1	Public
Expression	nahG ---| AT1G33560	SA is thought to function as a key regulator of ADR1 expression ( Grant et al ., 2003 ); however, in this study, following longer exposure times during autoradiography, an nahG transgene was found to significantly reduce rather than abolish the accumulation of ADR1 transcripts.	145101910:11210	2	1	Public
Expression	AT5G26000 --+> kdnase	Thelack of GUS expression in plants carrying the partial TGG1 promoterverifies that it is the TGG1 promoter that directs GUS expression inguard and phloem cells.	11950967:10058	2	1	Public
Expression	T6A9.4 ---> at2g31862	Under continuous far-red light, hfr1-201 mutant seedlings had slightly reduced HY5 levels compared with wild-type plants.	15705947:10289	2	1	Public
Expression	RPS6K --+> at1g80720	Grumont, R.J., Rasko, J.E.J., Strasser, A., and Gerondakis, S. (1996) Activation of the mitogen-activated protein kinase pathway induces transcription of PAC-1 phosphatase gene.	9501116:10422	2	1	Public
Expression	T30C3.6 --+> kdnase	The relevancy of the secondary X and PC transcriptomes to primary vascular tissues is supported by the observation that promoters for MYR1 , ZFWD1 , XND1 , and At1g20160 were capable of driving GUS expression in primary vascular tissues.	15923329:10149	2	1	Public
Expression	MXC7.8 --+> at2g12750	Experiments using heat-shock induction to pulse expression of AXR2/IAA7::GUS under control of the hsp70 promoter demonstrated that protein loss at the subsequent control temperature is slowed in axr1-12 mutants ( Gray et al ., 2001 ).	145101630:11047	2	1	Public
Expression	AT1G62300 --+> AT2G19990	Interestingly, WRKY6 knockout mutants showed altered PR1 gene expression during leaf senescence.	11148279:10150	2	1	Public
Expression	ABA --+> P5CS1	Regulation of P5CS1 expression thus appears to play a principal role in controlling proline accumulation stimulated by ABA and salt stress in Arabidopsis.	12602867:10	2	1	Public
Expression	cadmium ---| T16H5.50	Cadmium inhibits the uptake of these metals by IRT1 (Eide et al., 1996 ), and expression of IRT1 in yeast results in increased sensitivity to cadmium (Rogers et al., 2000 ), suggesting that cadmium also is transported by IRT1.	12084831:10035	2	1	Public
Expression	F2O15.20 ---> synthase	The yeast strain SUSY7 ( suc2: :URA3 , mal0 , and trp1 ) expresses a potatoSuc synthase gene (Riesmeier et al., 1992 ).	10759540:10055	2	1	Public
Expression	K3K7.20 --+> CaMV 35S	When the cDNA coding region of At5g51020 under the control of the cauliflower mosaic virus (CaMV) 35S promoter was introduced into the crl mutant, the mutant phenotype was rescued in all the mutants we examined with regard to gross morphology of the plant, leaf morphology, chloroplast size, and chloroplast number ( Figure 7d ).	145101880:11073	2	1	Public
Expression	at5g28644 --+> T12M4.8	These data supported the evidence from CBF1 , CBF2 , and CBF3 expression studies that the failure to express the COR genes LTI78 , COR15a , and KIN1 is related to the presence of CRT/DRE elements in their promoters.	10330472:10145	2	1	Public
Expression	HPT ---| AT2G19990	A more detailed examination of SA-inducible PR1 expression at 8 hpt at lower SA concentrations revealed that the levels of PR1 transcripts were remarkably reduced in antisense suppression plants, suggesting reduced sensitivity to SA ( Figure 4B ).	14742872:10136	2	1	Public
Expression	oxygen ---> F7J7.60	Abscisic acid has been shown to increase ROS in guard cells (Pei et al., 2000 ), and ROS was shown to be an intermediary in the pathway leading to abscisic acid?induced antioxidant ( CAT1 ) gene expression (Guan et al., 2000 ).	12368492:10031	2	1	Public
Expression	MUF9.7 ---| at5g53700	RT-PCR analysis with RNA from stage 3 flowers ( Figure 4c ) showed that transcription of ACS2 , ACS6 and ACS8 is inhibited in flowers by the arf2-6 mutation ( Figure 4d ).	145102255:11127	2	1	Public
Expression	moa2.4 --+> muj8.12	AtNCED5, AtNCED6, AtNCED9, and AtNCED3 contribute to expression in developing seeds with high levels of AtNCED6 present at an early stage.	12834401:12	2	2	Public
Expression	kdnase --+> AT1G77120	Although Fromm et al.(1990) reported the regeneration of maize plantlets containing the GUS reporter gene under the control of the full-length maize Adh1 promoter, precise expression patterns were notdescribed.	12481050:10045	2	1	Public
Expression	SNP33 ---> AT2G19990	AtSNAP33 was also expressed in npr1 plants that do not express PR1 after pathogen inoculation as well as in cpr1 plants that overexpress PR1 in the absence of a pathogen.	12746539:5	2	1	Public
Expression	at2g31862 --+> AT1G16560	This strongly indicates that HY5 plays a role in phytochrome-mediated CAB2 gene expression.	9596629:10036	2	2	Public
Expression	salicylic acid --+> CORI1	By contrast, neither SA ( Figure 1A ) nor the ethylene precursor 1-aminocyclopropane-1-carboxylic acid (data not shown) significantly induced the expression of AtCLH1 at early time points.	15598807:10054	2	1	Public
Expression	salicylic acid --+> AT2G19990	Similarly, SA was a poor inducer of PR1 expression in the sfd1-1 and sfd1-2 mutants (data not shown).	14729910:10173	2	5	Public
Expression	methyl jasmonate --+> T4C12.40	Furthermore, the combined treatment of MJ with ABA induced VSP2 expression more strongly than either of the individual MJ or ABA treatments.	15548743:10307	2	1	Public
Expression	AT1G52890 --+> CaMV 35S	The ANAC019 , ANAC055 , and ANAC072 cDNAs were overexpressed under the control of the CaMV 35S promoter.	15319476:10184	2	1	Public
Expression	FHY2 --+> AT1G16560	It has been shown that mutations of photoreceptor genes PHYA , PHYB , and CRY1 causes thecircadian rhythm of CAB2 promoter activity to oscillate at apace slower (with a longer period length) than that of the wild typeunder various light conditions (Somers et al., 1998a ).	10806223:10245	2	1	Public
Expression	at2g17350 --+> MTs	Inactivation of katanin in neurons by microinjection of the katanin antibody resulted in a dramatic accumulation of MTs at the centrosome, indicating roles for katanin in the release of MTs from the centrosome (Ahmad et al., 1999 ).	12215512:10265	2	1	Public
Expression	Pti4 --+> AT2G19990	Expression of Pti4, Pti5, or Pti6 in Arabidopsis activated the expression of the salicylic acid-regulated genes PR1 and PR2.	11971137:3	2	1	Public
Expression	BLRP --+> PSBD	This study shows that transcription of Arabidopsis psbD is mediated by a BLRP and suggests that psbD genes in other land plants are regulated by a common blue-light-signaling pathway.	9306699:6	2	1	Public
Expression	auxin ---| K15I22.9	In addition to cytokinin, SAG12 promoter activity is also repressed by auxin, which would likely be present during early ovule development, and by sugars, such as sucrose, glucose, and fructose ( Noh and Amasino, 1999 ) that are used for the generation of starch grains in the ovule.	145101919:11170	2	1	Public
Expression	RHL41 --+> CaMV 35S	The ZAT12 regulon comprises 24 COS genes Transgenic plants that constitutively expressed ZAT12 under control of the CaMV 35 S promoter were generated ( Figure 7 ) and the transcriptome profiled using the Affymetrix array.	145102110:11130	2	1	Public
Expression	F4B12.8 --+> SHM1	Genetic and expression analyses indicate that CUC1 and CUC2 are redundantly required for expression of STM to form the shoot apical meristem, and that STM is required for proper spatial expression of CUC2 to separate cotyledons.	10079219:4	2	3	Public
Expression	F16F4.6 ---> AT2G19990	[Full Size] Fig. 5 PR1 expression is affected by antisense Wak1 .	145100087:11275	2	1	Public
Expression	CBL4 --+> at1g67950	CCR1 transcriptabundance was down-regulated in sos3 indicating that the SOSpathway is at least another negative regulator that controls CCR1 expression downstream of the circadian rhythm clock(Heintzen et al. , 1997 ; Kreps and Simon, 1997 ).	11351099:10091	2	1	Public
Expression	IAA24 ---| at5g53700	RT-PCR analysis with RNA from stage 3 flowers ( Figure 4c ) showed that transcription of ACS2 , ACS6 and ACS8 is inhibited in flowers by the arf2-6 mutation ( Figure 4d ).	145102255:11127	2	1	Public
Expression	ICK2 --+> SHM1	However, in contrast with the strong CaMV 35S KRP2 OE lines, plants expressing the KRP2 gene under the control of the STM promoter displayed a different DNA ploidy distribution, as illustrated by the increase in number of cells with an 8C and 16C DNA content ( Figure 5C ).	15863515:10146	2	1	Public
Expression	JA ---> LOX2	JA was shown to regulate the expression of VSP , LOX2 , and BGL1 , whereas ethylene elevated themRNA abundance of CaEF .	11080278:10156	2	2	Public
Expression	PHYB ---| T6A9.4	Alternatively, additional components redundantly acting for PhyB signaling under R light may compensate for the decreased REP1 gene expression in the rep1 mutants.	11090209:10234	2	1	Public
Expression	saline --+> ATGSK1	In addition, the AtGSK1 expression was induced by NaCl and exogenously applied ABA but not by KCl.	10198112:10	2	1	Public
Expression	lox1 --+> at1g17420	Thus, we used RNAgel-blot analysis to assess the expression of LOX1 and LOX2 , and RT-PCR involving gene-specific primers toanalyze the transcript levels of LOX3 and LOX4 .As shown in Figure 4 A, LOX1 ,considered to be located in cytoplasm (Melan et al., 1993 ), wasstrongly up-regulated during leaf senescence.	11891244:10069	2	1	Public
Expression	CYP74A --+> CaMV 35S	The male-sterile phenotype of the aos mutant was complemented by constitutive AOS expression under the control of the CaMV 35S promoter in plants homozygous for the aos mutation and shown to carry AOS-OE constructs.	145101277:11111	2	1	Public
Expression	ethylene ---| T4C12.50	Also greenhouse-grown Col-0 plants demonstrated the same result; exogenous ET drastically reduced the MeJA-induced expression of VSP1 and LOX2 (not shown).	145101934:11095	2	1	Public
Expression	GA --+> T6A9.4	The expression of the gene for REP-1 (Rep1) is induced by gibberellins (GAs) and repressed by abscisic acid (ABA).	12787245:1	2	2	Public
Expression	RHL41 --+> APX1	Our results suggest that Zat12 is an important component of the oxidative stress response signal transduction network of Arabidopsis required for Zat7, WRKY25, and Apx1 expression during oxidative stress.	14722088:10	2	2	Public
Expression	COI1 ---> CYP74A	Strikingly, induced expression of the JA biosynthetic genes LOX2 and AOS was completely dependent on coi1 .	12805591:10191	2	1	Public
Expression	LeSNF1 --+> AT1G22710	It is well established that SUC2 expression requires SNF1 (Carlson, 1999 ; Watson et al., 2000 ).	11449054:10221	2	10	Public
Expression	metallothionein ---| MT2B	Metallothioneins are also known to scavenge NO (Schwarz et al., 1995 ), and thus the down-regulation of OsMT2b expression may potentiate the effect of NO.	15220467:10174	2	1	Public
Expression	ARF --+> arca	When assayed in a carrot transient expression system, ARF proteins modulate auxin-dependent transcription either through direct DNA binding by way of the DNA binding domain or through assumed associations with ARFs already bound to DNA by way of the C-terminal protein?protein interaction domain ( Ulmasov et al. 1999a ).	10810148:10197	2	1	Public
Expression	F21B23.1 --+> CaMV 35S	In contrast, the overexpression of At5g28460 under the control of a cauliflower mosaic virus (CaMV) 35S promoter in an 3-1 rescued the narrow-leaf phenotype ( Figure 2d,e ), demonstrating that At5g28640 corresponds to AN3 .	145102258:11049	2	1	Public
Expression	at5g28655 ---> COR	The cold-induced expression of COR genes such as KIN1/2 and LTI78 has previously been demonstrated to be regulated byintracellular calcium using a combination of approaches, namely inplanta calcium measurements (Knight et al., 1996 ), pharmacologicalanalysis (T?htiharju et al., 1997 ), and microinjection studies(Wu et al., 1997 ).	11950965:10072	2	1	Public
Expression	AT1G77120 --+> at1g79650	Possibly, expression driven by the strong ADH1 promoter leads to a non- stoichiometric RAD23 accumulation in relation to the other NER complex constituents.	145100075:11065	2	1	Public
Expression	MXC7.8 ---| LACS9	Auxin induced ACS4 gene expression is inhibited by the axr1-12 and axr2 mutations (Abel et al., 1995b ), components of the Aux/IAA-auxin response factor signaling apparatus (Frugis and Chua, 2002 ; Dharmasiri and Estelle, 2004 ).	15466221:10280	2	1	Public
Expression	ethylene --+> CYP74A	Ethylene induced the expression of AOS, but the presence of ethylene alone did not produce an optimal induction of PIN II.	10759530:5	2	1	Public
Expression	ICK2 --+> CaMV 35S	This reduction in the total leaf cell number is due to an inhibition of the mitotic cell cycle and is similar to that observed in plants overexpressing the KRP2 gene under the control of the CaMV 35S promoter.	15863515:10145	2	1	Public
Expression	MTG10.1 ---| at5g53700	RT-PCR analysis with RNA from stage 3 flowers ( Figure 4c ) showed that transcription of ACS2 , ACS6 and ACS8 is inhibited in flowers by the arf2-6 mutation ( Figure 4d ).	145102255:11127	2	1	Public
Expression	T3F17.14 --+> PDF1	The ssi2 fad6 leaves displaying prominent cell death showed basal-level expression of PDF1.2 , similar to that seen in ssi2 plants.	14615603:10190	2	1	Public
Expression	PHYB --+> AT1G16560	It has been shown that mutations of photoreceptor genes PHYA , PHYB , and CRY1 causes thecircadian rhythm of CAB2 promoter activity to oscillate at apace slower (with a longer period length) than that of the wild typeunder various light conditions (Somers et al., 1998a ).	10806223:10245	2	1	Public
Expression	CLF --+> APETALA 3	Loss of CLF function in Arabidopsis results in ectopic expression of the AG and AP3 floral genes in vegetative tissues ( Goodrich et al. 1997 ).	10899969:10090	2	1	Public
Expression	kdnase --+> LOX2	To identify jasmonate-signalling mutants, we used a fusion genetic strategy in which the firefly luciferase (FLUC) and Escherichia coli beta-glucuronidase (GUS) reporters were expressed under control of the jasmonate-responsive LOX2 promoter.	11874572:1	2	1	Public
Expression	kdnase --+> APETALA 3	Histochemical staining of beta-glucuronidase (GUS) activity in transgenic AP3 GUS reporter plants expressing GUS under control of the AP3 promoter was increased dramatically in petals when the AP3-specific TF(ZF) activator was cointroduced.	12271125:4	2	1	Public
Expression	arca --+> LeSAUR	Collectively, these data suggest the presence of two auxin-dependent signal transduction pathways: one that regulates LeSAUR and LeAux mRNA accumulation and is interrupted by the dgt mutation and a second that regulates Lepar mRNA accumulation and is not defective in dgt tomato hypocotyls.	7480327:5	2	1	Public
Expression	PSBC --+> PSBD	In contrast, translation of the psbD and psbC gene products declines to a lesser extent, suggesting that the light-induced accumulation of the 4.0 and 3.2 kb psbD--psbC transcripts is required to maintain psbD and psbC gene product translation in mature chloroplasts.	3044778:6	2	1	Public
Expression	arca --+> AT2G47170	Steady-state levels of OsARF1 mRNA correlated positively with auxin-dependent differential growth: gravitropic stimulation enhanced the amount of OsARF1 transcript in the lower, faster-growing flank accompanied by a decrease in the upper flank of gravitropically stimulated rice coleoptiles.	12369618:3	2	1	Public
Expression	AT1G22710 --+> kdnase	The SUC2 promoter directed expression of GUS activity with high specificity to the phloem of all green tissues of Arabidopsis such as rosette leaves, stems, and sepals.	7647685:4	2	1	Public
Expression	kdnase --+> CYP74A	Seeds from transgenic Arabidopsis thaliana plants expressing the Escherichia coli uidA gene encoding beta-glucuronidase (GUS) under the control of the AOS promoter were mutagenized with ethylmethane sulfonate and the progeny was screened for individuals exhibiting constitutive expression of uidA in the absence of an added octadecanoid.	12819969:3	2	1	Public
Expression	t17b22.6 --+> synthase	Transgenic plants were created expressing UGPase antisensee RNA under the control of the 35S promoter of the Cauliflower Mosaic Virus with the polyadenylation signal of the octopine-synthase gene.	7763665:3	2	1	Public
Expression	RHL41 --+> T9D9.6	Our results suggest that Zat12 is an important component of the oxidative stress response signal transduction network of Arabidopsis required for Zat7, WRKY25, and Apx1 expression during oxidative stress.	14722088:10	2	1	Public
Expression	SHM1 --+> AT5G53950	Genetic and expression analyses indicate that CUC1 and CUC2 are redundantly required for expression of STM to form the shoot apical meristem, and that STM is required for proper spatial expression of CUC2 to separate cotyledons.	10079219:4	2	1	Public
Expression	AT3G61890 --+> kdnase	The 5' regulatory region of Athb-12 can drive beta-glucuronidase (GUS) expression in tobacco transgenic plants.	11374882:2	2	1	Public
Expression	F7J7.60 --+> kdnase	In transgenic tobacco, the Cat1 promoter can drive GUS expression at relatively high levels in mature seeds.	8220459:6	2	1	Public
Expression	calmodulin --+> at5g29568	CaM enhances the binding of these proteins to a C/G-box sequence element in the Arabidopsis Cam-3 promoter.	8672891:2	2	1	Public
Binding	at1g21780 ---- at1g26830	To verify the specificity of this in vitro assay for interaction between AtCUL3A and At1g21780, two different negative controls were included.	15772280:10183	2	1	Public
Binding	AtMYB ---- MYC6.2	The yeast two-hybrid assay has also shown that both GL3 and EGL3 can interact with the MYB protein WEREWOLF (WER) (Bernhardt et al., 2003 ).	15342905:10016	2	1	Public
Binding	Aux ---- AXR3	Further, three different Aux/IAA proteins, SHY2/IAA3, AXR2/IAA7, and AXR3/IAA17 directly interact with SCF TIR1 in an auxin-dependent manner ( Gray et al. , 2001 ; Tian et al. , 2003 ).	145102071:11050	2	1	Public
Binding	at1g26830 ---- at2g39760	CUL3A, as well as CUL3B, interacted with the MEL-26 like protein At2g39760.	145102126:11083	2	1	Public
Binding	ARR4 ---- FHY2	Both phyA and phyB translocate to the nucleus in response to red or far-red light signals (Kircher et al., 1999 ; Yamaguchi et al., 1999 ). phyA or phyB have also been demonstrated to interact with PHYTOCHROME INTERACTING FACTOR 3 (PIF3), PKS1, NPDK2, PIF4, ARR4, and ELF3 in vitro (Choi et al., 1999 ; Fankhauser et al., 1999 ; Ni et al., 1999 ; Liu et al., 2001 ; Sweere et al., 2001 ; Huq and Qua…	15705950:10027	2	1	Public
Binding	FLS2 ---- KAPP	Furthermore, using the yeast two-hybrid system, we show physical interaction of KAPP with the kinase domain of FLS2.	11340188:7	2	1	Public
Binding	ATSK11 ---- F10M10.2	As a result, we found diverse binding specificities: ASK1, ASK2, ASK11 and ASK12 interacted well with COI1, FKF1, UFO-like protein, LRR-containing F-box proteins, and other F-box proteins with unknown C-terminal motifs.	14749489:4	2	2	Public
Binding	AT3G57050 ---- f6i18.130	AtCBL1 and AtCBL4 interacted with CIPK1 and CIPK6,respectively.	11115898:10078	2	1	Public
Binding	COI1 ---- F10M10.2	As a result, we found diverse binding specificities: ASK1, ASK2, ASK11 and ASK12 interacted well with COI1, FKF1, UFO-like protein, LRR-containing F-box proteins, and other F-box proteins with unknown C-terminal motifs.	14749489:4	2	1	Public
Binding	F7J7.60 ---- MXK23.3	The results showed that pumpkin Cat1 can bind with At Pex5p.	145101446:11158	2	1	Public
Binding	calmodulin ---- F8F6.230	The PICBP fusion proteins bound 35S-CaM, horseradish peroxidase-labeled CaM and CaM-Sepharose in the presence of Ca2+ whereas EGTA, a Ca2+ chelator, abolished binding, confirming that PICBP binds CaM in a Ca2+-dependent manner.	12825696:3	2	1	Public
Binding	AT1G22710 ---- T17M13.3	This clearly demonstrates that the physical interaction of AtSUC2 and AtSUC3 predicted from the split ubiquitin system (Schulze et al., 2003 ) cannot occur in vivo, and that the proposed regulation of AtSUC2-dependent phloem loading by AtSUC3 is unlikely.	14739351:10186	2	1	Public
Binding	at5g52950 ---- t2k12.10	The KIWI- KELP association exhibits similar levels of GFP activation as that observed for p53 and LTA.	145100154:11059	2	1	Public
Binding	AT4G22200 ---- AT4G32650	Inward rectifying channels result from heteromers between KAT1 and AKT1, KAT1 and AtKC1 ( Dreyer et al ., 1997 ), KAT1 and AKT2/3 ( Baizabal-Aguirre et al ., 1999 ), as well as KAT1 and KAT2 ( Pilot et al ., 2001 ), but not between KAT1 and the outward rectifier GORK ( Ache et al ., 2000 ).	145101757:11096	2	1	Public
Binding	NIM1 ---- WRKY18	NPR1, a positive regulator of inducible plant disease resistance in Arabidopsis, has W-box sequences in its promoter region that are recognized by the AtWRKY-18 protein (Yu et al., 2001 ).	12857840:10239	2	1	Public
Binding	ATSK11 ---- MXC7.8	Based on several studies of SCF ubiquitin ligases, including crystal structure analysis of the human SCF Skp2 complex (Zheng et al., 2002b ), ASK1 association with the AXR2 bait protein should be dependent upon the TIR1 and TIR1-like F-box proteins that recognize the SCF substrate.	15208392:10268	2	1	Public
Binding	CHL6 ---- cnx5	Furthermore, we postulate a role for Cnx1 in anchoring a Moco-synthetic multienzyme complex of MPT synthase (Cnx6/7), sulfurase (Cnx5), and Cnx1 ( Fig 11 ).	11148290:10286	2	1	Public
Binding	AT3G08710 ---- BAS1	However, in these experiments, BAS1 was found to interact with thioredoxin m in a much less specific manner compared with the results published for CDSP32 (Broin et al., 2002 ).	12857815:10181	2	1	Public
Binding	ASK2 ---- F10M10.2	As a result, we found diverse binding specificities: ASK1, ASK2, ASK11 and ASK12 interacted well with COI1, FKF1, UFO-like protein, LRR-containing F-box proteins, and other F-box proteins with unknown C-terminal motifs.	14749489:4	2	2	Public
Binding	at5g43035 ---- NIM1	Only in the presence of all three subunits of the ternary complex between TGA2 and TGA6, NPR1, and GAD:NIMIN1 was reporter gene activation observed and were yeast cells able to grow on medium lacking His (sections 5 and 7). (B) Scheme of the ternary complex formed by GAD:NIMIN1, NPR1, and TGA factors bound to an as-1 element of the HIS3 reporter gene construct in yTSH1 cells.	15749762:10137	2	1	Public
Binding	at5g43035 ---- MOJ9.12	Only in the presence of all three subunits of the ternary complex between TGA2 and TGA6, NPR1, and GAD:NIMIN1 was reporter gene activation observed and were yeast cells able to grow on medium lacking His (sections 5 and 7). (B) Scheme of the ternary complex formed by GAD:NIMIN1, NPR1, and TGA factors bound to an as-1 element of the HIS3 reporter gene construct in yTSH1 cells.	15749762:10137	2	1	Public
Binding	AT3G08710 ---- AT3G24503	This reduction also requires thioredoxin, which interacts physically with Ref-1 (Hirota et al., 1997 ).	12953119:10232	2	2	Public
Binding	at5g28640 ---- t28i19.20	AtGIF1 interacts with AtGRF1 and AtGRF2 in yeast and in vitro , but none of the single atgrf mutants characterized to date shows obvious abnormal phenotypes in leaf development, probably owing to the extensive functional redundancy of this family ( Kim and Kende, 2004 ; Kim et al. , 2003 ).	145102258:11030	2	1	Public
Binding	AT5G58230 ---- FIE2	The FIE-CLF-EMF2 complex proposed here possibly contains MSI1, similar to the putative FIE-MEA-FIS2-MSI1 complex in seeds, just as the MSI1 homologue was found to be part of the Drosophila PcG complex.	145101820:11189	2	1	Public
Binding	ATMAK10 ---- ATMAK3	If an interaction between AtMAK3 and AtMAK10 occurs (as suggested by the two-hybrid data), this interaction is definitely not required for the effect of N-terminal acetylation on photosynthesis.	12897255:10215	2	2	Public
Binding	at5g43035 ---- calmodulin	Chemical cross-linking revealed specific CaM/GAD interactions even in the absence of Ca2+.	7610159:3	2	2	Public
Binding	K15O15.1 ---- MTG10.1	Results presented in Fig. 4 show that positions +1 to +4 of the TGTCTC element were required for ARF2, ARF3, ARF4, ARF6 and ARF8 binding.	145100501:11079	2	1	Public
Binding	F23N20.2 ---- MYC6.2	AtMybL2, exhibiting higher similarity to LCR1 in the Myb domain (33% identical), interacts with the transcription factor GL3 and regulates GL2 expression, which controls trichome development (Sawa, 2002 ).	15155888:10188	2	1	Public
Binding	AT2G19990 ---- AtMYB	Recently, a MYB gene from tobacco has been shown to be induced in response to tobacco mosaic virus (TMV) and to bind to a consensus MYB recognition sequence found in a promoter of the defence gene PR1 ( Yang & Klessig 1996 ).	145100549:11028	2	1	Public
Binding	LeSNF1 ---- MXC7.14	The negative controls showed no interaction between LIG4-CD and XRCC4, SNF4 and XRCC4, or SNF1 and LIG4-BRCT domains.	145100827:11084	2	1	Public
Binding	AtMYB ---- T9A14.11	Recombinant pine MYB proteins bind to PsGS1b AC boxes containing AC elements EMSA analysis of the binding of recombinant Pt MYB1 and Pt MYB4 to the entire PsGS1b AC region revealed that both proteins were able to bind to this target at least once ( Figure 3a ).	145101970:11066	2	1	Public
Binding	AT2G47170 ---- AXR3	Essentially the same conclusion has been made on interaction between axr3-1/iaa17 and ARF1 or ARF5/MP (Ouellet et al., 2001 ).	14729917:10240	2	2	Public
Binding	ROP1 ---- UGT75B2	UGT1 also interacted with Rop1, a Rho-like protein, and this interaction occurred only in its GTP-bound configuration, suggesting that the plant callose synthase may be regulated by Rop1 through the interaction with UGT1.	11283335:4	2	2	Public
Binding	at2g17350 ---- F5I6.10	However, unlike MEI-1, in which the N-terminal region has no similarity to sea urchin katanin, AtKTN1 exhibited significant sequence similarity to sea urchin katanin in the N-terminal region outside the ATP binding module.	11283338:10299	2	1	Public
Binding	AT1G69490 ---- WURM	Inactivation of Nap, PIR121, and ARP2/3 complex subunit homologs also produce similar cellular defects in other organisms.	15316111:10212	2	1	Public
Binding	AT5G03730 ---- ETR2	ETR2 weakly interacts with CTR1's amino-terminaldomain.	12177468:10157	2	2	Public
Binding	K15O15.1 ---- T4K22.6	In contrast, substitutions at position +6 or positions +5 and +6 had little effect on ARF4, ARF6 and ARF8 binding.	145100501:11085	2	1	Public
Binding	cnx5 ---- sulfurase	Furthermore, we postulate a role for Cnx1 in anchoring a Moco-synthetic multienzyme complex of MPT synthase (Cnx6/7), sulfurase (Cnx5), and Cnx1 ( Fig 11 ).	11148290:10286	2	1	Public
Binding	AT4G27110 ---- GPI	The putative GPI-anchored COBL11 (At4g27110), a member of the recently described COBRA family (Roudier et al., 2002 ), is selectively expressed in pollen in our study.	14500793:10151	2	1	Public
Binding	AT3G20865 ---- GPI	LeAGP-1 is a glycosylphosphatidylinositol (GPI)-anchored arabinogalactan-protein (AGP) in tomato (Lycopersicon esculentum).	15584953:0	2	1	Public
Binding	at2g41370 ---- NIM1	Analysis of Genetic and Biochemical Interactions between BOP and TGA Transcription Factors. (A) Yeast two-hybrid interactions between NPR1, BOP1 and BOP2, and TGA transcription factors.	15805484:10219	2	1	Public
Binding	AT5G58230 ---- T14P4.11	The FIE-CLF-EMF2 complex proposed here possibly contains MSI1, similar to the putative FIE-MEA-FIS2-MSI1 complex in seeds, just as the MSI1 homologue was found to be part of the Drosophila PcG complex.	145101820:11189	2	1	Public
Binding	ATCBL1 ---- f6i18.130	AtCBL1 and AtCBL4 interacted with CIPK1 and CIPK6,respectively.	11115898:10078	2	1	Public
Binding	AXR3 ---- IAA24	Essentially the same conclusion has been made on interaction between axr3-1/iaa17 and ARF1 or ARF5/MP (Ouellet et al., 2001 ).	14729917:10240	2	2	Public
Binding	AGB1 ---- AGG2	The strong association between AGG2 and AGB1 was confirmed in vitro.	11513956:6	2	1	Public
Binding	Aux ---- MXC7.8	Further, three different Aux/IAA proteins, SHY2/IAA3, AXR2/IAA7, and AXR3/IAA17 directly interact with SCF TIR1 in an auxin-dependent manner ( Gray et al. , 2001 ; Tian et al. , 2003 ).	145102071:11050	2	1	Public
Binding	ETTIN ---- K15O15.1	[Full Size] Fig. 5 The CTD or an artificial dimerization domain is required for stable binding of ARF3 and ARF8 t...	145100501:11268	2	1	Public
Binding	ATLIG4 ---- MXC7.14	DNA repair via NHEJ has been shown to involve DNA end-stabilizing factors, such as DNA end-binding Ku proteins, a DNA-dependent protein kinase, the XRCC4/DNA ligase IV complex, and the Mre11/Rad50/Xrs2 complex (for review, see Tsukamoto and Ikeda, 1998 ; Pfeiffer et al., 2000 ), for which analogs in Arabidopsis have been identified (Hartung and Puchta, 1999 ; West et al., 2000 ; Gallego et al., 2…	14645727:10156	2	3	Public
Binding	APETALA 3 ---- ATSK11	We show here that the ask1-1 mutation can enhance the floral phenotypes of weak lfy and ap3 mutants; therefore, like UFO, ASK1 also interacts with LFY and AP3 genetically.	11526079:3	2	1	Public
Binding	K15O15.1 ---- MUF9.7	In contrast, substitutions at position +6 or positions +5 and +6 had little effect on ARF4, ARF6 and ARF8 binding.	145100501:11085	2	1	Public
Binding	at5g43035 ---- PHYB	Schematic diagram on the left shows the design of the experiments, and the SDS-PAGE separations of the pellet fractions are shown. (A) GAD:PIF3, PIF4:GAD, GAD:PIF5, and GAD:PIF6 specifically bind phyB (Pfr).	15486100:10073	2	1	Public
Binding	GCC ---- MGL6.1	Electrophoretic mobility-shift assay and DNase I footprint analysis revealed that AtEBP can specifically bind to the GCC box.	9159183:6	2	4	Public
Binding	F10A8.6 ---- MYC6.2	Yeast two-hybrid and plant overexpression studies show that EGL3, like GL3, interacts with TTG1, the myb proteins GL1, PAP1 and 2, CPC and TRY, and it will form heterodimers with GL3.	12917293:7	2	1	Public
Binding	CDKA;1 ---- CYCD3	ICK1/KRP1 152 comprises amino acids 1 to 152, with the CDKA;1/CYCD3;1 interaction domain deleted.	12566574:10115	2	2	Public
Binding	acs2 ---- at5g53700	One possibility is that the heterodimer of ACS2 and ACS6 has a higher activity in vivo (Tsuchisaka and Theologis, 2004 ).	15539472:10222	2	1	Public
Binding	ATORC2 ---- T14P4.11	Therefore, if there was no interaction between MEA and ORC2 , the selfed seed progeny from a mea/MEA; orc2/ORC2 double heterozygote should segregate as follows: 37.5% normal, 25% small aborting, and 37.5% large aborting seeds (Tables 4 and 5, expected 1).	15020747:10188	2	1	Public
Binding	AT4G09460 ---- PBS	The Myb domain of Atmyb6 bound to PBS more efficiently than to MBS.	8580966:4	2	1	Public
Binding	T6A9.4 ---- ubiquitin	COP1 Is an E3 Ligase Responsible for Targeted Degradation of HFR1 In this study, we demonstrate that HFR1 physically interacts with COP1, an E3 ubiquitin ligase, and show that COP1 exhibits ubiquitin ligase activity toward HFR1 in vitro.	15705947:10320	2	1	Public
Binding	EMB76 ---- T1E2.20			2	1	Public
Binding	AT1G01510 ---- F4P9.18			2	1	Public
Binding	AT1G01510 ---- F4I1.32			2	1	Public
Binding	F21J9.13 ---- T1N6.16			2	1	Public
Binding	cam4 ---- T1N6.16			2	1	Public
Binding	F10A8.21 ---- T1N6.16			2	1	Public
Binding	T1N6.16 ---- T20P8.2			2	1	Public
Binding	T1J8.11 ---- T1N6.16			2	1	Public
Binding	ATCAP1 ---- T1N6.16			2	1	Public
Binding	F7A7.240 ---- T1N6.16			2	1	Public
Binding	MAJ23.20 ---- T1N6.16			2	1	Public
Binding	ATBETAFRUCT4 ---- F22M8.4			2	1	Public
Binding	F22M8.4 ---- F5M6.21			2	1	Public
Binding	AT3G22480 ---- F22M8.4			2	1	Public
Binding	F22M8.4 ---- MI-1-P SYNTHASE			2	1	Public
Binding	HDA1 ---- T14P4.11			2	1	Public
Binding	T14P4.28 ---- T14P4.3			2	1	Public
Binding	F3I6.25 ---- T14P4.3			2	1	Public
Binding	F5A9.21 ---- T14P4.3			2	1	Public
Binding	GRF4 ---- T14P4.3			2	1	Public
Binding	T14P4.3 ---- T9H9.10			2	1	Public
Binding	F16M14.16 ---- T14P4.3			2	1	Public
Binding	AT3G05060 ---- T14P4.3			2	1	Public
Binding	AT3G13700 ---- T14P4.3			2	1	Public
Binding	AT3G20390 ---- T14P4.3			2	1	Public
Binding	AT3G22590 ---- T14P4.3			2	1	Public
Binding	AT3G26990 ---- T14P4.3			2	1	Public
Binding	AT3G49830 ---- T14P4.3			2	1	Public
Binding	AT4G06634 ---- T14P4.3			2	1	Public
Binding	T14P4.3 ---- T19P19.40			2	1	Public
Binding	AT5G03220 ---- T14P4.3			2	1	Public
Binding	at2g05084 ---- T14P4.3			2	1	Public
Binding	AT5G12410 ---- T14P4.3			2	1	Public
Binding	K15E6.10 ---- T14P4.3			2	1	Public
Binding	MNF13.1 ---- T14P4.3			2	1	Public
Binding	T14P4.28 ---- T1P2.3			2	1	Public
Binding	HDA1 ---- T14P4.28			2	1	Public
Binding	ATGSTF7 ---- cam4			2	1	Public
Binding	ATGSTF7 ---- THY-1			2	1	Public
Binding	ATGSTF7 ---- F9C22.10			2	1	Public
Binding	ATGSTF7 ---- XPO1B			2	1	Public
Binding	ATGSTF7 ---- F17I14.160			2	1	Public
Binding	F10O3.11 ---- F19K6.12			2	1	Public
Binding	F5O11.12 ---- UVH6			2	1	Public
Binding	arca ---- UVH6			2	1	Public
Binding	T6A23.6 ---- UVH6			2	1	Public
Binding	AT3G52140 ---- UVH6			2	1	Public
Binding	T22P11.120 ---- UVH6			2	1	Public
Binding	F2I11.60 ---- UVH6			2	1	Public
Binding	F21B7.15 ---- RPS15A			2	1	Public
Binding	F14L17.9 ---- F21B7.15			2	1	Public
Binding	AHA10 ---- F21B7.15			2	1	Public
Binding	F21B7.15 ---- T10F20.8			2	1	Public
Binding	AT3G57150 ---- F21B7.15			2	1	Public
Binding	F21B7.15 ---- T1P17.200			2	1	Public
Binding	F21B7.15 ---- NRPB1			2	1	Public
Binding	ADK1 ---- T6D22.8			2	1	Public
Binding	ADK1 ---- arca			2	1	Public
Binding	ADK1 ---- F9H16.4			2	1	Public
Binding	ADK1 ---- F27M3.14			2	1	Public
Binding	ADK1 ---- F9L11.19			2	1	Public
Binding	ADK1 ---- F7F22.4			2	1	Public
Binding	ADK1 ---- F14J22.24			2	1	Public
Binding	ADK1 ---- F14I3.5			2	1	Public
Binding	ADK1 ---- F19K16.21			2	1	Public
Binding	ADK1 ---- F18O19.24			2	1	Public
Binding	ADK1 ---- F18C1.20			2	1	Public
Binding	ADK1 ---- AT3G07050			2	1	Public
Binding	ADK1 ---- AT3G10530			2	1	Public
Binding	ADK1 ---- MAJ23.20			2	1	Public
Binding	ADK1 ---- MEE6.26			2	1	Public
Binding	F21M11.11 ---- PDF1			2	1	Public
Binding	at1g17745 ---- F20D22.10			2	1	Public
Binding	F1O17.2 ---- F20D22.10			2	1	Public
Binding	F7H2.20 ---- TUA6			2	1	Public
Binding	F9H16.4 ---- TUA6			2	1	Public
Binding	AT1G48090 ---- TUA6			2	1	Public
Binding	F13E7.24 ---- TUA6			2	1	Public
Binding	AT3G07180 ---- TUA6			2	1	Public
Binding	MEC18.18 ---- TUA6			2	1	Public
Binding	AT3G22480 ---- TUA6			2	1	Public
Binding	AT3G49830 ---- TUA6			2	1	Public
Binding	BLH1 ---- F3F20.18			2	1	Public
Binding	F20B24.7 ---- T21E18.15			2	1	Public
Binding	ATGSK1 ---- F3I6.25			2	1	Public
Binding	ATGSK1 ---- F1C9.20			2	1	Public
Binding	ATGSK1 ---- F7K24.60			2	1	Public
Binding	ATGSK1 ---- K3K7.4			2	1	Public
Binding	F22G5.37 ---- T12M4.8			2	1	Public
Binding	F22G5.23 ---- F5O11.19			2	1	Public
Binding	F22G5.23 ---- T8L23.7			2	1	Public
Binding	F22G5.23 ---- T11J7.10			2	1	Public
Binding	F22G5.23 ---- F24P17.4			2	1	Public
Binding	AT3G60800 ---- F22G5.23			2	1	Public
Binding	F22G5.23 ---- T28I19.40			2	1	Public
Binding	F9L1.40 ---- RPS15A			2	1	Public
Binding	F7F22.4 ---- RPS15A			2	1	Public
Binding	RPS15A ---- T12P18.17			2	1	Public
Binding	F3P11.14 ---- RPS15A			2	1	Public
Binding	ASK3 ---- RPS15A			2	1	Public
Binding	AT3G22480 ---- RPS15A			2	1	Public
Binding	AT3G46220 ---- RPS15A			2	1	Public
Binding	MI-1-P SYNTHASE ---- RPS15A			2	1	Public
Binding	F8L15.150 ---- RPS15A			2	1	Public
Binding	EIF3B-2 ---- RPS15A			2	1	Public
Binding	APX1 ---- F25I16.6			2	1	Public
Binding	APX1 ---- T19F11.3			2	1	Public
Binding	BLH1 ---- T6D22.4			2	1	Public
Binding	F17I14.160 ---- T6D22.8			2	1	Public
Binding	F14L17.9 ---- T27G7.9			2	1	Public
Binding	AT1G08830 ---- F20D23.18			2	1	Public
Binding	AT1G08830 ---- AT3G42660			2	1	Public
Binding	AT1G16560 ---- T12M4.8			2	1	Public
Binding	T12M4.8 ---- T8L23.7			2	1	Public
Binding	AT2G18240 ---- T12M4.8			2	1	Public
Binding	F21J9.13 ---- T27I1.11			2	1	Public
Binding	PBB1 ---- PP2A-2			2	1	Public
Binding	AT3G07140 ---- F20B24.7			2	1	Public
Binding	F20B24.9 ---- T10F20.8			2	1	Public
Binding	F20B24.9 ---- K18L3.11			2	1	Public
Binding	F5O11.2 ---- T19D16.18			2	1	Public
Binding	cam4 ---- T19D16.18			2	1	Public
Binding	F14O23.17 ---- T19D16.18			2	1	Public
Binding	K20I9.1 ---- T19D16.18			2	1	Public
Binding	ATJ3 ---- T19D16.18			2	1	Public
Binding	ATRBP45B ---- F27F5.2			2	1	Public
Binding	ATRBP45B ---- T5E7.15			2	1	Public
Binding	ATRBP45B ---- T26B15.16			2	1	Public
Binding	ATRBP45B ---- T21P5.24			2	1	Public
Binding	AT3G19670 ---- ATRBP45B			2	1	Public
Binding	ATRBP45B ---- MNF13.1			2	1	Public
Binding	F25C20.12 ---- T21B14.7			2	1	Public
Binding	F12F1.17 ---- T1P2.3			2	1	Public
Binding	F12F1.5 ---- T20H2.12			2	1	Public
Binding	F12F1.5 ---- ROP1			2	1	Public
Binding	ATPDIL1-2 ---- T28K15.4			2	1	Public
Binding	T28K15.4 ---- T32G6.5			2	1	Public
Binding	ATBETAFRUCT4 ---- ATDRG1			2	1	Public
Binding	ATBETAFRUCT4 ---- F28N24.2			2	1	Public
Binding	AT3G58560 ---- F5O11.2			2	1	Public
Binding	F5O11.2 ---- T1J1.5			2	1	Public
Binding	F5O11.22 ---- T13E11.11			2	1	Public
Binding	F5O11.22 ---- T1B3.9			2	1	Public
Binding	F5O11.22 ---- P5CS1			2	1	Public
Binding	F5O11.22 ---- T19F11.3			2	1	Public
Binding	F5O11.22 ---- MGN6.13			2	1	Public
Binding	F3F19.20 ---- F6N18.2			2	1	Public
Binding	F14G24.25 ---- F3F19.20			2	1	Public
Binding	F3F19.20 ---- MAJ23.20			2	1	Public
Binding	F19B15.200 ---- T6J4.9			2	1	Public
Binding	AAPT1 ---- F16B22.15			2	1	Public
Binding	AAPT1 ---- T22N4.9			2	1	Public
Binding	F14J22.24 ---- F16A14.8			2	1	Public
Binding	F14I3.5 ---- F16A14.8			2	1	Public
Binding	SNAP30 ---- SNP33			2	1	Public
Binding	eif-5a 1 ---- F9H16.4			2	1	Public
Binding	eif-5a 1 ---- F8F16.110			2	1	Public
Binding	at1g18190 ---- GNOM			2	1	Public
Binding	F15A23.2 ---- GNOM			2	1	Public
Binding	GNOM ---- T4L20.30			2	1	Public
Binding	AGB1 ---- F7A19.13			2	1	Public
Binding	F14L17.9 ---- F27M3.14			2	1	Public
Binding	F14G24.25 ---- F14L17.9			2	1	Public
Binding	F14L17.9 ---- T4P13.15			2	1	Public
Binding	DL4440W ---- F14L17.9			2	1	Public
Binding	DL4845W ---- F14L17.9			2	1	Public
Binding	AT1G14400 ---- F14J22.24			2	1	Public
Binding	AT1G14400 ---- F14I3.5			2	1	Public
Binding	AT1G14400 ---- F13O11.6			2	1	Public
Binding	AT1G14400 ---- F28I8.21			2	1	Public
Binding	AT1G14400 ---- F5K7.19			2	1	Public
Binding	AT1G14400 ---- F15A23.2			2	1	Public
Binding	AT1G14400 ---- T32G6.19			2	1	Public
Binding	AT1G14400 ---- F6E13.28			2	1	Public
Binding	AT1G14400 ---- F13E7.24			2	1	Public
Binding	AT1G14400 ---- F24P17.4			2	1	Public
Binding	AT1G14400 ---- AT3G09560			2	1	Public
Binding	AT1G14400 ---- T19F11.3			2	1	Public
Binding	AT1G14400 ---- AT3G26990			2	1	Public
Binding	AT1G14400 ---- AT3G42660			2	1	Public
Binding	AT1G14400 ---- AT3G58560			2	1	Public
Binding	AT1G14400 ---- AT4G19003			2	1	Public
Binding	AT1G14400 ---- AT4G38495			2	1	Public
Binding	AT1G14400 ---- MUG13.23			2	1	Public
Binding	AT1G14400 ---- AT5G08565			2	1	Public
Binding	AT1G14400 ---- MNF13.1			2	1	Public
Binding	at1g14650 ---- T26B15.16			2	1	Public
Binding	at1g14650 ---- AT3G19840			2	1	Public
Binding	at1g14650 ---- MBL20.3			2	1	Public
Binding	F10B6.8 ---- T1P2.3			2	1	Public
Binding	CDKA;1 ---- F10B6.8			2	1	Public
Binding	F10B6.29 ---- F22K18.90			2	1	Public
Binding	AT3G10910 ---- F9L1.7			2	1	Public
Binding	F9L1.15 ---- PBB1			2	1	Public
Binding	AT3G57150 ---- F9L1.40			2	1	Public
Binding	F14O23.17 ---- F9L1.41			2	1	Public
Binding	F9L1.41 ---- MUB3.7			2	1	Public
Binding	F7H2.20 ---- TOPP1			2	1	Public
Binding	CYT1 ---- F7H2.20			2	1	Public
Binding	F6E13.41 ---- F7H2.20			2	1	Public
Binding	AT3G14130 ---- F7H2.20			2	1	Public
Binding	AT-P5R ---- F7H2.20			2	1	Public
Binding	BUL1 ---- F3O9.16			2	1	Public
Binding	ATCAP1 ---- F3O9.16			2	1	Public
Binding	AT1G16560 ---- T1F15.4			2	1	Public
Binding	AT1G16560 ---- MGI19.5			2	1	Public
Binding	at1g65660 ---- F17F16.1			2	1	Public
Binding	F17F16.1 ---- TOPP1			2	1	Public
Binding	CDKA;1 ---- F17F16.1			2	1	Public
Binding	F17F16.1 ---- NRPB1			2	1	Public
Binding	F20D23.18 ---- NDPK3			2	1	Public
Binding	AHA10 ---- T29J13.100			2	1	Public
Binding	ATDRG1 ---- F19C24.6			2	1	Public
Binding	AT3G49830 ---- ATDRG1			2	1	Public
Binding	F11A6.2 ---- XPO1B			2	1	Public
Binding	F11A6.2 ---- NRPB1			2	1	Public
Binding	at1g17745 ---- F1K23.5			2	1	Public
Binding	at1g17745 ---- F15H11.4			2	1	Public
Binding	at1g17745 ---- AT3G21060			2	1	Public
Binding	at1g17745 ---- T31B5.60			2	1	Public
Binding	at1g17745 ---- at3g33084			2	1	Public
Binding	F20D21.11 ---- F2H15.2			2	1	Public
Binding	ASK2 ---- F2H15.2			2	1	Public
Binding	NHL8 ---- T10F20.8			2	1	Public
Binding	F8A5.13 ---- T10F20.8			2	1	Public
Binding	F12P19.16 ---- T10F20.8			2	1	Public
Binding	AT3G46960 ---- T10F20.8			2	1	Public
Binding	arca ---- BLH1			2	1	Public
Binding	arca ---- T29A15.50			2	1	Public
Binding	F28N24.2 ---- T10O22.22			2	1	Public
Binding	AT3G57150 ---- F15H18.17			2	1	Public
Binding	F15H18.8 ---- F2O10.3			2	1	Public
Binding	ADL2B ---- F25I16.6			2	1	Public
Binding	F6A14.17 ---- XF1			2	1	Public
Binding	AT1G65960 ---- F14D16.28			2	1	Public
Binding	AT3G22590 ---- F14D16.28			2	1	Public
Binding	AT3G42660 ---- F14D16.28			2	1	Public
Binding	AT3G46960 ---- F14D16.28			2	1	Public
Binding	AT3G58560 ---- F14D16.28			2	1	Public
Binding	F14D16.28 ---- T3H13.2			2	1	Public
Binding	F14D16.28 ---- F6I18.5			2	1	Public
Binding	at5g43035 ---- F14D16.28			2	1	Public
Binding	F14D16.28 ---- K15E6.10			2	1	Public
Binding	F12K8.13 ---- F14P1.2			2	1	Public
Binding	F14P1.2 ---- F23O10.4			2	1	Public
Binding	F9H16.4 ---- T20H2.12			2	1	Public
Binding	F14J22.24 ---- T20H2.12			2	1	Public
Binding	F14I3.5 ---- T20H2.12			2	1	Public
Binding	T20H2.12 ---- T7P1.14			2	1	Public
Binding	T20H2.12 ---- T23E18.11			2	1	Public
Binding	AT3G07880 ---- T20H2.12			2	1	Public
Binding	cnx5 ---- T20H2.12			2	1	Public
Binding	F14O10.8 ---- T1P17.200			2	1	Public
Binding	F14O10.8 ---- NRPB1			2	1	Public
Binding	F9H16.4 ---- XF1			2	1	Public
Binding	BUL1 ---- F9H16.4			2	1	Public
Binding	LKR ---- T16E15.11			2	1	Public
Binding	ATLIG4 ---- F26F24.12			2	1	Public
Binding	F1O17.2 ---- F3I6.25			2	1	Public
Binding	F3I6.25 ---- XPO1B			2	1	Public
Binding	F3I6.25 ---- MXK23.3			2	1	Public
Binding	F21J9.13 ---- F24P17.4			2	1	Public
Binding	F21J9.13 ---- T22P11.120			2	1	Public
Binding	ATSDAT/ATTDT ---- F21J9.13			2	1	Public
Binding	F28M11.5 ---- F5A9.21			2	1	Public
Binding	CAM7 ---- F2J7.16			2	1	Public
Binding	F19B15.50 ---- F2J7.16			2	1	Public
Binding	F2J7.7 ---- T5J17.9			2	1	Public
Binding	T1F15.4 ---- T1K7.18			2	1	Public
Binding	MGI19.5 ---- T1K7.18			2	1	Public
Binding	ACA1 ---- T1K7.10			2	1	Public
Binding	AT1G26665 ---- CAM7			2	1	Public
Binding	at1g26830 ---- T14P1.20			2	1	Public
Binding	at1g26830 ---- AT3G12760			2	1	Public
Binding	at1g26830 ---- F4I10.4			2	1	Public
Binding	at1g26830 ---- EIF3B			2	1	Public
Binding	AT1G27320 ---- T6C23.12			2	1	Public
Binding	AT3G57150 ---- F17L21.26			2	1	Public
Binding	ACA1 ---- F22G10.25			2	1	Public
Binding	ACA1 ---- T1B3.9			2	1	Public
Binding	EMB1220 ---- F13K9.16			2	1	Public
Binding	F13K9.16 ---- T7P1.5			2	1	Public
Binding	F13K9.16 ---- F9H3.5			2	1	Public
Binding	F14I3.5 ---- osm1			2	1	Public
Binding	F1K23.5 ---- XPO1B			2	1	Public
Binding	F14O23.20 ---- F28N24.2			2	1	Public
Binding	F3C3.11 ---- T1P2.3			2	1	Public
Binding	T1N15.12 ---- T1P2.3			2	1	Public
Binding	ATMAK10 ---- T1P2.3			2	1	Public
Binding	F4P9.33 ---- T1P2.3			2	1	Public
Binding	F13E7.24 ---- T1P2.3			2	1	Public
Binding	AT3G22480 ---- T1P2.3			2	1	Public
Binding	AT3G26990 ---- T1P2.3			2	1	Public
Binding	AT3G42660 ---- T1P2.3			2	1	Public
Binding	F22K18.90 ---- T1P2.3			2	1	Public
Binding	MWD22.17 ---- T1P2.3			2	1	Public
Binding	cnx5 ---- T1P2.3			2	1	Public
Binding	MQN23.12 ---- T1P2.3			2	1	Public
Binding	AT3G57150 ---- T5I8.4			2	1	Public
Binding	AT3G52140 ---- T17H7.12			2	1	Public
Binding	at3g33084 ---- T17H7.12			2	1	Public
Binding	F20D21.11 ---- F27M3.14			2	1	Public
Binding	AT3G57150 ---- F27M3.14			2	1	Public
Binding	F27M3.14 ---- LKR			2	1	Public
Binding	F1O17.2 ---- F5M6.21			2	1	Public
Binding	CEF ---- F5M6.21			2	1	Public
Binding	CDKA;1 ---- F5M6.12			2	1	Public
Binding	F5M6.12 ---- MQL5.10			2	1	Public
Binding	F9C22.10 ---- T12O21.9			2	1	Public
Binding	F3C3.8 ---- NRPB1			2	1	Public
Binding	AT3G13940 ---- ATDAD1			2	1	Public
Binding	F6N18.2 ---- TOPP1			2	1	Public
Binding	F6N18.2 ---- WURM			2	1	Public
Binding	CDKA;1 ---- F6N18.2			2	1	Public
Binding	F8N16.20 ---- F9L11.19			2	1	Public
Binding	F9L11.19 ---- SUM1			2	1	Public
Binding	GRF4 ---- TOPP1			2	1	Public
Binding	F14I3.2 ---- F9C16.7			2	1	Public
Binding	F9C16.7 ---- T5E7.15			2	1	Public
Binding	F27F5.2 ---- XPO1B			2	1	Public
Binding	F27F5.2 ---- MLP3.19			2	1	Public
[truncated: 463 more rows]

## Sheet: Annotation
#	Name	Description	LocusLink ID	Connectivity	ID	Alias	Auditing authority	Cell Localization	Compartment	EC Number	Found In Groups	Found In Pathways	FunctionalClass	GenBank ID	GO Biological Process	GO Cellular Component	GO ID	GO Molecular Function	Hugo ID	Hugo Symbol	KEGG ID	KEGG pathway	MedLine Reference	MGI ID	Microarray ID	OMIM ID	Notes	Keyword	Owner	Proteome Biochemical Function	Proteome Cellular Role	Swiss-Prot Accession	Unigene ID	State Description	RefSeq ACCNUM
[truncated: 1,255 more rows]

[truncated: 1 more sheets: Entities]
