# Supplementary material for: Protein Interaction Network of Arabidopsis thaliana Female Gametophyte Development Identifies Novel Proteins and Relations
Source: PLoS One. 2012 Dec 11;7(12):e49931. doi: 10.1371/journal.pone.0049931 (PMC3519845; doi:10.1371/journal.pone.0049931)
Supplement: Table S3 — Summary of “Protein Relations” of FG protein interaction network based on “biological processes” (subtracted network). (XLS) [file pone.0049931.s003.xls]

## Sheet: Relations
Summary of "Protein Relations" of FG protein interaction network based on "biological processes" (subtracted network of previously identified genes)
ID	Intractionmode	Interaction	MedlineReference	Number of Reference	owner	sentence	canonical Name
auxin (--->) morphogenesis	Regulation	--->	12492842:10	4	Public	Together with the results of RNA blotting and biochemical analyses, these findings suggest that HAT2 plays opposite roles in the shoot and root tissues in regulating auxin-mediated morphogenesis.	auxin (--->) morphogenesis
AT4G22200 (--->) mitosis	Regulation	--->	9625703:10086	1	Public	Cells were fixed with ethanol:acetic acid, 3:1 (v/v), stained withDAPI, and observed under a fluorescence microscope to determine theeffects of auxin deprivation on the mitotic index.	AT4G22200 (--->) mitosis
AT4G22200 (--->) plant growth	Regulation	--->	12068089:10771	1	Public	Family 1 includes ?-glucosidases (EC 3.2.1.21) and myrosinases (EC 3.2.3.1), which function in higherplants in chemical defense against herbivores and pathogens, ligninbiosynthesis, and plant growth and development.	AT4G22200 (--->) plant growth
mld14.30 (--->) phenylpropanoid	MolSynthesis	--->	15937231:10134	5	Public	In particular, we investigated in detail the expression profile of CAD homologs as well as other genes upstream in the phenylpropanoid pathway.	mld14.30 (--->) phenylpropanoid
ROP1 (--->) pollen development	Regulation	--->	9765526:10165	1	Public	The expression pattern for Rop1At described above suggeststhat Rop1At gene expression may be subject to thedevelopmental regulation associated with pollen development andpollination.	ROP1 (--->) pollen development
AT1G16190 (----) at5g20850	Binding	----	null	1	Public	null	AT1G16190 (----) at5g20850
PHOT1 (----) RPT2	Binding	----	10662859:10081	2	Public	To reveal the interaction between NPH1 and RPT2, we examined it biochemically, as described below.	PHOT1 (----) RPT2
ABA (--+>) ATHB-7	Regulation	--+>	144100790:11034	1	Public	We have previously reported on the isolation and characterization of the Arabidopsis homeodomain-leucine zipper (HD-Zip) transcription factor gene ATHB7 ( S?derman et al . 1994 ), which is induced by water-deficit conditions as well as by ABA ( S?derman, Mattsson & Engstr?m 1996 ).	ABA (--+>) ATHB-7
PHOT1 (--->) regulation of signal transduction	Regulation	--->	9405347:0	4	Public	The NPH1 (nonphototropic hypocotyl 1) gene encodes an essential component acting very early in the signal-transduction chain for phototropism.	PHOT1 (--->) regulation of signal transduction
F6N18.4 (--->) ABA	MolSynthesis	--->	15208388:10273	2	Public	A cross talk between JA and ABA pathways is also illustrated by the fact that both hormones induce the expression of AtMYC2.	F6N18.4 (--->) ABA
SHM1 (--+>) CaMV 35S	Expression	--+>	12068101:10128	1	Public	Previous studies have shown thattransgenic plants expressing STM under control of theconstitutive CaMV35S promoter are severely stunted with ahighly disorganized shoot meristem, and arrest development at an earlyseedling stage (Williams, 1998 ).	SHM1 (--+>) CaMV 35S
AT4G26080 (--->) actin	Regulation	--->	15659634:10640	1	Public	Abi1 is essential for the formation and activation of a WAVE2 signaling complex mediating Rac-dependent actin remodeling.	AT4G26080 (--->) actin
CBF3 (--+>) at5g28655	Regulation	--+>	11340180:10246	3	Public	DREB1A interacts specifically with DRE/CRT and induces the expression of stress-tolerance genes, including rd29A , kin1 , cor6.6 , cor15a , and rd22 .	CBF3 (--+>) at5g28655
ATMLH1 (----) F1C9.20	Binding	----	null	1	Public	null	ATMLH1 (----) F1C9.20
AT1G22710 (--->) photosynthesis	Regulation	--->	10948254:10021	1	Public	In potato and tomato, SUT4 was immunolocalized specifically to enucleate sieve elements, indicating that like SUT1, macromolecular trafficking is required to transport the mRNA or the protein from companion cells through plasmodesmata into the sieve elements. * INTRODUCTION *TOP *ABSTRACT * INTRODUCTION *RESULTS *DISCUSSION *METHODS *REFERENCES The reduced carbon produced through photosynthesis i…	AT1G22710 (--->) photosynthesis
FIL (--->) meristem development	Regulation	--->	9878633:10279	1	Public	Therefore, in either case, we can postulate that FIL and LFY genes control a key step in the process of floral meristem formation.	FIL (--->) meristem development
F5I10.21 (--->) Cutin	MolSynthesis	--->	15709153:10039	1	Public	Characterization of the Arabidopsis att1 ( cyp86a2 ) mutant has directly indicated that the CYP86A2 protein is involved in cutin synthesis with the att1 mutant containing only 30% of the cutin content present in wild-type plants (Xiao et al., 2004 ).	F5I10.21 (--->) Cutin
T6A9.4 (--->) germination	Regulation	--->	14645731:10100	3	Public	The results imply that HFR1-?N105 affect phytochrome signaling that leads to germination.	T6A9.4 (--->) germination
at1g47470 (--->) pathogenesis	Regulation	--->	8324246:9	1	Public	The analysis of the rem1 gene should contribute to an understanding of dimorphic growth and pathogenesis in U. maydis.	at1g47470 (--->) pathogenesis
NIM1 (--->) salicylic acid	MolSynthesis	--->	15077668:8	56	Public	Salicylic acid accumulation was similar to npr1-2 mutant plants.	NIM1 (--->) salicylic acid
AP22.11 (--->) DNA nucleotide-excision repair	Regulation	--->	15155891:10133	1	Public	Among this population of genes showing significant changes in the At CEN2 -deficient plants, several genes known to be involved in DNA repair exhibited interesting expression profiles.	AP22.11 (--->) DNA nucleotide-excision repair
ATM (---|) at5g20850	Expression	---|	15155891:10206	1	Public	In Arabidopsis, Garcia et al. (2003) have shown that ATM mutants were impaired in expression of At RAD51 , At Parp-1 , and At LigIV .	ATM (---|) at5g20850
AT2G19760 (--->) hypocotyl growth	Regulation	--->	11340190:10189	1	Public	How higher PRF1 levels in the darkness might be linked to increased hypocotyl elongation in etiolated wild-type seedlings is not clear.	AT2G19760 (--->) hypocotyl growth
ATCBL1 (--->) aba metabolism	Regulation	--->	12897256:10291	1	Public	Alternatively, CBL1 may function specifically in the early steps of abiotic stress signal transduction upstream of ABA production.	ATCBL1 (--->) aba metabolism
alcohol (---|) AT1G77120	Regulation	---|	9290637:3	1	Public	The deduced amino acid sequence of 41 kDa was on average 65% identical with class III alcohol dehydrogenase from animals and less than 60% identical with conventional plant alcohol dehydrogenases (ADH) utilizing ethanol.	alcohol (---|) AT1G77120
K15O15.1 (--->) morphogenesis	Regulation	--->	145102034:11118	1	Public	In contrast to ARF3 , 5 and 7 that regulate the sensitivity to auxin in morphogenesis and tropic responses ( Mattson et al. , 2003 ; Nemhauser et al. , 2000 ; Stowe-Evans et al. , 1998 ; Watahiki and Yamamoto, 1997 ), ARF8 appears to be specifically involved in the regulation of auxin level.	K15O15.1 (--->) morphogenesis
AT3G06910 (----) F1N18.6	Binding	----	null	1	Public	null	AT3G06910 (----) F1N18.6
T14P4.3 (----) T19P19.40	Binding	----	null	1	Public	null	T14P4.3 (----) T19P19.40
at1g26830 (--->) Plant embryogenesis	Regulation	--->	15772280:10240	1	Public	Here, we show that the Arabidopsis cul3 double mutant arrests at the transition between the globular and heart stages, demonstrating that AtCUL3A and AtCUL3B together play redundant functions that are essential for plant embryogenesis.	at1g26830 (--->) Plant embryogenesis
WRKY18 (--->) pathogenesis	Regulation	--->	12068113:4	2	Public	As they grew from seedling to mature stages, transgenic AtWRKY18 plant showed marked increase in the expression of pathogenesis-related genes and resistance to the bacterial pathogen Pseudomonas syringae, whereas wild-type plants exhibited little enhancement in these defense responses.	WRKY18 (--->) pathogenesis
ABA (--->) root development	Regulation	--->	12671091:10328	2	Public	In support of this notion, Suzuki et al. (2001) recently showed that overexpression of the rice ABI3 homolog VP1 in Arabidopsis generated plants in which auxin-induced lateral root formation was inhibited by ABA.	ABA (--->) root development
F1C9.20 (----) ROF1	Binding	----	null	1	Public	null	F1C9.20 (----) ROF1
ADK1 (----) RPS15A	Binding	----	null	1	Public	null	ADK1 (----) RPS15A
K+ channel (--->) aba response	Regulation	--->	145101788:11033	1	Public	Finally, inactivation of Ca 2+ -sensitive inward K + channels in fava bean guard cells was prevented by inhibitors of PP2B ( Luan et al ., 1993 ), and ABA responses in pea epidermal peels were reduced by an inhibitor of PP2B ( Hey et al ., 1997 ).	K+ channel (--->) aba response
at5g20850 (----) ECA3	Binding	----	null	1	Public	null	at5g20850 (----) ECA3
PHYB (--->) TUB1	Regulation	--->	11752374:10502	3	Public	Phytochrome A and phytochrome B mediate the hypocotyl-specific downregulation of TUB1 by light in Arabidopsis.	PHYB (--->) TUB1
AHP2 (--->) anthocyanins	MolSynthesis	--->	15618424:10158	2	Public	This phenotype is reminiscent of the tomato high pigment mutants hp1 and hp2 , which display shortened hypocotyls and internodes, anthocyanin accumulation, and highly pigmented fruits.	AHP2 (--->) anthocyanins
F20B24.9 (----) T10F20.8	Binding	----	null	1	Public	null	F20B24.9 (----) T10F20.8
AT1G77120 (--->) plant growth	Regulation	--->	15122039:10152	1	Public	The remaining five QTLs for TPL contribute little and for all loci, except ADH , the Sha alleles increased plant length ( Table III ).	AT1G77120 (--->) plant growth
PHYB (---|) T6A9.4	Expression	---|	11090209:10234	1	Public	Alternatively, additional components redundantly acting for PhyB signaling under R light may compensate for the decreased REP1 gene expression in the rep1 mutants.	PHYB (---|) T6A9.4
lipid (--+>) K+ channel	Regulation	--+>	14730067:10020	1	Public	This lipid also regulates a wide range of important cellular processes in plants, including regulation of ROS generation (Sang et al., 2001a ), MAPK activity (Lee et al., 2001 ), K + channels (Jacob et al., 1999 ), and actin organization (Lee et al., 2003 ).	lipid (--+>) K+ channel
T17M13.2 (--+>) kdnase	Expression	--+>	15908590:10083	1	Public	This piece of DNA was used as the promoter region of plantacyanin to drive GUS expression.	T17M13.2 (--+>) kdnase
ABA (--+>) actin	Regulation	--+>	11299391:10011	1	Public	Removal of extracellular calcium with EGTAinhibited ABA-induced actin changes.	ABA (--+>) actin
moa2.4 (--->) stomata function	Regulation	--->	15466233:10044	1	Public	The nced3 mutation has been reported to affect stomatal function by increasing the rate of water loss from plants in drying soil.	moa2.4 (--->) stomata function
ethylene (--->) transduction	Regulation	--->	15494554:10247	2	Public	Ethylene is a modulator in defense signal transduction (Reymond and Farmer, 1998 ).	ethylene (--->) transduction
F6N18.4 (--+>) kdnase	Expression	--+>	12509522:10041	1	Public	A transient transactivation experiment using Arabidopsis leaf protoplasts demonstrated that both AtMYC2 and AtMYB2 activated the transcription of the ?-glucuronidase reporter gene fused to the 67-bp region of the rd22 promoter (Abe et al., 1997 ).	F6N18.4 (--+>) kdnase
AT2G20610 (--->) proliferation	Regulation	--->	7657165:2	2	Public	The alf1-1 mutation causes hyperproliferation of lateral roots, alf4-1 prevents initiation of lateral roots, and alf3-1 is defective in the maturation of lateral roots.	AT2G20610 (--->) proliferation
AT4G18960 (--+>) SUPERMAN	Expression	--+>	11006335:10223	1	Public	In the maintenance phase, AP3 , PI , and AG control SUP expression.	AT4G18960 (--+>) SUPERMAN
AGL7 (--->) germination	Regulation	--->	9401124:3	3	Public	We found that APETALA1 and AGAMOUS promoters were activated in germinating emf seedlings, suggesting that these genes may normally be suppressed in wild-type seedlings in which EMF activities are high.	AGL7 (--->) germination
MWI23.21 (--->) photosynthesis	Regulation	--->	144100714:11145	1	Public	This pattern of Elip expression might result from a lower requirement for the photoprotection of the photosynthetic apparatus with increasing plant age, especially after seed formation.	MWI23.21 (--->) photosynthesis
AHA10 (----) T29J13.100	Binding	----	null	1	Public	null	AHA10 (----) T29J13.100
at2g39760 (----) K16L22.5	Binding	----	null	1	Public	null	at2g39760 (----) K16L22.5
KAT1 (--->) acidification	Regulation	--->	11283347:10027	1	Public	Whereas KAT1 and KST1 are activated by external acidification due to a positive shift of the half-maximal activation voltage ( Hedrich et al. 1995 ; Muller-Rober et al. 1995 ; Hoth et al. 1997b ; Hoth and Hedrich 1999a ), AKT3 and ZMK2 are inhibited by an increased proton concentration ( Marten et al. 1999 ; Philippar et al. 1999 ).	KAT1 (--->) acidification
flavonoid (--+>) germination	Regulation	--+>	15778461:10056	1	Public	Flavonoid-induced spore germination is partially blocked by H89, a cAMP-dependent inhibitor of protein kinase A.	flavonoid (--+>) germination
JA (--+>) CYP74A	Regulation	--+>	10810145:10195	3	Public	The reason that OPR1 induction is independent of the JA perception, whereas two other genes in the same pathway ( LOX2 and AOS ) are dependent on an intact JA signaling pathway, is not known.	JA (--+>) CYP74A
OST1 (--->) stomata aperture	Regulation	--->	16365038:11	16	Public	Our results suggested that the direct interaction between SRK2E/OST1 and ABI1 through Domain II plays a critical role in the control of stomatal closure.	OST1 (--->) stomata aperture
T30F21.9 (--->) Plant development	Regulation	--->	15181208:10101	1	Public	Conditional Rescue of the tps1 Mutation Inducible AtTPS1 expression would enable rescue of the tps1 embryonic defect and thus allow study of the AtTPS1 role throughout plant development.	T30F21.9 (--->) Plant development
PSAC (--->) electron transfer	Regulation	--->	11752384:10450	1	Public	The PsaC subunit of photosystem I provides an essential lysine residue for fast electron transfer to ferredoxin.	PSAC (--->) electron transfer
MAB16.11 (--->) vitamin E	MolSynthesis	--->	14769934:6	1	Public	Among them is a Pchlide a oxygenase, which provides Pchlide b as import substrate for pPORA, and a tyrosine aminotransferase thought to be involved in the synthesis of photoprotective vitamin E.	MAB16.11 (--->) vitamin E
PHYB (--->) Plant yield	Regulation	--->	14605224:1	3	Public	Here, we report that ectopic expression of the Arabidopsis PHYB (phytochrome B) gene, a photoreceptor involved in detecting red to far-red light ratio associated with plant density, can increase tuber yield in field-grown transgenic potato (Solanum tuberosum) crops.	PHYB (--->) Plant yield
ZLL (--+>) SHM1	Expression	--+>	145100496:11106	1	Public	The ZLL gene product has been proposed to regulate STM expression in the central zone and thus may play a role in establishing the radial pattern ( Moussian et al . 1998 ).	ZLL (--+>) SHM1
ATJ3 (----) T19G15.30	Binding	----	null	1	Public	null	ATJ3 (----) T19G15.30
glutathione (--->) cell division	Regulation	--->	144101097:11310	1	Public	Ascorbate and glutathione also regulate cell division ( Vernoux et al . 2000 ; Potters et al . 2002, 2004 ).	glutathione (--->) cell division
K7J8.3 (--->) Plant development	Regulation	--->	145101491:11182	1	Public	However, downregulation of AtBXL1 induces alterations in plant development and the ASBX lines have a marked phenotype.	K7J8.3 (--->) Plant development
AXR3 (----) GSTU1	Binding	----	12782725:10134	1	Public	As has been described previously (Gray et al., 2001 ), auxin was found to stimulate the interaction between GST-AXR3 and TIR1-myc.	AXR3 (----) GSTU1
T6A9.4 (--->) anthocyanins	MolSynthesis	--->	14645731:10141	4	Public	These findings suggest that HFR1-?N105 has no effect on the light-signaling pathways that mediate anthocyanin accumulation.	T6A9.4 (--->) anthocyanins
F28M11.5 (--->) phenylpropanoid	MolSynthesis	--->	14681534:10077	1	Public	Light-induced genes included several genes involved in photosynthesis and electron transfer (e.g. cytochrome c), and genes involved in the phenylpropanoid biosynthesis pathway (e.g. flavonol synthase and chalcone synthase genes; Winkel-Shirley, 2001 ) probably involved in the production of secondary metabolites to protect from light damage.	F28M11.5 (--->) phenylpropanoid
saline (--+>) salinity response	Regulation	--+>	144100688:11010	1	Public	The NaCl treatment fully activated salt tolerance as confirmed by the expression of the inositol-1-phosphate synthase gene.	saline (--+>) salinity response
ETR2 (--->) RNAi	Regulation	--->	16169685:6	1	Public	Furthermore, the expression of two genes for ethylene signal transduction, ETR2 and EIN3, increased in these RNAi transgenic plants, whereas the expression of ERF3 was suppressed.	ETR2 (--->) RNAi
ADL1A (--->) cell expansion	Regulation	--->	12671086:2	2	Public	Here, we show that two functionally redundant members of the Arabidopsis dynamin-related protein family, ADL1A and ADL1E, are essential for polar cell expansion and cell plate biogenesis. adl1A-2 adl1E-1 double mutants show defects in cell plate assembly, cell wall formation, and plasma membrane recycling.	ADL1A (--->) cell expansion
NIM1 (----) WRKY18	Binding	----	12857840:10239	1	Public	NPR1, a positive regulator of inducible plant disease resistance in Arabidopsis, has W-box sequences in its promoter region that are recognized by the AtWRKY-18 protein (Yu et al., 2001 ).	NIM1 (----) WRKY18
at1g22090 (--+>) glucosinolates	Regulation	--+>	11251105:8	1	Public	Conversely, AOP3 directs the formation of hydroxyalkyl glucosinolates from methylsulfinylalkyl glucosinolates.	at1g22090 (--+>) glucosinolates
synthase (--->) secondary metabolism	Regulation	--->	11404343:2	8	Public	Over 30 cDNAs encoding plant terpenoid synthases involved in primary and secondary metabolism have been cloned and characterized.	synthase (--->) secondary metabolism
FHY2 (--+>) MWI23.21	Expression	--+>	11706180:10197	1	Public	PhyA acts to induce Elip expression by HIR far-red light, butalso has a role in perceiving HIR red light.	FHY2 (--+>) MWI23.21
F6N18.4 (--+>) T4C12.40	Regulation	--+>	15548743:10357	1	Public	Indeed, AtMYC2 also positively regulates the wound responsive gene VSP2 (Boter et al., 2004 ; Lorenzo et al., 2004 ).	F6N18.4 (--+>) T4C12.40
ABA (--+>) ANNAT1	Regulation	--+>	15161963:10106	1	Public	We found that AnnAt1 protein was induced by ABA ( Figure 3C ).	ABA (--+>) ANNAT1
methyl jasmonate (--->) wound response	Regulation	--->	12428010:4	2	Public	No induction was observed for the ADC1 gene or other genes coding for spermidine and spermine synthases, suggesting that ADC2 is the only gene of polyamine biosynthesis involved in the wounding response mediated by JA.	methyl jasmonate (--->) wound response
ABA (--+>) K+ channel	MolTransport	--+>	12468724:10034	1	Public	In addition, ABA induces the alkalinization of the guard cell cytosol, which increases K + channel efflux activity (Leung and Giraudat, 1998 ; Schroeder et al., 2001 ).	ABA (--+>) K+ channel
F10A8.6 (--->) anthocyanins	MolSynthesis	--->	16167896:1	10	Public	When coupled with constitutive expression of PAP1, a positive regulator of anthocyanin biosynthesis, TT2 expression in Arabidopsis led to accumulation of proanthocyanidins, but only in a subset of cells in which the BANYULS promoter is naturally expressed.	F10A8.6 (--->) anthocyanins
F28M11.5 (--->) oxygen	MolSynthesis	--->	15259774:3	5	Public	Likewise, ROS production by isolated hemocytes was observed by spectrophotometric (NBT test, cytochrome c assay) and fluorimetric (using dihydrorhodamine and hydroethidine probes) methods.	F28M11.5 (--->) oxygen
F14O23.17 (----) T21B14.7	Binding	----	null	1	Public	null	F14O23.17 (----) T21B14.7
LOX2 (--->) hexenal	MolSynthesis	--->	16104814:4	1	Public	The use of LOX 2 alone yielded the highest hexenal production, while a two-step conversion was required for LOX 1 to produce hexenals at high levels due to different pH optima of the enzymes involved.	LOX2 (--->) hexenal
ATORC2 (----) T14P4.11	Binding	----	15020747:10188	1	Public	Therefore, if there was no interaction between MEA and ORC2 , the selfed seed progeny from a mea/MEA; orc2/ORC2 double heterozygote should segregate as follows: 37.5% normal, 25% small aborting, and 37.5% large aborting seeds (Tables 4 and 5, expected 1).	ATORC2 (----) T14P4.11
T9A14.11 (--->) pollen development	Regulation	--->	15584962:8	2	Public	Change in the levels of AtMYB32 and AtMYB4 expression may influence pollen development by changing the flux along the phenylpropanoid pathways, affecting the composition of the pollen wall.	T9A14.11 (--->) pollen development
oxygen (--->) regulation of signal transduction	Regulation	--->	15347791:10051	2	Public	Reactive oxygen species may function as a downstream component in auxin-mediated signal transduction (Joo et al., 2001 ).	oxygen (--->) regulation of signal transduction
cytochrome P450 (--->) lignin	MolSynthesis	--->	9490746:10238	2	Public	Group A cytochrome P450s appear to catalyze plant-specific reactions such as lignin biosynthesis ( Figure 4 ; GenBank accession number P48421 ).	cytochrome P450 (--->) lignin
kdnase (--->) RPT2	Expression	--->	15031408:10158	1	Public	In agreement with the results of competitive RT-PCR analysis, transgenic plants expressing the ?-glucuronidase ( GUS ) reporter gene driven by the RPT2 promoter also expressed RPT2 in guard cells and mesophyll cells ( Figure 6C ).	kdnase (--->) RPT2
AT3G19840 (----) MSJ1.11	Binding	----	null	1	Public	null	AT3G19840 (----) MSJ1.11
mld14.30 (--->) lignin	MolSynthesis	--->	15452707:1	15	Public	Cinnamyl-alcohol dehydrogenase (CAD) is an enzyme important in lignin biosynthesis.	mld14.30 (--->) lignin
DL3766W (--->) H2O2	MolSynthesis	--->	10944149:5	1	Public	In order to relate the levels of LHPO to specific signalling pathways, transgenic potato plant lines were used in which lipoxygenase (LOX) (responsible for hydroperoxide biosynthesis) and hydroperoxide lyase (a route of hydroperoxide degradation) activities were largely reduced by an antisense-mediated approach.	DL3766W (--->) H2O2
AT3G28710 (----) F3F19.24	Binding	----	null	1	Public	null	AT3G28710 (----) F3F19.24
EMF2 (--->) Plant development	Regulation	--->	11701882:10176	1	Public	Enhancement of only EMF2 expression might be insufficient to repress the reproductive program in Arabidopsis development.	EMF2 (--->) Plant development
ATCOP1 (--->) plant growth	Regulation	--->	11080276:10041	2	Public	Therefore, COP1-4 appears to represent apartly autonomous, amino terminal module (COP1N), which confers a basic function in plant growth and development (McNellis et al., 1994a ).	ATCOP1 (--->) plant growth
AT1G69490 (--->) cell growth	Regulation	--->	15516496:9	1	Public	The multiple growth and developmental phenotypes of Atnap and Atpir mutants reveals these proteins are also required for a wider variety of cellular functions in addition to regulating trichome cell growth.	AT1G69490 (--->) cell growth
SHM1 (--->) root development	Regulation	--->	14644430:3	1	Public	Furthermore, the expression of KNAT1, STM, and CycD3 genes was significantly reduced in the transgenic plants, suggesting that cytokinin may function to control the cell cycles and shoot/root development via regulation of these genes.	SHM1 (--->) root development
auxin (--+>) hypocotyl growth	Regulation	--+>	11038610:7	16	Public	Exogenous auxin also induced hypocotyl elongation in light-grown Arabidopsis.	auxin (--+>) hypocotyl growth
F5K7.19 (--->) dehiscence	Regulation	--->	12430028:2	3	Public	In order to elucidate the role of octadecanoids in the process of TAT induction in Arabidopsis thaliana (L.) Heynh., the jasmonate-deficient mutant delayed dehiscence (dde1) was used, in which the gene for 12-oxophytodienoic acid reductase 3 is disrupted.	F5K7.19 (--->) dehiscence
annexin (----) glucan synthase	Binding	----	10069831:10238	1	Public	Andrawis et al. (1993) also suggested that the interaction between annexins and ?-glucan synthase is Ca 2+ dependent.	annexin (----) glucan synthase
F19K6.12 (----) MAH20.16	Binding	----	null	1	Public	null	F19K6.12 (----) MAH20.16
AT4G22200 (--->) glucosinolates	MolSynthesis	--->	7579162:0	1	Public	Myrosinase (thioglucosidase glucohydrolase; EC 3.2.3.1) is a group of isoenzymes in the Brassicaceae, which hydrolyze glucosinolates.	AT4G22200 (--->) glucosinolates
auxin (--->) AT5G03730	Regulation	--->	14615596:10200	1	Public	Scheme of growth regulation via the ethylene (ETR-CTR1) and auxin signaling pathways, showing how DELLA proteins integrate information from both pathways and act as regulators of growth.	auxin (--->) AT5G03730
amc6 (--->) apoptosis	Regulation	--->	15691845:3	1	Public	Inducible expression of AtMCP1b and AtMCP2b significantly promoted yeast apoptosis-like cell death of both the wild-type and yca1Delta strains, relative to the vector controls, during oxidative stress and early aging process.	amc6 (--->) apoptosis
AT1G27360 (--->) apoptosis	Regulation	--->	15377756:10254	1	Public	The ubiquitination related to the spontaneous cell death phenotype of spl11 is analogous to the wide involvement of ubiquitination in the regulation of apoptosis in mammals (Lee and Peter, 2003 ).	AT1G27360 (--->) apoptosis
F16B22.17 (----) MQL5.10	Binding	----	null	1	Public	null	F16B22.17 (----) MQL5.10
AT4G20050 (--->) pollen development	Regulation	--->	14551328:10053	1	Public	The QRT3 gene encodes a divergent class of polygalacturonase that is transiently expressed in tapetal cells during pollen formation.	AT4G20050 (--->) pollen development
ethylene (--->) lignin	MolSynthesis	--->	145101558:11036	1	Public	We also show that reduced levels of cellulose synthesis lead to lignin synthesis mediated in part by JA, ethylene and other pathways.	ethylene (--->) lignin
ATGSK1 (--->) regulation of signal transduction	Regulation	--->	11532176:8	3	Public	Taken together, these results suggest that AtGSK1 is involved in the signal transduction pathway(s) of NaCl stress responses in Arabidopsis.	ATGSK1 (--->) regulation of signal transduction
HEN4 (--->) flower morphology	Regulation	--->	12530963:3	1	Public	We show that HUA1 binds AGAMOUS pre-mRNA in vitro and that HEN4, HUA1, and HUA2 act in floral morphogenesis by specifically promoting the processing of AGAMOUS pre-mRNA.	HEN4 (--->) flower morphology
ATCOP1 (--->) FHY2	Regulation	--->	15308756:10318	1	Public	Hence, one possibility is that SPA1, SPA3, and SPA4 are important regulators of phyA signaling because they, like COP1, may control phyA abundance.	ATCOP1 (--->) FHY2
AT3G61890 (--->) root growth	Regulation	--->	15604708:3	1	Public	Plants that are mutant for ATHB12 , as a result of T-DNA insertions in the ATHB12 gene, showed a reduced sensitivity to ABA in root elongation assays, whereas transgenic Arabidopsis plants expressing ATHB12 and/or ATHB7 as driven by the CaMV 35S promoter were hypersensitive in this response compared to wild-type.	AT3G61890 (--->) root growth
FHY2 (--->) ATCOP1	Expression	--->	11752373:10239	2	Public	Mutations in both PHYA and PHYB also affect the nuclear abundance of COP1 in far-red-light? and red light?grown seedlings, respectively, suggesting a positive regulatory role for phytochrome in the nuclear to cytoplasmic translocation of COP1 (Osterlund and Deng, 1998 ).	FHY2 (--->) ATCOP1
F3K23.3 (----) SUM1	Binding	----	null	1	Public	null	F3K23.3 (----) SUM1
GA (--->) meristem development	Regulation	--->	15608330:10262	1	Public	Because GA suppresses meristematic activities (Hay et al., 2002 ), factors controlling meristem development, including cytokinin, are expected to downregulate GA level or signal.	GA (--->) meristem development
AT3G48000 (--->) alcohol	MolSynthesis	--->	10831839:1	2	Public	In mammals and yeasts, at least two isozymes of ALDH are known to be involved in ethanol metabolism (cytosolic ALDH1 and mitochondrial ALDH2).	AT3G48000 (--->) alcohol
mads box (--->) fruit development	Regulation	--->	11855641:0	4	Public	Although MADS-box genes involved in flower and fruit development have been well characterized, the function of MADS-box genes expressed in vegetative structures has yet to be explored.	mads box (--->) fruit development
F2H17.12 (--->) Plant development	Regulation	--->	12177466:0	4	Public	Abscisic acid (ABA) and stress response from late embryonic growth through early seedling development is regulated by a signaling network that includes the Arabidopsis ABA-insensitive (ABI)5 gene, which encodes a basic leucine zipper transcription factor.	F2H17.12 (--->) Plant development
F1C9.20 (----) T14P8.6	Binding	----	null	1	Public	null	F1C9.20 (----) T14P8.6
auxin (--->) cell growth	Regulation	--->	9756903:7	5	Public	Because TGA1a and endogenous TGA factors are stimulated by auxin only at concentrations that inhibited cell growth, this response is likely to involve chemical stress.	auxin (--->) cell growth
DME1 (--+>) FWA	Expression	--+>	15105441:10186	1	Public	In Arabidopsis, maternal allelic expression of MEDEA and FWA is induced by DEMETER (Choi et al., 2002 ; Kinoshita et al., 2004 ), but little is known of the mechanism(s) responsible for parent-of-origin expression of genes in maize and, indeed, other sequences in Arabidopsis.	DME1 (--+>) FWA
F6N18.4 (--->) fruit development	Regulation	--->	14688297:10070	1	Public	Despite these anomalies, jai1 flowers readily initiated fruit development upon pollination.	F6N18.4 (--->) fruit development
VRN2 (--->) mitosis	Regulation	--->	14973162:10029	1	Public	Vernalization induces a developmental state that is mitotically stable, and the mitotic stability is maintained by VERNALIZATION2 (Gendall et al., 2001 ).	VRN2 (--->) mitosis
K+ channel (--->) xylem loading	Regulation	--->	14988478:10039	1	Public	It has been shown that a specific K + channel is involved in xylem loading, but other proteins are implicated in this process because the deletion of this channel only partially reduced xylem K + concentrations (Gaymard et al., 1998 ).	K+ channel (--->) xylem loading
FIE2 (----) T14P4.11	Binding	----	145101820:11189	1	Public	The FIE-CLF-EMF2 complex proposed here possibly contains MSI1, similar to the putative FIE-MEA-FIS2-MSI1 complex in seeds, just as the MSI1 homologue was found to be part of the Drosophila PcG complex.	FIE2 (----) T14P4.11
K+ channel (--->) secretion	Regulation	--->	145101219:11145	1	Public	An unidentified K + channel participating in K + secretion in parallel with MAs secretion in barley roots might have properties similar to KCO1, and be regulated by the calmodulin-mediated signalling pathway.	K+ channel (--->) secretion
EMF2 (--->) flowering	Regulation	--->	9576768:10125	15	Public	Furtheranalysis of the roles of EMF1 and EMF2 in theregulation of flowering awaits the isolation of the genes.	EMF2 (--->) flowering
AAPT1 (----) F21J9.13	Binding	----	null	1	Public	null	AAPT1 (----) F21J9.13
AT1G69490 (--->) oxygen	MolSynthesis	--->	9761788:10050	1	Public	Because the Enod2 protein is localized in the same cell layers, it has been hypothesized to contribute to the special morphology of the nodule parenchyma and therefore to the formation of the oxygen barrier ( Nap and Bisseling 1990 ; Van de Wiel et al. 1990a ).	AT1G69490 (--->) oxygen
FHY2 (--->) germination	Regulation	--->	11788765:4	45	Public	Unlike phytochromes B and D, phytochrome E did not inhibit phytochrome A-mediated germination.	FHY2 (--->) germination
DWF12 (--->) root growth	Regulation	--->	11553730:10160	2	Public	Although the bin2 mutants show normal response to auxin bythe root growth inhibition assay, some BR-related mutants arehypersensitive to auxins.	DWF12 (--->) root growth
AT4G18960 (--->) pollen development	Regulation	--->	15254538:5	1	Public	Here we show that microsporogenesis, the process leading to pollen formation, is induced by AG through activation of the SPOROCYTELESS gene (SPL, also known as NOZZLE,NZZ), a regulator of sporogenesis.	AT4G18960 (--->) pollen development
GSTU1 (--->) lipid	MolSynthesis	--->	12771557:6	5	Public	Lipid peroxidation level and glutathione-S-transferase (GST) activity were assessed in liver as well as in colon.	GSTU1 (--->) lipid
paa2 (--->) photosynthesis	Regulation	--->	15772282:10310	1	Public	Consistent with the localization data shown in Figure 6 , these results suggest a role for PAA1 in both green and nongreen plastids, whereas PAA2 may function exclusively in green photosynthetically active chloroplasts.	paa2 (--->) photosynthesis
EMF2 (--->) flower development	Regulation	--->	12615941:0	2	Public	The EMBRYONIC FLOWER (EMF) genes EMF1 and EMF2 are required to maintain vegetative development and repress flower development.	EMF2 (--->) flower development
CYP74A (--->) hypersensitive response	Regulation	--->	11479338:0	5	Public	Active oxygen species (AOS), especially hydrogen peroxide, play a critical role in the defence of plants against invading pathogens and in the hypersensitive response (HR).	CYP74A (--->) hypersensitive response
FHY2 (--->) mutagenesis	Regulation	--->	15377754:10239	2	Public	The site-directed mutagenesis was performed to create S598A Avena phyA mutant using the GeneEditor in vitro site-directed mutagenesis system (Promega) according to the manufacturer's instructions.	FHY2 (--->) mutagenesis
at2g10611 (--->) flowering	Regulation	--->	145101401:11145	1	Public	Flowering pas2 mutants showed frequent post-genital organ fusion which are reminiscent to those observed in the Arabidopsis fiddlehead ( fdh ) ( Lolle et al ., 1997 ).	at2g10611 (--->) flowering
Ohp1 (--->) plant growth	Regulation	--->	8921868:6	1	Public	This variation in copy number among inbreds may prove useful in understanding the role of OHP1 in maize growth and development and yield insights into the evolution of this group of bZIP DNA binding proteins.	Ohp1 (--->) plant growth
ATBETAFRUCT4 (----) F28N24.2	Binding	----	null	1	Public	null	ATBETAFRUCT4 (----) F28N24.2
T9A14.11 (--->) sinapate ester	MolSynthesis	--->	11080161:2	3	Public	The increase in sinapate ester accumulation in the mutant is associated with an enhanced expression of the gene encoding cinnamate 4-hydroxylase, which appears to be the principal target of AtMYB4 and an effective rate limiting step in the synthesis of sinapate ester sunscreens.	T9A14.11 (--->) sinapate ester
K15I22.9 (--->) growth rate	Regulation	--->	11598225:10133	1	Public	EntireP SAG12 - IPT and control plants grown inthe absence of nitrogen exhibited a reduction in total nitrate, totalnitrogen, and growth rate (measured as fresh weight), compared withplants grown when nitrogen was not limiting.	K15I22.9 (--->) growth rate
DWF12 (--->) regulation of signal transduction	Regulation	--->	12428015:10	2	Public	Together with previous reports that both bin2 and ucu1 mutants contain mutations in this TREE domain, this provides evidence that the TREE domain is of critical importance for proper function of DWF12/BIN2/UCU1 in BR signal transduction pathways.	DWF12 (--->) regulation of signal transduction
myf24.43 (----) PCNA1	Binding	----	null	1	Public	null	myf24.43 (----) PCNA1
PHB (--+>) FIL	Expression	--+>	14555697:10176	1	Public	These results imply that PHB and PHV play a role in keeping FIL expression on the abaxial side by repressing expression on the adaxial side.	PHB (--+>) FIL
LOX2 (--->) leaf senescence	Regulation	--->	11891244:4	1	Public	Arabidopsis lipoxygenase 1 (cytoplasmic) expression is greatly increased but lipoxygenase 2 (plastidial) expression is sharply reduced during leaf senescence.	LOX2 (--->) leaf senescence
AT3G22590 (----) NRPB1	Binding	----	null	1	Public	null	AT3G22590 (----) NRPB1
glucan synthase (--->) starch	MolSynthesis	--->	145102002:11026	1	Public	In higher plants starch metabolism is restricted to the plastid but endo- and exoamylase, glucan synthase, d -enzyme and phosphorylase all exist as plastid as well as cytosol-specific isoforms ( Lin et al. , 1988 ; Okita et al. , 1979 ; Sch?chtele and Steup, 1986 ).	glucan synthase (--->) starch
synthase (--->) mitosis	Regulation	--->	11359694:10	1	Public	On the molecular level, fumonisins inhibit ceramide synthase, and disrupt sphingolipid metabolism and, theoretically, sphingolipid-mediated regulatory processes that influence apoptosis and mitosis.	synthase (--->) mitosis
SAS1 (--->) salinity response	Regulation	--->	11158534:10214	1	Public	The fine mechanisms by which control of net Na + xylem loading is altered in sas1 plants remain to be elucidated. sas1 Plants Display Increased Salt Sensitivity Compared with Wild-Type Plants Surprisingly, the impact of NaCl stress on growth was similar for sas1 and wild-type plants ( Fig 2b , Fig 3A , and Fig 3B ), despite the great and contrasted differences in Na + accumulation in shoots and r…	SAS1 (--->) salinity response
AT1G59900 (----) K16E14.6	Binding	----	null	1	Public	null	AT1G59900 (----) K16E14.6
AXR3 (--->) regulation of signal transduction	Regulation	--->	7766890:7	2	Public	The axr1-3 mutation apparently blocks auxin signal transduction since it does not reduce auxin levels when combined with the auxin-overproducing transgene.	AXR3 (--->) regulation of signal transduction
ATCOP1 (--->) flowering	Regulation	--->	15111714:3	6	Public	Therefore, the COP1 gene represses not only photomorphogenesis in seedlings but also flowering in darkness.	ATCOP1 (--->) flowering
F28M11.5 (----) HSP70	Binding	----	null	1	Public	null	F28M11.5 (----) HSP70
AP22.11 (--->) at1g79650	Regulation	--->	15155891:10179	1	Public	For the recognition step of the UV lesion, a complex consisting of RAD4-RAD23 (blue hexagon-green triangle, respectively) is stabilized by CEN2.	AP22.11 (--->) at1g79650
at1g79650 (--+>) F2H17.12	Expression	--+>	12671091:10325	1	Public	Therefore, it is conceivable that RPN10, RAD23, and ABI3 work in concert to adjust ABI5 levels and thus regulate ABA-induced responses to signals such as DNA damage.	at1g79650 (--+>) F2H17.12
AT4G22200 (----) AT4G32650	Binding	----	145101757:11096	1	Public	Inward rectifying channels result from heteromers between KAT1 and AKT1, KAT1 and AtKC1 ( Dreyer et al ., 1997 ), KAT1 and AKT2/3 ( Baizabal-Aguirre et al ., 1999 ), as well as KAT1 and KAT2 ( Pilot et al ., 2001 ), but not between KAT1 and the outward rectifier GORK ( Ache et al ., 2000 ).	AT4G22200 (----) AT4G32650
at1g68310 (---|) t30c3.90	Expression	---|	14526105:10209	1	Public	First hints to GA and BR signaling cross talk were derived from the finding that bri1-201 seedlings have drastically reduced transcript levels of the GA-repressed GA5 gene and elevated transcript levels of the GA-inducible GASA1 gene.	at1g68310 (---|) t30c3.90
NAD4 (--->) RNA splicing	Regulation	--->	145100865:11105	1	Public	The latter scenario is also exemplified by the Nicotiana NMS1 locus affecting splicing of only the first mitochondrial nad4 gene intron ( Brangeon et al. , 2000 ), and is taken to an extreme with the observation that 14 nuclear loci affect a single splicing event in Chlamydomonas chloroplasts ( Goldschmidt-Clermont et al ., 1990 ).	NAD4 (--->) RNA splicing
F9P14.4 (--->) rosette	Regulation	--->	145100067:11102	1	Public	As shown in Fig. 5 (a) the level of the AtMYB13 transcript increased over a 4 hour desiccation phase in rosette wild- type plants as well as in all mutants tested.	F9P14.4 (--->) rosette
auxin (--->) DWF12	Regulation	--->	12428015:10154	1	Public	Theseshared phenotypes between dwf12 and auxin mutants suggestthat DWF12 also plays a role in auxin signaling in specific cell types.	auxin (--->) DWF12
HLM1 (--->) disease resistance	Regulation	--->	12566578:10084	1	Public	To determine whether the strong decrease of hypersensitive cell death in the hlm1 mutant is associated with altered disease resistance, the growth of four strains of Pseudomonas, one virulent and three avirulent, was measured over time.	HLM1 (--->) disease resistance
NIM1 (--->) pattern specification	Regulation	--->	15805484:10063	1	Public	Here, we describe an important role for two NPR1-like signaling proteins in controlling growth asymmetry, an important aspect of pattern formation during morphogenesis.	NIM1 (--->) pattern specification
MFE16.17 (--->) cell growth	Regulation	--->	10480387:9	1	Public	From these results, we conclude that BnPIP1 is related to the water transportation required for enzymatic metabolism of storage nutrients at the early stages of canola seed germination whereas Bngamma-TIP2 expression is related to cell growth associated with radicle protrusion.	MFE16.17 (--->) cell growth
PR-4 (--->) proliferation	Regulation	--->	14630974:10141	1	Public	Many genes were induced (and a few repressed) that encode proteins involved in responses to pathogens, drought/salt stress, or toxins and in cell growth and proliferation (e.g., PDF1.2, PR4, drought-induced Di19, peroxidase ATP1a, actin2, cyclophilin ROC3, and CIPK).	PR-4 (--->) proliferation
protein phosphatase (--+>) F19C24.4	Expression	--+>	145100012:11220	1	Public	Moreover, inhibition of either protein synthesis or protein phosphatase activity is sufficient to activate JR3 , CK and WR3 expression.	protein phosphatase (--+>) F19C24.4
synthase (--->) fatty acid biosynthesis	Regulation	--->	10677432:8	6	Public	A candidate genomic sequence for 3-ketoacyl-acyl-carrier protein (ACP) synthase involved in mitochondrial fatty acid biosynthesis was also identified.	synthase (--->) fatty acid biosynthesis
F10A8.6 (----) MYC6.2	Binding	----	12917293:7	1	Public	Yeast two-hybrid and plant overexpression studies show that EGL3, like GL3, interacts with TTG1, the myb proteins GL1, PAP1 and 2, CPC and TRY, and it will form heterodimers with GL3.	F10A8.6 (----) MYC6.2
AT5G26000 (--->) glucosinolate	MolSynthesis	--->	145102259:11175	1	Public	Although overexpression of IQD1 causes enhanced accumulation of aliphatic glucosinolates, genes with roles in methionine-derived glucosinolate biosynthesis ( CYP79F1 and CYP79F2 ) and glucosinolate degradation ( TGG1 ) are significantly repressed.	AT5G26000 (--->) glucosinolate
ARR6 (--->) root growth	Regulation	--->	14973166:10130	1	Public	However, ARR5 and ARR6 still contribute to the effect of cytokinin on root elongation because arr3,4,8,9 is significantly less sensitive than arr3,4,5,6,8,9 at 5 and 10 nM BA ( t test P < 0.01), whereas arr3,4,5,6 and arr5,6,8,9 are also significantly more sensitive than arr3,4 and arr8,9 ( t test P < 10 -5 and P < 10 -10 at 10 nM BA), respectively ( Figures 3A, 3C, and 3D ). arr Mutant Seedling …	ARR6 (--->) root growth
GSTU1 (----) SPDS3	Binding	----	12368503:10083	1	Public	The results of these GST pulldown experiments demonstrated that GST-SPDS2 recruited SPDS1 and SPMS, whereas GST-SPMS bound SPDS1 in vitro.	GSTU1 (----) SPDS3
NIM1 (--->) pathogen resistance	Regulation	--->	12837238:0	4	Public	NPR1 is a key regulator of the salicylic acid (SA) dependent pathogen resistance pathway in plants.	NIM1 (--->) pathogen resistance
AT4G25490 (--+>) F5O11.2	Expression	--+>	144100795:11031	1	Public	Hence we reasoned that the development of transgenic tomato plants with optimized tolerance to abiotic stress and minimal effects on phenotype and yield may necessitate the overexpression of Arabidopsis CBF1 under the control of a stress-inducible promoter as demonstrated by Kasuga et al . (1999 ) in Arabidopsis .	AT4G25490 (--+>) F5O11.2
AGL7 (--+>) meristem development	Regulation	--+>	10368173:10040	1	Public	Thus, LFY , AP1 , and CAL act together to promote a coordinated phase transition between leaf and shoot production (V 2 ) and flower meristem formation (reproductive phase).	AGL7 (--+>) meristem development
GA (--+>) germination	Regulation	--+>	12183174:0	23	Public	Seed germination is promoted by gibberellin (GA) in many plant species.	GA (--+>) germination
synthase (--->) acidification	Regulation	--->	28633:9	1	Public	Thus we follow that the decrease of synthase activity in the darkened plants is due to acidification and to the presence of oxidizing substances, too.	synthase (--->) acidification
GSTU1 (--->) pathogen resistance	Regulation	--->	12833529:1	1	Public	The oxidative burst and induction of glutathione S-transferase were used as markers for induction of the pathogen defence response.	GSTU1 (--->) pathogen resistance
MFE16.17 (----) T28D5.10	Binding	----	null	1	Public	null	MFE16.17 (----) T28D5.10
F4B12.8 (--+>) BUM1	Expression	--+>	11245578:5	1	Public	Expression analyses in the overexpressor and in loss-of-function mutants suggest that CUC1 acts upstream of the SHOOT MERISTEMLESS gene.	F4B12.8 (--+>) BUM1
CER2 (--->) waxes	MolSynthesis	--->	9390429:0	8	Public	The previously cloned CER2 gene is required for the normal accumulation of cuticular waxes and encodes a novel protein.	CER2 (--->) waxes
AT4G27410 (--->) aba response	Regulation	--->	145101996:11115	1	Public	These results indicate clearly that RD26 acts positively in ABA signaling.	AT4G27410 (--->) aba response
at1g52827 (----) AT5G42800	Binding	----	11553733:1	1	Public	The TT4, TT5, and TT3 loci encode chalcone synthase, chalcone isomerase, and dihydroflavonol 4-reductase, respectively, which are essential for anthocyanin accumulation and may form a macromolecular complex.	at1g52827 (----) AT5G42800
AT1G59900 (--->) pyruvate	MolSynthesis	--->	15173569:10167	1	Public	Some functional redundancy between IAR4 and At1g59900 in pyruvate metabolism is also likely, as both iar4 and at1g59900-1 lack dramatic growth defects and have wild-type responses to ethanol, Suc, and citrate.	AT1G59900 (--->) pyruvate
AT3G05060 (----) F21B7.15	Binding	----	null	1	Public	null	AT3G05060 (----) F21B7.15
AT3G20600 (--->) systemic acquired resistance	Regulation	--->	12381270:4	4	Public	The ndr1-1 mutation prevents hypersensitive cell death, systemic acquired resistance and PR-1 induction elicited by bacteria carrying avrRpt2.	AT3G20600 (--->) systemic acquired resistance
at2g19940 (----) XPO1B	Binding	----	null	1	Public	null	at2g19940 (----) XPO1B
ETR2 (--->) germination	Regulation	--->	9721682:4	3	Public	Using RNase protection analysis, the mRNAs of LeETR1, LeETR2 and NR were quantified in tissues engaged in key processes of the plant life cycle, including seed germination, shoot elongation, leaf and flower senescence, floral abscission, fruit set and fruit ripening.	ETR2 (--->) germination
AGL7 (----) F17K2.18	Binding	----	15299121:10277	1	Public	OsMADS18 can interact in yeast with OsMADS24 and OsMADS45 (SEP-like), OsMADS47 (SVP/AGL24-like), and OsMADS6 (AGL6-like, although an interaction between AGL6 and AP1 has never been reported).	AGL7 (----) F17K2.18
BLH1 (----) HDA1	Binding	----	null	1	Public	null	BLH1 (----) HDA1
SUPERMAN (--->) GA	MolSynthesis	--->	11762167:8	1	Public	A potential effect of the SUPERMAN transcription factor in the control of gibberellin biosynthesis is discussed.	SUPERMAN (--->) GA
AT3G19840 (----) HEN4	Binding	----	null	1	Public	null	AT3G19840 (----) HEN4
ATER (----) MQL5.10	Binding	----	null	1	Public	null	ATER (----) MQL5.10
staurosporine (---|) actin	Regulation	---|	11299391:10095	1	Public	Theprotein kinase inhibitor staurosporine suppressed the depolymerizationof actin filaments, whereas the protein phosphatase inhibitor calyculinA induced actin depolymerization.	staurosporine (---|) actin
ATNRT1 (--->) root development	Regulation	--->	11487691:10116	1	Public	These results show that CHL1 expression is activated at the earliest stages of lateral root formation, well before primordia emerge from the mature root.	ATNRT1 (--->) root development
ethylene (--->) MGL6.1	Regulation	--->	15980186:10194	1	Public	Proposed model for the position and role of AtEBP in the ethylene signaling pathway.	ethylene (--->) MGL6.1
CaMV 35S (--+>) uidA	Expression	--+>	145100425:11036	1	Public	The reporter plasmid carried a CaMV 35S promoter driving the uidA gene and either lacked flanking MARs (pGHNC12) or contained flanking MARs (pGHNC11) ( Fig. 1 ).	CaMV 35S (--+>) uidA
ATSYR1 (--->) membrane fusion	Regulation	--->	12468724:10284	2	Public	Both OSM1/SYP61 and Nt-Syr1 contain the conserved H3 helical cytoplasmic domains required for SNARE function in membrane fusion.	ATSYR1 (--->) membrane fusion
F19C24.4 (--->) root growth	Regulation	--->	15155875:10038	2	Public	Although the ilr1 and iar3 mutants are less sensitive than wild type to inhibition of root elongation by exogenous IAA-amino acid conjugates (Bartel and Fink, 1995 ; Davies et al., 1999 ), no morphological abnormalities in the absence of conjugates have been reported in either single hydrolase mutant.	F19C24.4 (--->) root growth
sterol (--->) PHB	Regulation	--->	15208415:10281	1	Public	For example, PHB and PHV are modeled as receptors of a putative meristem-derived sterol signal and are predicted to autoregulate their expression.	sterol (--->) PHB
MXC7.8 (--->) aba response	Regulation	--->	14630970:10188	1	Public	For example, auxin can enhance the inhibitory effects of ABA on germination (Brady et al., 2003 ), and certain mutants originally identified as auxin insensitive, such as axr1 and axr2 , also display decreased ABA sensitivity during germination or in root elongation inhibition ( Figure 1B ) (Wilson et al., 1990 ; Tiryaki and Staswick, 2002 ).	MXC7.8 (--->) aba response
P5CS1 (--->) aba response	Regulation	--->	145101788:11174	1	Public	Finally, the changes in the mRNA levels of three genes responsive to exogenous ABA - RAB18, P5CS1 and RD29A - also reflect a reduced ABA signalling in 35S:HAB1 plants compared to wild-type control ( Figure 5e ).	P5CS1 (--->) aba response
AT4G32650 (----) KAT1	Binding	----	145101757:11096	1	Public	Inward rectifying channels result from heteromers between KAT1 and AKT1, KAT1 and AtKC1 ( Dreyer et al ., 1997 ), KAT1 and AKT2/3 ( Baizabal-Aguirre et al ., 1999 ), as well as KAT1 and KAT2 ( Pilot et al ., 2001 ), but not between KAT1 and the outward rectifier GORK ( Ache et al ., 2000 ).	AT4G32650 (----) KAT1
F2H17.12 (--->) stomata function	Regulation	--->	10760247:10134	1	Public	However, ABI5 action was not necessary for vegetative ABA responses such as stomatal regulation.	F2H17.12 (--->) stomata function
salicylic acid (--+>) OAS	MolSynthesis	--+>	15734913:10152	1	Public	Furthermore, SA appears to act by regulating SAT activity posttranslationally, since direct assays of SAT, measured as production of OAS after addition of the substrates Ser and acetyl-CoA to a desalted extract, show increased activity without increases in either SAT mRNA or protein.	salicylic acid (--+>) OAS
starch (--->) anthesis	Regulation	--->	144100032:11187	1	Public	Starch was analysed in leaf sheaths at anthesis (data not shown) but accounted for only one third of the discrepancy between pre-anthesis C mobilization and the balance of WSC plus protein.	starch (--->) anthesis
APETALA 3 (--->) morphogenesis	Regulation	--->	12509532:10273	1	Public	This finding suggests that AP3/PI act fairly directly in regulating the basic cellular functions required for morphogenesis.	APETALA 3 (--->) morphogenesis
FWA (--->) rosette	Regulation	--->	10852935:10145	1	Public	Nevertheless, the increase in rosette leaf number caused by fwa-100 in a 35S:: CO background under long days is more than that caused by soc1 or ft mutations, suggesting that fwa has the most severe effect on flowering time of 35S:: CO under these conditions ( Table 1 ).	FWA (--->) rosette
CYP74A (--->) mutagenesis	Regulation	--->	11154338:10264	1	Public	Site-Directed Mutagenesis of LeAOS Mutagenesis of LeAOS was carried out using theTransformer Site-Directed Mutagenesis Kit from CLONTECH Laboratories(Palo Alto, CA).	CYP74A (--->) mutagenesis
at2g10611 (--->) starch	MolSynthesis	--->	12084821:10181	2	Public	The shift during development from starch biosynthesis and cytosolic metabolism of PEP to oil biosynthesis and plastid uptake and metabolism of PEP is reflected in the coordinated expression patterns of enzymes and transporters.	at2g10611 (--->) starch
AsA (--->) cell proliferation	Regulation	--->	145101033:11145	1	Public	In plants also, AsA plays an important role in the process of cell proliferation and expansion.	AsA (--->) cell proliferation
AT1G22710 (--+>) kdnase	Expression	--+>	7647685:4	1	Public	The SUC2 promoter directed expression of GUS activity with high specificity to the phloem of all green tissues of Arabidopsis such as rosette leaves, stems, and sepals.	AT1G22710 (--+>) kdnase
ARR7 (--->) ARR6	Expression	--->	12068096:10230	1	Public	In a protoplast transient expression system, ARR4, ARR5, ARR6, and ARR7acted as negative regulators to repress the expression of thecytokinin-responsive ARR6 promoter (Hwang and Sheen, 2001 ), providing a negative feedback mechanism in cytokinin signaling.	ARR7 (--->) ARR6
AT3G45940 (--->) cell expansion	Regulation	--->	11402218:10033	1	Public	Thus,a-xylosidase could be playing an important role in cell expansion(Fry, 1995 ).	AT3G45940 (--->) cell expansion
ethylene (--->) wound response	Regulation	--->	12114587:10239	2	Public	Ethylene was proclaimed to be requiredfor proteinase inhibitor 2 gene expression, which was used as markerfor the wound response (O'Donnell et al., 1996 ).	ethylene (--->) wound response
F19C24.4 (--->) transduction	Regulation	--->	145100012:11218	1	Public	This indicates that JR3 is activated through a JA transduction pathway common to the rest of the JR genes.	F19C24.4 (--->) transduction
F28M11.5 (--->) plant growth	Regulation	--->	10759509:10243	1	Public	The cyc gene is the founding member of a family of putative transcription factors involved in regulating plant growth: the CYC family, which includes the teosinte branched 1 gene required to suppresslateral growth in maize (Doebley et al., 1997 ).	F28M11.5 (--->) plant growth
T3A4.10 (--->) trichome yield	Regulation	--->	15319479:10240	1	Public	Similarly, mutations in the KCS and FDH or HIC (Gray et al., 2000 ) genes result in alteration of stomatal density and trichome number, respectively.	T3A4.10 (--->) trichome yield
at5g28640 (----) t28i19.20	Binding	----	145102258:11030	1	Public	AtGIF1 interacts with AtGRF1 and AtGRF2 in yeast and in vitro , but none of the single atgrf mutants characterized to date shows obvious abnormal phenotypes in leaf development, probably owing to the extensive functional redundancy of this family ( Kim and Kende, 2004 ; Kim et al. , 2003 ).	at5g28640 (----) t28i19.20
K15O15.1 (--->) rosette	Regulation	--->	145102034:11049	2	Public	In the mature stage, arf8-1 and ARF8 OX displayed stronger and weaker apical dominance than Ws ( Figure 4c ). arf8-1 also showed a little lower fecundity, and the rosette leaves of ARF8 OX were wrinkled in contrast to the rather flat surface of Ws leaves.	K15O15.1 (--->) rosette
ICK2 (--+>) leaf morphology	Regulation	--+>	11449057:10266	1	Public	KRP2 is not the only cell cycle gene that induces abnormal leaf morphology.	ICK2 (--+>) leaf morphology
GA (--->) seed development	Regulation	--->	8799194:0	3	Public	Gibberellins (GAs) are a major class of plant hormones that control many developmental processes, including seed development and germination, flower and fruit development, and flowering time.	GA (--->) seed development
BRH1 (--->) leaf morphology	Regulation	--->	12012249:5	1	Public	Antisense expression of BRH1 resulted in transgenic Arabidopsis plants with thicker inflorescence stems and altered leaf morphology, whereas in sense overexpression lines no phenotypic effect could be observed.	BRH1 (--->) leaf morphology
T29J13.100 (----) TOPP1	Binding	----	null	1	Public	null	T29J13.100 (----) TOPP1
AT5G03730 (--->) hypersensitive response	Regulation	--->	145101909:11064	1	Public	On the other hand, reduced expression of the CTR1 ortholog seems to accelerate HR induction to TMV in N -containing plants.	AT5G03730 (--->) hypersensitive response
NIM1 (--+>) nahG	Expression	--+>	9927638:10202	1	Public	The ssi1 -conferred phenotypes appear to be dependent on high levels of SA because they are suppressed in SA-depleted ssi1 npr1-5 plants expressing the nahG gene.	NIM1 (--+>) nahG
at5g43035 (----) NIM1	Binding	----	15749762:10137	1	Public	Only in the presence of all three subunits of the ternary complex between TGA2 and TGA6, NPR1, and GAD:NIMIN1 was reporter gene activation observed and were yeast cells able to grow on medium lacking His (sections 5 and 7). (B) Scheme of the ternary complex formed by GAD:NIMIN1, NPR1, and TGA factors bound to an as-1 element of the HIS3 reporter gene construct in yTSH1 cells.	at5g43035 (----) NIM1
F28M11.5 (----) T18C6.22	Binding	----	10521530:10444	1	Public	Saribas, A.S., Valkova-Valchanova, M., Tokito, M.K., Zhang, Z., Berry, E.A., and Daldal, F. (1998) Interactions between the cytochrome b , cytochrome c 1 , and Fe-S protein subunits at the ubihydroquinone oxidation site of the bc 1 complex of Rhodobacter capsulatus. .	F28M11.5 (----) T18C6.22
EMB2734 (----) PAD1	Binding	----	null	1	Public	null	EMB2734 (----) PAD1
F22G5.23 (----) XF1	Binding	----	null	1	Public	null	F22G5.23 (----) XF1
APETALA 3 (--->) regulation of signal transduction	Regulation	--->	12586903:10170	1	Public	In fact,whereas the expression of three unrelated cor genes( cor14b , tmc - ap3 , and blt14 ) was severely inhibited in albino plants, the cold- and drought-dependent induction of dhn -like and of cor18 sequences in the same genotype was normal, showingthat the corresponding signal transduction pathway is not affected bychloroplast developmental state or photosynthetic activity.	APETALA 3 (--->) regulation of signal transduction
kdnase (--->) flavonoid	MolSynthesis	--->	9536036:10141	1	Public	Fungal Ingress and Plant Defense The disruption of the middle lamella that occurs duringmycorrhizal fungal growth in roots is a wounding event, and so a major focus of research has been on known defense responses, with gene products examined, including chitinases, glucanases, flavonoid biosynthesis pathway enzymes, and phytoalexins.	kdnase (--->) flavonoid
MQL5.10 (----) PCNA1	Binding	----	null	1	Public	null	MQL5.10 (----) PCNA1
ADL1A (--->) cell growth	Regulation	--->	145101605:11168	1	Public	Therefore, our results suggest that ADL1-mediated membrane dynamics is required for polarized, but not isotropic, cell growth.	ADL1A (--->) cell growth
AT3G06910 (----) EMB2734	Binding	----	null	1	Public	null	AT3G06910 (----) EMB2734
SUPERMAN (--->) morphogenesis	Regulation	--->	15020746:10037	2	Public	This so-called late expression is thought to be responsible for SUP function in the morphogenesis of ovules.	SUPERMAN (--->) morphogenesis
SHI (--->) plant growth	Regulation	--->	9701576:10016	1	Public	Harberd * Department of Molecular Genetics, John Innes Centre, Colney Lane,Norwich NR4 7UJ, United Kingdom (R.J.C., N.P.H.); and Laboratory forPlant Hormone Function, Frontier Research Program (Y.K.), and PlantFunction Laboratory (H.S.), The Institute of Physical and ChemicalResearch (RIKEN), Wako-shi, Saitama 351-01, Japan ABSTRACT Top Abstract Introduction Methods Results Discussion References …	SHI (--->) plant growth
MNA5.4 (--->) aba response	Regulation	--->	12678559:6	1	Public	Taken together, these data suggest that ATHB5 is a positive regulator of ABA-responsiveness, mediating the inhibitory effect of ABA on growth during seedling establishment.	MNA5.4 (--->) aba response
SUPERMAN (--->) meristem development	Regulation	--->	14729915:10392	4	Public	Regulation of SUP expression identifies multiple regulators involved in arabidopsis floral meristem development.	SUPERMAN (--->) meristem development
PCNA1 (----) SUM1	Binding	----	null	1	Public	null	PCNA1 (----) SUM1
AT4G18960 (--->) flower development	Regulation	--->	7901838:0	10	Public	The Arabidopsis floral homeotic gene AGAMOUS (AG) is required for normal flower development.	AT4G18960 (--->) flower development
ATSOS1 (--->) cation transport	Regulation	--->	11884687:8	14	Public	These results suggest that SOS1 is critical for controlling long-distance Na(+) transport from root to shoot.	ATSOS1 (--->) cation transport
AXR3 (--->) root development	Regulation	--->	145101426:11021	1	Public	Partially dominant mutations of the Arabidopsis AUX/IAA genes, AXR3/IAA17, SHY2/IAA3, AXR2/IAA7, IAR2/IAA28, SLR/IAA14 , and MSG2/IAA19, produce auxin-related phenotypes, including restrained root growth, reduced lateral root formation, and reduced gravitropism ( Fukaki et al ., 2002 ; Leyser et al ., 1996 ; Nagpal et al ., 2000 ; Rogg et al ., 2001 ; Rouse et al ., 1998 ; Tatematsu and Yamamoto,…	AXR3 (--->) root development
SNP33 (--->) membrane fusion	Regulation	--->	12746539:10050	1	Public	We postulate that AtSNAP33 could be involved in diverse membrane fusion processes, including exocytosis and the formation of the cell plate.	SNP33 (--->) membrane fusion
NIM1 (--->) mutagenesis	Regulation	--->	12953119:10105	2	Public	Mutation of TGA1 Cys-260 and Cys-266 Brings about Interaction with NPR1 in Yeast and in Resting Arabidopsis Leaves To identify the residues within the 30?amino acid region that are important for the interaction with NPR1, a rational site-directed mutagenesis approach was taken based on the multiple alignment of region 236 to 266 of seven TGA factors shown in Figure 3A .	NIM1 (--->) mutagenesis
mld14.30 (--->) coniferaldehyde	MolSynthesis	--->	144100365:11080	1	Public	CAD activity was determined by measuring the increase in the absorption at 400 nm due to the generation of coniferaldehyde.	mld14.30 (--->) coniferaldehyde
F2K11.18 (----) MTI20.26	Binding	----	null	1	Public	null	F2K11.18 (----) MTI20.26
F6N18.4 (--->) plant defense	Regulation	--->	15208388:5	4	Public	The first group includes genes involved in defense responses against pathogens and is repressed by AtMYC2.	F6N18.4 (--->) plant defense
F22M8.4 (----) MI-1-P SYNTHASE	Binding	----	null	1	Public	null	F22M8.4 (----) MI-1-P SYNTHASE
AGL7 (--->) differentiation	Regulation	--->	12297664:4	2	Public	Our results suggest that the products of LEAFY, APETALA1, and APETALA2 together control the differentiation of lateral meristems as flowers rather than as inflorescence branches.	AGL7 (--->) differentiation
AT1G56010 (--->) auxin	MolSynthesis	--->	12566580:10329	1	Public	Studies on the role of the NAM/CUC transcriptional regulator NAC1 also support two separable auxin pathways in root formation (Xie et al., 2000 ).	AT1G56010 (--->) auxin
PHOT1 (--->) phosphorelay	Regulation	--->	10542152:3	1	Public	NPH3 is a member of a large protein family, apparently specific to higher plants, and may function as an adapter or scaffold protein to bring together the enzymatic components of a NPH1-activated phosphorelay.	PHOT1 (--->) phosphorelay
BUM1 (--->) Plant development	Regulation	--->	9707536:10558	4	Public	Sablowski Combined SHOOT MERISTEMLESS and WUSCHEL trigger ectopic organogenesis in Arabidopsis Development, January 7, 2002; 129(13): 3207 - 3217. [Abstract] [Full Text] [PDF] V.	BUM1 (--->) Plant development
ECA3 (----) F20B24.7	Binding	----	null	1	Public	null	ECA3 (----) F20B24.7
GSTU1 (--->) systemic acquired resistance	Regulation	--->	12223782:4	1	Public	In upper leaves, the glutathione level and the activities of GR, GST, and SOD increased 10 to 14 d after TMV inoculation of the lower leaves, concomitantly with the development of systemic acquired resistance.	GSTU1 (--->) systemic acquired resistance
arca (--->) cell division	Regulation	--->	8248221:3	2	Public	The possibility that arcA gene products induce cell division is discussed.	arca (--->) cell division
AT4G22200 (--->) rosette	Regulation	--->	145100769:11038	1	Public	We anticipated a signal gradient underlying differential K + channel expression because akt2/3- mRNA levels in flower stalks increased from the apex to the rosette leaf basis ( Fig. 1b inset).	AT4G22200 (--->) rosette
F6G17.10 (--->) photosynthesis	Regulation	--->	16259044:0	2	Public	The small chloroplast protein CP12 plays the role of a protein linker in the assembly process of a PRK/GAPDH/CP12 complex that is involved in CO2 assimilation in photosynthetic organisms.	F6G17.10 (--->) photosynthesis
salicylic acid (--+>) CORI1	Expression	--+>	15598807:10054	1	Public	By contrast, neither SA ( Figure 1A ) nor the ethylene precursor 1-aminocyclopropane-1-carboxylic acid (data not shown) significantly induced the expression of AtCLH1 at early time points.	salicylic acid (--+>) CORI1
PHB (--->) shikimate	MolSynthesis	--->	11299363:10152	1	Public	Shikonin is synthesized in vivo by the coupling of two molecules:PHB derived from the shikimate pathway through PAL (Yazaki et al.,1997 ) and geranyl diphosphate, which is a product of mevalonate pathway(Li et al., 1998 ).	PHB (--->) shikimate
ANNAT4 (--->) aba response	Regulation	--->	15161963:7	1	Public	The results collectively suggest that AnnAt1 and AnnAt4 play important roles in osmotic stress and ABA signaling in a Ca2+-dependent manner.	ANNAT4 (--->) aba response
CLF (---|) T14P4.11	Expression	---|	145101820:11174	1	Public	These results indicate that in wild-type plants, the PcG complex containing both FIE and CLF downregulates MEA expression in the sporophyte.	CLF (---|) T14P4.11
ARR6 (--+>) ARR4	Regulation	--+>	14973166:10310	1	Public	Quadruple mutants arr3,4,5,6 and arr5,6,8,9 were crossed to generate the hextuple mutant arr3,4,5,6,8,9 .	ARR6 (--+>) ARR4
AT3G55200 (----) T29J13.100	Binding	----	null	1	Public	null	AT3G55200 (----) T29J13.100
AT4G22200 (--+>) CaMV 35S	Expression	--+>	14636709:0	1	Public	Tobacco suspension culture cell (Nicotiana tabacum, BY2) was transformed with an Aspergillus niger pectin methylesterase (PME; EC 3.1.1.11) cDNA under the control of cauliflower mosaic virus (CaMV) 35S promoter.	AT4G22200 (--+>) CaMV 35S
AXR3 (----) MXC7.8	Binding	----	145102071:11050	1	Public	Further, three different Aux/IAA proteins, SHY2/IAA3, AXR2/IAA7, and AXR3/IAA17 directly interact with SCF TIR1 in an auxin-dependent manner ( Gray et al. , 2001 ; Tian et al. , 2003 ).	AXR3 (----) MXC7.8
cyclase (--+>) secretion	Regulation	--+>	12239379:3	1	Public	LY 83583 (LY), an inhibitor of guanylyl cyclase, prevented the GA-induced increase in cGMP and inhibited GA-induced [alpha]-amylase synthesis and secretion.	cyclase (--+>) secretion
FHY2 (--+>) phototropism	Regulation	--+>	15546364:9	10	Public	Our data show that by inhibiting gravitropism phyA acts as a positive regulator of phototropism.	FHY2 (--+>) phototropism
ATCOP1 (--->) stomata aperture	Regulation	--->	16093319:4	1	Public	Here, we report a previously uncharacterized role for Arabidopsis CRY and COP1 in the regulation of stomatal opening.	ATCOP1 (--->) stomata aperture
T25B24.2 (--->) GA	MolSynthesis	--->	14988475:10330	3	Public	Gene na may block gibberellin synthesis between ent-7-alpha- hydroxykaurenoic acid and gibberellin A 12 -aldehyde.	T25B24.2 (--->) GA
AP22.11 (--->) RNAi	Regulation	--->	15155891:10075	1	Public	One hundred plants were used per replicate, and experiments were duplicated. (C) Expression analysis (RT-PCR) of At CEN2 transcript level in IC9 (control) and in four independent RNAi T2 plants.	AP22.11 (--->) RNAi
mads box (--->) Plant development	Regulation	--->	12837945:0	10	Public	MADS-box transcription factors are key regulators of several plant development processes.	mads box (--->) Plant development
paa2 (----) PBB1	Binding	----	null	1	Public	null	paa2 (----) PBB1
FIE2 (--->) endosperm development	Regulation	--->	12566582:10246	8	Public	Of the two maize FIE proteins, only FIE2 is a plausible candidate for a repressor of endosperm development before fertilization, the function performed by the Arabidopsis FIE protein.	FIE2 (--->) endosperm development
SUM1 (----) T17H7.12	Binding	----	null	1	Public	null	SUM1 (----) T17H7.12
AGL8 (---|) AT3G58780	Expression	---|	145101093:11164	1	Public	Ectopic expression of FUL in the dehiscence zone represses SHP1 and SHP2 expression resulting in ectopic valve cell formation and therefore omits the formation of lignified cells at the valve margins ( Ferr?ndiz et al ., 2000b ).	AGL8 (---|) AT3G58780
F23N20.2 (--->) GLABRA 2	Expression	--->	12056412:5	2	Public	These findings, together with the results from our yeast two-hybrid analysis, suggest that GL3 gene function and overexpression of AtmybL2 act synergistically to inhibit trichome formation by negatively regulating GL2 expression.	F23N20.2 (--->) GLABRA 2
AT4G32980 (--->) biotin	MolSynthesis	--->	15894741:10070	1	Public	The RNA was used as a template for synthesis of biotin-labeled cRNA probes, which were subsequently hybridized to ATH1 whole-genome oligonucleotide arrays (Affymetrix, Santa Clara, CA).	AT4G32980 (--->) biotin
CBF3 (--->) regulation of signal transduction	Regulation	--->	12376631:1	4	Public	It has been shown previously that the Arabidopsis CBF/DREB1 transcription activators are critical regulators of gene expression in the signal transduction of cold acclimation.	CBF3 (--->) regulation of signal transduction
AHB1 (--->) fertilization	Regulation	--->	15367716:10170	1	Public	AHb1 is induced by nitrate (Wang et al., 2000 ), and AHb1 may well protect against the NO generated in response to nitrogen fertilization (Klepper, 1990 ).	AHB1 (--->) fertilization
ABA (--+>) leaf senescence	Regulation	--+>	11487692:10034	1	Public	ABA also induces leaf abscission, flower senescence, and leaf senescence (Zeevaart and Creelman, 1988 ).	ABA (--+>) leaf senescence
mads box (--->) flower development	Regulation	--->	11197326:0	43	Public	OsMADS1 is a MADS box gene controlling flower development in rice.	mads box (--->) flower development
T4C12.40 (--->) JA	MolSynthesis	--->	145101277:11090	1	Public	It is clear that the biosynthesis of all biologically active jasmonates was blocked by the aos mutation and that wound signal transduction to AtLOX2 and AtVSP2 was interrupted by blocking JA production.	T4C12.40 (--->) JA
auxin (--->) acidification	Regulation	--->	145100304:11130	1	Public	Auxin increases plasma membrane proton ATPase activity ( Hager et al . 1991 ), a process that results in acidification of the apoplast ( Rayle & Cleland 1977 ).	auxin (--->) acidification
AT1G22710 (--->) transmembrane potential	Regulation	--->	15805107:7	2	Public	As predicted from a perfect molecular machine, the ZmSUT1-mediated sucrose-coupled proton current was reversible and depended on the direction of the sucrose and pH gradient as well as the membrane potential across the transporter.	AT1G22710 (--->) transmembrane potential
FWA (--->) photoperiod	Regulation	--->	11340178:10209	1	Public	EBS Mediates the Repression of Flowering through FT Analyses of double mutants carrying ebs and late-flowering mutations indicate a specific interaction of EBS with FT and FWA genes, which have been shown to act downstream of other genes participating in the photoperiod-dependent pathway ( Kardailsky et al. 1999 ; Kobayashi et al. 1999 ).	FWA (--->) photoperiod
AT4G22200 (--->) DNA damage recognition	Regulation	--->	145101495:11294	1	Public	Net. 3 , 1-7. genSfxLinks('b49', '%3F%26aulast%3DPieterse%26aufirst%3DC.M.J.%26stitle%3DAg.%2BBiotech.%2BNet.%26volume%3D3%26spage%3D1') ? Pryor, W.A., Stone, K., Zang, L.-Y. and Berm?dez, E. (1998) Fractionation of aqueous cigarette tar extracts: fractions that contain the tar radical cause DNA damage.	AT4G22200 (--->) DNA damage recognition
H2O2 (--->) aba metabolism	Regulation	--->	144100404:11097	1	Public	Water stress-induced ABA accumulation was neither affected by the sole free-radical scavengers, tested with DMSO and Mela, nor by the direct treatment with superoxide anion or hydrogen peroxide.	H2O2 (--->) aba metabolism
at1g26830 (----) K16L22.5	Binding	----	null	1	Public	null	at1g26830 (----) K16L22.5
kdnase (--->) Plant development	Regulation	--->	12481057:5	2	Public	The sensitivity of the beta-glucuronidase histochemical stain provides the student with a colorful and direct way to visualize difficult aspects of plant development and anatomy, and provides the teacher with an invaluable tool for a practical laboratory session.	kdnase (--->) Plant development
cal1 (----) UGT75B2	Binding	----	11283334:10177	2	Public	We tested directly whether CalS1 interacts with UGT1 and phragmoplastin.	cal1 (----) UGT75B2
CYCD3 (--->) mitosis	Regulation	--->	12509523:10249	3	Public	Coupled with the inhibition of endocycles caused by CYCD3, this leads to mitotic cell divisions.	CYCD3 (--->) mitosis
at1g42396 (--->) embryogenesis	Regulation	--->	12215500:10044	2	Public	A BR-independent role for sterols in plant development was suggested ~2 years ago when it was demonstrated that the Arabidopsis mutants sterol methyltransferase1 ( smt1 ) and fackel ( fk ), both of which are affected in early steps of sterol biosynthesis, showed severe defects in embryogenesis that had not been reported previously in BR mutants and that could not be rescued by BR treatment (Diene…	at1g42396 (--->) embryogenesis
auxin (--->) Plant development	Regulation	--->	12857841:0	5	Public	The plant hormone auxin is a central regulator of plant development.	auxin (--->) Plant development
kdnase (--+>) LOX2	Expression	--+>	11874572:1	1	Public	To identify jasmonate-signalling mutants, we used a fusion genetic strategy in which the firefly luciferase (FLUC) and Escherichia coli beta-glucuronidase (GUS) reporters were expressed under control of the jasmonate-responsive LOX2 promoter.	kdnase (--+>) LOX2
AsA (--->) Plant development	Regulation	--->	15064386:10177	1	Public	There are indications that the redox state of AsA in the apoplast is important in modulating redox-sensitive proteins, thus controlling the biosynthesis of signaling molecules (SA, ABA, and GA) that influence plant development and defense responses (Pignocchi and Foyer, 2003 ).	AsA (--->) Plant development
T27I1.5 (----) T3F24.9	Binding	----	null	1	Public	null	T27I1.5 (----) T3F24.9
synthase (--->) differentiation	Regulation	--->	9880347:10167	2	Public	In support of this idea, the I(1)P synthase gene isexpressed very soon after ABA-induced turion differentiation fromgrowing fronds in the aquatic monocotyledonous plant S. polyrrhiza (Smart and Fleming, 1993 ).	synthase (--->) differentiation
salicylic acid (---|) wound response	Regulation	---|	10579494:9	6	Public	Both MsaCad1 and MsaCad2 are wound-inducible, and the wound-responsiveness of each gene is modulated by salicylic acid.	salicylic acid (---|) wound response
MXC7.8 (--->) hypocotyl growth	Regulation	--->	12972669:10219	2	Public	The mutations in iaa7/shy2 and iaa3/axr2 cause defects in auxin-induced hypocotyl elongation (Kim et al., 1996 ; Vandenbussche et al., 2003 ).	MXC7.8 (--->) hypocotyl growth
CBF3 (--->) ERD10	Expression	--->	145101300:11125	1	Public	These results support our previous findings that DREB1A regulates the expression of DREB1A target genes such as rd29A , erd10 , cor15A , rd17 , kin2 and RAFL06-16-B22 genes ( Kasuga et al ., 1999 ; Seki et al ., 2001a ).	CBF3 (--->) ERD10
GA (--+>) acidification	Regulation	--+>	12228509:3	2	Public	Gibberellic acid causes medium acidification by stimulating the release of phosphoric and citric acids, whereas abscisic acid stimulates the release of malic acid.	GA (--+>) acidification
T14P4.11 (---|) PcG	Regulation	---|	145101820:11184	1	Public	FIE, MEA and FIS2 repress the expression of PHE, which further supports their participation in a common PcG complex ( Kohler et al ., 2003b ).	T14P4.11 (---|) PcG
salicylic acid (--->) CYP74A	Regulation	--->	9778849:4	4	Public	Salicylic acid (SA) was an inducer of AOS activity while abscisic acid (ABA) had no effect.	salicylic acid (--->) CYP74A
AGL7 (--->) regulation of signal transduction	Regulation	--->	14736918:2	1	Public	Here we show that the additional LFY targets include the APETALA1-related factor, CAULIFLOWER, as well as three transcription factors and two putative signal transduction pathway components.	AGL7 (--->) regulation of signal transduction
AT5G26000 (--+>) kdnase	Expression	--+>	11950967:10058	1	Public	Thelack of GUS expression in plants carrying the partial TGG1 promoterverifies that it is the TGG1 promoter that directs GUS expression inguard and phloem cells.	AT5G26000 (--+>) kdnase
synthase (--->) wound response	Regulation	--->	12428010:4	1	Public	No induction was observed for the ADC1 gene or other genes coding for spermidine and spermine synthases, suggesting that ADC2 is the only gene of polyamine biosynthesis involved in the wounding response mediated by JA.	synthase (--->) wound response
ABA (--+>) F2H17.12	Expression	--+>	12509536:10158	2	Public	Both reverse transcriptase?mediated PCR and transient expression assays indicated that the expression of HvABI5 is upregulated by ABA.	ABA (--+>) F2H17.12
octadecanoid (--->) T4C12.40	Regulation	--->	11351099:10062	1	Public	Two SREs were annotatedpreviously as jasmonic acid regulated, VSP2 (AD05E05) and AD06F05.Furthermore, the genes of a number of SREs are involved in plantdefense and may be regulated by the octadecanoid signal pathway.	octadecanoid (--->) T4C12.40
oxygen (--+>) stomata density	Regulation	--+>	144100444:11091	1	Public	Low oxygen treatments of 2.5 kPa significantly increased leaf and mesophyll thickness ( Table 1 ) and stomatal density ( Fig. 4 ) in Arabidopsis .	oxygen (--+>) stomata density
T18C6.22 (--->) xylem loading	Regulation	--->	11027727:10284	1	Public	Effect of growth temperature.Plant Physiol 67: 176-181 [Abstract/ Free Full Text] Pakrasi HB, Williams JGK, Arntzen CJ (1988)Targeted mutagenesis of the psbE and psbF genes blocks photosynthetic electron transport: evidence for a functional role of cytochrome b 559 in photosystem II.EMBO J 7: 325-332 [ISI] [Medline] Poirier Y, Thoma S, Somerville C, Schiefelbein J (1991)A mutant of Arabidopsis de…	T18C6.22 (--->) xylem loading
ethylene (---|) T4C12.50	Expression	---|	145101934:11095	1	Public	Also greenhouse-grown Col-0 plants demonstrated the same result; exogenous ET drastically reduced the MeJA-induced expression of VSP1 and LOX2 (not shown).	ethylene (---|) T4C12.50
at1g14650 (----) AT3G19840	Binding	----	null	1	Public	null	at1g14650 (----) AT3G19840
MWI23.21 (--->) regulation of signal transduction	Regulation	--->	11706180:10253	1	Public	This environmentalinduction of Elip1 transcription implicates additionalfunctions that are controlled by signal transduction pathways otherthan those described here.	MWI23.21 (--->) regulation of signal transduction
f14m4.13 (--->) germination	Regulation	--->	15659637:10062	1	Public	Therefore, it is unlikely that the vgd1 mutation affects the ability of pollen germination on female stigmatic tissue.	f14m4.13 (--->) germination
CER2 (--->) germination	Regulation	--->	12692323:10211	1	Public	Ttd38 and apy1-1 / apy2-1 represent two of the few early mutations identified to date that affect stages either before or at germination. eceriferum mutants (H?lskamp et al.,1995 ) are also blocked at the germination stage, at least invivo, but germinate normally in vitro in contrast to ttd38 and apy1-1 / apy2-1 .	CER2 (--->) germination
CYP74A (--->) dehiscence	Regulation	--->	15247409:10042	1	Public	In Arabidopsis, several genes, such as COI1 (Xie et al., 1998 ), OPR3/DDE1 (Sanders et al., 2000 ; Stintzi andBrowse, 2000 ), DAD1 (Ishiguro et al., 2001 ), AOS/DDE2-2 (Park et al., 2002 ; von Malek et al., 2002 ), and AtMYB26 (Steiner-Lange et al., 2003 ), affecting anther dehiscence have been cloned and characterized.	CYP74A (--->) dehiscence
AGL7 (----) FIL	Binding	----	9878633:10271	1	Public	This drastic change of the inflorescence indicates that the FIL and AP1 proteins interact and contribute to the formation of floral meristems.	AGL7 (----) FIL
RD20 (--->) regulation of signal transduction	Regulation	--->	145101996:11142	1	Public	For example, the RD20 gene suggested to function in ABA-mediated stress-signal transduction ( Takahashi et al. , 2000 ) was overexpressed in the RD26 -overexpressed plants.	RD20 (--->) regulation of signal transduction
NIM1 (--->) EDS1	Regulation	--->	15269331:3	1	Public	Analyses of the progeny from crosses between vad1 plants and either nahG transgenic plants, sid1, nonexpressor of PR1 (npr1), enhanced disease susceptibility1 (eds1), or non-race specific disease resistance1 (ndr1) mutants, revealed the vad1 cell death phenotype to be dependent on SA biosynthesis but NPR1 independent; in addition, both EDS1 and NDR1 are necessary for the proper timing and amplifi…	NIM1 (--->) EDS1
nitrogen (--->) Plant yield	Regulation	--->	12970490:10029	1	Public	Nitrogen is the major nutrient limiting plant growth and crop yield, and thus many studies have been devoted to the mechanisms by which it is taken up and used by plants.	nitrogen (--->) Plant yield
UGT75B2 (--->) flavonoid	MolSynthesis	--->	145101107:11142	1	Public	However, expression of the ANS gene and activity of flavonoid-UDP-glucose transferase enzyme, which suggests a possible reduction in expression of the GT gene, both active in the lower end of the flavonoid pathway, were significantly reduced in all transgenics showing the phenotype.	UGT75B2 (--->) flavonoid
AT2G26650 (--->) growth rate	Regulation	--->	11706182:2	1	Public	The growth rates of plants supplied with rate-limiting concentrations of K+ depended on the presence of AKT1 but not AKT2 channels.	AT2G26650 (--->) growth rate
ICK2 (--->) root development	Regulation	--->	144101011:11113	2	Public	Interestingly, KRP2 expression is repressed by auxin ( Himanen et al . 2002 ), consistent with the idea that auxin plays a role in determining which cells become competent for lateral root formation.	ICK2 (--->) root development
OAS (--->) JA	MolSynthesis	--->	145101489:11092	1	Public	These results indicate that the response in gene expression in leaves to sulfur deficiency and OAS additions is close to JA biosynthesis and responses to JA.	OAS (--->) JA
ATSYR1 (--->) leaf morphology	Regulation	--->	11884682:5	1	Public	Similar transformations with constructs encoding the Sp2 fragment of NtSyr1 showed altered leaf morphology but gave only low levels of Sp2 fragment, suggesting a strong selective pressure against plants expressing this protein.	ATSYR1 (--->) leaf morphology
T6A9.4 (--->) mitosis	Regulation	--->	15020757:10295	1	Public	EMBO Rep 1: 411-415 [CrossRef] [ISI] [Medline] Compton DA, Szilak I, Cleveland DW (1992) Primary structure of NuMA, an intranuclear protein that defines a novel pathway for segregation of proteins at mitosis.	T6A9.4 (--->) mitosis
saline (--+>) oxygen	MolSynthesis	--+>	14657401:10190	1	Public	The NaCl-induced ROS production was inhibited by DPI, implying activation of the NADPH oxidase by salt ( Fig. 8C ).	saline (--+>) oxygen
JA (--->) flower development	Regulation	--->	145100831:11104	1	Public	The unique deficiency of linolenic acid in the tapetum, the pollen-feeding tissue of flowers, led to male sterility ( McConn and Browse, 1996 ), thereby demonstrating the essential role of JA in flower development.	JA (--->) flower development
kdnase (--->) RNA splicing	Regulation	--->	12805598:10095	2	Public	Residual GUS activity in mock-treated seedlings could reflect incomplete glycosylation or splicing variants.	kdnase (--->) RNA splicing
AT3G08720 (--->) plant defense	Regulation	--->	7828736:4	1	Public	These observations suggest that ATPK19 and ATPK6 may function in the adaptation of plant cells to cold or high-salt conditions, providing an understanding of the role of protein phosphorylation in plant responses to environmental stresses.	AT3G08720 (--->) plant defense
EMB2734 (----) PAF2	Binding	----	null	1	Public	null	EMB2734 (----) PAF2
MWI23.21 (--->) chlorophyll	MolSynthesis	--->	145102222:11102	1	Public	The upregulated expression of the gene encoding early light-induced protein (ELIP) may be linked to chlorophyll degradation.	MWI23.21 (--->) chlorophyll
auxin (--->) regulation of signal transduction	Regulation	--->	15347791:10051	1	Public	Reactive oxygen species may function as a downstream component in auxin-mediated signal transduction (Joo et al., 2001 ).	auxin (--->) regulation of signal transduction
at2g19590 (--->) starch	MolSynthesis	--->	14551334:10118	1	Public	There was a significant increase both in the starch content and the rate of starch accumulation in the Aco-1 plants when compared with the Lp plants; however, in both cases, the amount of starch accumulated by the end of the day was approximately twice that at the beginning of the light period.	at2g19590 (--->) starch
T6A9.4 (---|) ATCOP1	Expression	---|	15705947:10333	2	Public	Our observation that light, irrespective of light quality, promotes HFR1 protein accumulation is consistent with the report that far-red, red, blue, and white light are all capable of reducing COP1 nuclear abundance (Osterlund and Deng, 1998 ).	T6A9.4 (---|) ATCOP1
AT3G05060 (----) AT3G57150	Binding	----	null	1	Public	null	AT3G05060 (----) AT3G57150
AT3G58780 (--->) fruit development	Regulation	--->	12782724:10064	1	Public	In A. thaliana , the closest AG paralogs are SHATTERPROOF1 ( SHP1 ) and SHP2 , both of which function in fruit development downstream of AG (Liljegren et al., 2000 ).	AT3G58780 (--->) fruit development
ethylene (--->) plant growth	Regulation	--->	10319818:0	11	Public	Ethylene is an important regulator of plant growth.	ethylene (--->) plant growth
AXR3 (--->) root growth	Regulation	--->	8811856:3	7	Public	Mutant axr3 plants show enhanced apical dominance, reduced root elongation, increased adventitious rooting, no root gravitropism, and ectopic expression from the SAUR-AC1 promoter.	AXR3 (--->) root growth
cyclase (--->) morphogenesis	Regulation	--->	9707535:7	1	Public	These results suggest a model in which both saprophytic and pathogenic growth of M. grisea is regulated by adenylate cyclase but different effectors of cAMP mediate downstream effects specific for either cell morphogenesis or pathogenesis.	cyclase (--->) morphogenesis
at5g39533 (--->) flavonoid	MolSynthesis	--->	145101767:11117	1	Public	To analyze the function of TT19 in the flavonoid pathway, a double mutant with tt19 and ban was constructed and its phenotype was characterized.	at5g39533 (--->) flavonoid
phospholipid (--->) GLABRA 2	Regulation	--->	14508002:10546	13	Public	Modulation of phospholipid signaling by GLABRA2 in root-hair pattern formation.	phospholipid (--->) GLABRA 2
PHYB (--->) rosette	Regulation	--->	11437253:3	2	Public	Antisense-induced reduction in phyB causes alterations of red light effects on seedling hypocotyl elongation, rosette leaf morphology, and chlorophyll content, similar to the phenotypic changes caused by phyB null mutations.	PHYB (--->) rosette
at2g39760 (----) F2K11.18	Binding	----	null	1	Public	null	at2g39760 (----) F2K11.18
okadaic acid (--->) regulation of signal transduction	Regulation	--->	12417706:10218	1	Public	Short-term exposure to the PP2A inhibitor OA in wild-type Arabidopsis phenocopies rcn1 , further suggesting that RCN1 functions in ABA signal transduction.	okadaic acid (--->) regulation of signal transduction
LOX2 (--->) ABA	MolSynthesis	--->	7567995:4	1	Public	The reduction in LOX2 levels caused no obvious changes in plant growth or in the accumulation of abscisic acid.	LOX2 (--->) ABA
ABA (--+>) AT1G77120	Expression	--+>	12509522:10050	1	Public	In this mutant, ABA-inducible expression of rd22 and AtADH1 was decreased significantly.	ABA (--+>) AT1G77120
T6A9.4 (--->) FHY2	Regulation	--->	11148292:10050	2	Public	Phenotypic analysis of this mutant demonstrated that the RSF1 gene encodes an important mediator of phytochrome A (phyA) signaling ( Fankhauser and Chory 2000 ).	T6A9.4 (--->) FHY2
F6N18.4 (--->) seed development	Regulation	--->	14688297:10085	1	Public	Thus, we conclude that jai1-1 is sufficient to disrupt the maternal control of seed development.	F6N18.4 (--->) seed development
uidA (--->) anthocyanins	MolSynthesis	--->	145101959:11203	1	Public	For instance, the icx1 mutant isolated by a mutagenesis of CHS:uidA plants, shows a complex phenotype altered in many epidermal pathways, including an upregulation of anthocyanin biosynthesis enzymes ( Wade et al. , 2003 ).	uidA (--->) anthocyanins
F1N18.6 (----) MQL5.10	Binding	----	null	1	Public	null	F1N18.6 (----) MQL5.10
synthase (--->) JA	MolSynthesis	--->	12427988:10009	1	Public	The rise in jasmonates is accompanied by theexpression of genes coding for an enzyme of JA biosynthesis (alleneoxide synthase) and of a jasmonate-induced protein (JIP23).	synthase (--->) JA
MXC7.8 (--->) regulation of signal transduction	Regulation	--->	7766890:7	1	Public	The axr1-3 mutation apparently blocks auxin signal transduction since it does not reduce auxin levels when combined with the auxin-overproducing transgene.	MXC7.8 (--->) regulation of signal transduction
CORI1 (--->) chlorophyll	MolSynthesis	--->	15598807:3	1	Public	RNA interference silencing of AtCLH1 resulted in failure to degrade free chlorophyll after tissue damage and in resistance to E. carotovora.	CORI1 (--->) chlorophyll
AT4G32980 (--->) GA3ox	Regulation	--->	11986761:8	1	Public	In Arabidopsis and tobacco, ATH1 (a gene encoding an homeotic transcription factor) is a positive mediator of a phyB-specific signal transduction cascade controlling GA levels by regulating the expression of GA20ox and GA3ox.	AT4G32980 (--->) GA3ox
AT3G55610 (----) MUB3.7	Binding	----	null	1	Public	null	AT3G55610 (----) MUB3.7
nahG (--->) hypersensitive response	Regulation	--->	10810143:10149	4	Public	The HR + F 2 plant lacks the nahG transgene, whereas the HR - plant contains the nahG transgene, which leads to suppression of HR. (B) The morphological phenotypes of the corresponding TCV-inoculated plants at 14 DPI.	nahG (--->) hypersensitive response
mld14.30 (--->) Plant development	Regulation	--->	15161961:10456	5	Public	Strong decrease in lignin content without significant alteration of plant development is induced by simultaneous down-regulation of cinnamoyl CoA reductase (CCR) and cinnamyl alcohol dehydrogenase (CAD) in tobacco plants.	mld14.30 (--->) Plant development
at5g44630 (pp) (-)-( E )-?-caryophyllene	MolSynthesis	--->	12566586:10171	1	Public	We have preliminary data (D. Tholl, F. Chen, J. Gershenzon, and E. Pichersky, unpublished data) showing that a third sesquiterpene synthase, At5g44630, does not catalyze the formation of (-)-( E )-?-caryophyllene and a-humulene but instead is responsible for the synthesis of most or all of the other sesquiterpenes emitted from the flowers.	at5g44630 (--->) (-)-( E )-?-caryophyllene
CYP74A (--->) plant growth	Regulation	--->	10482675:10030	1	Public	On theother hand, AOS also play a positive role in plant growth anddevelopment.	CYP74A (--->) plant growth
urea (--->) Plant yield	Regulation	--->	14576283:0	2	Public	Urea is the major nitrogen (N) form supplied as fertilizer in agricultural plant production and also an important N metabolite in plants.	urea (--->) Plant yield
AT2G47460 (--->) anthocyanins	MolSynthesis	--->	15923334:10137	1	Public	No significant differences in anthocyanin content were detected ( Fig. 6C ), indicating that MYB12 does not control anthocyanin accumulation.	AT2G47460 (--->) anthocyanins
T3A4.10 (--->) stomata development	Regulation	--->	12724542:10451	1	Public	The HIC signaling pathway links CO 2 perception to stomatal development.	T3A4.10 (--->) stomata development
PHYB (--->) photosynthesis	Regulation	--->	12427985:10170	3	Public	ExpressingArabidopsis phytochrome B in potato ( Solanumtuberosum ) increases maximum photosynthesis rates, at least inisolated plants (Thiele et al., 1999 ).	PHYB (--->) photosynthesis
T4C12.50 (--+>) T4C12.40	Expression	--+>	11340179:10074	1	Public	The VSP1 , VSP2 , and Thi2.1 Promoters Were Activated Constitutively in the Lamina Tissues of cev1 Plants MeJA induces expression of VSP1 , VSP2 , and Thi2.1 in Arabidopsis ( Benedetti et al. 1995 ; Epple et al. 1995 ; Vignutelli et al. 1998 ).	T4C12.50 (--+>) T4C12.40
ATCBL1 (----) f6i18.130	Binding	----	11115898:10078	1	Public	AtCBL1 and AtCBL4 interacted with CIPK1 and CIPK6,respectively.	ATCBL1 (----) f6i18.130
at5g36226 (--->) anthocyanins	MolSynthesis	--->	145102191:11136	1	Public	In our present study, two glycosyltransferases, UGT78D2 ( At5g17050 ) and UGT75C1 ( At4g14090 ), were predicted to be involved in anthocyanin biosynthesis, and these were subsequently identified as flavonoid 3- O -glucosyltransferase and anthocyanin 5- O -glucosyltransferase, respectively.	at5g36226 (--->) anthocyanins
synthase (--->) photosynthesis	Regulation	--->	16244140:0	5	Public	Sucrose (Suc)-phosphate synthase (SPS) plays a crucial role in the synthesis of Suc in photosynthetic and nonphotosynthetic tissues.	synthase (--->) photosynthesis
mld14.30 (--->) alcohol	MolSynthesis	--->	15937231:10304	1	Public	In conclusion, the unusual incorporation of sinapaldehydes and coniferaldehydes in the lignin of the double mutant and the significant sinapaldehyde amounts remaining in lines overexpressing spruce CAD supports an aldehyde pathway (Osakabe et al., 1999 ) rather than an alcohol pathway for the production of sinapyl alcohol in Arabidopsis, despite the fact that an alcohol pathway may also be presen…	mld14.30 (--->) alcohol
chlorophyll (--->) photosynthesis	Regulation	--->	15064370:10208	1	Public	Chlorophylls and carotenoids play central roles in photosynthesis but also in the differentiation of chloroplasts (Park et al., 2002 ).	chlorophyll (--->) photosynthesis
MGF10.23 (--->) flower development	Regulation	--->	15579807:10124	1	Public	Shin and coworkers found that MYB21, a transcription factor that is involved in floral development, is present in higher amounts in cop1 mutants (Shin et al., 2002 ).	MGF10.23 (--->) flower development
at1g42396 (----) IRE1A	Binding	----	null	1	Public	null	at1g42396 (----) IRE1A
FHY2 (----) GSTU1	Binding	----	15377754:10170	1	Public	The unphosphorylated Pfr-phyA interacted with GST-PIF3 as reported (Ni et al., 1998 ), whereas phosphorylated Pfr-phyA did not interact with PIF3.	FHY2 (----) GSTU1
AT4G32980 (--->) photomorphogenesis	Regulation	--->	145101874:11201	1	Public	Other shoot-specific genes from Table 1 that have been described in the literature are: ATH1 , which is involved in photomorphogenesis ( Quaedvlieg et al ., 1995 ); and two genes involved in phytochrome B signalling, PIF4 ( Huq and Quail, 2002 ) and PIL6 ( Yamashino et al ., 2003 ).	AT4G32980 (--->) photomorphogenesis
ATCBL1 (--->) hypersensitive response	Regulation	--->	15208400:10281	1	Public	Because the coding region of CBL1 shares high homology with CBL9 in the nucleotide sequence, the RNA interference construct using the entire CBL1 coding region (Guo et al., 2002 ) might have suppressed the expression of both CBL1 and CBL9 genes leading to the observed ABA hypersensitive response.	ATCBL1 (--->) hypersensitive response
ATCBL1 (--->) salinity response	Regulation	--->	12897256:10289	2	Public	Here, we show that CBL1 positively regulates the drought/salt response but does not alter the ABA response.	ATCBL1 (--->) salinity response
ethylene (--->) ETR2	Regulation	--->	9707532:10267	5	Public	These genes are differentially regulated by ethylene: the RNA levels of the ERS1 , ETR2 , and ERS2 genes are upregulated by ethylene, whereas the expression of ETR1 and EIN4 is not affected by ethylene treatment.	ethylene (--->) ETR2
ICK2 (--->) cell division	Regulation	--->	11449057:10264	5	Public	Therefore, increased KRP2 levels might be less effective at inhibiting cell division activity at the teeth.	ICK2 (--->) cell division
AAPT1 (----) T22N4.9	Binding	----	null	1	Public	null	AAPT1 (----) T22N4.9
auxin (--->) ICK2	Regulation	--->	12368490:10231	2	Public	When the developmental signal, auxin, is absent, the pericycle activation is prevented by KRP2, and upon the auxin signal, pericycle activation becomes possible via the downregulation of KRP2 .	auxin (--->) ICK2
zinc (--->) T16H5.50	Expression	--->	12084831:10113	1	Public	Although the growth of plants on zinc-deficient medium does not induce the expression of IRT1 (our unpublished data), we wanted to determine whether added zinc could affect the expression of IRT1 .	zinc (--->) T16H5.50
F27G20.7 (--+>) FIL	Expression	--+>	14555697:10173	1	Public	This finding suggests that KAN1 and KAN2 play a role in keeping the expression of FIL in the abaxial side tissues.	F27G20.7 (--+>) FIL
at5g20850 (----) CDKC;1	Binding	----	null	1	Public	null	at5g20850 (----) CDKC;1
AT2G22425 (----) F21J9.13	Binding	----	null	1	Public	null	AT2G22425 (----) F21J9.13
salicylic acid (--->) leaf senescence	Regulation	--->	12857840:10274	1	Public	Salicylic acid plays a role in the regulation of plant processes other than plant defense, including leaf senescence (Morris et al., 2000 ).	salicylic acid (--->) leaf senescence
CaMV 35S (--->) anthocyanins	MolSynthesis	--->	11449053:10053	4	Public	RescueMu is inserted downstream of a cauliflower mosaic virus (CaMV) 35S promoter in the 5' untranslated leader of maize Lc , a transcription factor of the R family required for anthocyanin production.	CaMV 35S (--->) anthocyanins
pyruvate (--+>) at2g10611	MolTransport	--+>	15299129:10107	1	Public	Apparently, elevated cytosolic pyruvate and PEP concentrations promote both enhanced PEP uptake into the chloroplast accompanied by enhanced isoprene formation, as well as enhanced acetaldehyde production via a pyruvate overflow mechanism (Karl et al., 2002a ).	pyruvate (--+>) at2g10611
at5g20850 (----) ATMLH1	Binding	----	null	1	Public	null	at5g20850 (----) ATMLH1
T6A9.4 (--->) secretion	Regulation	--->	8861956:4	1	Public	Rep1 comprises 652 amino acids with a leader sequence for secretion.	T6A9.4 (--->) secretion
RPT2 (--->) RIN4	Regulation	--->	15684089:4	1	Public	The amino acid sequence surrounding the processing site of AvrRpt2 and two related sequences from RIN4 triggered Avr-Rpt2-dependent proteolytic cleavage of a synthetic substrate, demonstrating that these sequences are cleavage recognition sites for AvrRpt2 activity.	RPT2 (--->) RIN4
F5K7.19 (--->) JA	MolSynthesis	--->	10872231:5	33	Public	Thus, OPR3 is the isoenzyme relevant for jasmonate biosynthesis.	F5K7.19 (--->) JA
nahG (--->) ethylene	MolSynthesis	--->	12535339:3	9	Public	Preventing SA accumulation by expression of the nahG gene reduced subsequent ethylene production and altered the development of disease symptoms, with plants showing no visible chlorosis.	nahG (--->) ethylene
at1g22090 (--->) secondary metabolism	Regulation	--->	11251105:10249	1	Public	Analysis of the evolution of the different enzymatic activities of AOP2 and AOP3 also will suggest a means to study the generation of novel enzymatic activities involved in secondary metabolism through gene duplication. * METHODS *TOP *ABSTRACT *INTRODUCTION *RESULTS	at1g22090 (--->) secondary metabolism
FHY2 (--->) photosynthesis	Regulation	--->	10806223:10187	3	Public	One test of this hypothesis would be to compare theflowering time of the Arabidopsis wild type with phyA or phyAphyB mutants grown in red-plus-far-red light or infar-red light under conditions allowing plants to flower in the absenceof photosynthesis (Araki and Komeda, 1993 ).	FHY2 (--->) photosynthesis
HDA1 (--->) flowering	Regulation	--->	11117260:8	4	Public	Antisense expression of AtRPD3A resulted in decreased endogenous AtRPD3A transcript and delayed flowering in transgenic Arabidopsis plants, suggesting that the transition from the vegetative to reproductive phase of development could be affected by histone acetylation.	HDA1 (--->) flowering
CaMV 35S (--+>) T17M13.2	Regulation	--+>	15908590:10211	1	Public	Using a strong promoter, CaMV 35S, we increased the expression level of Arabidopsis plantacyanin in Arabidopsis pistils.	CaMV 35S (--+>) T17M13.2
F10A8.6 (--->) flavonoid	MolSynthesis	--->	11148285:10128	2	Public	Despite the stringent and often complex genetic control of phenylpropanoid biosynthesis, strong overexpression of PAP1 in the pap1-D line was sufficient to hyperactivate the pathway, which is reminiscent of the enhancement of flavonoid biosynthesis by deliberate ectopic expression of P in suspension cultures of maize cells ( Grotewold et al. 1999 ).	F10A8.6 (--->) flavonoid
kdnase (--->) cell expansion	Regulation	--->	145100437:11146	1	Public	Although endoglucanase activity could be involved in cell wall loosening for cell expansion, the nasturtium and kiwi fruit XET endoglucanase activities are more likely involved in other physiological processes.	kdnase (--->) cell expansion
AT5G03730 (--->) germination	Regulation	--->	10899978:10168	4	Public	However, that ein2 can suppress ( Beaudoin et al. 2000 , this issue) and that ctr1 can enhance the ABA-insensitive germination phenotype of abi1 suggest that ethylene must also influence the sensitivity of the seed to ABA.	AT5G03730 (--->) germination
F7J7.60 (--->) germination	Regulation	--->	9741595:3	2	Public	Cat1 transcript increased in response to arsenic in developing and germinating embryos and in young leaves.	F7J7.60 (--->) germination
AT3G08710 (--->) shikimate	MolSynthesis	--->	12177500:8	1	Public	These results indicate that the first enzyme in the shikimate pathway of Arabidopsis appears to be regulated by the ferredoxin/TRX redox control of the chloroplast.	AT3G08710 (--->) shikimate
ethylene (--->) AT5G03730	Regulation	--->	12427980:6	48	Public	Our data clearly show that ectopic expression of LeCTR1 in the Arabidopsis ctr1-1 mutant can restore normal ethylene signaling.	ethylene (--->) AT5G03730
at2g07783 (--->) shikimate	MolSynthesis	--->	15181204:10150	1	Public	A gene encoding an anthranilate synthase a -subunit that catalyzes a step in the shikimate pathway is also coregulated with TSA1 and PAD3 (standard correlation to PAD3 profile over all P. parasitica treatments = 0.82).	at2g07783 (--->) shikimate
at5g43035 (--->) nitrogen	MolSynthesis	--->	9701597:10042	1	Public	These results provide some evidence that GAD isinvolved in nitrogen metabolism.	at5g43035 (--->) nitrogen
auxin (--->) KAT1	Expression	--->	145101831:11096	1	Public	Accordingly, our results show that expression of KAT1 is regulated by auxin in auxin-sensitive tissues that are involved in elongation growth (i.e. etiolated hypocotyls and flower stalks).	auxin (--->) KAT1
kdnase (--->) flowering	Regulation	--->	8353533:6	4	Public	Histochemical analysis revealed GUS activity in the endosperm tissue of tobacco seed at the developmental stage about 20 days after flowering (DAF).	kdnase (--->) flowering
LOX2 (--->) JA	MolSynthesis	--->	7567995:5	17	Public	However, the wound-induced accumulation of JA observed in control plants was absent in leaves of transgenic plants that lacked LOX2.	LOX2 (--->) JA
at1g42396 (----) T27I1.5	Binding	----	null	1	Public	null	at1g42396 (----) T27I1.5
F5O11.2 (--+>) AT4G25490	Expression	--+>	145100860:11238	2	Public	CHAN . (2003) Expression of Arabidopsis CBF1 regulated by an ABA/stress inducible promoter in transgenic tomato confers stress tolerance without affecting yield.	F5O11.2 (--+>) AT4G25490
FHY2 (--->) chloroplast movement	Regulation	--->	14605230:10176	1	Public	Overall, this study suggests that phyA and phyB may contribute to BL-dependent chloroplast movements by modulating the transition between the high- and low-light responses meditated by phot1 and phot2.	FHY2 (--->) chloroplast movement
CYCH;1 (----) UVH6	Binding	----	null	1	Public	null	CYCH;1 (----) UVH6
K+ channel (--->) lipid	MolSynthesis	--->	10594125:10047	1	Public	Herewe present a more detailed analysis exploring the relationship betweencopper-induced K + efflux, lipid peroxidation, andthe effects of K + channel blockers.	K+ channel (--->) lipid
GSTU1 (----) UGT75B2	Binding	----	11283335:10108	1	Public	In lane 1, purified GST-UGT1 was used to interact with 35 S-labeled Rop1.	GSTU1 (----) UGT75B2
ZLL (--->) cell fate	Regulation	--->	15247392:10213	2	Public	Transcript abundance of a PINHEAD/ZWILLE-like gene believed to regulate cell fate is increased, indicating that the root development process has been initiated.	ZLL (--->) cell fate
BANYULS (--->) embryogenesis	Regulation	--->	9076994:8	1	Public	These results suggest that BANYULS functions as a negative regulator of flavonoid biosynthesis that prevents accumulation of pigments in the seed coat during early embryogenesis in Arabidopsis.	BANYULS (--->) embryogenesis
P5CS1 (--->) salinity response	Regulation	--->	15569682:8	1	Public	Overexpression of Gm-CaM4 in Arabidopsis up-regulates the transcription rate of AtMYB2-regulated genes, including the proline-synthesizing enzyme P5CS1 (Delta1-pyrroline-5-carboxylate synthetase-1), which confers salt tolerance by facilitating proline accumulation.	P5CS1 (--->) salinity response
PHYB (--->) kdnase	MolTransport	--->	10072396:10208	1	Public	For instance, the photoreceptor phytochrome B possesses C-terminal elements that can target GUS to the nucleus.	PHYB (--->) kdnase
ethylene (--->) seed development	Regulation	--->	144100614:11042	1	Public	These data indicate that ethylene may be an integral part of normal embryo and seed development in diverse species.	ethylene (--->) seed development
PcG (--->) flowering	Regulation	--->	145102229:11151	1	Public	The transition to flowering is controlled by the PcG gene CURLY LEAF ( CLF ) belonging to the MEA family.	PcG (--->) flowering
kdnase (--->) photomorphogenesis	Regulation	--->	14657402:10031	1	Public	The C terminus of AtCRY1 or AtCRY2, fused with ?-glucuronidase (GUS), mediated photomorphogenesis-like phenotypes even in complete darkness.	kdnase (--->) photomorphogenesis
at5g18636 (--->) Plant yield	Regulation	--->	145101377:11077	1	Public	Antisense BCCP2 plants have increased individual seed mass The mass of individual Columbia wild-type Arabidopsis seed averaged 18.6 ï¿½g (SD 2.9, n = 16) with a range of 13-25 ï¿½g ( Figure 4b ).	at5g18636 (--->) Plant yield
T4C12.50 (--->) JA	MolSynthesis	--->	14688296:10482	8	Public	An Arabidopsis mutant cex1 exhibits constant accumulation of jasmonate-regulated AtVSP, Thi2.1 and PDF1.2.	T4C12.50 (--->) JA
T14P4.11 (--->) cytosine	MolSynthesis	--->	11090224:10047	1	Public	The methylation patterns of MEA have not been reported, but in seeds homozygous for a decrease in DNA methylation 1 ( ddm1 ) mutation, which reduces overall cytosine methylation by 70% ( Vongs et al. 1993 )?most probably indirectly through changes to chromatin configuration ( Jeddeloh et al. 1999 )?a wild-type paternal MEA allele can rescue seeds that are carrying a normally lethal maternal mea m…	T14P4.11 (--->) cytosine
AT5G03730 (--->) hypocotyl growth	Regulation	--->	12427980:10091	2	Public	Theminimal threshold ethylene concentration yielding scorable alterationof hypocotyl length was 0.1 ï¿½L L -1 , whereas 1 ï¿½L L -1 resulted in identical inhibitionof hypocotyl elongation in both wild-type and transgenic ctr1-1 lines expressing LeCTR1 (Fig. 4 ).	AT5G03730 (--->) hypocotyl growth
ARR4 (--+>) ARR6	Regulation	--+>	14973166:10310	1	Public	Quadruple mutants arr3,4,5,6 and arr5,6,8,9 were crossed to generate the hextuple mutant arr3,4,5,6,8,9 .	ARR4 (--+>) ARR6
HIS3 (--+>) BANYULS	Expression	--+>	145101959:11076	1	Public	A yeast strain that presented the HIS3 reporter gene under the control of a functional BAN promoter (see Experimental procedures ; Debeaujon et al. , 2003 ) was constructed and transformed with different combinations of plasmids allowing the expression of TT2, TT8, and/or TTG1 ( Figure 4 ).	HIS3 (--+>) BANYULS
NIM1 (--->) glucosinolate	MolSynthesis	--->	15923339:5	1	Public	We found increased GS accumulation in response to insect feeding, which required functional NPR1 and ETR1 but not COI1 or SA.	NIM1 (--->) glucosinolate
sesquiterpenes (--->) plant defense	Regulation	--->	14630967:10281	1	Public	In addition, monoterpenes and sesquiterpenes have been shown to be of ecological significance in plant defense (Phillips and Croteau, 1999 ; Degenhardt et al., 2003 ).	sesquiterpenes (--->) plant defense
T22N4.9 (----) VLN4	Binding	----	null	1	Public	null	T22N4.9 (----) VLN4
AT1G77120 (--->) ethylene	MolSynthesis	--->	11402202:10136	2	Public	The inhibitory effect of AOA onthe hypoxic induction of ADH , therefore, could be due to itseffect on ethylene production or on other cellular metabolism.	AT1G77120 (--->) ethylene
GLABRA 2 (--->) leaf morphology	Regulation	--->	16040657:10045	1	Public	In plant systems, the StART domain was found in the homeodomain HD-ZIP family of putative transcription factors such as PHABULOSA (ATHB14) and GLABRA2, which are involved in leaf morphogenesis and trichome and root hair development, respectively (Ponting and Aravind, 1999 ; Schrick et al., 2004b ).	GLABRA 2 (--->) leaf morphology
ATCOP1 (--->) germination	Regulation	--->	8038603:5	1	Public	Similar to cop1 and cop9, and in contrast to det1 (deetiolated), these new mutants lacked dark-adaptive change of light-regulated gene expression and retained normal phytochrome control of seed germination.	ATCOP1 (--->) germination
GA (--+>) secretion	Regulation	--+>	12148531:2	10	Public	Gibberellin induces transcription and secretion of alpha-amylases in the protoplasts.	GA (--+>) secretion
synthase (--->) flower development	Regulation	--->	12566584:10494	9	Public	Inhibition of flower formation by antisense repression of mitochondrial citrate synthase in transgenic potato plants leads to specific disintegration of the ovary tissues of flowers.	synthase (--->) flower development
ROT3 (--->) hypocotyl growth	Regulation	--->	145102152:11078	1	Public	ROT3/CYP90C1 positively regulates hypocotyl elongation in response to light signals via the biosynthesis of BRs To understand the differential roles of ROT3/CYP90C1 and CYP90D1 in photomorphogenesis, the growth of hypocotyls of wild type, rot3-1 , cyp90d1 , and rot3-4 cyp90d1 double-mutant plants under different light conditions was analyzed in mutant strains.	ROT3 (--->) hypocotyl growth
SHM1 (--->) meristem development	Regulation	--->	9011081:2	4	Public	In an allelic series of stm mutants the shoot meristem was either reduced or completely absent in mature embryos and mutant seedling cotyledons showed partial fusion, indicating that the STM gene affects embryonic shoot meristem development and spacing of cotyledons.	SHM1 (--->) meristem development
AT1G01510 (----) F1C12.230	Binding	----	null	1	Public	null	AT1G01510 (----) F1C12.230
starch (---|) secretion	Regulation	---|	7588504:13	1	Public	Consumption of 30 g/day RS2 and RS3 had little influence on appetite and food intake, but RS3 reduced the insulin secretion.	starch (---|) secretion
ATSYR1 (--->) aba response	Regulation	--->	145100854:11202	1	Public	Thus, if Nt-Syr1 functions as a scaffolding or ABA-signalling element as we have proposed ( Leyman et al ., 1999 ), it also contributes in the more conventional role of a vesicle trafficking protein independently of ABA or related stimuli.	ATSYR1 (--->) aba response
ATACO2 (--->) ethylene	MolSynthesis	--->	12529535:10010	1	Public	To investigate ethylene induction mechanisms indetached young persimmon fruit, we cloned three cDNAs encoding 1-aminocyclopropane-1-carboxylic acid (ACC) synthase( DK - ACS1 , 2 , and- 3 ) and two encoding ACC oxidase( DK - ACO1 and - 2 ) genesinvolved in ethylene biosynthesis, and we analyzed their expression invarious fruit tissues.	ATACO2 (--->) ethylene
starch (--->) photosynthesis	Regulation	--->	10982426:10142	2	Public	Thelight-dependent increase in starch in the shoots (Fig. 3 ) further rulesout that reduced photosynthesis was the cause of the growth alterations.	starch (--->) photosynthesis
at1g42396 (----) MSN2.7	Binding	----	null	1	Public	null	at1g42396 (----) MSN2.7
ICK2 (--->) mitosis	Regulation	--->	15863515:2	2	Public	We show that the A-type cyclin-dependent kinase CDKA;1 and its specific inhibitor, the Kip-related protein, KRP2 regulate the mitosis-to-endocycle transition during Arabidopsis thaliana leaf development.	ICK2 (--->) mitosis
MRG7.13 (--->) glutamate	MolSynthesis	--->	8643469:5	1	Public	Under such conditions of carbon and ammonia excess, GDH1 may function in the direction of glutamate biosynthesis.	MRG7.13 (--->) glutamate
f24i3.210 (--->) rosette	Regulation	--->	15564519:6	1	Public	During vegetative development, BOP1 is expressed in young leaf primordia and at the base of the rosette leaves on the adaxial side.	f24i3.210 (--->) rosette
AT3G61890 (--+>) kdnase	Expression	--+>	11374882:2	1	Public	The 5' regulatory region of Athb-12 can drive beta-glucuronidase (GUS) expression in tobacco transgenic plants.	AT3G61890 (--+>) kdnase
kdnase (--+>) GLABRA 2	Expression	--+>	15749764:10118	1	Public	In the wild type, both GFP5ER and a nls:GFP:GUS fusion protein expressed from the GL2 promoter were only detected in trichomes and trichome precursor cells ( Figures 3A and 3E ; data not shown).	kdnase (--+>) GLABRA 2
AT4G27410 (--->) germination	Regulation	--->	15319476:10202	2	Public	The effect of the overexpression of NAC genes on plant morphology was studied as follows: (A) 35S:ANAC019, 35S:ANAC055, 35S:ANAC072, and vector control plants were germinated on selective germination medium and grown for 3 weeks.	AT4G27410 (--->) germination
synthase (--->) glutamate	MolSynthesis	--->	145101897:11104	2	Public	While in response to M. sexta attack, all genes catalyzing glutamate synthesis are downregulated, attack by T. notatus greatly amplifies asparagine synthase transcription.	synthase (--->) glutamate
F9H3.5 (--->) starch	MolSynthesis	--->	145100198:11004	1	Public	Smith 1 and Tom ap Rees 2 ,+ Summary The aim of this work was to identify enzymes that participate in the degradation of transitory starch in Arabidopsis .	F9H3.5 (--->) starch
F2J7.16 (----) TTN6	Binding	----	null	1	Public	null	F2J7.16 (----) TTN6
kdnase (--->) cytokinesis	Regulation	--->	10330464:10844	5	Public	Chua KORRIGAN, an Arabidopsis Endo-1,4-{beta}-Glucanase, Localizes to the Cell Plate by Polarized Targeting and Is Essential for Cytokinesis PLANT CELL, July 1, 2000; 12(7): 1137 - 1152. [Abstract] [Full Text] R.	kdnase (--->) cytokinesis
synthase (--->) biotin	MolSynthesis	--->	16299174:3	1	Public	In this study, a genomic-based approach allowed us to clone an Arabidopsis (Arabidopsis thaliana) cDNA coding 7-keto-8-aminopelargonic acid (KAPA) synthase, the first committed enzyme of the biotin synthesis pathway, which we named AtbioF.	synthase (--->) biotin
at2g10611 (--->) PSBD	PromoterBinding	--->	145100440:11021	1	Public	Since both psbA and psbD promoters are recognized by PEP ( Allison et al. 1996 ), it seems that there are some special mechanisms under which light alters the promoter selectivity of PEP in favor of the psbA and psbD promoters in matured chloroplasts.	at2g10611 (--->) PSBD
CORI1 (--->) oxygen	MolSynthesis	--->	15598807:10123	1	Public	We were interested to examine whether silencing of AtCLH1 would result in increased ROS production under high light in the absence of pathogen infection.	CORI1 (--->) oxygen
PAC1 (----) SUM1	Binding	----	null	1	Public	null	PAC1 (----) SUM1
AT4G22200 (--->) photoperiod	Regulation	--->	12671089:10150	1	Public	Col0 and vtc1 plants were grown for 6 weeks in pots containing a mixture of compost:sand (3:1) in controlled-environment chambers (8-h photoperiod, 200 ï¿½mol.m -2 .s -1 irradiance, 60% [v/v] RH, and day/night temperatures of 23 and 18ï¿½C).	AT4G22200 (--->) photoperiod
F23F1.4 (--->) regulation of signal transduction	Regulation	--->	15047898:10212	1	Public	Three genes potentially involved in signal transduction pathway were newly identified here as being induced by both BL and IAA: a homolog (At2g30040) of the brassinosteroid-insensitive 2 kinase gene ( BIN2 ; Choe et al., 2002 ; Li and Nam, 2002 ; Perez-Perez et al., 2002 ), At4g27280 encoding calcineurin B-like protein, and At1g74650 encoding a putative transcription factor (Myb-like).	F23F1.4 (--->) regulation of signal transduction
at1g26830 (--->) cell growth	Regulation	--->	15772280:10039	1	Public	Drosophila melanogaster CUL3 is involved in Hedgehog signaling by regulating the stability of the CUBITUS INTERRUPTUS protein, thus affecting external sensory organ development, pattern formation, and cell growth and survival (Mistry et al., 2004 ).	at1g26830 (--->) cell growth
F6N18.4 (--->) wound response	Regulation	--->	14617079:6	3	Public	Resistance of jai1 plants to Pst DC3000 was correlated with a high level of PR gene expression and reduced expression of JA/wound response genes.	F6N18.4 (--->) wound response
AT4G22200 (--->) mutagenesis	Regulation	--->	12172027:10168	3	Public	References AKT3 mutants were generated using the Quick-Change site-directed mutagenesis kit (Stratagene, Amsterdam, The Netherlands) as described in Hoth and Hedrich (1999a) .	AT4G22200 (--->) mutagenesis
F5O11.2 (--->) ABA	MolSynthesis	--->	14645724:10145	2	Public	A gene involved in biosynthesis of ABA have also been identified as a stress-inducible gene in rice.	F5O11.2 (--->) ABA
MYC6.2 (--->) cell growth	Regulation	--->	12566574:10186	1	Public	GL3 regulates not only endoreduplication but also other determinants of cell growth.	MYC6.2 (--->) cell growth
ethylene (--->) flowering	Regulation	--->	145101465:11018	1	Public	Ethylene is a gaseous hormone that plays important roles in plant growth and development such as seed germination, seedling growth, flowering, fruit ripening, organ abscission and senescence.	ethylene (--->) flowering
AT3G20600 (--->) transduction	Regulation	--->	11595797:10227	1	Public	We suggest that NDR1 is required more proximally for the control of ROI generation and the transduction of a ROI-derived signal at the initial interaction site.	AT3G20600 (--->) transduction
F5O11.2 (--->) ethylene	MolSynthesis	--->	15516515:10345	1	Public	Cell 72: 427?441 [CrossRef] [ISI] [Medline] Knoester M, Linthorst HJM, Bol JF, van Loon LC (1997) Modulation of stress-inducible ethylene biosynthesis by sense and antisense gene expression in tobacco.	F5O11.2 (--->) ethylene
AT1G77120 (--->) nitrogen	MolSynthesis	--->	15734912:10207	1	Public	The overlapped genes include those involved in sugar utilization (notably Suc synthase, fructokinase, GAPC, PDC1, PDC2, ADH1, and LDH1), nitrogen metabolism (NR1), hormone actions (ETR2, IAA2, and gibberellin-regulated protein 4), and oxidative stress response (RbohD).	AT1G77120 (--->) nitrogen
AT3G03450 (---|) plant growth	Regulation	---|	16167898:0	1	Public	The DELLA proteins GAI, RGA, RGL1 and RGL2 in Arabidopsis are plant growth repressors, repressing diverse developmental processes.	AT3G03450 (---|) plant growth
AT1G52890 (--+>) CLPD	Expression	--+>	15319476:10104	1	Public	These results demonstrate that ANAC019, ANAC055, and ANAC072 indeed function as transcriptional activators involved in the NACRS-dependent expression of erd1 in Arabidopsis and confirm the pivotal role of the CATGTG motif on the binding activity of the NAC genes.	AT1G52890 (--+>) CLPD
at5g37300 (--->) shikimate	MolSynthesis	--->	14730080:10132	1	Public	In addition, we provided the first evidence, to our knowledge, that ozone exposure stimulates not only the enzymes of the phenylpropanoid pathway but also SHDH, an enzyme of the shikimate pathway that yields Phe.	at5g37300 (--->) shikimate
CaMV 35S (--->) Plant yield	Regulation	--->	15951487:10178	1	Public	The CaMV 35S lines Sam35S 1 and 3 show stunted phenotype with reduced tuber numbers and dry matter content due to modified ethylene/polyamine metabolism following down-regulation of SamDC activity.	CaMV 35S (--->) Plant yield
ZLL (--->) post-transcriptional gene silencing	Regulation	--->	12468725:10291	2	Public	The notion of distinct roles for PNH and AGO is consistent with the finding that AGO , but not PNH , is required for post-transcriptional gene silencing in Arabidopsis (Morel et al., 2002 ).	ZLL (--->) post-transcriptional gene silencing
ADL1A (----) at2g10611	Binding	----	15923323:10045	1	Public	VAN3 was fused with the DNA activation domain in pACT2, and DRP1A was fused with the DNA binding domain of pAS2 in the yeast two hybrid system.	ADL1A (----) at2g10611
at5g39533 (--->) anthocyanins	MolSynthesis	--->	14675436:8	2	Public	These results indicate that TT19 participates in the PA pathway as well as the anthocyanin pathway of Arabidopsis.	at5g39533 (--->) anthocyanins
SHM1 (--->) germination	Regulation	--->	145101735:11151	1	Public	After germination, STM was ectopically expressed consecutively on the abaxial side of the cotyledon between two sinuses, although CUC1 was expressed in the whole area of the cotyledon.	SHM1 (--->) germination
ICK2 (--+>) CaMV 35S	Expression	--+>	15863515:10145	1	Public	This reduction in the total leaf cell number is due to an inhibition of the mitotic cell cycle and is similar to that observed in plants overexpressing the KRP2 gene under the control of the CaMV 35S promoter.	ICK2 (--+>) CaMV 35S
ATJ3 (----) UVH6	Binding	----	null	1	Public	null	ATJ3 (----) UVH6
MSN2.7 (--->) GA	MolSynthesis	--->	16040652:10035	1	Public	We analyzed the relationship between DGL1 and GA and BR signaling and found that GA biosynthesis genes are up-regulated in dgl1 , although the GA signaling is normal in this mutant.	MSN2.7 (--->) GA
GA (--->) cell expansion	Regulation	--->	15937229:10139	1	Public	In the presence of transported auxin, bioactive gibberellin (GA) has been shown to promote wild-type root growth by affecting cell expansion (Olszewski et al., 2002 ; Fu and Harberd, 2003 ).	GA (--->) cell expansion
T7O23.19 (--->) transmembrane potential	Regulation	--->	145101203:11050	1	Public	Expression of AAP1 and AAP5 in Xenopus oocytes revealed that transport activity depends on both membrane potential and proton gradient across the plasma membrane ( Boorer and Fischer, 1997 ; Boorer et al ., 1996 ).	T7O23.19 (--->) transmembrane potential
F1N18.6 (----) PBD1	Binding	----	null	1	Public	null	F1N18.6 (----) PBD1
F2H17.12 (--->) hypersensitive response	Regulation	--->	15208400:10238	2	Public	Elevated levels of ABI3-5 have been shown to be sufficient for ABA hypersensitive response in transgenic plants (Finkelstein et al., 2002 ).	F2H17.12 (--->) hypersensitive response
SHI (--->) germination	Regulation	--->	10368174:10115	1	Public	GA treatment of germinating shi seeds did not restore wild-type elongation of the shi hypocotyl (data not shown).	SHI (--->) germination
at1g69440 (----) Ohp1	Binding	----	10594119:10023	1	Public	A second maize b-ZIP protein, OHP1, hasbeen identified that can also bind to the O2-box, either as a homodimeror in a heterodimeric complex with O2 (Pysh et al., 1993 ).	at1g69440 (----) Ohp1
salicylic acid (--+>) flowering	Regulation	--+>	145101776:11086	2	Public	SA acts as a negative regulator of floral repressor genes such as FLC ( Figure 4 ) and as an activator of genes promoting flowering such as FT ( Figure 1 ).	salicylic acid (--+>) flowering
MYC6.2 (--->) anthocyanins	MolSynthesis	--->	12956536:1	2	Public	Two Arabidopsis bHLH genes, GLABRA3 (GL3) and MYC-146, encode proteins that are similar throughout the predicted amino acid sequence to R and DELILA, which regulate anthocyanin production in maize and snapdragon, respectively.	MYC6.2 (--->) anthocyanins
AT3G46460 (----) F22G5.23	Binding	----	null	1	Public	null	AT3G46460 (----) F22G5.23
lignin (--->) pathogen resistance	Regulation	--->	12084826:10029	2	Public	In addition to structural support and pathogen defense, lignin functions in water transport as a hydrophobic constituent of vascular phloem and xylem cells (Ros Barcelo, 1997 ; Inoue et al., 1998 ).	lignin (--->) pathogen resistance
JA (--->) pollen development	Regulation	--->	15133155:0	1	Public	Jasmonic acid and methyl jasmonate play an essential role in plant defense responses and pollen development.	JA (--->) pollen development
at1g42396 (----) ATLCB1	Binding	----	null	1	Public	null	at1g42396 (----) ATLCB1
ERD10 (--->) CBF3	Expression	--->	145101300:11125	1	Public	These results support our previous findings that DREB1A regulates the expression of DREB1A target genes such as rd29A , erd10 , cor15A , rd17 , kin2 and RAFL06-16-B22 genes ( Kasuga et al ., 1999 ; Seki et al ., 2001a ).	ERD10 (--->) CBF3
actin (--->) tip growth	Regulation	--->	11971133:10178	2	Public	Fine actin meshwork or bundles localized to the tip are thought to be essential for tip growth in root hairs (Miller et al., 1999 ; Baluska et al., 2000 ).	actin (--->) tip growth
F28M11.5 (----) T22N4.9	Binding	----	null	1	Public	null	F28M11.5 (----) T22N4.9
ARR4 (--->) germination	Regulation	--->	16361787:3	1	Public	Arabidopsis response regulators, ARR4 and ARR5, were induced by the increased cytokinin contents at different time after seed germination.	ARR4 (--->) germination
arca (--->) auxin	MolSynthesis	--->	11457952:10128	1	Public	We conclude that ecotypes 203 and 760 differed in aspects of their auxin homeostasis and that this wasreflected as auxin-dependent changes in leaf structure (Fig. 2 ),differential sensitivity to externally added synthetic auxins (Fig. 3 ),and altered levels of free and conjugated auxin (Table I ).	arca (--->) auxin
AT1G59900 (----) AT3G22590	Binding	----	null	1	Public	null	AT1G59900 (----) AT3G22590
arca (----) T29A15.50	Binding	----	null	1	Public	null	arca (----) T29A15.50
at1g69440 (--->) chlorophyll	MolSynthesis	--->	15120117:7	1	Public	Based on these observations, we propose that NTZIP may be involved in chlorophyll biosynthesis, and might define a novel family of evolutionarily conserved proteins with its homologs in other plant species.	at1g69440 (--->) chlorophyll
F26B6.7 (----) HDA1	Binding	----	null	1	Public	null	F26B6.7 (----) HDA1
LOX2 (--->) germination	Regulation	--->	12226311:7	3	Public	LOX-2 activity rapidly increased until d 2 of germination.	LOX2 (--->) germination
SUPERMAN (---|) cell division	Regulation	---|	11762167:1	7	Public	Among the genes involved in flower organ determination, the cadastral gene SUPERMAN controls the boundary between whorls 3 and 4 and the growth of the adaxial outer ovule integument by down-regulating cell divisions.	SUPERMAN (---|) cell division
PHYB (--->) cell expansion	Regulation	--->	12006496:6	4	Public	These data suggest that PIF4 may function specifically in a branch of the phyB signaling network that regulates a subset of genes involved in cell expansion.	PHYB (--->) cell expansion
KAT1 (--->) cation transport	Regulation	--->	145101125:11133	2	Public	The same pore mutation in KAT1 led to decreased K + transport but increased Na + permeability when expressed in a yeast mutant lacking its own K + uptake system ( Nakamura et al ., 1997 ).	KAT1 (--->) cation transport
ethylene (--->) root growth	Regulation	--->	14615596:3	14	Public	First, ethylene inhibited Arabidopsis root growth in a DELLA-dependent manner.	ethylene (--->) root growth
AT3G58780 (--->) lignin	MolSynthesis	--->	15937231:10157	1	Public	We did not detect, however, any significant alteration in the expression of PAP1 , SHATTERPROOF1 or 2 , BREVIPEDICELLUS , or MYB61 , all of which have been suggested to be involved in lignin biosynthesis (Borevitz et al., 2000 ; Liljegren et al., 2000 ; Mele et al., 2003 ; Newman et al., 2004 ).	AT3G58780 (--->) lignin
T18C6.22 (--->) chlorophyll	MolSynthesis	--->	10590164:4	1	Public	In isolated etioplasts, de novo chlorophyll a synthesis directed accumulation of D1 precursor in a monomeric RCII precomplex that also included D2 and cytochrome b(559).	T18C6.22 (--->) chlorophyll
AT3G24503 (--->) phenylpropanoid	MolSynthesis	--->	14729911:10167	1	Public	Analysis of the inferred amino acid sequence of the REF1 protein did not reveal any subcellular targeting signals, suggesting that REF1 is likely to be localized to the cytosol along with other enzymes of the phenylpropanoid pathway.	AT3G24503 (--->) phenylpropanoid
at1g26830 (--->) fertilization	Regulation	--->	15772280:10106	1	Public	Such a discrepancy might be related to the observation that the siliques obtained from the self-pollination of both reciprocal parental plants ( CUL3A/cul3a cul3b/cul3b and cul3a/cul3a CUL3B/cul3b ) also contain variable numbers of early-aborted ovules, which might represent unfertilized ovules or ovules arrested at a very early stage after fertilization.	at1g26830 (--->) fertilization
salicylic acid (--+>) BUM1	Expression	--+>	12509520:10243	1	Public	Increased SA further enhances the expression of RPW8.1 and RPW8.2 via a feedback amplification circuit, leading to HR and resistance or SHL.	salicylic acid (--+>) BUM1
mads box (--->) root development	Regulation	--->	10805792:2	4	Public	In plants, MADS-box genes regulate flower, fruit, leaf, and root development.	mads box (--->) root development
PHYB (--->) RNAi	Regulation	--->	15659636:10189	1	Public	Double mutant analysis with one of these OBP3-RNAi lines, OBP3-RNAi1-4-3 , demonstrates that the aberrant hypocotyl phenotype in red light requires a functional phyB.	PHYB (--->) RNAi
methyl jasmonate (--+>) DL3766W	Regulation	--+>	8539290:5	1	Public	Atmospheric methyl jasmonate additionally induced hydroperoxide lyase activity and the enhanced production of several volatile six-carbon products.	methyl jasmonate (--+>) DL3766W
AtPP2C (--->) regulation of signal transduction	Regulation	--->	9448270:9	3	Public	This study suggests a mechanism for the action of dominant PP2C mutants that could serve as valuable tools to understand protein-protein interactions mediating ABA signal transduction in higher plants.	AtPP2C (--->) regulation of signal transduction
MYC6.2 (--+>) BANYULS	Expression	--+>	145101959:11166	1	Public	EGL3 and/or GL3 are likely to be responsible for this residual BAN expression.	MYC6.2 (--+>) BANYULS
myf24.43 (----) P5CS1	Binding	----	null	1	Public	null	myf24.43 (----) P5CS1
APETALA 3 (--->) cell division	Regulation	--->	11041886:10047	1	Public	NAP , being activated by the homeotic protein heterodimer AP3/PI , presumably functions in the transition between active cell division and cell expansion during flower development.	APETALA 3 (--->) cell division
AT1G69530 (--->) fruit development	Regulation	--->	10559444:10127	1	Public	In contrast, Figure 6A to 6D show that when Exp1 protein was overexpressed, depolymerization of CDTA-extractable polyuronides was indistinguishable from controls at all fruit development stages, including mature green.	AT1G69530 (--->) fruit development
cytochrome P450 (--->) GA	MolSynthesis	--->	9671797:1	9	Public	We present data showing that the ga3-1 mutant is deficient in ent-kaurene oxidase activity, the first cytochrome P450-mediated step in the gibberellin biosynthetic pathway.	cytochrome P450 (--->) GA
ATHB-7 (--->) cell expansion	Regulation	--->	144100790:11121	1	Public	Therefore, the reduced final stem length in the 35S::ATHB7 plants is due to reduced stem cell expansion, rather than a reduction in cell numbers in the stem.	ATHB-7 (--->) cell expansion
at1g17420 (--->) hexenal	MolSynthesis	--->	16104814:2	1	Public	Here, we examined the effects of LOX 3 on hexenal formation from linolenic acid homogenized with watermelon 13-hydroperoxide lyase (HL)-overexpressing Nicotiana tabacum leaves and soybean acetone powder.	at1g17420 (--->) hexenal
NIM1 (--->) secretion	Regulation	--->	15890886:3	1	Public	We provide evidence that NPR1 coordinately regulates these secretion-related genes through a previously undescribed cis-element.	NIM1 (--->) secretion
IRE1A (----) XF1	Binding	----	null	1	Public	null	IRE1A (----) XF1
FHY2 (--->) flowering	Regulation	--->	9418049:9	32	Public	Expression of phyA or phyB led to a night break-dependent delay in flowering in cv Hicks plants.	FHY2 (--->) flowering
ethylene (--->) JA	MolSynthesis	--->	145101453:11221	3	Public	Therefore, synthesis of IAA, like JA, is not dependent on SA or ethylene signaling.	ethylene (--->) JA
AT3G19840 (----) HSP70	Binding	----	null	1	Public	null	AT3G19840 (----) HSP70
F6G17.10 (--->) mutagenesis	Regulation	--->	145102215:11152	1	Public	In vitro mutagenesis of ScCP12 Replacement of Cys by Ser in CP12 protein was carried out using a QuickChargeTM Site-Directed Mutagenesis Kit (Stratagene, La Jolla, CA, USA).	F6G17.10 (--->) mutagenesis
ATSYR1 (--->) plant growth	Regulation	--->	11884682:10200	1	Public	Thus, genetic and environmental manipulation of NtSyr1 expression is sufficient to counter the effects of Sp2 expression on tobacco growth and morphology.	ATSYR1 (--->) plant growth
CDKC;1 (----) P5CS1	Binding	----	null	1	Public	null	CDKC;1 (----) P5CS1
kdnase (--+>) APETALA 3	Expression	--+>	12271125:4	1	Public	Histochemical staining of beta-glucuronidase (GUS) activity in transgenic AP3 GUS reporter plants expressing GUS under control of the AP3 promoter was increased dramatically in petals when the AP3-specific TF(ZF) activator was cointroduced.	kdnase (--+>) APETALA 3
AT5G03730 (--->) cell fate	Regulation	--->	11706192:10026	1	Public	Mutants such as ctr1 , rhd6 , and axr2 also indicate the possible involvement of hormone-related mechanisms(especially auxin and ethylene) in cell fate specification (Wilson etal., 1990 ; Kieber et al., 1993 ; Masucci and Schiefelbein, 1994 ;Tanimoto et al., 1995 , 1996 ).	AT5G03730 (--->) cell fate
BLH1 (----) BUM1	Binding	----	null	1	Public	null	BLH1 (----) BUM1
RHL41 (--->) nodulation	Regulation	--->	15333755:10333	1	Public	Among genes inducible by other than water stress, Arabidopsis RHL41 was induced by high light irradiation (Iida et al., 2000 ), and alfalfa Mszpt2-1 was induced during nodulation after bacterial inversion (Frugier et al., 2000 ).	RHL41 (--->) nodulation
T6A9.4 (--->) regulation of signal transduction	Regulation	--->	15659636:10342	13	Public	HFR1 encodes an atypical bHLH protein that acts in phytochrome A signal transduction.	T6A9.4 (--->) regulation of signal transduction
kdnase (--->) GLABRA 2	Regulation	--->	15749764:10075	1	Public	To address this question, we used a very sensitive trichome-fate reporter construct, in which a fusion of a nuclear localization signal (nls) to the GREEN FLUORESCENT PROTEIN (GFP) and the ?-GLUCURONIDASE (GUS) is under the control of the GL2 promoter ( Pro GL2 : nls : GFP : GUS ).	kdnase (--->) GLABRA 2
AT2G47730 (--->) oxygen	MolSynthesis	--->	15980186:10190	1	Public	Consistent with this conclusion, overexpression of AtEBP resulted in up-regulation of GST6 , which is related to ROS metabolism.	AT2G47730 (--->) oxygen
T30F21.9 (--->) pattern specification	Regulation	--->	145101161:11107	1	Public	Growth of tps1 embryos arrests during the transition from pattern formation to growth/storage reserve deposition.	T30F21.9 (--->) pattern specification
TGA (--->) disease resistance	Regulation	--->	16045470:5	3	Public	To determine whether or not rice TGA factors are involved in disease resistance responses, the effect of altering the function of rice TGA2.1 was analyzed in transgenic plants.	TGA (--->) disease resistance
synthase (--->) cell division	Regulation	--->	15849310:6	1	Public	Furthermore, Orn decarboxylase expression coincides with early cell divisions in marginal sectors of the lamina, and Spd synthase strongly correlates with later cell divisions in the vascular regions.	synthase (--->) cell division
CaMV 35S (--->) RNAi	Regulation	--->	15377758:10256	1	Public	A third alternative includes the possibility that gametophytic lethality in T2-12 results from differences in the degree of RNAi silencing mediated by the CaMV35S promoter.	CaMV 35S (--->) RNAi
PHYB (--->) gene silencing	Regulation	--->	15923331:10247	1	Public	Mutant Selection and Production of Gene Silencing Lines The phyA-211 and phyB-9 mutants in Columbia were described previously (Reed et al., 1993 ; Bagnall and King, 2001 ).	PHYB (--->) gene silencing
ABA (--+>) ATCBL1	Regulation	--+>	12897256:10065	1	Public	Figure 1A shows that the accumulation of CBL1, like its mRNA, was induced by hyperosmotic stress (mannitol), salt, cold, wounding, and ABA.	ABA (--+>) ATCBL1
at2g19590 (--->) Plant yield	Regulation	--->	14551334:10198	1	Public	In keeping with elevated rates of both carbon assimilation and photosynthesis, the Aco-1 plants were characterized by elevated accumulation of Suc and starch during the light period and an increased fruit yield.	at2g19590 (--->) Plant yield
ICK2 (--+>) SHM1	Expression	--+>	15863515:10146	1	Public	However, in contrast with the strong CaMV 35S KRP2 OE lines, plants expressing the KRP2 gene under the control of the STM promoter displayed a different DNA ploidy distribution, as illustrated by the increase in number of cells with an 8C and 16C DNA content ( Figure 5C ).	ICK2 (--+>) SHM1
T16H5.50 (--->) root development	Regulation	--->	15591447:4	1	Public	This sustained VIGS response was exemplified by the silencing of genes involved in root development (IRT1, TTG1 [transparent testa glabra], RHL1 [root hairless1], and beta-tubulin), lateral root-meristem function (RML1 [root meristemless1]), and nematode resistance (Mi).	T16H5.50 (--->) root development
AT4G39640 (--->) alcohol	MolSynthesis	--->	9587493:5	1	Public	Endogenous gastrointestinal ethanol production contributes to elevated gamma-glutamyl-transpeptidase activity observed during malabsorption syndromes.	AT4G39640 (--->) alcohol
ANNAT1 (--->) aba response	Regulation	--->	15161963:7	1	Public	The results collectively suggest that AnnAt1 and AnnAt4 play important roles in osmotic stress and ABA signaling in a Ca2+-dependent manner.	ANNAT1 (--->) aba response
AT5G38280 (--->) plant defense	Regulation	--->	145100087:11248	3	Public	Nucl Acids Res. , 17 , 2362. genCitLink(8, 'b27', '2468132'); genCitLink(128, 'b27', 'A1989T902200025'); genSfxLinks('b27', '%3F%26aulast%3DVerwoerd%26aufirst%3DT.C.%26stitle%3DNucl%2BAcids%2BRes.%26volume%3D17%26spage%3D2362') 22 Wang, X., Zafian, P., Choudhary, M., Lawton, M. 1996 The PR5K receptor protein kinase from Arabidopsis thaliana is structurally related to a family of plant defense pro…	AT5G38280 (--->) plant defense
F28K20.19 (----) T27E13.21	Binding	----	null	1	Public	null	F28K20.19 (----) T27E13.21
F16P2.12 (----) F24D7.15	Binding	----	null	1	Public	null	F16P2.12 (----) F24D7.15
ZLL (--->) differentiation	Regulation	--->	145100496:11154	3	Public	The product of the ZLL gene has also been proposed to act in the central zone to inhibit differentiation ( Endrizzi et al . 1996 ; Moussian et al . 1998 ).	ZLL (--->) differentiation
T4C12.50 (--->) wound response	Regulation	--->	11402212:10051	1	Public	The second responserelated to wound induction is strictly jasmonic acid-mediated(Norman-Setterblad et al., 2000 ), inhibited by ethylene, and inducesvegetative storage protein acid phosphatase (Berger et al., 1995 ; AtVSP ).	T4C12.50 (--->) wound response
salicylic acid (--->) cell growth	Regulation	--->	11722764:4	4	Public	We find that SA can act either positively or negatively to regulate cell growth depending on the context in which signaling occurs.	salicylic acid (--->) cell growth
at1g14650 (--->) hypersensitive response	Regulation	--->	15618420:10261	1	Public	In addition, at least four further proteins with prohibitin-like domains were enriched in the DRMs: three putative hypersensitive response proteins (HIRs; At1g69840, At3g01290, and At5g62740) and a stomatin-like protein (At4g27585).	at1g14650 (--->) hypersensitive response
ABA (---|) mitosis	Regulation	---|	11788766:10060	1	Public	Both ABA and JA prevented G1/S transition, but only JA, when given during the S-phase, was capable of preventing and delaying the mitotic entry without direct effect on DNA synthesis.	ABA (---|) mitosis
JA (--->) CORI1	Regulation	--->	15598807:6	1	Public	Interestingly, downregulation of AtCLH1 resulted in increased susceptibility to A. brassicicola, resistance to which requires jasmonate signaling.	JA (--->) CORI1
CLF (--->) flower development	Regulation	--->	11226182:10210	2	Public	CLF seems to act later in flower development than AP2 and LUG ( Liu and Meyerowitz 1995 ; Goodrich et al. 1997 ).	CLF (--->) flower development
FHY2 (--->) chlorophyll	MolSynthesis	--->	12231818:7	4	Public	However, the potentiation effect of a red-light pulse on accumulation of chlorophyll was not changed significantly in the fre1 mutants.	FHY2 (--->) chlorophyll
CYP711A1 (----) T19G15.30	Binding	----	null	1	Public	null	CYP711A1 (----) T19G15.30
at2g10611 (--->) differentiation	Regulation	--->	12857804:10278	5	Public	Development 119: 823-831 [Abstract/ Free Full Text] Bellec Y, Harrar Y, Br?ard C, Darnet D, Bellini C, Faure JD (2002) PASTICCINO2 is a protein tyrosine phosphatase-like involved in cell proliferation and differentiation in Arabidopsis.	at2g10611 (--->) differentiation
salicylic acid (--->) NIM1	MolTransport	--->	12615947:10215	1	Public	In this model, NPR1 is translocated to the nucleus upon activation by SA, where it facilitates the activation of SA-responsive PR genes.	salicylic acid (--->) NIM1
nahG (--+>) LOX2	Expression	--+>	12615947:10186	1	Public	Compared with wild-type plants, transgenic NahG plants showed enhanced expression of LOX2 and accordingly synthesized 25-fold higher levels of JA during pathogen infection ( Figures 1B and 1C ).	nahG (--+>) LOX2
auxin (--->) F4B12.8	Regulation	--->	15829603:10039	1	Public	Of these, NAC1 is involved in transmitting auxin signals for lateral root development (Xie et al., 2000 , 2002 ) and CUP-SHAPED COTYLEDON1 ( CUC1 ) /CUC2 are implicated in meristem development and separation of aerial organs (Aida et al., 1997 ), whereas the functions of At5g07680 and At5g61430 have not yet been defined.	auxin (--->) F4B12.8
GLABRA 2 (--->) cell expansion	Regulation	--->	7926739:8	2	Public	This suggests that GL2 may regulate events required for the directional cell expansion observed during trichome formation.	GLABRA 2 (--->) cell expansion
AT3G14130 (----) ATTIM23-1	Binding	----	null	1	Public	null	AT3G14130 (----) ATTIM23-1
F2H17.12 (--->) root growth	Regulation	--->	12177466:10184	1	Public	More recently, ABA, ABI5 , and ABI4 have been shown to mediate the inhibitory effect ofNO 3 - on lateral rootdevelopment, possibly via effects on sensing the C/N balance regulatinglateral root growth (Signora et al., 2001 ).	F2H17.12 (--->) root growth
AT2G36490 (----) OsRPA2	Binding	----	16271867:8	1	Public	In addition, we found that rpa2 mutants are hypersensitive to the genotoxic agent methyl methanesulphonate, and the RPA2 protein interacts with ROS1 in vitro and in vivo, suggesting that RPA2 also functions together with ROS1 in DNA repair.	AT2G36490 (----) OsRPA2
FAH1 (--+>) flavonoids	MolSynthesis	--+>	11141187:0	1	Public	The FAH1 and F3H genes encode ferulate-5-hydroxylase and flavanone-3-hydroxylase, which are enzymes in the pathways leading to the synthesis of sinapic acid esters and flavonoids, respectively.	FAH1 (--+>) flavonoids
FIL (--->) differentiation	Regulation	--->	15208415:10169	1	Public	Consistent with this interpretation, deletion of the AdEx element results in the expansion of FIL expression within the anlagen, suggesting FIL , and possibly other YABBYs, are more likely to play a role in asymmetrical differentiation in response to a previously established adaxial-abaxial axis than to play a role in establishment of the axis itself.	FIL (--->) differentiation
EMB2734 (----) MGN6.13	Binding	----	null	1	Public	null	EMB2734 (----) MGN6.13
AT3G19840 (----) NRPB1	Binding	----	null	1	Public	null	AT3G19840 (----) NRPB1
moa2.4 (--->) stomata aperture	Regulation	--->	145101051:11094	1	Public	The enhanced drought tolerance of the AtNCED3 sense plants may be due to a reduction in the stomatal aperture caused by the elevated ABA level.	moa2.4 (--->) stomata aperture
F12K8.13 (----) F14P1.2	Binding	----	null	1	Public	null	F12K8.13 (----) F14P1.2
AT1G69490 (--->) cell expansion	Regulation	--->	15516496:10251	1	Public	The hypocotyls of CA-rop2 , Atnap , and Atpir plants also exhibited significantly increased diameters, and this phenotype has been shown to be due to increased radial cell expansion in CA-rop2 (Fu et al., 2002 ).	AT1G69490 (--->) cell expansion
FLS2 (--->) regulation of signal transduction	Regulation	--->	11340188:10125	1	Public	When flagellin binds, phosphorylation in other residues might upregulate the FLS2 kinase activity, perhaps enhancing the phosphorylation state of subsequent targets in the signal transduction pathway.	FLS2 (--->) regulation of signal transduction
AHA10 (----) F21B7.15	Binding	----	null	1	Public	null	AHA10 (----) F21B7.15
AsA (--->) pathogen resistance	Regulation	--->	15064386:10175	1	Public	Conclusion We have tried to tie together the phenotypes of AsA deficiency, elevated SA, elevated ABA, increased pathogen resistance, and increased SAG transcription of vtc1 in a model shown in Figure 4 .	AsA (--->) pathogen resistance
T10F20.8 (--->) ethylene	MolSynthesis	--->	8090746:0	1	Public	The increased production of ethylene during carnation petal senescence regulates the transcription of the GST1 gene encoding a subunit of glutathione-S-transferase.	T10F20.8 (--->) ethylene
PHB (--->) Plant development	Regulation	--->	15208415:10086	2	Public	Gain-of-function mutations in PHB , PHV , and REV suggest that these genes might play slightly different roles in plant development, with PHB and PHV more important for lateral organ patterning and REV in vascular patterning.	PHB (--->) Plant development
saline (--+>) AT1G08830	Regulation	--+>	144100169:11122	1	Public	NaCl enhanced the steady-state transcript levels of SodA, SodB , and SodCc , although the total SOD activity actually diminished.	saline (--+>) AT1G08830
cyclase (--->) root development	Regulation	--->	12857806:10022	1	Public	The GC inhibitor LY83583 reduced root development induced by IAA and NO, whereas the cell-permeable cGMP derivative 8-Br-cGMP reversed this effect.	cyclase (--->) root development
saline (--+>) AT4G25100	Regulation	--+>	144100169:11122	1	Public	NaCl enhanced the steady-state transcript levels of SodA, SodB , and SodCc , although the total SOD activity actually diminished.	saline (--+>) AT4G25100
EDS1 (--->) oxygen	MolSynthesis	--->	15347794:10185	1	Public	The above data also suggests that LSD1 controls PAD4-, EDS1-, and SA-dependent stomatal closure and subsequent photorespiratory production of ROS; thus, we concluded that LSD1 prevents photooxidative damage.	EDS1 (--->) oxygen
FHY2 (--->) RNA splicing	Regulation	--->	145100151:11175	1	Public	It might be that since one or more putative factors associated with alternative splicing of the 5' leader ( Fig. 4 ) are already associated with PHYA transcripts, then these factors lead to an increased number of aberrant types of splicing as a consequence of the fri mutation.	FHY2 (--->) RNA splicing
UBQ14 (--->) ethylene	MolSynthesis	--->	15516515:10213	1	Public	C, RT-PCR analysis of ethylene biosynthesis and UBQ14 control genes in ein2-1 and Col-0 plants.	UBQ14 (--->) ethylene
APETALA 3 (--->) cell expansion	Regulation	--->	11041886:10047	2	Public	NAP , being activated by the homeotic protein heterodimer AP3/PI , presumably functions in the transition between active cell division and cell expansion during flower development.	APETALA 3 (--->) cell expansion
kdnase (--+>) CaMV 35S	Expression	--+>	2202523:2	6	Public	Therefore, we studied the expression of the bacterial beta-glucuronidase (GUS) reporter gene under the control of the Cauliflower Mosaic Virus (CaMV) 35S promoter and 35S terminator.	kdnase (--+>) CaMV 35S
mads box (--+>) meristem identity	Regulation	--+>	11439126:0	12	Public	In Arabidopsis, the closely related APETALA1 (AP1) and CAULIFLOWER (CAL) MADS-box genes share overlapping roles in promoting flower meristem identity.	mads box (--+>) meristem identity
RHL41 (--->) regulation of signal transduction	Regulation	--->	14722088:10	1	Public	Our results suggest that Zat12 is an important component of the oxidative stress response signal transduction network of Arabidopsis required for Zat7, WRKY25, and Apx1 expression during oxidative stress.	RHL41 (--->) regulation of signal transduction
at2g41370 (----) f24i3.210	Binding	----	15805484:10219	1	Public	Analysis of Genetic and Biochemical Interactions between BOP and TGA Transcription Factors. (A) Yeast two-hybrid interactions between NPR1, BOP1 and BOP2, and TGA transcription factors.	at2g41370 (----) f24i3.210
synthase (--->) germination	Regulation	--->	12354201:11	3	Public	The results indicated that methionine synthase and S-adenosylmethionine synthetase are fundamental components controlling metabolism in the transition from a quiescent to a highly active state during seed germination.	synthase (--->) germination
AT5G42800 (--->) plant defense	Regulation	--->	145101400:11113	1	Public	This suggests that DFR expression is part of the induced defense response against insects.	AT5G42800 (--->) plant defense
cytochrome P450 (--->) aba metabolism	Regulation	--->	15882944:3	2	Public	We tested known P450 inhibitors containing a triazole group and found that uniconazole-P inhibited ABA catabolism in cultured tobacco Bright Yellow-2 cells.	cytochrome P450 (--->) aba metabolism
ethylene (--->) RNA splicing	Regulation	--->	145100636:11085	1	Public	This raises the possibility that ethylene could exert control of splicing through PK12.	ethylene (--->) RNA splicing
AT2G20610 (--->) glucosinolates	MolSynthesis	--->	15772288:10264	2	Public	Indeed, IGs in sur2 ( cyp83B1 ) are reduced by ~50 to 60% (Bak et al., 2001 ), and sur1 (heterozygote) apparently cannot synthesize any glucosinolates (Mikkelsen et al., 2004 ).	AT2G20610 (--->) glucosinolates
ABF3 (--->) aba response	Regulation	--->	11884679:3	4	Public	Here we report that the ABRE binding factors ABF3 and ABF4 function in ABA signaling.	ABF3 (--->) aba response
GLABRA 2 (--->) regulation of signal transduction	Regulation	--->	14701918:10015	1	Public	CELL BIOLOGY AND SIGNAL TRANSDUCTION MUCILAGE-MODIFIED4 Encodes a Putative Pectin Biosynthetic Enzyme Developmentally Regulated by APETALA2, TRANSPARENT TESTA GLABRA1 , and GLABRA2 in the Arabidopsis Seed Coat 1 Tamara L.	GLABRA 2 (--->) regulation of signal transduction
at1g17745 (----) K16E14.6	Binding	----	null	1	Public	null	at1g17745 (----) K16E14.6
synthase (--->) fruit development	Regulation	--->	15879560:10378	2	Public	Cysteine synthase from Capicum annuum chloroplasts characterization and cDNA cloning and up-regulated enzyme during fruit development.	synthase (--->) fruit development
cyclase (--->) pathogenesis	Regulation	--->	9707535:7	1	Public	These results suggest a model in which both saprophytic and pathogenic growth of M. grisea is regulated by adenylate cyclase but different effectors of cAMP mediate downstream effects specific for either cell morphogenesis or pathogenesis.	cyclase (--->) pathogenesis
TTN6 (--->) fertilization	Regulation	--->	145101058:11102	1	Public	Collectively, the segregation patterns and transmission efficiency indicated that both AtUBP14 alleles were recessive, and suggested that a functional copy of AtUBP14 is required for embryo development after fertilization but not for male and female gametogenesis.	TTN6 (--->) fertilization
CYP74A (--->) wound response	Regulation	--->	10859201:10053	5	Public	These results, together withtransgenic studies showing that AOS is a rate-limiting step in JAbiosynthesis (Harms et al., 1995 ), indicate that up-regulation of AOSactivity during the wound response may provide a mechanism to amplifythe octadecanoid signaling pathway.	CYP74A (--->) wound response
PHYB (--->) meristem identity	Regulation	--->	145101507:11045	1	Public	Phytochrome B-deficiency has been reported to regulate expression of the floral meristem identity gene LFY , independent of CO and FT , suggesting that the pathway is separate from the photoperiodic pathway ( Bl?zquez and Weigel, 1999 ).	PHYB (--->) meristem identity
ATSYR1 (--->) transduction	Regulation	--->	14657401:10272	1	Public	Interestingly, unlike other syntaxin proteins, NtSyr1 harbors a putative EF hand Ca 2+ -binding sequence that may function in transduction of Ca 2+ signals (Geelen et al., 2002 ).	ATSYR1 (--->) transduction
AsA (--->) germination	Regulation	--->	10364396:10100	1	Public	Introduction Methods Results Discussion References AsA Accumulation during Pea Seed Germination The AsA concentration in the embryonic axes and cotyledons of peaseeds was measured during the first week of germination in the dark.	AsA (--->) germination
CORI1 (--->) RNAi	Regulation	--->	15598807:10204	1	Public	It is also likely that there is some residual activity of AtCLH1 in RNAi silenced plants ( Figure 1B ).	CORI1 (--->) RNAi
EDS1 (--->) BUM1	Regulation	--->	145102181:11188	1	Public	Thus, SHL in S5- edr1 plants is not entirely EDS1 -dependent.	EDS1 (--->) BUM1
PHYB (--->) phototropism	Regulation	--->	12644690:9	6	Public	Thus, PHYA and PHYB play a key role in mediating red-light-dependent positive phototropism in roots.	PHYB (--->) phototropism
MTHSC70-1 (----) T22N4.9	Binding	----	null	1	Public	null	MTHSC70-1 (----) T22N4.9
EMB1187 (----) F16P2.12	Binding	----	null	1	Public	null	EMB1187 (----) F16P2.12
F16B22.17 (----) K8K14.10	Binding	----	null	1	Public	null	F16B22.17 (----) K8K14.10
auxin (--+>) transmembrane potential	Regulation	--+>	145101865:11142	1	Public	It has been observed that rolB -expressing cells display important changes in auxin-induced membrane potential ( Maurel et al ., 1991 ).	auxin (--+>) transmembrane potential
ATMLH1 (----) F4P9.14	Binding	----	null	1	Public	null	ATMLH1 (----) F4P9.14
cyclase (--->) GA	MolSynthesis	--->	9847116:10296	4	Public	L487: cDNA isolation, characterization, and bacterial expression of a bifunctional diterpene cyclase in fungal gibberellin biosynthesis.J Biol Chem 272: 21706 [Abstract/ Free Full Text] 21712 Kawaide H, Sassa T, Kamiya Y (1995)Plant-like biosynthesis of gibberellin A 1 in the fungus Phaeosphaeria sp.	cyclase (--->) GA
AT1G14980 (----) AT3G48000	Binding	----	null	1	Public	null	AT1G14980 (----) AT3G48000
MNA5.4 (--->) plant growth	Regulation	--->	12678559:1	1	Public	In this report we show that increased expression levels of ATHB5 in transgenic Arabidopsis plants cause an enhanced sensitivity to the inhibitory effect of abscisic acid (ABA) on seed germination and seedling growth.	MNA5.4 (--->) plant growth
F2H17.12 (--->) regulation of signal transduction	Regulation	--->	145100799:11130	1	Public	Double mutant analyses suggest that plants contain at least two pathways for ABA response, with ABI1 and ABI2 acting in one pathway and ABI3 , ABI4 and ABI5 acting in a second signal transduction pathway ( Finkelstein, 1994 ; Finkelstein & Somerville, 1990 ).	F2H17.12 (--->) regulation of signal transduction
AGL8 (--->) fertilization	Regulation	--->	9502732:2	3	Public	We have identified a mutation in Arabidopsis called fruitfull (ful-1), which abolishes elongation of the silique after fertilization.	AGL8 (--->) fertilization
at5g28644 (--->) Plant development	Regulation	--->	11299347:10031	1	Public	Analyses of promoter- GUS fusions have shownthat the Arabidopsis ecotype Columbia (Col), cold-inducible RD29A , COR15A , KIN1 , and COR6.6 genes are regulated during plant development underboth stressed (cold) and unstressed conditions (Yamaguchi-Shinozaki andShinozaki, 1993 ; Baker et al., 1994 ; Wang and Cutler, 1995 ).	at5g28644 (--->) Plant development
at1g26830 (----) at5g20850	Binding	----	null	1	Public	null	at1g26830 (----) at5g20850
arca (--->) Plant development	Regulation	--->	10810148:10045	1	Public	Together, analyses of these mutants provide genetic evidence that auxin-dependent changes in gene expression are important factors regulating plant development.	arca (--->) Plant development
AT4G27410 (--+>) oxygen	MolSynthesis	--+>	145101996:11047	1	Public	RD26 was also responsive to methyl jasmonate, H 2 O 2 and Rose Bengal, which are known to generate reactive oxygen species (ROS) ( Green and Fluhr, 1995 ; Narusaka et al. , 2003b ).	AT4G27410 (--+>) oxygen
F14O23.17 (----) HDA1	Binding	----	null	1	Public	null	F14O23.17 (----) HDA1
NIM1 (--->) transduction	Regulation	--->	11148282:10025	5	Public	Transduction of the SA signal requires the function of NPR1, a protein first identified in Arabidopsis through a mutant screen ( Cao et al. 1994 ).	NIM1 (--->) transduction
AGL7 (--->) AGL8	Regulation	--->	15486106:10548	1	Public	The Arabidopsis AGL8 MADS-box gene is expressed in inflorescence meristems and negatively regulated by APETALA1 .	AGL7 (--->) AGL8
ATPIS1 (--->) phosphatidylinositol	MolSynthesis	--->	10411624:3	1	Public	Functional assays, performed by overexpression of the plant cDNA in Escherichia coli, a bacteria which lacks phosphatidylinositol and phosphatidylinositol synthase activity, showed that the plant protein induced the accumulation of phosphatidylinositol in the bacterial cells.	ATPIS1 (--->) phosphatidylinositol
ABA (---|) K+ channel	Regulation	---|	145101809:11168	1	Public	ABA also inhibits inward rectifying K + channels of guard cells in epidermal strips ( Blatt and Armstrong, 1993 ) and protoplasts thereof ( Lemtiri-Chlieh and MacRobbie, 1994 ; Schwartz et al ., 1994 ).	ABA (---|) K+ channel
SNAP30 (----) SNP33	Binding	----	null	1	Public	null	SNAP30 (----) SNP33
AT3G22590 (----) CDKC;1	Binding	----	null	1	Public	null	AT3G22590 (----) CDKC;1
F10A8.6 (--->) germination	Regulation	--->	16167896:3	1	Public	However, high-level combined expression of TT2, PAP1 and Lc resulted in proanthocyanidin synthesis throughout young leaves and cotyledons, followed by death of the plants 1 to 2 weeks after germination.	F10A8.6 (--->) germination
GA (--->) trichome yield	Regulation	--->	14551332:10184	1	Public	Gibberellin and jasmonic acid exhibited a synergistic effect on trichome production, suggesting an important link between these two pathways in Arabidopsis.	GA (--->) trichome yield
ethylene (--+>) HDA1	Expression	--+>	15749761:4	1	Public	In addition, the expression of HDA19 was induced by wounding, the pathogen Alternaria brassicicola, and the plant hormones jasmonic acid and ethylene.	ethylene (--+>) HDA1
AT3G08710 (----) AT3G24503	Binding	----	12953119:10232	2	Public	This reduction also requires thioredoxin, which interacts physically with Ref-1 (Hirota et al., 1997 ).	AT3G08710 (----) AT3G24503
synthase (--->) regulation of signal transduction	Regulation	--->	10517852:10046	1	Public	Second, early reductions in invertase activity could have a greatereffect than those of Suc synthase in limiting the influence of Succleavage products on sugar signal transduction (Koch, 1996 ; Koch etal., 1996 ; Zeng et al., 1998 ).	synthase (--->) regulation of signal transduction
F10B6.29 (----) F22K18.90	Binding	----	null	1	Public	null	F10B6.29 (----) F22K18.90
ATLCB1 (----) SUM1	Binding	----	null	1	Public	null	ATLCB1 (----) SUM1
F26B6.7 (----) T19G15.30	Binding	----	null	1	Public	null	F26B6.7 (----) T19G15.30
synthase (--->) flowering	Regulation	--->	15824287:10203	1	Public	In contrast with Suc synthase accumulation in legumes, in Arabidopsis seeds the expression of several Suc synthase clones revealed by microarray analysis increased strongly after 4 DAF (Ruuska et al., 2002 ).	synthase (--->) flowering
CYP74A (--->) aba response	Regulation	--->	144100480:11135	1	Public	However, studies show that in some cases AOS production is upstream of Ca 2+ elevations, including ABA signalling pathway ( Pei et al . 2000 ).	CYP74A (--->) aba response
AT3G08710 (--->) hypersensitive response	Regulation	--->	145102086:11154	1	Public	Surprisingly, transient expression of Auto 1 in CITRX -silenced N. benthamiana plants induced a full confluent HR, whereas the negative control Cf - 9 did not induce an HR ( Figure 6a , Table 2 ).	AT3G08710 (--->) hypersensitive response
at1g17745 (--->) cell division	Regulation	--->	14672408:7	1	Public	It is suggested that 6 PGDH in plant may play an important role in cell division and salt response.	at1g17745 (--->) cell division
T14P4.11 (--+>) HIS3	Expression	--+>	11148284:10058	1	Public	As shown in Fig 1 , yeast expressing both GAL4BD-FIE and GAL4AD-MEA activated strong expression of the HIS3 ( Fig 1B ) and ? -GAL ( Fig 1C ) genes.	T14P4.11 (--+>) HIS3
ESP (--->) seed development	Regulation	--->	11950970:10210	1	Public	One explanation for this biased esp2 -mediated effect on only PB-I is that the glutelins andprolamins have overlapping but distinct patterns of gene expression.Glutelins are expressed at an earlier stage of seed development, incontrast to the prolamins, which are preferentially expressed duringthe latter stages (Yamagata et al., 1986 ).	ESP (--->) seed development
F21J9.13 (----) MSN2.7	Binding	----	null	1	Public	null	F21J9.13 (----) MSN2.7
cyclase (--+>) at5g28655	Expression	--+>	145101875:11071	1	Public	Similarly, in transgenic lines containing the 17-ADPR cyclase transgene, an increase in ADPR cyclase expression also resulted in the expression of KIN2, RD22 , and AtPLC1 ( Figure 4b ) with comparable kinetics.	cyclase (--+>) at5g28655
F23N20.2 (----) MYC6.2	Binding	----	15155888:10188	1	Public	AtMybL2, exhibiting higher similarity to LCR1 in the Myb domain (33% identical), interacts with the transcription factor GL3 and regulates GL2 expression, which controls trichome development (Sawa, 2002 ).	F23N20.2 (----) MYC6.2
OST1 (--->) dna fragmentation	Regulation	--->	10781951:5	1	Public	In contrast to this, the expression of both dad2 and ost1 increase before onset of DNA fragmentation.	OST1 (--->) dna fragmentation
AT1G22710 (--->) flowering	Regulation	--->	9733526:10121	3	Public	At this stage, development was arrested,without flower induction for longer than 12 months.a NtSUT1-35S 55* was slightly less affected, alsoretarded in growth but eventually flowering and setting seeds (data notshown).	AT1G22710 (--->) flowering
PR-4 (--->) ethylene	MolSynthesis	--->	15347795:10231	1	Public	The JA/ET pathway involves the induction of PR3 , PR4 , and PDF1.2 (Moller and Chua, 1999 ).	PR-4 (--->) ethylene
SHM1 (--->) meristem identity	Regulation	--->	11549757:10208	1	Public	One related gene, KNAT1 , was identified many years ago, and overexpression of KNAT1 in transgenic plants suggested that it might act in a manner similar to STM to promote meristem identity.	SHM1 (--->) meristem identity
NIM1 (--->) pathogenesis	Regulation	--->	10458608:2	11	Public	Mutations in the NPR1 gene abolish the SA-induced expression of pathogenesis-related (PR) genes and resistance to pathogens.	NIM1 (--->) pathogenesis
MYC6.2 (--+>) cell fate	Regulation	--+>	14627722:3	3	Public	We show that two Arabidopsis genes encoding bHLH proteins, GLABRA3 (GL3) and ENHANCER OF GLABRA3 (EGL3), act in a partially redundant manner to specify root epidermal cell fates.	MYC6.2 (--+>) cell fate
FIE2 (--+>) T14P4.11	Expression	--+>	145102229:11098	1	Public	In conclusion, fie and fis2 mutations cause temporal extension of the early uniform pattern of MEA and FIS2 expression.	FIE2 (--+>) T14P4.11
FHY2 (--->) gene silencing	Regulation	--->	15923331:10247	1	Public	Mutant Selection and Production of Gene Silencing Lines The phyA-211 and phyB-9 mutants in Columbia were described previously (Reed et al., 1993 ; Bagnall and King, 2001 ).	FHY2 (--->) gene silencing
AGB1 (--->) cell division	Regulation	--->	12566580:10242	1	Public	Auxin-Induced Cell Division Is Negatively Regulated by AGB1 The opposite root phenotypes of agb1 and gpa1 suggest that G??, rather than Ga, is the predominant signaling factor.	AGB1 (--->) cell division
at2g10611 (--->) cell division	Regulation	--->	145101401:11132	1	Public	Discussion Go to: Choose Top of page Introduction Results Discussion << Experimental procedures Acknowledgements References This article is cited by the following articles in Blackwell Synergy and CrossRef Pas2 developmental phenotype is associated with defects in cell division patterns in cotyledons, hypocotyls and meristems that are enhanced by exogenous cytokinins, suggesting that PAS2 might r…	at2g10611 (--->) cell division
at2g10611 (--+>) anthocyanins	MolSynthesis	--+>	145101712:11087	1	Public	In most types of plastids, PEP is mainly used as a precursor for the shikimate pathway that leads to the synthesis of aromatic amino acids and secondary metabolites such as phenylpropanoids and anthocyanins ( Herrmann and Weaver, 1999 ; Schmid and Amrhein, 1995 ).	at2g10611 (--+>) anthocyanins
at1g42396 (----) ATPIS1	Binding	----	null	1	Public	null	at1g42396 (----) ATPIS1
NIM1 (--->) root growth	Regulation	--->	15734913:10120	1	Public	Mutation of NPR1 leads to a 2-fold increase in Ni resistance, quantified as an increase in the I 50 for inhibition of root growth from 75 ï¿½ M to 150 ï¿½ M Ni ( Fig. 7B ).	NIM1 (--->) root growth
F10A8.6 (--->) differentiation	Regulation	--->	145101591:11026	1	Public	We chose four transcription factors from three different families, namely the products of the ETHYLENE-INSENSITIVE3 ( EIN3 ), CUP-SHAPED COTYLEDON1 ( CUC1 ), PRODUCTION-OF-ANTHOCYANIN-PIGMENT1 ( PAP1 ), and AtMYB23 genes, which are involved in different physiologic phenomena, namely response to hormone, differentiation, biosynthesis of a metabolite, and development, respectively ( Borevitz et al …	F10A8.6 (--->) differentiation
AT1G75950 (--->) morphogenesis	Regulation	--->	12970487:10409	2	Public	Gene 143: 211-216 [CrossRef] [ISI] [Medline] Nayak S, Santiago FE, Jin H, Lin D, Schedl T, Kipreos ET (2002) The Caenorhabditis elegans Skp1-related gene family: diverse functions in cell proliferation, morphogenesis, and meiosis.	AT1G75950 (--->) morphogenesis
OAS (--->) secondary metabolism	Regulation	--->	10940562:5	1	Public	However, all three proteins represent true OAS-TLs according to kinetic analysis and are unlikely to function in cyanide detoxification or secondary metabolism.	OAS (--->) secondary metabolism
AT1G33560 (--->) salicylic acid	MolSynthesis	--->	145101910:11462	1	Public	Drought tolerance established by adr1 is partially dependent on SA accumulation and EDS1 and...	AT1G33560 (--->) salicylic acid
PR-4 (--->) transduction	Regulation	--->	145101545:11134	1	Public	Interaction of electrophiles with defense signal transduction HEL can be activated by salicylic acid, ethylene, and jasmonic acid ( Norman-Setterblad et al ., 2000 ; Potter et al ., 1993 ; Reymond et al ., 2000 ; Thomma et al ., 1998 ; van Wees et al ., 1999 ) and is thus a good reporter gene with which to investigate the interaction of electrophiles with these well-established signals.	PR-4 (--->) transduction
kdnase (--->) regulation of signal transduction	Regulation	--->	10517834:10017	3	Public	This inductionof Adh/GUS in shoot apex and roots is due, at least in part, tomechanisms involving Ca 2+ signal transduction.	kdnase (--->) regulation of signal transduction
AT1G14980 (----) T14P4.3	Binding	----	null	1	Public	null	AT1G14980 (----) T14P4.3
F22G5.23 (----) T3F24.9	Binding	----	null	1	Public	null	F22G5.23 (----) T3F24.9
AT2G20610 (--->) glucosinolate	MolSynthesis	--->	15579661:10172	4	Public	In the IG pathway, SUR1 acts downstream from CYP83B1 ( Fig. 1 ), using as its substrate S -(indolylacetohydroximolyl)- L -Cys.	AT2G20610 (--->) glucosinolate
at1g68310 (--->) hypocotyl growth	Regulation	--->	144101183:11202	1	Public	The bee1 bee2 bee3 mutants were less responsive to exogenous BL in hypocotyl growth assays, and the triple mutant phenotype was similar to bri1 in terms of reduced hypocotyl growth and floral organ size.	at1g68310 (--->) hypocotyl growth
T30F21.9 (--->) seed development	Regulation	--->	145101161:11061	1	Public	TPS1 is up-regulated during seed development and is required for the expression of genes associated with seed storage reserve deposition Expression of TPS1 in Arabidopsis was determined using semi-quantitative RT-PCR ( Zhao et al ., 1995 ).	T30F21.9 (--->) seed development
at1g17420 (--->) photosynthesis	Regulation	--->	145101746:11142	1	Public	In contrast to the photosynthetic genes that showed strong JA-dependent downregulation, the downregulation of these genes is negatively modulated by the oxylipins of the LOX3-dependent octadecanoid cascade, again suggesting cross-talk between JA-dependent and JA-independent signaling cascades.	at1g17420 (--->) photosynthesis
APETALA 3 (--->) flower patterning	Regulation	--->	12509532:10215	1	Public	Microarray Results of Several Transcription Factors Represented on the Array DISCUSSION TOP Abstract INTRODUCTION RESULTS DISCUSSION METHODS References Identifying Downstream Targets of AP3/PI Using a Microarray-Based Strategy More than a decade of research has led to significant progress in understanding the mechanisms of floral patterning, specifically the identification and characterization of…	APETALA 3 (--->) flower patterning
lox1 (--->) leaf senescence	Regulation	--->	11891244:10137	1	Public	In contrast, the cytoplasmic LOX1 is strongly activated during leaf senescence (Fig. 4 A),and is likely to be responsible for the increased JA production in senescing Arabidopsis leaves (Table I ), although it is not known if thetranscribed LOX1 is translated to active enzyme.	lox1 (--->) leaf senescence
NIM1 (--->) plant defense	Regulation	--->	10662863:0	55	Public	The Arabidopsis NPR1 gene is essential in activating systemic, inducible plant defense responses.	NIM1 (--->) plant defense
AT1G16190 (----) PBB1	Binding	----	null	1	Public	null	AT1G16190 (----) PBB1
F5I10.21 (--->) lipids	MolSynthesis	--->	15241470:4	1	Public	The cutin content is reduced to 30% in att1, indicating that CYP86A2 plays a major role in the biosynthesis of extracellular lipids. att1 has a loose cuticle membrane ultrastructure and shows increased permeability to water vapor, demonstrating the importance of the cuticle membrane in controlling water loss.	F5I10.21 (--->) lipids
ROP1 (--->) germination	Regulation	--->	10488239:10054	1	Public	The inset shows a pollen tube that broke the cell wall of a pollen grain (arrow). (C) Lower levels of wild-type Rop1At overexpression causes expanded tubes with swollen tips. (D) High levels of Rop1At overexpression induce isotropic growth after pollen germination.	ROP1 (--->) germination
RPT2 (--->) stomata aperture	Regulation	--->	15031408:10200	1	Public	Genetic and physiological analyses indicate that RPT2 is a possible partner of phot1 in stomatal opening, although NPH3 does not function in phototropin signaling.	RPT2 (--->) stomata aperture
synthase (--->) nodulation	Regulation	--->	10557230:10218	5	Public	Reddy Metabolic engineering of rice with soybean isoflavone synthase for promoting nodulation gene expression in rhizobia J.	synthase (--->) nodulation
GA (--->) flower development	Regulation	--->	15161962:10309	3	Public	Gibberellin regulates Arabidopsis floral development via suppression of DELLA protein function.	GA (--->) flower development
FAH1 (--->) ferulic acid	MolSynthesis	--->	14729911:10143	1	Public	To test the hypothesis that REF1 is needed for the production of ferulic acid, the precursor for feruloylmalate synthesis in fah1 plants, we developed a ref1 fah1 double mutant.	FAH1 (--->) ferulic acid
AsA (--->) oxygen	MolSynthesis	--->	12068123:10172	1	Public	This suggests thatthe activation of AsA-dependent antioxidation system may be apreadaptive reaction to an enhanced production of ROS under severestress.	AsA (--->) oxygen
at2g10611 (--->) fatty acid biosynthesis	Regulation	--->	145101712:11021	2	Public	In addition, PEP can serve as substrate for fatty acid biosynthesis and for synthesis of branched chain amino acids ( Qui et al ., 1994 ; Singh and Shaner, 1995 ).	at2g10611 (--->) fatty acid biosynthesis
ADS2 (----) F4P9.14	Binding	----	null	1	Public	null	ADS2 (----) F4P9.14
PR-4 (--->) salicylic acid	MolSynthesis	--->	145101404:11022	1	Public	However, distinct defense genes, including the defensin Pdf1.2 ( Penninckx et al ., 1996 ), the PR-3 and PR-4 genes, together with the resistance to necrotrophic pathogens, were found to be unaffected in plants deficient in the SA pathway, but are abolished in mutant plants compromised in JA- or ET-dependent pathways ( Thomma et al ., 1998 ).	PR-4 (--->) salicylic acid
t28i19.20 (--->) regulation of cell size	Regulation	--->	145101686:11254	1	Public	Overexpression of AtGRF2 and the triple mutation affect leaf cell size. (a) Scanning electron...	t28i19.20 (--->) regulation of cell size
AT3G20600 (--->) disease resistance	Regulation	--->	9707643:0	63	Public	The Arabidopsis genes EDS1 and NDR1 were shown previously by mutational analysis to encode essential components of race-specific disease resistance.	AT3G20600 (--->) disease resistance
LOX2 (--+>) at1g17420	Expression	--+>	11891244:10069	1	Public	Thus, we used RNAgel-blot analysis to assess the expression of LOX1 and LOX2 , and RT-PCR involving gene-specific primers toanalyze the transcript levels of LOX3 and LOX4 .As shown in Figure 4 A, LOX1 ,considered to be located in cytoplasm (Melan et al., 1993 ), wasstrongly up-regulated during leaf senescence.	LOX2 (--+>) at1g17420
AT4G18960 (--->) Plant development	Regulation	--->	12782724:10024	1	Public	The floral homeotic gene AGAMOUS ( AG ) of Arabidopsis thaliana has been a paradigm for the study of transcriptional regulation during plant development.	AT4G18960 (--->) Plant development
oxygen (--->) F7J7.60	Expression	--->	12368492:10031	1	Public	Abscisic acid has been shown to increase ROS in guard cells (Pei et al., 2000 ), and ROS was shown to be an intermediary in the pathway leading to abscisic acid?induced antioxidant ( CAT1 ) gene expression (Guan et al., 2000 ).	oxygen (--->) F7J7.60
T3A4.10 (--->) stomata density	Regulation	--->	15319479:10240	1	Public	Similarly, mutations in the KCS and FDH or HIC (Gray et al., 2000 ) genes result in alteration of stomatal density and trichome number, respectively.	T3A4.10 (--->) stomata density
AT4G26080 (--->) Plant development	Regulation	--->	12857824:10266	1	Public	In contrast, ABI1, ABI4, and CTR1 are involved in plant response to exogenous ABA during seed germination but not during seedling development (except ABI1).	AT4G26080 (--->) Plant development
ABA (--->) regulation of signal transduction	Regulation	--->	12566580:10032	3	Public	Recently, genetic evidence has indicated that abscisic acid (Wang et al., 2001 ) and brassinosteroids (Ullah et al., 2002 ) use a heterotrimeric G protein in signal transduction.	ABA (--->) regulation of signal transduction
ATPDIL1-2 (----) K8K14.10	Binding	----	null	1	Public	null	ATPDIL1-2 (----) K8K14.10
AT5G21105 (----) F2K11.18	Binding	----	null	1	Public	null	AT5G21105 (----) F2K11.18
at5g20850 (----) myf24.43	Binding	----	null	1	Public	null	at5g20850 (----) myf24.43
AT1G52890 (--+>) CaMV 35S	Expression	--+>	15319476:10184	1	Public	The ANAC019 , ANAC055 , and ANAC072 cDNAs were overexpressed under the control of the CaMV 35S promoter.	AT1G52890 (--+>) CaMV 35S
MAB16.11 (--->) dehiscence	Regulation	--->	12430028:2	1	Public	In order to elucidate the role of octadecanoids in the process of TAT induction in Arabidopsis thaliana (L.) Heynh., the jasmonate-deficient mutant delayed dehiscence (dde1) was used, in which the gene for 12-oxophytodienoic acid reductase 3 is disrupted.	MAB16.11 (--->) dehiscence
AT5G42800 (--->) acidification	Regulation	--->	12215510:10266	1	Public	Insertions of one, two, or three amino acids into the AN1 bHLH domain (as in the mutants W211R1 to W211R3 ) result in a progressive reduction of the capacity (but not in the amount) of AN1 to induce the expression of PAT1 and DFR and to drive anthocyanin synthesis and vacuolar acidification.	AT5G42800 (--->) acidification
salicylic acid (--->) AT3G20600	Regulation	--->	12215498:10029	1	Public	SA signaling depends on NDR1 and EDS1 , and, farther downstream, NPR1 , ultimately causing the induction of PR genes ( PR1 , BGL2 , etc.) and the development of SAR.	salicylic acid (--->) AT3G20600
GA (--+>) cell division	Regulation	--+>	10987556:4	4	Public	Since cdc2 Os-3 belongs to a group of CDKs that have no counterparts in animals, it may function in a plant-specific gibberellin-regulated cell division process.	GA (--+>) cell division
HDA1 (----) K8K14.10	Binding	----	null	1	Public	null	HDA1 (----) K8K14.10
PHB (--->) cell division	Regulation	--->	12913143:10075	1	Public	The PHB gene was originally identified as a proto-oncogene isolated from rat liver and a negative regulator of cell division in animal cells (McClung et al., 1989 ; Nuell et al., 1991 ).	PHB (--->) cell division
AT3G57150 (----) F21B7.15	Binding	----	null	1	Public	null	AT3G57150 (----) F21B7.15
SHI (--->) stomata aperture	Regulation	--->	145100310:11264	2	Public	New Phytologist 170 :3, 523-536 ? Wu-Liang SHI , Xin LIU , Wen-Suo JIA and Shu-Qiu ZHANG . (2005) Protein Tyrosine Phosphatases Mediate the Signaling Pathway of Stomatal Closure of Vicia faba L..	SHI (--->) stomata aperture
AGB1 (--->) root development	Regulation	--->	12566580:10054	1	Public	By contrast, application of the auxin transport inhibitor naphthylphthalamic acid (NPA) decreases lateral root formation in tomato (Muday and Haworth, 1994 ), and the auxin-resistant mutants axr1 , axr4 , and aux1 have significantly fewer lateral roots (Hobbie and Estelle, 1995 ; Timpte et al., 1995 ). gpa1 and agb1 mutants have altered auxin-induced root formation among other relevant phenotypes.	AGB1 (--->) root development
synthase (--+>) CaMV 35S	Expression	--+>	14671017:10193	1	Public	Transgenic Arabidopsis line C-PHA-3.3 expressing the peroxisome-targeted PHAC1 synthase under the control of a CaMV 35S promoter has been previously described (Mittendorf et al., 1998 , 1999 ).	synthase (--+>) CaMV 35S
at1g42396 (----) AT2G22425	Binding	----	null	1	Public	null	at1g42396 (----) AT2G22425
NIM1 (--->) AT3G20600	Regulation	--->	15269331:3	1	Public	Analyses of the progeny from crosses between vad1 plants and either nahG transgenic plants, sid1, nonexpressor of PR1 (npr1), enhanced disease susceptibility1 (eds1), or non-race specific disease resistance1 (ndr1) mutants, revealed the vad1 cell death phenotype to be dependent on SA biosynthesis but NPR1 independent; in addition, both EDS1 and NDR1 are necessary for the proper timing and amplifi…	NIM1 (--->) AT3G20600
ABA (--->) morphogenesis	Regulation	--->	144100733:11057	1	Public	It has been reported that ABA functioned as a stress hormone in the algal morphogenesis of Haematococcus pluvialis , a unicellular green alga ( Kobayashi et al . 1997, 1998 ).	ABA (--->) morphogenesis
T10F20.8 (--->) oxygen	MolSynthesis	--->	145102149:11142	1	Public	In contrast to PAD3 and PDF1.2 , the GST1 gene has been shown to be expressed independently of SA or JA and to be a reliable marker of ROS production in Arabidopsis ( Grant et al. , 2000 ). ups1 mutants show reduced accumulation of GST1 protein after amino acid starvation, oxidative stress and pathogen infection consistent with this mutant having a defect in ROS perception or response.	T10F20.8 (--->) oxygen
GA (--+>) anthocyanins	MolSynthesis	--+>	15608330:10223	1	Public	We found that whereas spy-3 retains its sensitivity to GA with respect to GA-associated responses, GA had no significant effect on the resistance to BA conferred by spy-3 , with respect to root elongation and anthocyanin accumulation in seedlings (data not shown) and leaf serration ( Figure 7 ).	GA (--+>) anthocyanins
MRG7.20 (--+>) kdnase	Expression	--+>	15923329:10149	1	Public	The relevancy of the secondary X and PC transcriptomes to primary vascular tissues is supported by the observation that promoters for MYR1 , ZFWD1 , XND1 , and At1g20160 were capable of driving GUS expression in primary vascular tissues.	MRG7.20 (--+>) kdnase
SHM1 (--->) F4B12.8	Regulation	--->	145101735:11143	1	Public	Therefore, it is expected that CUC1 can positively initiate the program of SAM formation that is regulated by STM and AS1 .	SHM1 (--->) F4B12.8
AT4G18960 (--->) GA	MolSynthesis	--->	15634696:6	1	Public	The results also suggest that AG and other homeotic proteins with which it interacts (SEPALLATA3, APETALA3, PISTILLATA) are coordinately regulated in a positive-feedback loop to maintain their own expression, and that AG activates biosynthesis of gibberellin, which has been proposed to promote the shift from meristem identity to differentiation.	AT4G18960 (--->) GA
CaMV 35S (--->) Plant development	Regulation	--->	9501129:10034	1	Public	However, the constitutiveexpression of the ipt gene, through either its native promoter or the CaMV 35S promoter, prevented normal plant development, thereby precluding the study of cytokinin overexpression within thewhole plant.	CaMV 35S (--->) Plant development
F4P13.2 (--->) Plant development	Regulation	--->	8535134:2	1	Public	We constructed a series of Athb-1-derived genes to examine the roles of Athb-1 in transcriptional regulation and plant development.	F4P13.2 (--->) Plant development
F14L17.5 (----) T3F24.9	Binding	----	null	1	Public	null	F14L17.5 (----) T3F24.9
JA (--->) regulation of signal transduction	Regulation	--->	9927645:2	7	Public	Here, we demonstrate that activation of WIPK is required for triggering the jasmonate-mediated signal transduction cascade that occurs when wild-type tobacco plants are wounded.	JA (--->) regulation of signal transduction
AT3G08720 (----) MQL5.10	Binding	----	null	1	Public	null	AT3G08720 (----) MQL5.10
CYP74A (--->) Plant development	Regulation	--->	15797604:2	1	Public	One prominent oxylipin is jasmonic acid (JA), a product of the 13-allene oxide synthase branch of the pathway and known as signaling substance that plays a role in vegetative and propagative plant development as well as in plant responses to wounding and pathogen attack.	CYP74A (--->) Plant development
ARR4 (--->) PHYB	Regulation	--->	11691995:1	2	Public	The response regulator 4 stabilizes the active Pfr form of phytochrome B in yeast and in planta, thus elevates the level of the active photoreceptor in vivo.	ARR4 (--->) PHYB
f14m4.13 (--->) growth rate	Regulation	--->	15659637:10183	2	Public	Disruption of VGD1 function significantly reduced the growth rate of pollen tubes in the style and transmitting tract.	f14m4.13 (--->) growth rate
ethylene (--+>) sterol	MolSynthesis	--+>	145101863:11030	1	Public	FK gene transcription and thus sterol biosynthesis appear to be upregulated by several hormones, including auxin, brassinolide, gibberellin, cytokinin, and ethylene ( He et al ., 2003 ).	ethylene (--+>) sterol
kdnase (--->) pollen development	Regulation	--->	14551329:10200	1	Public	GUS activity driven by the GmAox2a upstream region was prominent in the anthers of Arabidopsis, perhaps indicative of a role for Aox in pollen development.	kdnase (--->) pollen development
F9P14.4 (--->) regulation of signal transduction	Regulation	--->	145100067:11199	1	Public	Thus, the AtMYB13 gene product could be involved in the interaction between the ABA and GA dependent signal transduction.	F9P14.4 (--->) regulation of signal transduction
AT4G15210 (--->) anthocyanins	MolSynthesis	--->	9161039:6	1	Public	However, both Iba1 mutant and Ler plants accumulated low levels of anthocyanin in response to sucrose, results that suggested the existence of some genetic linkage between regulation of the expression of AT beta-Amy and regulation of the accumulation of anthocyanin.	AT4G15210 (--->) anthocyanins
AT4G18960 (----) F17K2.18	Binding	----	9418042:7	1	Public	These results strongly suggest that AG interacts with AGL2, AGL4, AGL6 and AGL9 in vivo.	AT4G18960 (----) F17K2.18
K+ channel (--->) root growth	Regulation	--->	11402172:10020	2	Public	Indeed, Al has been shown to block inward K + channels (K in ) in root hair cells (Gassmann and Schroeder, 1994 ), which is consistent with the observation of Al inhibition of K + uptake and root elongation.	K+ channel (--->) root growth
AT5G42800 (--->) anthocyanins	MolSynthesis	--->	11135122:4	29	Public	Dihydroflavonol-4-reductase is an essential enzyme of the anthocyanin biosynthetic pathway in maize and barley.	AT5G42800 (--->) anthocyanins
AP22.11 (--->) DNA damage recognition	Regulation	--->	15155891:10162	1	Public	In our study, cell extracts prepared from plants that are downregulated in At CEN2 expression were found to be less efficient in dark repair of UV-induced DNA damage, whereas extracts from overexpressing plants showed an elevated capacity of repair of such lesions.	AP22.11 (--->) DNA damage recognition
ethylene (---|) aba response	Regulation	---|	15548743:10052	3	Public	By contrast, ethylene negatively regulates ABA signaling in controlling seed dormancy (Beaudoin et al., 2000 ).	ethylene (---|) aba response
BUM1 (--->) meristem development	Regulation	--->	15608330:10259	1	Public	The meristematic homeodomain KNOX proteins, SHOOT MERISTEMLESS and BP, which play a major role in the regulation of meristem development, were suggested to regulate cytokinin biosynthesis (Ori et al., 1999 ).	BUM1 (--->) meristem development
AT1G33560 (--->) AT2G19760	ProtModification	--->	10402430:10250	1	Public	Aside from MAP kinase target sites, the amino acid sequence of Prf1 contains five potential phosphorylation sites for cAMP-dependent protein kinases ( Taylor et al. 1990 ), and a phosphorylation of Prf1 by Adr1 currently is being investigated.	AT1G33560 (--->) AT2G19760
kdnase (--+>) PHO1	Expression	--+>	11971143:10175	1	Public	The expression pattern of the GUS reporter gene under the control of the PHO1 promoter confirmed the predominant expression of PHO1 in the root.	kdnase (--+>) PHO1
MSN2.9 (--->) root development	Regulation	--->	15567172:5	1	Public	These results suggest that ATHB53 plays a regulatory role in auxin/cytokinin signaling during root development.	MSN2.9 (--->) root development
T30F21.9 (--->) flowering	Regulation	--->	15181208:10213	1	Public	AtTPS1 induction in ind-TPS1 mutant lines can overcome this developmental arrest, but induced plants have a reduced apical dominance, and flowering is delayed compared to wild type.	T30F21.9 (--->) flowering
AT1G65960 (--->) nitrogen	MolSynthesis	--->	9701597:10	1	Public	The results from this investigation demonstrate that GAD activity in leaves is altered by different nitrogen treatments, suggesting that GAD2 may play a unique role in nitrogen metabolism.	AT1G65960 (--->) nitrogen
nitrogen (--->) plant growth	Regulation	--->	12970491:10018	5	Public	Nitrogen (N) is one of the major limiting factors for plant growth.	nitrogen (--->) plant growth
ATCBL1 (--->) plant defense	Regulation	--->	14617077:4	3	Public	Mutation of CBL1 impairs plant responses to drought and salt stresses and affects gene expression of cold-regulated genes, but does not affect abscisic acid (ABA) responsiveness.	ATCBL1 (--->) plant defense
uidA (--->) flavonoid	MolSynthesis	--->	14555692:10149	1	Public	Pattern of BAN Promoter Activity in Regulatory Mutant Backgrounds To gain further insight into the modalities of BAN transcriptional regulation, we studied the GUS expression pattern produced by transferring Pro BAN1 : uidA in plants defective for genes involved in the regulation of flavonoid metabolism in the seed coat.	uidA (--->) flavonoid
F12A24.12 (----) MQL5.10	Binding	----	null	1	Public	null	F12A24.12 (----) MQL5.10
MGL6.1 (----) synthase	Binding	----	10715325:10058	1	Public	AtEBP has been shown to interact with an octopine synthase ( ocs ) element binding protein ( Buttner and Singh 1997 ), suggesting that PR gene expression is regulated via a protein?protein interaction between an ERF protein and elicitor-responsive element binding factors.	MGL6.1 (----) synthase
at1g42396 (----) ATSYP24	Binding	----	null	1	Public	null	at1g42396 (----) ATSYP24
DWF12 (--->) starch	MolSynthesis	--->	145101840:11189	1	Public	There was a clear trend to repression of genes required for starch synthesis in an extended night (BIN 2.2.1, Figure 4b ) and the pgm mutant, allowing a group of genes to be identified that are repressed in both conditions (see the overlay plot, Figure 4c ).	DWF12 (--->) starch
F2H17.12 (--->) germination	Regulation	--->	11287670:5	19	Public	We show that ABI5 expression defines a narrow developmental window following germination, during which plants monitor the environmental osmotic status before initiating vegetative growth.	F2H17.12 (--->) germination
at1g42396 (--->) plant growth	Regulation	--->	145101282:11041	1	Public	Our results indicate that, while HYD1 and FK act together, CPH functions independently to promote both embryonic and seedling growth.	at1g42396 (--->) plant growth
AtPP2C (--->) cation transport	Regulation	--->	145101788:11147	1	Public	Finally, the Arabidopsis PP2CA regulates the K + channel AKT2 and therefore extends the role of PP2C to control K + transport and membrane polarisation ( Cherel et al ., 2002 ).	AtPP2C (--->) cation transport
AT4G20270 (--->) flowering	Regulation	--->	145101660:11095	1	Public	The mutant soc1-2 showed an acceleration of flowering with increasing amounts of GA.	AT4G20270 (--->) flowering
at5g43035 (----) PHYB	Binding	----	15486100:10073	1	Public	Schematic diagram on the left shows the design of the experiments, and the SDS-PAGE separations of the pellet fractions are shown. (A) GAD:PIF3, PIF4:GAD, GAD:PIF5, and GAD:PIF6 specifically bind phyB (Pfr).	at5g43035 (----) PHYB
at5g43035 (---|) AT1G65960	Expression	---|	9701597:10244	1	Public	After normalization of thedata to the 26S probe (data not shown), the amount of GAD1 and GAD2 transcript in each sample remained unchanged.However, there were small decreases (10%-15%) in the level of GAD2 transcript in the roots of Gln-treated plantscompared with the control.	at5g43035 (---|) AT1G65960
at1g26830 (--->) regulation of signal transduction	Regulation	--->	15618422:10009	2	Public	CELL BIOLOGY AND SIGNAL TRANSDUCTION Arabidopsis AtCUL3a and AtCUL3b Form Complexes with Members of the BTB/POZ-MATH Protein Family 1 Henriette Weber 2 , Anne Bernhardt 2 , Monika Dieterle 3 , Perdita Hano 2 , Ayseg?l Mutlu 2 , Mark Estelle 4 , Pascal Genschik 3 and Hanjo Hellmann 2 , * Angewandte Genetik, Freie Universit?t Berlin, 14195 Berlin, Germany ABSTRACT TOP ABSTRACT RESULTS DISCUSSION MA…	at1g26830 (--->) regulation of signal transduction
AT5G03730 (----) MQL5.10	Binding	----	null	1	Public	null	AT5G03730 (----) MQL5.10
ABA (---|) T6A9.4	Expression	---|	12787245:1	2	Public	The expression of the gene for REP-1 (Rep1) is induced by gibberellins (GAs) and repressed by abscisic acid (ABA).	ABA (---|) T6A9.4
FAH1 (--->) sinapate ester	MolSynthesis	--->	9880351:10182	2	Public	Sinapate ester accumulation in seeds of the fah1-9 mutant.	FAH1 (--->) sinapate ester
at5g28655 (--->) CBF3	Expression	--->	145101300:11125	1	Public	These results support our previous findings that DREB1A regulates the expression of DREB1A target genes such as rd29A , erd10 , cor15A , rd17 , kin2 and RAFL06-16-B22 genes ( Kasuga et al ., 1999 ; Seki et al ., 2001a ).	at5g28655 (--->) CBF3
AT4G26080 (----) OST1	Binding	----	16365038:11	1	Public	Our results suggested that the direct interaction between SRK2E/OST1 and ABI1 through Domain II plays a critical role in the control of stomatal closure.	AT4G26080 (----) OST1
ethylene (--+>) germination	Regulation	--+>	11541139:0	16	Public	The simple gas ethylene influences a diverse array of plant growth and developmental processes including germination, senescence, cell elongation, and fruit ripening.	ethylene (--+>) germination
T16H5.50 (--->) differentiation	Regulation	--->	12374293:2	1	Public	The irt1 mutation is characterized by specific developmental defects, including a drastic reduction of chloroplast thylakoid stacking into grana and lack of palisade parenchyma differentiation in leaves, reduced number of vascular bundles in stems, and irregular patterns of enlarged endodermal and cortex cells in roots.	T16H5.50 (--->) differentiation
F22G5.23 (----) F3F19.24	Binding	----	null	1	Public	null	F22G5.23 (----) F3F19.24
AT3G57050 (----) f6i18.130	Binding	----	11115898:10078	1	Public	AtCBL1 and AtCBL4 interacted with CIPK1 and CIPK6,respectively.	AT3G57050 (----) f6i18.130
F24B9.30 (--->) glucosinolate	MolSynthesis	--->	145100755:11251	6	Public	The Plant Journal 47 :1, 49-62 ? Aleksandra Skirycz , Michael Reichelt , Meike Burow , Claudia Birkemeyer , Jakub Rolcik , Joachim Kopka , Maria In?s Zanor , Jonathan Gershenzon , Miroslav Strnad , Jan Szopa , Bernd Mueller-Roeber and Isabell Witt . (2006) DOF transcription factor AtDof1.1 (OBP2) is part of a regulatory network controlling glucosinolate biosynthesis in Arabidopsis.	F24B9.30 (--->) glucosinolate
at1g26830 (----) PBD1	Binding	----	null	1	Public	null	at1g26830 (----) PBD1
ABA (--->) photosynthesis	Regulation	--->	15286147:3	4	Public	Abscisic acid also increases in the parent and may play a role, perhaps by inhibiting photosynthesis through stomatal closure.	ABA (--->) photosynthesis
T16H5.50 (--->) photosynthesis	Regulation	--->	15539473:10457	9	Public	The metal ion transporter IRT1 is necessary for iron homeostasis and efficient photosynthesis in Arabidopsis thaliana .	T16H5.50 (--->) photosynthesis
AT1G08830 (----) at5g20850	Binding	----	null	1	Public	null	AT1G08830 (----) at5g20850
lox1 (--->) germination	Regulation	--->	11251100:10441	4	Public	Melan, M.A., Enriquez, A.L.D., and Peterman, T.K. (1994) The LOX1 gene of Arabidopsis is temporally and spatially regulated in germinating seedlings.	lox1 (--->) germination
F6N18.4 (--->) aba response	Regulation	--->	12509522:10196	6	Public	These results indicate clearly that AtMYC2 acts as a positive factor in ABA signaling.	F6N18.4 (--->) aba response
RHL41 (--->) chlorophyll	MolSynthesis	--->	145100838:11161	1	Public	Chlorophyll content was also increased in transgenic plants ( Figure 7c ), suggesting that chlorophyll biosynthesis or the organization of the chloroplast may be affected by rhl41 expression.	RHL41 (--->) chlorophyll
T4K22.6 (--->) JA	MolSynthesis	--->	10810148:10607	13	Public	Reed Auxin response factors ARF6 and ARF8 promote jasmonic acid production and flower maturation	T4K22.6 (--->) JA
ROT3 (--->) GA	MolSynthesis	--->	15064374:10064	1	Public	A BLAST search with CYP707A1 and CYP707A3 revealed that these P450s show the highest identities (35%) to Arabidopsis CYP88A3 and CYP88A4 of ent -kaurenoic acid hydroxylase in the GA biosynthetic pathway, and 30% to 35% identities to CYP85A1, CYP90A1, CYP90B1, and CYP90C1, which are involved in BR biosynthesis ( Fig. 2 ).	ROT3 (--->) GA
CaMV 35S (--->) root growth	Regulation	--->	12972656:1	1	Public	Alfalfa expressing PsUGT1 antisense mRNA under the control of the cauliflower mosaic virus (CaMV) 35S promoter exhibited delayed root emergence, reduced root growth, and increased lateral root development.	CaMV 35S (--->) root growth
AT3G20600 (--->) hypersensitive response	Regulation	--->	11595797:10205	2	Public	The roles of EDS1, PAD4, and NDR1 in lsd1 RCD are separable from events controlling the plant HR and its accompanying oxidative burst (ROI) that are elicited upon avirulent pathogen recognition.	AT3G20600 (--->) hypersensitive response
F6N18.4 (--->) root growth	Regulation	--->	14688297:10408	1	Public	Cotyledon tissue was obtained from jai1-1 homozygotes that were grown on sterile filter paper and selected from an F2 population using the root growth inhibition assay described above.	F6N18.4 (--->) root growth
at1g26830 (--->) cytokinesis	Regulation	--->	145102302:11121	2	Public	Thus loss of CUL3 leads to a failure of cytokinesis in single-cell embryos ( Kurz et al. , 2002 ).	at1g26830 (--->) cytokinesis
t30c3.90 (--->) germination	Regulation	--->	12068128:10247	1	Public	The mechanism of this potentiation is unknown; however, based on theresults using 2-week-old seedlings, Bouquin et al. (2001) suggest thatBR potentiates GA signaling by positively affecting GA5, a key GAbiosynthesis enzyme whose activity regulates active GA levels and thismay be extrapolated to germination.	t30c3.90 (--->) germination
ATMAK3 (--->) photosynthesis	Regulation	--->	12897255:10037	1	Public	The absence of AtMAK3-mediated N-acetylation of cytoplasmic proteins is associated with defects in photosynthesis and growth, although the formation of a NatC complex like that in yeast is not required for AtMAK3 function.	ATMAK3 (--->) photosynthesis
MYC6.2 (--->) trichome yield	Regulation	--->	12917293:2	2	Public	However, single gl3 mutations only affect the trichome pathway with a modest trichome number reduction.	MYC6.2 (--->) trichome yield
synthase (--->) at5g44630	Expression	--->	15918888:1	2	Public	Here we report that only two terpene synthases, encoded by the florally expressed genes At5g23960 and At5g44630, are responsible for the formation of virtually all sesquiterpenes found in the Arabidopsis floral volatile blend.	synthase (--->) at5g44630
CYP74A (--->) salicylic acid	MolSynthesis	--->	145101342:11028	1	Public	Generation of AOS during the oxidative burst is a key early event during incompatible plant-pathogen interactions ( Bolwell, 1999 ), which occurs upstream of other important mechanisms including activation of defence genes, accumulation of salicylic acid (SA), and lipid peroxidation.	CYP74A (--->) salicylic acid
PBB1 (----) PBF1	Binding	----	null	1	Public	null	PBB1 (----) PBF1
saline (--->) AT4G27410	Regulation	--->	145101996:11049	1	Public	On the contrary, in the NaCl-treated aba2 mutant, significant induction of RD26 was still observed ( Figure 2b ), implying the existence of an ABA-independent pathway of NaCl signaling for RD26 expression.	saline (--->) AT4G27410
methyl jasmonate (--+>) MAB16.11	Regulation	--+>	12430028:1	1	Public	TAT can be also induced by the octadecanoids methyl jasmonate (MeJA) and methyl-12-oxophytodienoic acid (MeOPDA), as well as by wounding, high light, UV light and the herbicide oxyfluorfen.	methyl jasmonate (--+>) MAB16.11
F28M11.5 (--->) lipid	MolSynthesis	--->	14671021:10207	1	Public	ROS cause mitochondrial permeability transition, ATP depletion, release of cytochrome c from the mitochondrial membranes, and lipid peroxidation, which cause ion leakage and cell death (Rao and Davis, 1999 ; Houot et al., 2001 ; Maxwell et al., 2002 ; Tiwari et al., 2002 ).	F28M11.5 (--->) lipid
at1g42396 (----) ECA3	Binding	----	null	1	Public	null	at1g42396 (----) ECA3
ABF3 (--->) seed development	Regulation	--->	145101902:11136	1	Public	Downregulation of ABF3 may affect the expression of downstream genes, resulting in aborted seed development.	ABF3 (--->) seed development
F6N18.4 (--->) AT1G77120	Expression	--->	12509522:5	1	Public	By contrast, a Ds insertion mutant of the AtMYC2 gene was less sensitive to ABA and showed significantly decreased ABA-induced gene expression of rd22 and AtADH1.	F6N18.4 (--->) AT1G77120
P5CS1 (--->) growth rate	Regulation	--->	12417705:10050	1	Public	However, in the presence of toxic concentrations of Cd (100 ï¿½M), mothbean P5CS transgenic cells (P5CS-1) had as much as a 1.5-fold increased growth rate relative to wild-type cells ( Figure 1B ).	P5CS1 (--->) growth rate
glycerol (---|) root growth	Regulation	---|	145101812:11044	1	Public	Glycerol was found to inhibit root growth at concentrations above 5 m m ( Figure 1a ).	glycerol (---|) root growth
cnx5 (----) F19B15.50	Binding	----	null	1	Public	null	cnx5 (----) F19B15.50
AT3G10910 (----) UBQ14	Binding	----	null	1	Public	null	AT3G10910 (----) UBQ14
AT1G80050 (--->) transmembrane potential	Regulation	--->	144100261:11010	1	Public	When plants were deprived of phosphate, APT1/APT2 expression and phosphate uptake, measured by both 32 P and phosphate-dependent changes in membrane potential, increased steadily over 4 to 7 d and both were inversely related to the internal phosphate concentrations in roots and shoots.	AT1G80050 (--->) transmembrane potential
flavonoids (--->) photosynthesis	Regulation	--->	144100325:11060	1	Public	Carotenoids and flavonoids have a role in the decreased efficiency of blue light in driving photosynthesis ( Gabrielsen 1948 ; Clark & Lister 1975 ; Inada 1976 ).	flavonoids (--->) photosynthesis
AsA (--->) cell expansion	Regulation	--->	10364396:10025	2	Public	Abstract Introduction Methods Results Discussion References AsA has an important role in the plant antioxidant system (Foyer,1993 ; Conklin et al., 1996 ; Smirnoff, 1996 ), photosynthesis (Foyer,1993 ), transmembrane electron transport (Horemans et al., 1994 ), andpossibly cell expansion (Smirnoff, 1996 ).	AsA (--->) cell expansion
K16L22.5 (----) MQL5.10	Binding	----	null	1	Public	null	K16L22.5 (----) MQL5.10
glutamate (--->) plant growth	Regulation	--->	145100015:11027	1	Public	The products of the GS/GOGAT metabolic pathway, glutamine and glutamate, can be used as nitrogen donors for the biosynthesis of major nitrogen compounds required for early plant growth, such as amino acids, nucleotides and chlorophylls.	glutamate (--->) plant growth
AT5G01810 (--->) MQC12.13	ProtModification	--->	15994908:10048	1	Public	AtERF7 interacts with PKS3 and can be phosphorylated by PKS3 in vitro.	AT5G01810 (--->) MQC12.13
ATM (--->) mitosis	Regulation	--->	12509526:10207	1	Public	This finding underscores a major difference between plants and mammals, in which ATM deficiency results in early arrest in prophase I followed by apoptotic degeneration (Barlow et al., 1997 ).	ATM (--->) mitosis
F21J9.13 (----) F22G5.23	Binding	----	null	1	Public	null	F21J9.13 (----) F22G5.23
auxin (--->) fruit development	Regulation	--->	145101392:11015	1	Public	The plant hormone auxin plays a role in cell division and cell expansion during fruit development ( Abel and Theologis, 1996 ).	auxin (--->) fruit development
kinase inhibitor (---|) CYCD3	Regulation	---|	11826296:10314	1	Public	However, several unrelated Arabidopsis cyclin-dependent kinase inhibitors have been identified that could function as inhibitors of the CYCD3/CDC2a complex (Wang et al., 1998 ; Lui et al., 2000 ).	kinase inhibitor (---|) CYCD3
AGL7 (--->) proliferation	Regulation	--->	145102318:11070	1	Public	The floral meristems are transformed into inflorescence meristems in ap1 cal double mutants, resulting in a massive proliferation of meristematic growth ( Bowman et al. , 1993 ).	AGL7 (--->) proliferation
AT4G18960 (----) HEN4	Binding	----	14973162:10193	1	Public	HEN4 physically and functionally interacts with HUA1, another RNA binding protein that contains six tandem CCCH-type zinc fingers and directly binds with AGAMOUS pre-mRNA.	AT4G18960 (----) HEN4
CYCH;1 (----) MQL5.10	Binding	----	null	1	Public	null	CYCH;1 (----) MQL5.10
EMB1220 (----) MCL19.22	Binding	----	null	1	Public	null	EMB1220 (----) MCL19.22
PIP2D (--->) glycerol	MolSynthesis	--->	145100456:11089	1	Public	Pfl?gers Arch. , 431 , 408 414. genCitLink(8, 'b21', '8584435'); genCitLink(128, 'b21', 'A1996TW03800014'); genSfxLinks('b21', '%3F%26aulast%3DAbrami%26aufirst%3DL.%26stitle%3DPfl%2526uuml%253Bgers%2BArch.%26volume%3D431%26spage%3D408') ? Abrami, L., Tacnet, F., Ripoche, P. 1995 Evidence for a glycerol pathway through Aquaporin 1 (CHIP 28) channels.	PIP2D (--->) glycerol
at1g69440 (--->) zinc	MolSynthesis	--->	12084823:10202	1	Public	We determined whether this alteration of zinc homeostasis in the mutant could lead to deregulation of the ZIP genes potentially involved in zinc transport.	at1g69440 (--->) zinc
CORI1 (--->) plant defense	Regulation	--->	15598807:7	1	Public	We propose that AtCLH1 is involved in plant damage control and can modulate the balance between different plant defense pathways.	CORI1 (--->) plant defense
AT3G03450 (--->) regulation of signal transduction	Regulation	--->	15347801:0	1	Public	The relationship between expression of a negative regulator of GA signal transduction (RGL2) belonging to the DELLA gene family and repression of Arabidopsis seed germination has been studied (Lee S, Cheng H, King KE, Wang W, He Y, Hussain A, Lo J, Harberd NP, Peng J [2002] Genes and Development 16: 646-658).	AT3G03450 (--->) regulation of signal transduction
F2H17.12 (--+>) at1g69440	Expression	--+>	144100555:11161	1	Public	The Arabidopsis ABI5 gene involved in the ABA-insensitive phenotype was also shown to encode an AREB-related b-ZIP transcription factor ( Finkelstein & Lynch 2000 ).	F2H17.12 (--+>) at1g69440
K15O15.1 (--->) auxin	MolSynthesis	--->	15829601:10328	2	Public	Interestingly, it was shown recently that ARF8 , which belongs to the activator group of ARF s, could positively regulate the expression of three GH3 genes, including GH3-5 and GH3-6 , and in this way possibly modulate auxin homeostasis (Tian et al., 2004 ).	K15O15.1 (--->) auxin
AT4G27410 (--->) F5O11.2	Regulation	--->	15319476:10281	1	Public	This may be because of the overexpression of stress-inducible genes that are controlled by ANAC019, ANAC055, and ANAC072 under unstressed conditions because several stress-inducible genes were upregulated by overexpression of ANAC019 , ANAC055 , and ANAC072 among the 7000 cDNAs screened ( Tables 1 , 2 , and 3 ).	AT4G27410 (--->) F5O11.2
at5g18636 (--->) plant growth	Regulation	--->	145101377:11137	1	Public	Antisense expression of BCCP2 resulted in two subtle changes to overall plant growth and development, reduced rosette leaf number and increased bolt mass.	at5g18636 (--->) plant growth
CYP74A (--->) oxygen	MolSynthesis	--->	11386368:1	29	Public	The molecular mechanisms of rapid production of active oxygen species (AOS), however, are not well known.	CYP74A (--->) oxygen
T6A9.4 (--+>) FHY2	Expression	--+>	14508006:10141	1	Public	Microarray analysis, however, showed that HFR1 regulates the expression of the PHYA-inducible genes both positively and negatively (Wang et al., 2002 ).	T6A9.4 (--+>) FHY2
annexin (--->) membrane fusion	Regulation	--->	11154333:10199	1	Public	Inplant cells, there is also evidence that annexins are involved inCa 2+ -dependent membrane fusion and annexins areproposed to control both vacuole biogenesis and exocytosis (Blackbournand Battey, 1993 ; Battey et al., 1996 ; Seals and Randall, 1997 ).	annexin (--->) membrane fusion
SAS1 (--->) root growth	Regulation	--->	11158534:10052	1	Public	In contrast, when cultivated in vitro, sas1 plants still displayed reduced root length (between 50 and 85% root length reduction depending on the duration of the culture), but their rosettes were larger than those of wild-type plants ( Fig 1B ; see also Fig 3B ).	SAS1 (--->) root growth
AT1G02980 (--->) meristem development	Regulation	--->	12647059:1	1	Public	Plants carrying the recessive uniculm2 (cul2) mutation initiate vegetative axillary meristem development but fail to develop tillers.	AT1G02980 (--->) meristem development
CaMV 35S (--->) cytosine	MolSynthesis	--->	145100402:11033	1	Public	Full co-suppression was associated with an enhanced frequency of cytosine methylation in the transgene cauliflower mosaic virus 35S (CaMV 35S) promoter in petals in two pairs of epigenetic variants.	CaMV 35S (--->) cytosine
F9O13.12 (--->) hypersensitive response	Regulation	--->	145100915:11137	1	Public	In contrast to the other TRX m and to Ath x , Athm3 induces a hypersensitive response to hyperoxides.	F9O13.12 (--->) hypersensitive response
F9H3.5 (--->) flower development	Regulation	--->	16404954:0	1	Public	Tomato (Lycopersicon esculentum cv. Micro-Tom) plants infected by the stolbur phytoplasma (isolate PO) display floral abnormalities, including sepal hypertrophy, virescence, phyllody, and aborted reproductive organs, which are reminiscent of those observed in Arabidopsis thaliana mutants affected in flower development genes.	F9H3.5 (--->) flower development
RHL41 (---|) AT4G25470	Regulation	---|	15728337:10183	1	Public	Thus, up-regulation of ZAT12 in the evening could contribute to down-regulation of CBF1-3 at night.	RHL41 (---|) AT4G25470
APETALA 3 (--->) differentiation	Regulation	--->	11092807:3	2	Public	In petals, AP3 acts primarily in a cell-autonomous fashion to regulate cell type differentiation, but its function is also required in a non-cell-autonomous fashion to regulate organ shape.	APETALA 3 (--->) differentiation
myf24.43 (----) T14P8.6	Binding	----	null	1	Public	null	myf24.43 (----) T14P8.6
at5g20850 (----) T19L18.4	Binding	----	null	1	Public	null	at5g20850 (----) T19L18.4
FHY2 (--->) plant growth	Regulation	--->	9193095:6	5	Public	The antagonistic and complementary actions of phyA and phyB, therefore, allow the optimum regulation of seedling growth after emergence from the soil.	FHY2 (--->) plant growth
SHM1 (--->) embryogenesis	Regulation	--->	12615942:10176	2	Public	Loss-of-function mutations in STM result in a failure to initiate a shoot meristem during embryogenesis.	SHM1 (--->) embryogenesis
AT1G51780 (--->) RNA splicing	Regulation	--->	15155875:10162	1	Public	The putative hydrolase encoded by ILL5 has not been tested in vitro because a cDNA has not been isolated; the Col-0 version of ILL5 contains a polymorphism in a splice acceptor site that would be predicted to abolish splicing (Davies et al., 1999 ).	AT1G51780 (--->) RNA splicing
AT3G08710 (--->) Plant development	Regulation	--->	12520337:0	1	Public	The endosperm and embryo of barley ( Hordeum vulgare L.) grain were investigated to relate thioredoxin h and disulfide changes to germination and seedling development.	AT3G08710 (--->) Plant development
UVH6 (--->) RNA splicing	Regulation	--->	12857822:10127	1	Public	Insertion occurred within the sixth of 11 introns in the UVH6/AtXPD gene and presumably results in a truncated UVH6/AtXPD protein because of altered splicing of UVH6/AtXPD mRNA.	UVH6 (--->) RNA splicing
CBF3 (--+>) CaMV 35S	Expression	--+>	11158529:10095	5	Public	The strategy for identification of DREB1A target genes is shown in Fig 2 . mRNAs prepared from transgenic Arabidopsis plants that overexpress the DREB1A cDNA under the control of the CaMV 35S promoter (35S:DREB1A transgenic plants) and wild-type control plants were used for the preparation of Cy3-labeled and Cy5-labeled cDNA probes, respectively.	CBF3 (--+>) CaMV 35S
CaMV 35S (--->) root development	Regulation	--->	9265788:1	1	Public	All plants expressing the complete JIP60 cDNA under the control of the cauliflower mosaic virus (CaMV) 35S promoter exhibited conspicuous and similar phenotypic alterations, such as slower growth, shorter internodes, lanceolate leaves, reduced root development, and premature senescence of leaves.	CaMV 35S (--->) root development
AT1G12610 (--->) flowering	Regulation	--->	14871311:0	2	Public	A novel gibberellin (GA)-deficient mutant designated dwarf and delayed-flowering 1 (ddf1) was isolated from a library of activation-tagged Arabidopsis.	AT1G12610 (--->) flowering
GA (--+>) stomata development	Regulation	--+>	12631324:9	3	Public	Gibberellin is the main signal inducing stomata formation in the hypocotyl.	GA (--+>) stomata development
AT1G77120 (--->) germination	Regulation	--->	7826315:2	3	Public	A high level of ADH activity is present in seed of Siokra but quickly declines during germination.	AT1G77120 (--->) germination
glutathione (---|) chlorophyll	MolSynthesis	---|	15665245:10228	1	Public	Although the exact mechanism is unclear, the simultaneous deficiency in tocopherol and glutathione might result in an accumulation of reactive oxygen species, finally leading to a degradation of chlorophyll and a decrease in photosynthetic quantum yield.	glutathione (---|) chlorophyll
FLS2 (--->) plant defense	Regulation	--->	12972671:10281	3	Public	Only a few ligand receptor pairs have been identified to date in Arabidopsis: ligands are known for BRII that are involved in hormone sensing (Li and Chory, 1997 ), for FLS2 that mediate the defense response (Gomez-Gomez and Boller, 2000 ), and for CLV1 (Rojo et al., 2002 ).	FLS2 (--->) plant defense
arca (--+>) K+ channel	Expression	--+>	145101831:11054	1	Public	When compared to untreated and depleted controls, an auxin-dependent increase in the transcript levels of the K + -channel genes KAT1 and KAT2 was observed ( Figure 2a ).	arca (--+>) K+ channel
SHM1 (--->) proliferation	Regulation	--->	8625843:2	2	Public	We have identified a weak allele of stm (stm-2) that reveals STM is not only required for the establish- ment of the shoot meristem, but is also required for the continued maintenance of undifferentiated cells in the shoot meristem and for proper proliferation of cells in the floral meristem.	SHM1 (--->) proliferation
F20D21.11 (----) PAC1	Binding	----	null	1	Public	null	F20D21.11 (----) PAC1
saline (--+>) ATSOS1	Regulation	--+>	12469134:2	1	Public	Transgenic plants showed substantial upregulation of SOS1 transcript levels upon NaCl treatment, suggesting post-transcriptional control of SOS1 transcript accumulation.	saline (--+>) ATSOS1
FHY2 (--->) plant defense	Regulation	--->	11889039:0	5	Public	In Arabidopsis, phytochrome A (phyA) is the primary photoreceptor mediating various plant responses to far-red (FR) light.	FHY2 (--->) plant defense
saline (--+>) cell proliferation	Regulation	--+>	8769712:6	1	Public	These results showed that NaCl induced rapid mucosal damage and cell proliferation in rat stomach mucosa and that rice extract prevented the damage and reduced the increase in RDS.	saline (--+>) cell proliferation
F10A8.6 (--+>) AT5G42800	Regulation	--+>	145102089:11161	1	Public	DFR is known to be activated by R2R3 MYBs in maize (C1, PL and P) ( Cone et al. , 1993 ; Grotewold et al. , 1994 ), Petunia (AN2 and AN4) ( Quattrocchio et al. , 1998 ; Spelt et al. , 2000 ) and thought to be activated in Arabidopsis by AtMYB75/PAP1 and AtMYB90/PAP2 ( Borevitz et al. , 2000 ) and TT2/AtMYB123 ( Nesi et al. , 2001 ).	F10A8.6 (--+>) AT5G42800
GA (--+>) hypocotyl growth	Regulation	--+>	11027706:10	8	Public	These results indicate that auxin and gibberellin are acting independently in hypocotyl elongation.	GA (--+>) hypocotyl growth
ABA (---|) cell expansion	Regulation	---|	12837948:10232	1	Public	Previously, it was suggested that ABA inhibits cotyledon greening and cell expansion more strongly than the breakdown of the seed coat (Steber et al., 1998 ).	ABA (---|) cell expansion
F28M11.5 (--+>) kdnase	Expression	--+>	8204824:6	1	Public	Histochemical tests demonstrated that 589 bp of the 5'-upstream sequence of the cyc07 gene could direct specifical expression of the GUS reporter gene in meristematic tissues in transgenic plants.	F28M11.5 (--+>) kdnase
annexin (--->) nodulation	Regulation	--->	145101370:11104	1	Public	Discussion Go to: Choose Top of page Introduction Results Discussion << Experimental procedures Acknowledgements References This article is cited by the following articles in Blackwell Synergy and CrossRef The M. truncatula MtAnn1 gene, encoding a calcium-binding protein of the annexin family, is transcriptionally activated during root nodulation and in response to rhizobial Nod factors ( de Carv…	annexin (--->) nodulation
GLABRA 2 (--->) ethylene	MolSynthesis	--->	10645418:8	1	Public	Treatment of ttg and gl2 plants with modulators of ethylene biosynthesis indicate that ethylene acts down stream of TTG and GL2 during the fate specification process.	GLABRA 2 (--->) ethylene
ABA (--->) transmembrane potential	Regulation	--->	15563626:10029	1	Public	ABA inhibits BL-dependent H + pumping by the H + -ATPase and maintains the membrane potential to depolarized state, allowing the continuous effluxes of these ions (Shimazaki et al., 1986 ; Goh et al., 1996 ; Schroeder et al., 2001 ).	ABA (--->) transmembrane potential
AT5G01810 (----) AT5G57050	Binding	----	12194854:3	3	Public	PKS3 physically interacts with the 2C-type protein phosphatase ABI2 (ABA-insensitive 2) and to a lesser extent with the homologous ABI1 (ABA-insensitive 1) protein.	AT5G01810 (----) AT5G57050
CYP74A (--->) chlorophyll	MolSynthesis	--->	144100656:11018	1	Public	Photogeneration of active oxygen species (AOS), following the formation of chlorophyll triplets and singlet oxygen in the light-harvesting antennae when light in excess of that usable for photosynthesis is absorbed, is the key event for this oxidative destruction ( Wise 1995 ).	CYP74A (--->) chlorophyll
salicylic acid (--->) ethylene	MolSynthesis	--->	14555693:10536	4	Public	Ozone-induced ethylene production is dependent on salicylic acid, and both salicylic acid and ethylene act in concert to regulate ozone-induced cell death.	salicylic acid (--->) ethylene
AT3G03450 (--->) root growth	Regulation	--->	14615596:10064	1	Public	The fact that ACC-grown gai-t6 rga-24 plants did not have roots as long as wild-type plants grown in the absence of ACC ( Figure 1A ) shows either that additional DELLA proteins (RGL1, RGL2, and RGL3) (Lee et al., 2002 ) mediate the effect of ethylene on root growth or that, in addition to the DELLA protein pathway of root growth inhibition, ethylene also inhibits root growth via a DELLA protein-…	AT3G03450 (--->) root growth
calyculin a (---|) actin	Regulation	---|	11299391:10088	1	Public	Calyculin A had the opposite effect, inducingstomatal closure and depolymerization of actin filaments (Table IV ).	calyculin a (---|) actin
T27I1.5 (----) XF1	Binding	----	null	1	Public	null	T27I1.5 (----) XF1
PHB (--->) cell fate	Regulation	--->	143101383:11040	1	Public	Thus, in juvenile leaves, it appears that PHAN does not specify adaxial cell fate (a function associated with expression of PHB , PHV , and REV ) but, through repression of KNOX gene expression, regulates adaxial development by promoting the onset of determinacy and differentiation.	PHB (--->) cell fate
GA (--+>) sterol	MolSynthesis	--+>	145101863:11030	1	Public	FK gene transcription and thus sterol biosynthesis appear to be upregulated by several hormones, including auxin, brassinolide, gibberellin, cytokinin, and ethylene ( He et al ., 2003 ).	GA (--+>) sterol
GA (--+>) T6A9.4	Expression	--+>	12787245:1	2	Public	The expression of the gene for REP-1 (Rep1) is induced by gibberellins (GAs) and repressed by abscisic acid (ABA).	GA (--+>) T6A9.4
K+ channel (--->) growth rate	Regulation	--->	15347782:10161	1	Public	Our tests of K + -channel function, membrane permeability, and growth rate on media specifically designed to reveal deficiencies in K + uptake found no differences between the three sos mutants and the wild type.	K+ channel (--->) growth rate
GSTU1 (--->) anthocyanins	MolSynthesis	--->	9008391:0	6	Public	The Bronze2 (Bz2) gene in maize (Zea mays) encodes a glutathione S-transferase that performs the last genetically defined step in anthocyanin biosynthesis--tagging anthocyanin precursors with glutathione, allowing for recognition and entry of anthocyanins into the vacuole.	GSTU1 (--->) anthocyanins
moa2.4 (--->) ethylene	MolSynthesis	--->	15466233:10332	1	Public	Ethylene production in wild-type and sto1/nced3 mutant plants was assayed on 7-d-old seedlings germinated on basal MS medium and then transferred in liquid medium.	moa2.4 (--->) ethylene
at5g43035 (--->) glutamate	MolSynthesis	--->	8670800:0	2	Public	Glutamate decarboxylase (GAD) catalyzes the decarboxylation of glutamate to CO2 and gamma-aminobutyrate (GABA).	at5g43035 (--->) glutamate
Pectic polysaccharides (--->) embryogenesis	Regulation	--->	12011341:10102	1	Public	Pectic polysaccharides are multifunctional polymers implicated in theregulation of cell wall mechanical properties (McCann and Roberts,1994 ; Chanliaud and Gidley, 1999 ), cell-cell adhesion (Satoh, 1998 ),cell wall porosity (Baron-Epel et al., 1988 ; Fleischer et al., 1998 ),and embryogenesis (Satoh, 1998 ) and to be a source of signalingmolecules released under herbivore attack (C?t? and Hahn,1…	Pectic polysaccharides (--->) embryogenesis
GLABRA 2 (--->) morphogenesis	Regulation	--->	145101172:11132	1	Public	GL2 is thought to be involved in cell morphogenesis during trichome development, but not in trichome initiation, mainly because gl2 -mutant leaves develop aborted trichomes ( H?lskamp et al ., 1994 ; Rerie et al ., 1994 ).	GLABRA 2 (--->) morphogenesis
arca (--->) hypocotyl growth	Regulation	--->	10810148:10172	1	Public	In an initial attempt to answer this question, we have examined whether ethylene treatment resulted in dramatic changes in auxin responsiveness of wild-type and nph4 seedlings by measuring auxin-dependent changes in hypocotyl growth and gene expression ( Fig 8A and Fig 8B ).	arca (--->) hypocotyl growth
FRD3 (--->) xylem loading	Regulation	--->	15310833:9	1	Public	Specifically, FRD3 is likely to function in root xylem loading of an iron chelator or other factor necessary for efficient iron uptake out of the xylem or apoplastic space and into leaf cells.	FRD3 (--->) xylem loading
AT4G26080 (--->) anthocyanins	MolSynthesis	--->	12529517:10212	1	Public	Previous experiments showed that ABI3 , FUS3 , and LEC1 act synergistically to control multiple processesduring seed development, including promotion of chlorophyll breakdown,suppression of anthocyanin accumulation, and control of sensitivity toABA for germination inhibition (Parcy et al., 1997 ).Similarly, ABI1 and, to a lesser extent, ABI2 appear to act synergistically with FUS3 ; abi1 fus3 and…	AT4G26080 (--->) anthocyanins
DWF12 (--->) transduction	Regulation	--->	11553730:10148	1	Public	To determine whether the endogenous BIN2 protein is involved in BRsignal transduction, it is crucial to know the phenotypes of bin2 loss-of-function mutation.	DWF12 (--->) transduction
CLF (----) PCNA1	Binding	----	null	1	Public	null	CLF (----) PCNA1
auxin (--+>) root development	Regulation	--+>	15681664:5	23	Public	Exogenously supplied auxin restored normal lateral root formation in lpr1 mutants in the two P treatments.	auxin (--+>) root development
ATGSK1 (----) EMB1187	Binding	----	null	1	Public	null	ATGSK1 (----) EMB1187
at1g42396 (----) FAH1	Binding	----	null	1	Public	null	at1g42396 (----) FAH1
NIM1 (--->) ethylene	MolSynthesis	--->	9724702:10144	3	Public	Alternatively, this low level of protection in npr1 plants may be caused by the twofold higher production of ethylene after ACC treatment ( Figure 2B ).	NIM1 (--->) ethylene
KAT1 (--+>) K+ channel	MolTransport	--+>	10972879:0	1	Public	KAT1 and AKT1 belong to the multigenic family of the inwardly rectifying Shaker-like plant K+ channels.	KAT1 (--+>) K+ channel
AT4G25470 (--+>) at5g28655	Regulation	--+>	12172015:10070	1	Public	In particular, the transcript levels for CBF1 , CBF2 , and CBF3 increased within the first hour of plants being exposed to low temperature, followed closely (within 4 h) by expression of known CBF target genes, including COR6.6 , ERD10 , COR47 , and COR78 ( Figure 3 ).	AT4G25470 (--+>) at5g28655
kinase inhibitor (--->) regulation of signal transduction	Regulation	--->	16055680:10015	1	Public	CELL BIOLOGY AND SIGNAL TRANSDUCTION Cyclin-Dependent Kinase Inhibitors in Maize Endosperm and Their Potential Role in Endoreduplication 1 Cintia M.	kinase inhibitor (--->) regulation of signal transduction
cycloheximide (---|) ethylene	Regulation	---|	145100228:11007	1	Public	Since CHX suppressed the induction of mRNAs for chitinase and GUS by ethylene, protein synthesis de novo was required for induction of the ethylene-dependent GCC-box-mediated transcription of genes.	cycloheximide (---|) ethylene
AT3G55200 (----) MQL5.10	Binding	----	null	1	Public	null	AT3G55200 (----) MQL5.10
F14I3.2 (----) F9C16.7	Binding	----	null	1	Public	null	F14I3.2 (----) F9C16.7
kdnase (--->) primordium development	Regulation	--->	15824282:10081	1	Public	In Lotus japonicus , which develops determinate nodules, a local up-regulation in auxin transport was detected in the root after inoculation with Nod factors and a strong GH3 promoter- ? -glucuronidase expression was present in the dividing outer cortical cells leading to nodule primordium formation (Pacios-Bras et al., 2003 ).	kdnase (--->) primordium development
muj8.12 (--->) aba metabolism	Regulation	--->	12692318:10111	2	Public	It has been reportedthat AtNCED2, 3, 6, and 9 are able to catalyze the cleavagereaction in ABA synthesis (Iuchi et al., 2001 ).	muj8.12 (--->) aba metabolism
SEC14 (--->) cytokinesis	Regulation	--->	15466235:10288	1	Public	Spo20, a Schizosaccharomyces pombe homolog of Sec14p, is required for the completion of cytokinesis in vegetative cells and shows detects in completion of septation (Nakase et al., 2001 ).	SEC14 (--->) cytokinesis
mads box (--->) meristem development	Regulation	--->	12857821:10426	1	Public	Plant Physiol 132: 106?117 [Abstract/ Free Full Text] Rosin FM, Hart JK, Van Onckelen H, Hannapel DJ (2003b) Suppression of a vegetative MADS box gene of potato activates axillary meristem development.	mads box (--->) meristem development
ATHB-3 (----) MSN2.9	Binding	----	null	1	Public	null	ATHB-3 (----) MSN2.9
at1g69440 (--->) systemic acquired resistance	Regulation	--->	10662859:10196	1	Public	Recently, NPR-1 was shown to exhibit protein?protein interactions with b-ZIP transcriptional regulators ( Zhang et al. 1999 ) and a nuclear protein, SNI ( Li et al. 1999 ), and was suggested to be a key regulator of transcription to induce systemic acquired resistance.	at1g69440 (--->) systemic acquired resistance
AT3G03450 (--->) fruit development	Regulation	--->	15173565:10094	1	Public	Therefore, RGL1, RGL2, RGA, and perhaps GAI may be important for flower and silique development.	AT3G03450 (--->) fruit development
ATMAK3 (----) IPP1	Binding	----	null	1	Public	null	ATMAK3 (----) IPP1
ABA (--->) COR47	Expression	--->	145101875:11139	1	Public	Furthermore, we found that expression of the Aplysia ADPR cyclase in Arabidopsis was sufficient to activate the expression of ABA-responsive genes such as RD22 , RD29a , KIN2 , COR47 , and AtPLC1 in the absence of ABA.	ABA (--->) COR47
ethylene (--->) stomata development	Regulation	--->	14615596:10327	2	Public	Growth and stomata formation of Arabidopsis hypocotyls is controlled by gibberellins and modulated by ethylene and auxin.	ethylene (--->) stomata development
biotin (--+>) cyclase	Regulation	--+>	15533633:5	1	Public	In supraphysiological concentrations, biotin directly activates soluble guanylate cyclase; this implies that, at some sufficient intake, biotin should exert effects on beta cells, the liver, and skeletal muscle that favor good glucose tolerance and maintenance of effective beta cell function.	biotin (--+>) cyclase
AsA (--->) cell division	Regulation	--->	12376632:8	3	Public	Phloem translocation of AsA may be one factor regulating sink development because AsA is critical to cell division/growth.	AsA (--->) cell division
at2g10611 (--->) shikimate	MolSynthesis	--->	14617097:1	12	Public	A functional AtPPT1 providing plastids with PEP for the shikimate pathway is therefore essential for correct leaf development.	at2g10611 (--->) shikimate
MWI23.21 (--->) flowering	Regulation	--->	144100714:11103	1	Public	Similarly to the results shown in Figs 1 and 3 the amount of induced Elip decreased during the flowering and in post-flowering stadium independently of the daily photon fluency rates.	MWI23.21 (--->) flowering
ATACO2 (--->) photosynthesis	Regulation	--->	11154288:10040	1	Public	With photosynthesis inC 3 plants increasing by 40% to 70% under aCO 2 doubling, it was reasonable to conjecturethat the missing sink was somehow driven throughCO 2 fertilization.	ATACO2 (--->) photosynthesis
GA (--->) rosette	Regulation	--->	8742334:0	1	Public	Spinach (Spinacia oleracea L.) is a long-day (LD) rosette plant in which stem growth under LD conditions is mediated by gibberellins (GAs).	GA (--->) rosette
CYP74A (--->) trichome development	Regulation	--->	10318689:10162	1	Public	We are not sure whether normal(developmental) trichome formation is also mediated by AOS.	CYP74A (--->) trichome development
AGL7 (--->) GA	MolSynthesis	--->	9550721:4	1	Public	The basis for this phenotype was examined by testing the interaction between hasty and genes that affect flowering time (35S::LEAFY, 35S::APETALA1, terminal flower1), gibberellin production (ga1-3) or perception (gai), and floral morphogenesis (leafy, apetala1, agamous).	AGL7 (--->) GA
F9H3.1 (--->) hypocotyl growth	Regulation	--->	9662522:10312	8	Public	Matsui DFL2, a New Member of the Arabidopsis GH3 Gene Family, is Involved in Red Light-Specific Hypocotyl Elongation	F9H3.1 (--->) hypocotyl growth
VRN2 (---|) flowering	Regulation	---|	15466409:10293	11	Public	The wheat VRN2 gene is a flowering repressor down-regulated by vernalization.	VRN2 (---|) flowering
cycloheximide (--+>) ARR4	Regulation	--+>	9634588:10171	1	Public	Furthermore, like the PS-IAA and SAUR genes, IBC6 and IBC7 are induced by the protein synthesis inhibitor cycloheximide ( Theologis et al. 1985 ; Franco et al. 1990 ).	cycloheximide (--+>) ARR4
synthase (--->) lipid	MolSynthesis	--->	15277243:6	10	Public	Expression of several genes essential to lipid metabolism, such as genes coding for enzymes involved in lipid biosynthesis (MGDG synthase, DGDG synthase) and degradation (phospholipases D, lipoxygenase, patatin-like lipolytic-acylhydrolase), was studied.	synthase (--->) lipid
ATSYR1 (--->) cell growth	Regulation	--->	145100854:11201	1	Public	We suspect that, in roots especially, Nt-Syr1 contributes to general housekeeping functions as well as plasma membrane vesicle traffic for cell growth, as expression of the Sp2 fragment of Nt-Syr1 severely disturbs cell expansion at the root tip and blocks secretion through the ER and Golgi apparatus to the plasma membrane (Geelen et al. , unpublished data).	ATSYR1 (--->) cell growth
ROT3 (--->) proliferation	Regulation	--->	12407202:2	1	Public	Anatomical analysis revealed that the PHYB and ACL2 genes control the length of leaf petioles exclusively via control of the length of individual cells, while the GAI, GA1 and ROT3 genes appeared to control both the elongation and proliferation of petiole cells, in particular, under strong light.	ROT3 (--->) proliferation
F5K7.19 (--->) leaf senescence	Regulation	--->	11891244:10099	1	Public	As shown inFigure 7 , both OPR3 and OPR1 are up-regulated during leaf senescence, especially inES leaves: There are 2.9-fold ( OPR1 ) and 2.3-fold ( OPR3 ) increases relative to respective transcript abundancein NS leaves.	F5K7.19 (--->) leaf senescence
calyculin a (--+>) F19C24.4	Expression	--+>	145100012:11075	1	Public	Both calyculin A and okadaic acid induced JR3 expression in the absence of JA.	calyculin a (--+>) F19C24.4
AT4G18960 (--->) flower morphology	Regulation	--->	12530963:0	2	Public	AGAMOUS, a key player in floral morphogenesis, specifies reproductive organ identities and regulates the timely termination of stem cell fates in the floral meristem.	AT4G18960 (--->) flower morphology
AT1G02980 (--->) inflorescence development	Regulation	--->	12647059:7	1	Public	These data show that the wild-type CUL2 gene product is involved in controlling proper inflorescence development and that it functions in combination with some of the other genes that affect branching.	AT1G02980 (--->) inflorescence development
TUB1 (--->) cell growth	Regulation	--->	7828854:6	1	Public	Moreover, the dim mutation affects the expression of a beta-tubulin gene, TUB1, which is thought to be important for plant cell growth.	TUB1 (--->) cell growth
methyl jasmonate (--+>) synthase	Regulation	--+>	15618433:10011	2	Public	White Pine Weevil and Methyl Jasmonate Induce Traumatic Resinosis, de Novo Formed Volatile Emissions, and Accumulation of Terpenoid Synthase and Putative Octadecanoid Pathway Transcripts in Sitka Spruce 1 , [w] Barbara Miller , Lufiani L.	methyl jasmonate (--+>) synthase
AT4G26080 (---|) at5g28655	Regulation	---|	145101554:11007	1	Public	Using single cell assays, we showed that microinjecting mutant abi1-1 protein inhibited the activation of RD29A-GUS and KIN2-GUS in response to ABA, cyclic ADP-ribose (cADPR), and Ca 2+ .	AT4G26080 (---|) at5g28655
SUPERMAN (--->) gene silencing	Regulation	--->	12956955:2	1	Public	The SUP gene is susceptible to methylation, resulting in epigenetic gene silencing.	SUPERMAN (--->) gene silencing
JA (--+>) F19C24.4	Regulation	--+>	9648747:1	2	Public	The JA-responsive (JR) genes JR1, JR2, and JR3 are strongly induced by wounding and by JA, while the wound-responsive (WR) genes WR3 and acyl CoA oxidase (ACO) are induced by wounding only.	JA (--+>) F19C24.4
PHOT1 (---|) hypocotyl growth	Regulation	---|	11538049:3	6	Public	In contrast, a phototropic null mutant (JK218) and a mutant that has a 20- to 30-fold shift in the fluence dependence for first positive phototropism (JK224) showed normal inhibition of hypocotyl elongation in blue light.	PHOT1 (---|) hypocotyl growth
AGL7 (--->) cell division	Regulation	--->	10948247:10160	1	Public	As such, farnesylation may facilitate interaction of AP1 with other developmentally regulated transcription factors or nuclear envelope complexes that coordinate cell division with the temporal regulation of developmental gene expression in response to the nutritional status of the cell.	AGL7 (--->) cell division
ADL1A (--->) regulation of signal transduction	Regulation	--->	11351070:10289	1	Public	A fourth possibility is that membersof the ADL1 dynamin protein subfamily play a regulatory role (e.g.signal transduction), instead of an enzymatic function in membranetrafficking and fusion (Fish et al., 2000 ).	ADL1A (--->) regulation of signal transduction
PR-4 (--->) cell growth	Regulation	--->	14630974:10141	1	Public	Many genes were induced (and a few repressed) that encode proteins involved in responses to pathogens, drought/salt stress, or toxins and in cell growth and proliferation (e.g., PDF1.2, PR4, drought-induced Di19, peroxidase ATP1a, actin2, cyclophilin ROC3, and CIPK).	PR-4 (--->) cell growth
CYP74A (--->) regulation of signal transduction	Regulation	--->	145101277:11135	2	Public	As shown by Harms et al . (1995 ), prolonged high endogenous JA levels in the AOS over-expressing potatoes possibly cause a lack of wound- and water-stress responses in JA signal transduction.	CYP74A (--->) regulation of signal transduction
kdnase (--+>) F28M11.5	Expression	--+>	8204824:4	1	Public	Transgenic Arabidopsis plants were generated that expressed the gene for beta-glucuronidase (GUS) under the control of the promoter of the cyc07 gene.	kdnase (--+>) F28M11.5
AT3G59380 (----) T14P4.11	Binding	----	145102042:11078	1	Public	Co-immunoprecipitation experiments ( Figure 4b ) further demonstrated the interaction between FTA and FTB as well as FIE and MEA in the BiFC.	AT3G59380 (----) T14P4.11
PHB (--->) leaf morphology	Regulation	--->	16040657:10045	1	Public	In plant systems, the StART domain was found in the homeodomain HD-ZIP family of putative transcription factors such as PHABULOSA (ATHB14) and GLABRA2, which are involved in leaf morphogenesis and trichome and root hair development, respectively (Ponting and Aravind, 1999 ; Schrick et al., 2004b ).	PHB (--->) leaf morphology
AT1G75950 (--->) disease resistance	Regulation	--->	15078326:1	3	Public	These interactions occur both dependent and independent of Rar1 (required for Mla12 resistance) and Sgt1 (Suppressor of G-two allele of skp1), which are differentially required for diverse plant disease-resistance pathways.	AT1G75950 (--->) disease resistance
LOX2 (--->) octadecanoid	MolSynthesis	--->	12615947:10096	1	Public	Inhibition of LOX2 Is Sufficient to Suppress Pathogen-Induced JA Production LOX2 is a key enzyme in the octadecanoid pathway leading to the formation of JA.	LOX2 (--->) octadecanoid
SUM1 (--->) cell proliferation	Regulation	--->	145100973:11094	1	Public	Disruption of TIF34 or Sum1 leads to cessation of cell proliferation and ultimately death in yeast cells ( Humphrey and Enoch, 1998 ; Naranda et al ., 1997 ).	SUM1 (--->) cell proliferation
at1g52827 (--->) flavonoid	MolSynthesis	--->	15208397:10345	2	Public	The transparent testa4 mutation prevents flavonoid synthesis and alters auxin transport and the response of Arabidopsis roots to gravity and light.	at1g52827 (--->) flavonoid
ATNRT1 (--->) anthocyanins	MolSynthesis	--->	11577193:7	1	Public	A transient complementation assay showed that the anthocyanin pathway is inducible by OSB1 or OSB2.	ATNRT1 (--->) anthocyanins
AT3G28710 (----) PBF1	Binding	----	null	1	Public	null	AT3G28710 (----) PBF1
RHL41 (--->) differentiation	Regulation	--->	145101749:11030	1	Public	These include soybean SCOF-1, which is involved in cold tolerance ( Kim et al ., 2001 ), Arabidopsis STZ/ZAT10, which plays a role in salt tolerance ( Lippuner et al ., 1996 ), RHL41/ZAT12, which mediates light acclimatization response in Arabidopsis ( Iida et al ., 2000 ), and Medicago sativa Mszpt2-1, which is required for root nodule differentiation in nitrogen-fixing roots ( Frugier et al ., …	RHL41 (--->) differentiation
nitrogen (--->) AHB1	Expression	--->	11351097:10211	1	Public	Expression of the PII homolog ( GLB1 )is affected by light and organic nitrogen and Gln appears to repressexpression (Hsieh et al., 1998 ).	nitrogen (--->) AHB1
AT1G02840 (--->) RNA splicing	Regulation	--->	10215626:7	2	Public	The results of the structural and expression analyses of both genes suggest that atSRp34/SR1 acts as a general splicing factor, whereas atSRp30 functions as a specific splicing modulator.	AT1G02840 (--->) RNA splicing
F7J7.60 (--->) regulation of signal transduction	Regulation	--->	144100795:11097	1	Public	In maize ( Zea mays ), CAT1 expression is induced by osmotic stress through two alternative signal transduction pathways, an ABA-signalling pathway and an ABA-independent pathway, mediated by two different DNA binding factors, CAT1 binding factor 1 and 2, respectively ( Guan & Scandalios 2000 ).	F7J7.60 (--->) regulation of signal transduction
salicylic acid (--->) EDS1	Regulation	--->	12609045:2	7	Public	However, several mutants with defects in SA signaling, including eds1, pad4, eds5, sid2, and npr1, remain resistant to Psp, demonstrating that susceptibility of NahG plants is not due to absence of SA.	salicylic acid (--->) EDS1
ATNRT1 (--->) transmembrane potential	Regulation	--->	12509525:10097	1	Public	Nitrate Induces Depolarization in Wild-Type but Not chl1 Mutant Guard Cells Further confirmation that CHL1 functions in guard cells was obtained by examining changes in membrane potential in guard cells in response to nitrate.	ATNRT1 (--->) transmembrane potential
ethylene (---|) aba metabolism	Regulation	---|	12417697:10299	1	Public	In addition, ethylene also may repress ABA biosynthesis, as observed in the ein2 mutant (Ghassemian et al., 2000 ), or ABA signaling (Beaudoin et al., 2000 ).	ethylene (---|) aba metabolism
SPDS3 (--+>) AT1G77120	Expression	--+>	12368503:10118	1	Public	Because spermine is not essential for yeast growth, polyamine content was determined in extracts of the wild type, spe ? 4 mutant, and spe4 mutant transformed with the Arabidopsis SPMS gene under the control of the yeast ADH1 promoter.	SPDS3 (--+>) AT1G77120
salicylic acid (--->) TGA	Regulation	--->	10922045:1	4	Public	We have identified several potential components of the SA signaling pathway, including (i) the H(2)O(2)-scavenging enzymes catalase and ascorbate peroxidase, (ii) a high affinity SA-binding protein (SABP2), (iii) a SA-inducible protein kinase (SIPK), (iv) NPR1, an ankyrin repeat-containing protein that exhibits limited homology to IkappaBalpha and is required for SA signaling, and (v) members of …	salicylic acid (--->) TGA
APETALA 3 (--+>) AGL7	Expression	--+>	145100327:11352	1	Public	Irish . (2006) Direct regulation of the floral homeotic APETALA1 gene by APETALA3 and PISTILLATA in Arabidopsis.	APETALA 3 (--+>) AGL7
T14P4.3 (----) T3H13.10	Binding	----	null	1	Public	null	T14P4.3 (----) T3H13.10
CaMV 35S (--->) flowering	Regulation	--->	10672923:7	7	Public	The ectopic expression of NsMADS2 using the CaMV 35S promoter caused early flowering and lengthened internode length in transgenic tobacco plants.	CaMV 35S (--->) flowering
phytohormone (--->) seed development	Regulation	--->	8226892:0	1	Public	The phytohormone, abscisic acid (ABA), plays a variety of roles during seed development and in the plant's response to environmental stresses.	phytohormone (--->) seed development
ATCBL1 (--->) RNAi	Regulation	--->	16009994:10101	1	Public	This study was based on the analysis of an RNAi cbl1 mutant in which the expression of other CBLs ( AtCBL2 and AtCBL3 ) was not affected.	ATCBL1 (--->) RNAi
F6N18.4 (--->) Plant yield	Regulation	--->	14688297:10293	1	Public	Because jai1 disrupts the developmental program leading to normal seed and fruit production, it is possible that the absence of fruit trichomes is a pleiotropic effect of abnormal fruit development.	F6N18.4 (--->) Plant yield
FIL (--+>) AGL7	Expression	--+>	9878633:10238	1	Public	These results suggest that the FIL gene may work as a positive regulator of AP1 expression coordinately with AP2 or with AP1 itself.	FIL (--+>) AGL7
AT3G06910 (----) SUM1	Binding	----	null	1	Public	null	AT3G06910 (----) SUM1
at2g06715 (----) F24B9.30	Binding	----	12084825:10026	2	Public	In Arabidopsis, three Dof proteins, OBP1 (Zhang et al., 1995 ; Chen et al., 1996 ), OBP2, and OBP3, all bind to the same transcriptional regulator, OBF4, but their genes are expressed in distinctive tissues (Kang and Singh, 2000 ).	at2g06715 (----) F24B9.30
AT1G14980 (----) EMB2734	Binding	----	null	1	Public	null	AT1G14980 (----) EMB2734
ADL1A (--->) cytokinesis	Regulation	--->	10899980:10685	19	Public	Bednarek Members of the Arabidopsis Dynamin-Like Gene Family, ADL1, Are Essential for Plant Cytokinesis and Polarized Cell Growth	ADL1A (--->) cytokinesis
mlo11 (--->) disease resistance	Regulation	--->	15318221:8	1	Public	We infer cis-dependent perturbation of transcription machinery assembly by transcriptional interference in mlo-11 plants as a likely mechanism leading to disease resistance.	mlo11 (--->) disease resistance
F21J9.13 (----) T5J17.9	Binding	----	null	1	Public	null	F21J9.13 (----) T5J17.9
JA (--->) F5K7.19	Regulation	--->	10899973:10311	1	Public	Application of exogenous jasmonic acid to floral buds of delayed dehiscence1 plants rescues the male sterility defect, an indication that jasmonic acid signaling, either directly or indirectly, plays a role in the anther dehiscence process.	JA (--->) F5K7.19
F9H3.5 (----) T8P21.6	Binding	----	null	1	Public	null	F9H3.5 (----) T8P21.6
GA (--->) plant growth	Regulation	--->	10048300:0	11	Public	Gibberellin is an endogenous plant growth regulator.	GA (--->) plant growth
T9A14.11 (--->) sinapate esters	MolSynthesis	--->	11910004:10038	2	Public	It has been proposed that AtMyb4 functions as a negative regulator in controlling genes involved in the synthesis of protective sinapate esters.	T9A14.11 (--->) sinapate esters
LDOX (--->) anthocyanins	MolSynthesis	--->	12940955:10	4	Public	These results show that in addition to its established role in the formation of anthocyanin, LDOX is also part of the PA biosynthesis pathway.	LDOX (--->) anthocyanins
FWA (--->) flower development	Regulation	--->	10852935:10287	2	Public	One of these somehow acts together with FWA to repress flower development.	FWA (--->) flower development
MWI23.21 (--->) Plant development	Regulation	--->	144100714:11070	1	Public	The results demonstrated that Elip expression decreased with plant development under both experimental conditions.	MWI23.21 (--->) Plant development
at3g33084 (----) T17H7.12	Binding	----	null	1	Public	null	at3g33084 (----) T17H7.12
ATCOP1 (--->) cell expansion	Regulation	--->	145101214:11007	1	Public	Analysis shows that dark-grown transgenic seedlings expressing AtMYB21-GR fusion protein display some features of the cop1 mutant, including decreased hypocotyl cell expansion, open cotyledons in the dark, and seedling lethality in the presence of dexamethasone.	ATCOP1 (--->) cell expansion
ATSDAT/ATTDT (----) F21J9.13	Binding	----	null	1	Public	null	ATSDAT/ATTDT (----) F21J9.13
GLABRA 2 (--->) differentiation	Regulation	--->	10645418:5	27	Public	TRANSPARENT TESTA GLABRA (TTG) and GLABRA2 (GL2) are positive regulators of non-hair fate and are active during the early differentiation of the epidermis in the meristem.	GLABRA 2 (--->) differentiation
ATM (--->) transduction	Regulation	--->	145101646:11162	1	Public	As ATM is a key protein in the transduction of signal during cellular responses to damages (including S-phase damages), it will be very interesting to analyse interactions between MEI1 and ATM during the mitotic and the meiotic cell cycles.	ATM (--->) transduction
salicylic acid (--+>) AT2G47730	Expression	--+>	145100536:11037	1	Public	Auxin or SA treatment caused a further induction of the GST6 promoters that was reproducibly superimposed on the non-specific induction of the GST6 minimal promoter.	salicylic acid (--+>) AT2G47730
ethylene (--+>) plant defense	Regulation	--+>	15749766:0	24	Public	The hormone ethylene influences plant growth, development, and some defense responses.	ethylene (--+>) plant defense
photolyase (--->) plant growth	Regulation	--->	11006332:10157	1	Public	Because cofactors of photolyases are frequently important in general cellular metabolism, a mutation in such a molecule would be expected to affect plant growth adversely.	photolyase (--->) plant growth
FIE2 (--->) fertilization	Regulation	--->	143101168:11042	1	Public	The Arabidopsis marker sequences used were from SPOROCYTELESS ( SPL ) /NOZZLE , which is required for male and female sporogenesis in Arabidopsis (Schiefthaler et al., 1999 ; Yang et al., 1999 ), SOMATIC EMBRYO RECEPTOR KINASE1 ( SERK1 ), which is thought to play a role in embryogenesis (Hecht et al., 2001 ), and the three FIS -class genes MEDEA ( MEA ) /FIS1 , FIS2 , and FERTILIZATION-INDEPENDEN…	FIE2 (--->) fertilization
F6N18.4 (--->) root development	Regulation	--->	15923349:10162	1	Public	These results further demonstrate that AtMYC2 acts as a positive regulator of lateral root formation.	F6N18.4 (--->) root development
APETALA 3 (--->) RNA splicing	Regulation	--->	9724693:3	4	Public	In a screen for suppressors of ap3-1, we isolated an intragenic suppressor, ap3-11, that functions to suppress the splicing defects of ap3-1.	APETALA 3 (--->) RNA splicing
MAB16.11 (--->) mutagenesis	Regulation	--->	14729919:10563	1	Public	Recombinant tyrosine aminotransferase from Trypanosoma cruzi : Structural characterization and site directed mutagenesis of a broad substrate specificity enzyme.	MAB16.11 (--->) mutagenesis
GA (--->) AT3G03450	Regulation	--->	145102020:11012	1	Public	Interestingly, the induction of RGA1 like gene suggests modification of gibberellin signalling in cambial dormancy.	GA (--->) AT3G03450
kdnase (--+>) CYP74A	Expression	--+>	12819969:3	1	Public	Seeds from transgenic Arabidopsis thaliana plants expressing the Escherichia coli uidA gene encoding beta-glucuronidase (GUS) under the control of the AOS promoter were mutagenized with ethylmethane sulfonate and the progeny was screened for individuals exhibiting constitutive expression of uidA in the absence of an added octadecanoid.	kdnase (--+>) CYP74A
AT4G22200 (--->) plant defense	Regulation	--->	8146192:2	3	Public	Thus, the (1-->3)-beta-glucanases, which are classified amongst the plant "pathogenesis-related proteins," can hydrolyze (1-->3)- and (1-->3,1-->6)-beta-glucans of fungal cell walls and may therefore contribute to plant defense strategies, while the (1-->3,1-->4)-beta-glucanases function in plant cell wall hydrolysis during mobilization of the endosperm in germinating grain or during the growth o…	AT4G22200 (--->) plant defense
moa2.4 (--->) ABA	MolSynthesis	--->	11532178:7	3	Public	We improved drought tolerance by gene manipulation of AtNCED3 causing the accumulation of endogenous ABA.	moa2.4 (--->) ABA
at1g17420 (--->) JA	MolSynthesis	--->	14675445:1	3	Public	We characterize three members of the lipoxygenase (LOX) gene family in the native tobacco plant Nicotiana attenuata and manipulate, by antisense expression, a specific, wound- and herbivory-induced isoform (LOX3) involved in JA biosynthesis.	at1g17420 (--->) JA
PBB1 (----) PBD1	Binding	----	null	1	Public	null	PBB1 (----) PBD1
PAC1 (----) PBB1	Binding	----	null	1	Public	null	PAC1 (----) PBB1
kdnase (--+>) T14P4.11	Expression	--+>	12011348:1	1	Public	Infection of transgenic plants containing a beta-glucuronidase (GUS) reporter gene under the control of the fis1 promoter showed that induction is highly localized to those leaf mesophyll cells within and immediately surrounding rust infection sites.	kdnase (--+>) T14P4.11
hexenal (--->) DL3766W	Regulation	--->	11402216:10231	16	Public	Schuler Variations in CYP74B2 (Hydroperoxide Lyase) Gene Expression Differentially Affect Hexenal Signaling in the Columbia and Landsberg erecta Ecotypes of Arabidopsis Plant Physiology, November 1, 2005; 139(3): 1529 - 1544.	hexenal (--->) DL3766W
AT1G08830 (----) F9H3.5	Binding	----	null	1	Public	null	AT1G08830 (----) F9H3.5
FIE2 (--->) seed development	Regulation	--->	11931224:9	7	Public	MEDEA and FIS 2 are members of the FIS class of genes (FERTILIZATION INDEPENDENT SEED) involved in regulation of growth and cell proliferation during seed development.	FIE2 (--->) seed development
at2g10611 (--->) glycerol	MolSynthesis	--->	11027733:10136	1	Public	Thus the observed dramatic reduction in PEP carboxylase activity undersulfur deficiency could be an even more efficient way to preventallocation of reduced carbon into C4 and longer carbon skeletons.Instead, PEP could be funneled into glycerol metabolism via inverseglycolysis.	at2g10611 (--->) glycerol
AT1G16190 (----) PSAC	Binding	----	null	1	Public	null	AT1G16190 (----) PSAC
GA (--+>) flowering	Regulation	--+>	9367439:5	21	Public	Application of the plant hormone gibberellin, which hastens flowering in short days, enhances the gradual change in LEAFY expression observed in short days.	GA (--+>) flowering
FHY2 (--->) photomorphogenesis	Regulation	--->	9778848:7	18	Public	These results suggest that either phyA or phyB is required for UV-B-induced photomorphogenesis.	FHY2 (--->) photomorphogenesis
NIM1 (--->) cell growth	Regulation	--->	14507999:10496	11	Public	A role for salicylic acid and NPR1 in regulating cell growth in Arabidopsis.	NIM1 (--->) cell growth
oxygen (--->) photomorphogenesis	Regulation	--->	10677443:10362	1	Public	Hasunuma Reactive Oxygen Species Affect Photomorphogenesis in Neurospora crassa J.	oxygen (--->) photomorphogenesis
F10A8.6 (--->) lignin	MolSynthesis	--->	15937231:10157	2	Public	We did not detect, however, any significant alteration in the expression of PAP1 , SHATTERPROOF1 or 2 , BREVIPEDICELLUS , or MYB61 , all of which have been suggested to be involved in lignin biosynthesis (Borevitz et al., 2000 ; Liljegren et al., 2000 ; Mele et al., 2003 ; Newman et al., 2004 ).	F10A8.6 (--->) lignin
ABA (---|) secretion	Regulation	---|	11169179:2	6	Public	Abscisic acid (ABA) antagonizes the effects of GA and inhibits enzyme secretion and PCD.	ABA (---|) secretion
T6J4.2 (--->) Plant development	Regulation	--->	15908602:10242	1	Public	Plant J 24: 693?701 [CrossRef] [ISI] [Medline] Hu YX, Wang YH, Liu XF, Li JY (2004) Arabidopsis RAV1 is down-regulated by brassinosteroid and may act as a negative regulator during plant development.	T6J4.2 (--->) Plant development
4CL.1 (--->) flavonoid	MolSynthesis	--->	11842147:10169	1	Public	Free PA at aconcentration of 140 ï¿½ M in developing leaves isenough to saturate leaf 4CL1 or 4CL2 activity, regardless of CA (see K i values in Table II ). 4CL1, as well as4CL2, thus may function to support flavonoid biosynthesis in developingleaf tissue.	4CL.1 (--->) flavonoid
ADL1A (----) UGT75B2	Binding	----	11283335:10215	4	Public	Phragmoplastin (Phr) is shown to interact with UGT1 (see Fig 1 ).	ADL1A (----) UGT75B2
mads box (--->) flowering	Regulation	--->	10716723:0	41	Public	In Arabidopsis, the MADS-box protein encoded by FLOWERING LOCUS C (FLC) is a repressor of flowering.	mads box (--->) flowering
AT3G08710 (--->) starch	MolSynthesis	--->	145101847:11134	1	Public	The possibility that some other mechanism, possibly competition for thioredoxin, may be involved in explaining the increase in starch synthesis, other than substrate supply, is currently under investigation (Geigenberger, P., personal communication).	AT3G08710 (--->) starch
ethylene (--+>) root development	Regulation	--+>	15047904:10188	4	Public	Ethylene also promotes rapid stem elongation and adventitious root formation in submerged amphibious plants.	ethylene (--+>) root development
AT4G26080 (--->) wound response	Regulation	--->	145100239:11106	1	Public	ABI1 plays a role in wound signalling ABA- and wound-induced accumulation of the pin2 and LAP transcripts were also impaired in the abi1-1 transgenic plants.	AT4G26080 (--->) wound response
MOE17.5 (---|) flowering	Regulation	---|	14871310:0	4	Public	The Arabidopsis FERTILIZATION-INDEPENDENT ENDOSPERM (FIE) polycomb group (PcG) protein, a WD40 homologue of Drosophila extra sex comb (ESC), regulates endosperm and embryo development and represses flowering during embryo and seedling development.	MOE17.5 (---|) flowering
AGL7 (--->) flower morphology	Regulation	--->	9550721:4	3	Public	The basis for this phenotype was examined by testing the interaction between hasty and genes that affect flowering time (35S::LEAFY, 35S::APETALA1, terminal flower1), gibberellin production (ga1-3) or perception (gai), and floral morphogenesis (leafy, apetala1, agamous).	AGL7 (--->) flower morphology
EMB2444 (----) ROF1	Binding	----	null	1	Public	null	EMB2444 (----) ROF1
AT4G26080 (--+>) CaMV 35S	Expression	--+>	145101554:11138	1	Public	The ABI1 and abi1-1 cDNAs were placed under the control of the constitutive CaMV35S promoter in the binary vector pBA002 ( Hajdukiewicz et al ., 1994 ).	AT4G26080 (--+>) CaMV 35S
ROP1 (--->) cell growth	Regulation	--->	9765526:9	2	Public	We propose that Rop1At may play a predominant role in the regulation of polarized cell growth in pollen, whereas its close relatives Rop3At and Rop5At may be functionally redundant to Rop1At in pollen.	ROP1 (--->) cell growth
JA (--+>) K24G6.22	Expression	--+>	15141068:10097	1	Public	Whereas all genes but ACX3 and KAT5 were induced by ABA, JA only up-regulated the expression of ACX1 and KAT5 ( Fig. 4 ).	JA (--+>) K24G6.22
CYP74A (--->) photosynthesis	Regulation	--->	15247375:10030	1	Public	Even during normal metabolism, active oxygen species (AOS) are generated as a side product in electron transport processes, such as photosynthesis and respiration.	CYP74A (--->) photosynthesis
nitrogen (--+>) germination	Regulation	--+>	9878636:10220	1	Public	Germination was induced by exposure to light and nitrogen restoration.	nitrogen (--+>) germination
AT3G08710 (--->) photosynthesis	Regulation	--->	10625679:7	20	Public	We postulate that in photosynthetic tissues, reduction could play a role in the fine regulation of the ADP-GlcPPase mediated by the ferredoxin-thioredoxin system.	AT3G08710 (--->) photosynthesis
synthase (--->) proline biosynthesis	Regulation	--->	9351242:1	1	Public	Proline accumulation in response to water stress and salinity is preceded by a rapid increase of the mRNA level of delta 1-pyrroline-5-carboxylate synthase (P5CS) controlling the rate-limiting step of glutamate-derived proline biosynthesis.	synthase (--->) proline biosynthesis
F7A7.240 (----) T1N6.16	Binding	----	null	1	Public	null	F7A7.240 (----) T1N6.16
AT3G42830 (----) XPO1B	Binding	----	null	1	Public	null	AT3G42830 (----) XPO1B
AT1G77120 (--->) endosperm development	Regulation	--->	1717817:8	1	Public	Both Gpc3 and Adh1 show a marked increase in expression during endosperm development, reaching a maximum 15 days after pollination, but no expression is detected in the leaf.	AT1G77120 (--->) endosperm development
nitrogen (--->) root growth	Regulation	--->	144100018:11084	1	Public	Indeed, Stitt (1993 ), using a model system of nitrogen-limited tobacco seedlings, demonstrated that 'excess' photosynthetic nitrogen is reallocated to root growth following carbohydrate-induced acclimation.	nitrogen (--->) root growth
T14P4.11 (--->) cell proliferation	Regulation	--->	9663380:0	2	Public	The Arabidopsis MEDEA gene is required in maternal tissues to restrict cell proliferation in embryos.	T14P4.11 (--->) cell proliferation
APETALA 3 (----) AT4G18960	Binding	----	11206550:3	1	Public	Here we show that the class B proteins of Arabidopsis, PISTILLATA (PI) and APETALA3 (AP3), interact with APETALA1 (AP1, a class A protein) and SEPALLATA3 (SEP3, previously AGL9), and with AGAMOUS (AG, a class C protein) through SEP3.	APETALA 3 (----) AT4G18960
kdnase (--->) anthocyanins	MolSynthesis	--->	8893541:2	1	Public	Subsequent to microinjection anthocyanin and chlorophyll accumulation was monitored as well as beta-glucuronidase (GUS) expression mediated by light-regulated promoters (chs, chlorophyll a/b binding protein (lhcb1) and ferredoxin NADP+ oxidoreductase (fnn). Microinjection of phyA under white light conditions caused anthocyanin and chlorophyll accumulation and mediated chs-GUS, lhcb 1-GUS and fnr-…	kdnase (--->) anthocyanins
synthase (--->) shikimate	MolSynthesis	--->	12970505:10037	2	Public	Glyphosate is a broad-spectrum, postemergence herbicide that inhibits 5- enol pyruvylshikimate-3-phosphate synthase (EPSPS), a nuclear-encoded chloroplast-localized enzyme (Della-Cioppa et al., 1986 ) in the shikimic acid pathway of plants.	synthase (--->) shikimate
EDS1 (--->) plant defense	Regulation	--->	11574472:2	14	Public	EDS1 is essential for elaboration of the plant hypersensitive response, whereas EDS1 and PAD4 are both required for accumulation of the plant defence-potentiating molecule, salicylic acid.	EDS1 (--->) plant defense
SUPERMAN (---|) cell expansion	Regulation	---|	15020746:10413	5	Public	Suppression of cell expansion by ectopic expression of the Arabidopsis SUPERMAN gene in transgenic petunia and tobacco.	SUPERMAN (---|) cell expansion
ADL1A (--->) membrane fusion	Regulation	--->	9061948:7	1	Public	Our data show that throughout the entire process of cytokinesis, phragmoplastin is concentrated in the area in which membrane fusion is active, suggesting that phragmoplastin participates in an early membrane fusion event during cell plate formation.	ADL1A (--->) membrane fusion
RHL41 (--->) CBF3	Expression	--->	145102110:11197	1	Public	Thus, a simple scenario would be that ZAT12 directly represses expression of CBF1-3 and the 15 downregulated COS genes that belong to the ZAT12 regulon, the consequences of which include induction of the cold-induced COS genes that belong to the ZAT12 regulon.	RHL41 (--->) CBF3
ATCOP1 (----) PHYB	Binding	----	15705947:10336	3	Public	The red light photoreceptor phyB has also been reported to interact with COP1 in a yeast two-hybrid assay (Yang et al., 2001 ).	ATCOP1 (----) PHYB
synthase (--->) lignin	MolSynthesis	--->	10889244:10156	1	Public	SAM-S plays a role in the methylation of monolignolprecursors during lignin biosynthesis (Ye et al., 1994 ) and is also thefirst enzyme of the ethylene biosynthesis pathway (for review, seeKende, 1993 ).	synthase (--->) lignin
F28N24.2 (----) MSN2.7	Binding	----	null	1	Public	null	F28N24.2 (----) MSN2.7
kdnase (--+>) AT1G77120	Expression	--+>	12481050:10045	1	Public	Although Fromm et al.(1990) reported the regeneration of maize plantlets containing the GUS reporter gene under the control of the full-length maize Adh1 promoter, precise expression patterns were notdescribed.	kdnase (--+>) AT1G77120
methyl jasmonate (--->) pollen development	Regulation	--->	15133155:0	1	Public	Jasmonic acid and methyl jasmonate play an essential role in plant defense responses and pollen development.	methyl jasmonate (--->) pollen development
GA (--->) T4K22.6	Expression	--->	14966214:10	1	Public	The effects of gibberellin and auxin on axillary bud growth and ARF6 expression are described.	GA (--->) T4K22.6
auxin (--->) ATNRT1	Expression	--->	11912226:10	1	Public	These results indicate that auxin acts as an important signal regulating CHL1 expression and contributes to the targeting of CHL1 expression to nascent organs and root tips in Arabidopsis.	auxin (--->) ATNRT1
saline (--->) hypersensitive response	Regulation	--->	145100765:11069	1	Public	However, NaCl at 100 m m has no effect on HR in either interaction ( Fig. 2 ), which suggests that the effects of the buffer treatments are caused solely by pH.	saline (--->) hypersensitive response
AGB1 (--->) RNA splicing	Regulation	--->	11752377:10147	1	Public	Sequence analysis of agb1-1 genomic DNA and AGB1 cDNA from agb1-1 showed that the molecular lesion is a transition mutation altering the splicing donor site at the 5' end of the first intron of AGB1 .	AGB1 (--->) RNA splicing
protein phosphatase (--->) pathogenesis	Regulation	--->	145101890:11036	1	Public	In tobacco, phosphatase inhibitors block programmed cell death mediated by both the pro-apoptotic Bax protein and the R gene N , yet inhibition of phosphatase activity also causes the accumulation of pathogenesis-related (PR) proteins in tobacco ( Dunigan and Madlener, 1995 ; Lacomme and Santa Cruz, 1999 ; Raz and Fluhr, 1993 ).	protein phosphatase (--->) pathogenesis
F1N18.6 (----) TOPP1	Binding	----	null	1	Public	null	F1N18.6 (----) TOPP1
PHYB (--->) ethylene	MolSynthesis	--->	12972669:10194	11	Public	RT-PCR analysis of ethylene biosynthesis enzymes in wild type and phyB-9 mutants.	PHYB (--->) ethylene
JA (--+>) anthocyanins	MolSynthesis	--+>	144100657:11182	1	Public	Jasmonic acid induces the biosynthesis of anthocyanins in the wounded organs ( Tamari et al . 1995 ; Richard et al . 2000 ).	JA (--+>) anthocyanins
SUPERMAN (--->) flower morphology	Regulation	--->	15020746:10304	1	Public	Further comparative studies of SUP orthologous genes in various plant species likely will provide further insight into the roles of this important gene in the floral structure specification.	SUPERMAN (--->) flower morphology
GLABRA 2 (--->) stomata development	Regulation	--->	9576776:10291	2	Public	In the hypocotyl epidermis, GL2 is proposed to negatively regulate genes controlling stomatal development (Fig. 4 ).	GLABRA 2 (--->) stomata development
F18A8.11 (--->) Cutin	MolSynthesis	--->	145100227:11126	1	Public	The correlation between the AtsEH gene product and cutin synthesis was further strengthened by the observation that both AtsEH and a cytochrome P-450 and suberin biosynthesis ( Kolattukudy 1981 ), are induced by auxin ( Kiyosue et al . 1994 ; Sala?n et al . 1986 ).	F18A8.11 (--->) Cutin
at1g68310 (--->) at1g42396	Regulation	--->	145101282:11154	1	Public	The relationship to BR biosynthesis and BRI1-mediated BR signalling The CPH, HYD1 and FK sterol biosynthesis steps are predicted to act upstream of all of the known BR biosynthesis genes to date ( Figure 1 ).	at1g68310 (--->) at1g42396
nitrogen (--->) photosynthesis	Regulation	--->	144100183:11095	4	Public	Water and nitrogen use efficiency in photosynthesis.	nitrogen (--->) photosynthesis
ANNAT1 (--->) germination	Regulation	--->	15161963:10202	1	Public	In MS media, annAt1 displayed slightly decreased germination, with a rate of 85% ( Figure 6A ).	ANNAT1 (--->) germination
AT3G22590 (----) T14P4.3	Binding	----	null	1	Public	null	AT3G22590 (----) T14P4.3
mld14.30 (--->) gene silencing	Regulation	--->	15662500:2	1	Public	Quantitative CAD measurements demonstrated that the construct containing an inverted-repeat of the CAD cDNA was most efficient in triggering gene silencing in P. radiata.	mld14.30 (--->) gene silencing
AT1G77120 (--+>) at1g79650	Expression	--+>	145100075:11065	1	Public	Possibly, expression driven by the strong ADH1 promoter leads to a non- stoichiometric RAD23 accumulation in relation to the other NER complex constituents.	AT1G77120 (--+>) at1g79650
at5g28655 (--->) ABA	MolSynthesis	--->	145100363:11058	1	Public	The kin2 :: luc reporter gene was constructed by ligating ABA-responsive kin2 5' flanking sequences to the coding region for the firefly luciferase gene (Figure 2a).	at5g28655 (--->) ABA
cycloheximide (---|) CYP74A	Regulation	---|	9808751:10040	1	Public	Thewound-induced AOS gene can be blocked by cycloheximide, suggesting therequirement of de novo protein biosynthesis.	cycloheximide (---|) CYP74A
NDHJ (--+>) at2g10611	Regulation	--+>	145101291:11106	1	Public	In other cases, like atpA , atpI , psaA , ycf3 , rps14 , rps18 or ndhJ ( Figure 6 ), high molecular weight precursors accumulate specifically in mutants lacking PEP (cf. Krause et al ., 2000 ).	NDHJ (--+>) at2g10611
DME1 (--->) Plant development	Regulation	--->	12468721:10069	1	Public	The floral and vegetative pleiotropic phenotypes observed in dme-1 homozygous mutants, and the presence of DME RNA in stems, suggest that DME functions more broadly in plant development.	DME1 (--->) Plant development
at2g19940 (----) PBG1	Binding	----	null	1	Public	null	at2g19940 (----) PBG1
pyruvate (--+>) secretion	Regulation	--+>	3307763:8	1	Public	In contrast, addition of a mixture of lactate (10 mM) and pyruvate (1 mM) stimulated both fatty acid synthesis de novo and the rate of VLDL triacylglycerol secretion.	pyruvate (--+>) secretion
AsA (--->) lipid	MolSynthesis	--->	12964863:6	1	Public	The protective effect of PBN on ABA-promoted senescence, ABA-increased H2O2 content and lipid peroxidation, ABA-decreased GSH and AsA, and ABA-increased antioxidative enzyme activities was reversed by 2-(4-carboxy-2-phenyl)-4,4,5,5-tetramethylimidazoline-1-oxyl-3-oxide, a NO-specific scavenger, suggesting that the protective effect of PBN is attributable to NO released.	AsA (--->) lipid
F22G5.23 (----) T28I19.40	Binding	----	null	1	Public	null	F22G5.23 (----) T28I19.40
CYP74A (--+>) CaMV 35S	Expression	--+>	145101277:11111	1	Public	The male-sterile phenotype of the aos mutant was complemented by constitutive AOS expression under the control of the CaMV 35S promoter in plants homozygous for the aos mutation and shown to carry AOS-OE constructs.	CYP74A (--+>) CaMV 35S
SHI (--->) RNAi	Regulation	--->	145102278:11288	1	Public	Cell , 72 , 767-778. genCitLink(16, 'b43', '10.1016%252F0092-8674%252893%252990404-E'); genCitLink(8, 'b43', '7680959'); genSfxLinks('b43', '%3F%26aulast%3DSongyang%26aufirst%3DZ.%26stitle%3DCell%26volume%3D72%26spage%3D767%26id%3Ddoi%3A10.1016%2F0092-8674%2893%2990404-E') ? Sui, G., Soohoo, C., Affar el, B., Gay, F., Shi, Y. and Forrester, W.C. (2002) A DNA vector-based RNAi technology to suppre…	SHI (--->) RNAi
at2g10611 (--->) Plant development	Regulation	--->	12472687:0	2	Public	The pasticcino2 (pas2) mutant shows impaired embryo and seedling development associated with cell de-differentiation and proliferation.	at2g10611 (--->) Plant development
FHY2 (--->) leaf morphology	Regulation	--->	12953105:10135	1	Public	In L er , a role for phyA in the regulation of rosette leaf morphology was observed only in a phyBDE background, suggesting possible ecotypic differences between Ws and L er (Franklin et al., 2003 ) (data not shown).	FHY2 (--->) leaf morphology
AT4G22200 (--->) seed development	Regulation	--->	11402213:1	3	Public	This insertion mutation is correlated with an altered seed fatty acid composition, reduced diacylglycerol acyltransferase (DGAT; EC 2.3.1.20) activity, reduced seed triacylglycerol content, and delayed seed development in the AS11 mutant.	AT4G22200 (--->) seed development
F17K2.18 (--->) flowering	Regulation	--->	15805477:10301	13	Public	Ectopic expression of an orchid ( Oncidium Gower Ramsey) AGL6 -like gene promotes flowering by activating flowering time genes in Arabidopsis thaliana .	F17K2.18 (--->) flowering
F14O23.9 (--->) phosphatidylinositol	MolSynthesis	--->	16299182:1	1	Public	Inositol polyphosphate 5-phosphatase is a key enzyme involved in phosphatidylinositol metabolism and is encoded by an At5PTase gene family in Arabidopsis thaliana.	F14O23.9 (--->) phosphatidylinositol
ATGSK1 (----) F1C9.20	Binding	----	null	1	Public	null	ATGSK1 (----) F1C9.20
cytochrome P450 (--->) Plant development	Regulation	--->	11158532:10036	1	Public	Furthermore, the phylogenetic relationship between CYP83B1 and CYP71E1, the cytochrome P450 involved in the oxime-metabolizing step in cyanogenic glucoside biosynthesis, argues for an evolutionary relationship between IAA, glucosinolate, and cyanogenic glucoside biosynthesis. * RESULTS *TOP *ABSTRACT *INTRODUCTION * RESULTS *DISCUSSION *METHODS *REFERENCES CYP83B1 Is Essential for Normal Seedling…	cytochrome P450 (--->) Plant development
arca (----) BLH1	Binding	----	null	1	Public	null	arca (----) BLH1
AT1G75950 (--->) cell proliferation	Regulation	--->	12970487:10409	2	Public	Gene 143: 211-216 [CrossRef] [ISI] [Medline] Nayak S, Santiago FE, Jin H, Lin D, Schedl T, Kipreos ET (2002) The Caenorhabditis elegans Skp1-related gene family: diverse functions in cell proliferation, morphogenesis, and meiosis.	AT1G75950 (--->) cell proliferation
ABF3 (--->) Plant development	Regulation	--->	12857824:10244	1	Public	Overexpression of either ABI5 or ABF3/ABF4 leads to an ABA-hypersensitive phenotype, i.e. an arrest of early seedling development under the level of ABA non-inhibitory to the WT plants.	ABF3 (--->) Plant development
NIM1 (--->) regulation of signal transduction	Regulation	--->	10571880:6	16	Public	Thus, harpin elicits disease resistance through the NIM1-mediated SAR signal transduction pathway in an SA-dependent fashion.	NIM1 (--->) regulation of signal transduction
AT5G57050 (--->) aba metabolism	Regulation	--->	16339784:8	1	Public	It was also observed that abi1-1 and abi2-1 had increased ABA accumulation.	AT5G57050 (--->) aba metabolism
glutathione (--->) root growth	Regulation	--->	144101097:11313	1	Public	Root growth appears to be strongly regulated by ROS ( Foreman et al . 2003 ) and glutathione ( Vernoux et al . 2000 ), although roots appear to be much less influenced by ascorbate, in line with the observation that this antioxidant is very strongly correlated with photosynthesis and light.	glutathione (--->) root growth
ESP (--->) plant defense	Regulation	--->	11752388:7	2	Public	The role of ESP in plant defense is uncertain, because the generalist herbivore Trichoplusia ni (the cabbage looper) was found to feed more readily on nitrile-producing than on isothiocyanate-producing Arabidopsis.	ESP (--->) plant defense
GLABRA 2 (--->) embryogenesis	Regulation	--->	145101184:11296	1	Public	The Plant Journal Volume 29 Page 497 - February 2002 I I I I I QuickSearch in: Synergy PubMed (MEDLINE) CrossRef for Authors: Momoyo Ito Naoki Sentoku Asuka Nishimura Soon-Kwan Hong Yutaka Sato Makoto Matsuoka Keywords: cell fate determination embryogenesis GL2 -type homeobox gene positional information protoderm radial pattern rice Received 6 August 2001; revised 7 November 2001; accepted 23 Nov…	GLABRA 2 (--->) embryogenesis
AT5G38280 (--->) disease resistance	Regulation	--->	8637920:3	1	Public	The kinase domain of PR5K is related to a family of protein-serine/threonine kinases that are involved in the expression of self-incompatibility and disease resistance.	AT5G38280 (--->) disease resistance
ethylene (--->) cell fate	Regulation	--->	16010724:9	5	Public	Experiments with Arabidopsis roots also reveal that ethylene plays an important role in regulating the auxin sink, and consequently cell fate in the RC.	ethylene (--->) cell fate
MQC12.13 (--+>) CaMV 35S	Expression	--+>	15994908:10133	1	Public	The AtERF7 and AtERF5 effector plasmids were under the control of the CaMV 35S promoter. O, translational enhancer of tobacco mosaic virus; Nos, the terminator signal of the gene for nopaline synthase. (D) Repression of reporter gene activity by AtERF7 and suppression of AtERF5-mediated transactivation by AtERF7.	MQC12.13 (--+>) CaMV 35S
ethylene (--->) cell expansion	Regulation	--->	12114591:10158	2	Public	Ethylene acts as a regulator of growth of most vegetative tissuesin terrestrial plants, mainly inhibiting the rate of cell expansion(Abeles et al., 1992 ; Smalle and Van Der Straeten, 1997 ).	ethylene (--->) cell expansion
synthase (--->) fertilization	Regulation	--->	15173561:10293	1	Public	Ruuska et al. (2002) have shown that the expression of Suc synthase increases from 8 DAF to at least 12 DAF.	synthase (--->) fertilization
cyclase (--->) photosynthesis	Regulation	--->	15665245:10059	1	Public	From these studies, it became clear that tocopherol cyclase is limiting tocopherol synthesis in leaves, and that the simultaneous loss of tocopherol and glutathione affects photosynthesis and growth in a way different from what was observed for the parental lines.	cyclase (--->) photosynthesis
DL3766W (--->) plant defense	Regulation	--->	10427771:4	2	Public	These results indicate that the HPOL gene is up-regulated in leaves in response to wounding and that the enzyme may be an active component of the octadecanoid defense response.	DL3766W (--->) plant defense
at5g28655 (--->) Plant development	Regulation	--->	11299347:10031	1	Public	Analyses of promoter- GUS fusions have shownthat the Arabidopsis ecotype Columbia (Col), cold-inducible RD29A , COR15A , KIN1 , and COR6.6 genes are regulated during plant development underboth stressed (cold) and unstressed conditions (Yamaguchi-Shinozaki andShinozaki, 1993 ; Baker et al., 1994 ; Wang and Cutler, 1995 ).	at5g28655 (--->) Plant development
ABA (--+>) acidification	Regulation	--+>	12232334:2	1	Public	We observed a strong correlation between ABA-induced enhancement of extracellular acidification and an ABA-induced increase in L-malic acid release.	ABA (--+>) acidification
auxin (--+>) aba metabolism	Regulation	--+>	11080318:10156	1	Public	In a similar manner, auxin-induced ABA accumulation was completely inhibited in sitiens and flacca (Fig. 5 ).	auxin (--+>) aba metabolism
arca (--->) phototropism	Regulation	--->	11402210:10129	1	Public	A Potential Mechanism for Phytochrome Modulation of PhototropicCurvatures: phyA-Dependent Activation of a Second ARFSystem The biochemical function of NPH4/ARF7 (Ulmasov et al., 1999a ,1999b ), together with the phototropic defects of loss-of-function nph4 mutants in BL (Liscum and Briggs, 1996 ; Stowe-Evans etal., 1998 ), indicates that changes in auxin-dependent gene expression are necessary fo…	arca (--->) phototropism
uidA (--->) post-transcriptional gene silencing	Regulation	--->	9878609:2	3	Public	Models are proposed to explain how CMV (which has no sequence similarity to the Nia or uidA transgenes) can inhibit cellular factors involved in the RNA degradation step of PTGS and/or inhibit the systemic spread of the silencing signal to tissues emerging from the meristem.	uidA (--->) post-transcriptional gene silencing
glutathione (--->) tip growth	Regulation	--->	14730075:10032	1	Public	Glutathione also participates in the control of flowering (Ogawa et al., 2001 ) and hair tip growth (Sanchez-Fernandez et al., 1997 ).	glutathione (--->) tip growth
uidA (--+>) AT3G61890	Expression	--+>	15604708:5	1	Public	Transgenic Arabidopsis plants expressing the reporter gene uidA under the control of the ATHB12 promoter showed marker gene activity in axillary shoot primordia, lateral root primordia, inflorescence stems and in flower organs.	uidA (--+>) AT3G61890
at1g42396 (----) AT4G40042	Binding	----	null	1	Public	null	at1g42396 (----) AT4G40042
PHO1 (--->) RNA splicing	Regulation	--->	11971143:10124	1	Public	Mutations in pho1-1 and pho1-2 create stop codons, whereas mutations in pho1-3 and pho1-4 are in the last and first base of an intron, respectively, resulting in abnormal splicing of the mRNA.	PHO1 (--->) RNA splicing
AT1G75950 (--->) regulation of signal transduction	Regulation	--->	12970487:10026	1	Public	The SKP1, cullin/CDC53, F-box protein (SCF) complexes are the largest and best studied family of E3 ubiquitin-protein ligases and are known to control cell cycle regulation, signal transduction, transcription, and other biological events (Bai et al., 1996 ; Hershko and Ciechanover, 1998 ; Schulman et al., 2000 ; Shen et al., 2002 ; Zheng et al., 2002 ).	AT1G75950 (--->) regulation of signal transduction
ethylene (--->) disease resistance	Regulation	--->	11041879:10037	2	Public	Recent evidence shows that in addition to SA, jasmonate (JA) and ethylene (ET) also play important roles as signal molecules mediating disease resistance, especially in response to necrotrophic fungal pathogens ( Penninckx et al. 1996 ; Dong 1998 ; Reymond and Farmer 1998 ; Thomma et al. 1998 ; Glazebrook 1999 ; Lam et al. 1999 ; Pieterse and van Loon 1999 ).	ethylene (--->) disease resistance
auxin (--+>) F18A8.11	Regulation	--+>	145100227:11126	1	Public	The correlation between the AtsEH gene product and cutin synthesis was further strengthened by the observation that both AtsEH and a cytochrome P-450 and suberin biosynthesis ( Kolattukudy 1981 ), are induced by auxin ( Kiyosue et al . 1994 ; Sala?n et al . 1986 ).	auxin (--+>) F18A8.11
EMB1187 (----) F14P1.2	Binding	----	null	1	Public	null	EMB1187 (----) F14P1.2
FHY2 (----) T6A9.4	Binding	----	11148292:10052	1	Public	We show here that RSF1 encodes a basic helix-loop-helix (bHLH) transcription factor with high identity to PIF3 , a bHLH protein that interacts with phyA and phyB in vitro and plays a major role in phyB signaling in vivo ( Ni et al. 1998 ; Halliday et al. 1999 ).	FHY2 (----) T6A9.4
ATBETAFRUCT4 (----) F22M8.4	Binding	----	null	1	Public	null	ATBETAFRUCT4 (----) F22M8.4
AT4G25490 (--+>) CaMV 35S	Expression	--+>	11158529:10044	4	Public	Strong tolerance to freezing stress was observed in transgenic Arabidopsis plants that overexpress CBF1 ( DREB1B ) cDNA under the control of the cauliflower mosaic virus (CaMV) 35S promoter ( Jaglo-Ottosen et al. 1998 ).	AT4G25490 (--+>) CaMV 35S
SHI (--->) regulation of signal transduction	Regulation	--->	145100726:11169	1	Public	Molecular studies of mutants impaired in GA responses indicate that GA signal transduction is mediated by negative regulators including SPY , GAI , RGA and SHI ( Fridborg et al . 1999 ; Jacobsen et al . 1996 ; Peng et al . 1997 ; Silverstone et al . 1998 ; Thornton et al . 1999 ).	SHI (--->) regulation of signal transduction
synthase (--->) plant defense	Regulation	--->	15310834:10187	5	Public	An ( E )- ? -caryophyllene synthase from Artemisia annua has been shown to be up-regulated by mechanical wounding and a fungal elicitor and was suggested to be involved in plant defense although its specific function remains unknown (Cai et al., 2002 ).	synthase (--->) plant defense
T6A23.6 (----) XPO1B	Binding	----	null	1	Public	null	T6A23.6 (----) XPO1B
at5g23660 (--->) nodulation	Regulation	--->	145101588:11109	1	Public	For example, Zmsp041 is predicted to encode a plasma-membrane-localized protein that is similar to MtN3 , a Medicago truncatula gene that is induced upon nodulation ( Gamas et al ., 1996 ).	at5g23660 (--->) nodulation
AT4G25490 (--+>) F7J7.60	Expression	--+>	12114563:10109	1	Public	Theseresults indicated that the expression of CBF1 in transgenicplants influenced the expression of CAT1 gene eitherdirectly or indirectly.	AT4G25490 (--+>) F7J7.60
lox1 (--+>) at1g17420	Expression	--+>	11891244:10069	1	Public	Thus, we used RNAgel-blot analysis to assess the expression of LOX1 and LOX2 , and RT-PCR involving gene-specific primers toanalyze the transcript levels of LOX3 and LOX4 .As shown in Figure 4 A, LOX1 ,considered to be located in cytoplasm (Melan et al., 1993 ), wasstrongly up-regulated during leaf senescence.	lox1 (--+>) at1g17420
P5CS1 (--->) lipids	MolSynthesis	--->	12417705:10155	1	Public	Analyses of the levels of MDA, a product of lipid peroxidation, in wild-type and P5CS-1 strains grown in the presence of Cd indicate that there is no increase in free radical?dependent peroxidation of lipids in high-Pro strains ( Figure 5A ).	P5CS1 (--->) lipids
ADC2 (--->) wound response	Regulation	--->	12428010:4	1	Public	No induction was observed for the ADC1 gene or other genes coding for spermidine and spermine synthases, suggesting that ADC2 is the only gene of polyamine biosynthesis involved in the wounding response mediated by JA.	ADC2 (--->) wound response
F9P14.4 (--->) differentiation	Regulation	--->	145100067:11171	1	Public	Thus, the activity of the AtMYB13 gene promoter in this band- like region of the shoot apex obviously defines a functional differentiation of the shoot apex cells that is not distinguishable at the level of morphological differentiation.	F9P14.4 (--->) differentiation
ATNRT1 (--->) plant growth	Regulation	--->	11487691:10077	1	Public	These results show that CHL1 expression is activated and expands into the entire root tip during the early stages of seedling growth.	ATNRT1 (--->) plant growth
F4B12.8 (--->) meristem development	Regulation	--->	12610213:7	16	Public	During embryogenesis, CUC1 and CUC2 induce shoot apical meristem formation through activation of STM (SHOOT MERISTEMLESS).	F4B12.8 (--->) meristem development
synthase (--->) phenylpropanoid	MolSynthesis	--->	10657130:6	2	Public	Identification of the isoflavone synthase gene should allow manipulation of the phenylpropanoid pathway for agronomic and nutritional purposes.	synthase (--->) phenylpropanoid
K15I22.9 (--->) leaf senescence	Regulation	--->	11598225:0	8	Public	An ipt gene under control of the senescence-specific SAG12 promoter from Arabidopsis (P(SAG12)-IPT) significantly delayed developmental and postharvest leaf senescence in mature heads of transgenic lettuce (Lactuca sativa L. cv Evola) homozygous for the transgene.	K15I22.9 (--->) leaf senescence
AT3G20600 (--->) oxygen	MolSynthesis	--->	11706189:6	2	Public	These data are interpreted to indicate that NDR1 links ROS generation to SA production and that the phenotypic consequences of the ndr1-1 mutation are caused by a reduced ability to accumulate SA upon pathogen infection.	AT3G20600 (--->) oxygen
AsA (--->) mutagenesis	Regulation	--->	10097187:7	1	Public	In addition to genetically defining the first locus involved in AsA biosynthesis, this work highlights the power of using traditional mutagenesis techniques coupled with the Arabidopsis Genome Initiative to rapidly clone physiologically important genes.	AsA (--->) mutagenesis
glutathione (---|) tocopherol	MolSynthesis	---|	15665245:5	1	Public	Tocopherol deficiency in vte1 resulted in the increase in ascorbate and glutathione, whereas accumulation of tocopherol in VTE1 overexpressing plants led to a decrease in ascorbate and glutathione.	glutathione (---|) tocopherol
BUL1 (----) F22G5.23	Binding	----	null	1	Public	null	BUL1 (----) F22G5.23
AT2G19760 (--->) Plant development	Regulation	--->	12837952:10384	8	Public	Small changes in the regulation of one Arabidopsis profilin isovariant, PRF1, alter seedling development.	AT2G19760 (--->) Plant development
ETR2 (--->) seed development	Regulation	--->	145102177:11107	1	Public	Clearly the etr1-2 mutation leads to hyper-accumulation of ABA during seed development, resulting in elevated levels in dry seed ( Figure 2b ).	ETR2 (--->) seed development
SPDS3 (--->) embryonic development	Regulation	--->	15247389:10053	1	Public	In this paper, we show that the genes encoding spermidine synthase are essentially required for embryonic development of Arabidopsis.	SPDS3 (--->) embryonic development
auxin (--->) MXC7.8	Regulation	--->	15078335:3	7	Public	Microarray analyses and semiquantitative RT-PCR indicate that two negative regulators of auxin signaling, AUXIN RESISTANT 2 (AXR2)/INDOLE ACETIC ACID 7 (IAA7) and SOLITARY ROOT (SLR)/IAA14, are underexpressed in hy5 mutants.	auxin (--->) MXC7.8
ATMKK2 (--->) regulation of signal transduction	Regulation	--->	15225555:5	1	Public	Full genome transcriptome analysis of MKK2-overexpressing plants demonstrated altered expression of 152 genes involved in transcriptional regulation, signal transduction, cellular defense, and stress metabolism.	ATMKK2 (--->) regulation of signal transduction
AT2G20610 (--+>) auxin	MolSynthesis	--+>	16325963:2	9	Public	The mutants chosen for this study can be classified as: (1) involvement in auxin metabolism, transport or synthesis (amt1, aux1, ilr1, nit1, rib1, sur1, trp1-100); (2) other hormones possibly involved in the regulation of IBA synthesis (aba1, aba3, eto2, fae1, hls1, jar1); (3) photomorphogenesis (det1, det2, det3); and (4) root architecture (cob1, cob2, scr1).	AT2G20610 (--+>) auxin
AT4G20830 (--->) electron transfer	Regulation	--->	145102111:11061	1	Public	Among these are the genes coding for various cytochrome P450s (At2g23220 and At4g37370, At2g23220 and At4g37410, At2g25160 and At4g31970) and electron transfer flavoproteins (At4g20830 and At5g44380, At4g20830 and At5g44410, At4g20840 and At5g44380, At4g20840 and At5g44410, At4g20860 and At5g44380, At4g20860 and At5g44410) that are implicated in diverse cellular reactions including detoxification…	AT4G20830 (--->) electron transfer
lox1 (--->) lipids	MolSynthesis	--->	10198086:10240	1	Public	LOX-1 can oxygenate lipids upon its irreversible binding tothe lipid/water interface (Matsui and Kajiwara, 1995 ), which means thatit can associate with the lipid body surface.	lox1 (--->) lipids
nitrogen (--->) nitrate transporter	Regulation	--->	145100983:11299	1	Public	The Plant Journal Volume 26 Page 143 - April 2001 I I I I I QuickSearch in: Synergy PubMed (MEDLINE) CrossRef for Authors: Xavier Gansel St?phane Mu?os Pascal Tillard Alain Gojon Keywords: ammonium transporter localized supply nitrate transporter nitrogen signalling nitrogen regulation	nitrogen (--->) nitrate transporter
F16B22.17 (----) HDA1	Binding	----	null	1	Public	null	F16B22.17 (----) HDA1
MRG7.13 (--->) nitrogen	MolSynthesis	--->	9237632:0	2	Public	We have isolated two Arabidopsis thaliana cDNAs by complementation of a yeast gln3 gdh1 strain that is affected in the regulation of nitrogen metabolism.	MRG7.13 (--->) nitrogen
GA (---|) differentiation	Regulation	---|	15608330:10054	2	Public	On the other hand, GA inhibits cytokinin-induced cell differentiation in culture (Flick et al., 1983 ).	GA (---|) differentiation
kdnase (--->) chlorophyll	MolSynthesis	--->	8893541:2	1	Public	Subsequent to microinjection anthocyanin and chlorophyll accumulation was monitored as well as beta-glucuronidase (GUS) expression mediated by light-regulated promoters (chs, chlorophyll a/b binding protein (lhcb1) and ferredoxin NADP+ oxidoreductase (fnn). Microinjection of phyA under white light conditions caused anthocyanin and chlorophyll accumulation and mediated chs-GUS, lhcb 1-GUS and fnr-…	kdnase (--->) chlorophyll
AT1G77120 (--->) cytosine	MolSynthesis	--->	2103426:0	1	Public	Using a battery of methylation-sensitive restriction enzymes, cytosine methylation at 23 sites in a 7.6 kb region surrounding the Alcohol dehydrogenase-1 (Adh1) gene was measured in DNA prepared from immature maize cobs.	AT1G77120 (--->) cytosine
KAT1 (--->) stomata aperture	Regulation	--->	11226341:1	8	Public	To test whether the guard cell K(+) channel KAT1 is essential for stomatal opening, a knockout mutant, KAT1 En-1, was isolated from an En-1 mutagenized Arabidopsis thaliana population.	KAT1 (--->) stomata aperture
CBF3 (--->) at5g28644	Regulation	--->	11340180:10246	2	Public	DREB1A interacts specifically with DRE/CRT and induces the expression of stress-tolerance genes, including rd29A , kin1 , cor6.6 , cor15a , and rd22 .	CBF3 (--->) at5g28644
CYP74A (--->) JA	MolSynthesis	--->	14988482:0	45	Public	Allene oxide synthase (AOS) is a key enzyme for the biosynthesis of jasmonic acid (JA).	CYP74A (--->) JA
mve11.5 (--->) fatty acid biosynthesis	Regulation	--->	15772286:10018	1	Public	This cDNA, designated Methylketone Synthase 1 ( MKS1 ), was expressed in Escherichia coli and the purified protein used to catalyze in vitro reactions in which C 12 , C 14 , and C 16 ?-ketoacyl?acyl-carrier-proteins (intermediates in fatty acid biosynthesis) were hydrolyzed and decarboxylated to give C 11 , C 13 , and C 15 methylketones, respectively.	mve11.5 (--->) fatty acid biosynthesis
pyrroline-5-carboxylate (--+>) saline	MolSynthesis	--+>	146100030:11012	1	Public	One millimolar P5C or its analog,3,4-dehydroproline, produced a greater effect on gene expression than 1 mm l-Pro or 75 mm NaCl.	pyrroline-5-carboxylate (--+>) saline
CLF (--->) flowering	Regulation	--->	11698668:5	16	Public	Here, we show that polycomb group proteins play a central role in repressing flowering early in the plant life cycle.	CLF (--->) flowering
FWA (--->) meristem identity	Regulation	--->	10852935:10272	2	Public	Similarly, LFY may activate other floral meristem identity genes, which could be repressed by the combination of fwa and 35S:: CO.	FWA (--->) meristem identity
BANYULS (--->) differentiation	Regulation	--->	14555692:10353	1	Public	Our data demonstrate that the BAN promoter is a powerful tool to investigate not only the regulation of PA-accumulating cell differentiation but also seed coat development.	BANYULS (--->) differentiation
APETALA 3 (--+>) CaMV 35S	Expression	--+>	145100599:11021	1	Public	When the AP3 and PI organ identity genes are expressed ectopically throughout the flower (with the CaMV 35S promoter) the class B domain is increased so that 35::AP3 flowers have staminoid carpels in the inner whorl ( Jack et al . 1994 ) and 35S::PI flowers have petalloid sepals in the outer whorl ( Krizek & Meyerowitz 1996 ).	APETALA 3 (--+>) CaMV 35S
K24G6.22 (--->) triglyceride	MolSynthesis	--->	11696182:8	2	Public	The kat2 phenotype can be complemented by KAT2 or KAT5 cDNAs driven by the CaMV 35S promoter, showing that these enzymes are functionally equivalent, but that expression of the KAT5 gene in seedlings is too low for effective catabolism of TAG.	K24G6.22 (--->) triglyceride
BUM1 (--->) cell proliferation	Regulation	--->	14671026:10033	1	Public	This is typically illustrated by the homeodomain protein SHOOT MERISTEMLESS, a transcription factor involved in meristem maintenance that can have a positive or a negative effect on cell proliferation depending on the domain in which it is expressed (Long et al., 1996 ; Long and Barton, 1998 ).	BUM1 (--->) cell proliferation
K+ channel (--->) plant defense	Regulation	--->	11553729:10066	1	Public	Finally, a K + channel containing a putative NLS (At3g02850) has been described previously as a Shaker-like channel involved in the plant response towater stress (Gaymard et al., 1998 ).	K+ channel (--->) plant defense
salicylic acid (--+>) WRKY18	Regulation	--+>	12857840:10238	1	Public	AtWRKY-18 was highly induced in Arabidopsis 1 to 8 h after salicylic acid treatment (Yu et al., 2001 ), whereas induction of AtWRKY-18 was at a maximum 15 min after Nep1 treatment ( Fig. 9 ).	salicylic acid (--+>) WRKY18
T6A9.4 (--->) photosynthesis	Regulation	--->	14645731:10235	1	Public	It is interesting to note that the CHS and PSBS genes encode proteins implicated in the photoprotective functions upon exposure to light, whereas other genes affected by HFR1-?N105 are involved in the photosynthesis, greening, or cell elongation.	T6A9.4 (--->) photosynthesis
ATTIM23-1 (----) MTHSC70-1	Binding	----	null	1	Public	null	ATTIM23-1 (----) MTHSC70-1
SUPERMAN (--+>) APETALA 3	Expression	--+>	12905025:2	2	Public	Microscopic observations revealed that the innermost-whorl carpels had been replaced by stamen-like organs, which resembled the flowers of the previously described Arabidopsis thaliana (L.) Heynh. mutation superman as well as those ectopically expressing the AP3 gene.	SUPERMAN (--+>) APETALA 3
auxin (--+>) GSTU1	Regulation	--+>	12084833:10250	1	Public	In tobacco, TGA1a is involved in regulating several auxin-induced glutathione S -transferase genes such as GNT1 and GNT35 (Pascuzzi et al., 1998 ; Johnson et al., 2001 ).	auxin (--+>) GSTU1
AT4G25470 (--+>) ERD10	Regulation	--+>	12172015:10070	1	Public	In particular, the transcript levels for CBF1 , CBF2 , and CBF3 increased within the first hour of plants being exposed to low temperature, followed closely (within 4 h) by expression of known CBF target genes, including COR6.6 , ERD10 , COR47 , and COR78 ( Figure 3 ).	AT4G25470 (--+>) ERD10
F1C9.20 (----) F22D22.10	Binding	----	null	1	Public	null	F1C9.20 (----) F22D22.10
kdnase (--->) pathogenesis	Regulation	--->	12239410:4	2	Public	Taken together, these results provide direct evidence that [beta]-1,3-glucanases function in viral pathogenesis.	kdnase (--->) pathogenesis
T16H5.50 (--->) zinc	MolSynthesis	--->	12374293:6	3	Public	These data support the conclusion that IRT1 is an essential metal transporter required for proper development and regulation of iron and zinc homeostasis in Arabidopsis.	T16H5.50 (--->) zinc
ATACO2 (--->) phytohormone	MolSynthesis	--->	12114578:10188	1	Public	These include genes involved in cell wall modification(e.g. SEN4 , TCH4 , XTR7 , and EXP5 ), phytohormone synthesis (e.g. FAD8 , ACO2 , and neoxanthin cleavage enzyme), phytohormone response(e.g. GASA4 , ARR5 , ARR7 , ERF1 , and ERF2 ), and cold and drought stressresponses (e.g. Atosm34 , COR47 , and COR78 ).	ATACO2 (--->) phytohormone
AGL7 (---|) AGL8	Expression	---|	15486106:10126	1	Public	FRUITFULL FRUITFULL ( FUL ) is ectopically expressed in ap1 mutants (Ferr?ndiz et al., 2000 ), suggesting that FUL expression is repressed by AP1 .	AGL7 (---|) AGL8
AT3G08970 (----) AT3G19840	Binding	----	null	1	Public	null	AT3G08970 (----) AT3G19840
F21J9.13 (----) F28N24.2	Binding	----	null	1	Public	null	F21J9.13 (----) F28N24.2
at5g20850 (----) F26B6.7	Binding	----	null	1	Public	null	at5g20850 (----) F26B6.7
synthase (--->) Plant yield	Regulation	--->	11169183:9	2	Public	Increased resistance of c-SAS lines was paralleled with reduced seed production.	synthase (--->) Plant yield
F20B24.7 (----) T21E18.15	Binding	----	null	1	Public	null	F20B24.7 (----) T21E18.15
AT4G22200 (--->) acidification	Regulation	--->	10852932:5	5	Public	Electrophysiological characterization (macroscopic and single-channel currents) of AKT2 in both Xenopus oocytes and COS cells revealed a unique gating mode and sensitivity to pH (weak inward rectification, inhibition, and increased rectification upon internal or external acidification), suggesting that AKT2 has enough functional plasticity to perform different functions in phloem tissue of source…	AT4G22200 (--->) acidification
F9L1.15 (----) PBB1	Binding	----	null	1	Public	null	F9L1.15 (----) PBB1
SUPERMAN (--->) APETALA 3	Regulation	--->	11006335:10199	4	Public	LFY Regulates SUP through Two Pathways LFY positively regulates the class B homeotic genes AP3 and PI ( Weigel and Meyerowitz 1993 ).	SUPERMAN (--->) APETALA 3
AT1G22710 (--->) starch	MolSynthesis	--->	9733526:10127	2	Public	C,Starch accumulation as determined after 16 h of darkness for wildtype (control), a NtSUT1-35S 30 , anda NtSUT1-35S 12 by KI staining.	AT1G22710 (--->) starch
EDS1 (--->) hypersensitive response	Regulation	--->	16255244:7	8	Public	This locus, HED1 (HR regulator in EDS1 pathway), is proposed to encode a protein whose activity can cause suppression of the EDS1-dependent HR signaling pathway.	EDS1 (--->) hypersensitive response
auxin (--->) FLS2	Regulation	--->	15181213:10226	1	Public	An interesting feature of the flg22/FLS2 response is the repression of auxin signaling-related genes in Arabidopsis treated cell cultures and seedlings, including genes encoding Aux/IAA proteins.	auxin (--->) FLS2
annexin (--->) mitosis	Regulation	--->	11457958:10031	1	Public	Annexins have been studied extensively inanimal cells and appear to be multifunctional and play a role inessential cellular processes such as membrane trafficking, iontransport, mitotic signaling, cytoskeleton rearrangement, and DNAreplication (for review, see Gerke and Moss, 1997 ; Seaton and Dedman,1998 ).	annexin (--->) mitosis
auxin (--->) moa2.4	Regulation	--->	14730066:10147	1	Public	We studied also the expression of a gene that has no known relationship with BR or auxin signaling, NCED3 , which codes for the 9-cisepoxycarotenoid dioxygenase, one of the enzymes involved in abscisic acid (ABA) biosynthesis, whose expression is positively regulated by ABA (Xiong et al., 2002 ).	auxin (--->) moa2.4
HDA1 (----) T14P4.11	Binding	----	null	1	Public	null	HDA1 (----) T14P4.11
ABF3 (--->) plant growth	Regulation	--->	11884679:10230	2	Public	ABF3 exerted an inhibitory effect on both germination and seedling growth.	ABF3 (--->) plant growth
MXC7.8 (--->) ethylene	MolSynthesis	--->	11299387:10100	1	Public	Initiation of roothairs is inhibited in mutants defective in ethylene signaling and inthose harboring defects in AUX1, AXR1, and AXR2, and by substances thatinterfere either with ethylene synthesis or perception.	MXC7.8 (--->) ethylene
ATGSK1 (--+>) CaMV 35S	Expression	--+>	145101049:11033	1	Public	Results Go to: Choose Top of page Introduction Results << Discussion Experimental procedures Acknowledgements References This article is cited by the following articles in Blackwell Synergy and CrossRef Transgenic plants over-expressing AtGSK1 show enhanced NaCl stress tolerance In order to investigate the biological role of AtGSK1, we generated transgenic Arabidopsis plants over-expressing an At…	ATGSK1 (--+>) CaMV 35S
auxin (--->) K15O15.1	Regulation	--->	15829603:10420	7	Public	Lee 'Evidence of an auxin signal pathway, microRNA167-ARF8-GH3, and its response to exogenous auxin in cultured rice cells' Nucleic Acids Res., April 5, 2006; 34(6): 1892 - 1899. [Abstract] [Full Text] [PDF] M.	auxin (--->) K15O15.1
F25C20.12 (----) T21B14.7	Binding	----	null	1	Public	null	F25C20.12 (----) T21B14.7
AT2G26650 (--->) transmembrane potential	Regulation	--->	11706182:10095	1	Public	Contribution of AKT2 to Root K + Permeability The lower growth rate of akt1-1 seedlings wascorrelated with a reduction in the K + permeability of the plasma membrane of root cells, measured by patchclamping (Hirsch et al., 1998 ) and by in vivo measurements ofK + -induced changes in membrane potential(? V m ; Spalding et al., 1999 ).	AT2G26650 (--->) transmembrane potential
nitrate transporter (--->) nitrogen	MolSynthesis	--->	15710681:10105	1	Public	The UG-containing mRNAs encode mainly proteins of the nitrogen metabolic pathways (NRT2;3, a nitrite/nitrate transporter; nitrite reductase; Gln synthetase; arginino-succinate lyase) and carbon metabolic pathways (small subunit of Rubisco; LIP36-G1, a CO 2 shuffling protein in the outer chloroplast membrane; CCM, a CO 2 key regulator).	nitrate transporter (--->) nitrogen
KAT1 (--->) secretion	Regulation	--->	145100793:11012	1	Public	The three plant channels for which a role has been assigned based on reverse genetics data, AKT1, SKOR and KAT1, are thought to be mainly involved in K + uptake from the soil solution ( Hirsch et al . 1998 ), K + secretion into the xylem sap ( Gaymard et al . 1998 ), and K + influx into guard cells ( Ichida et al . 1997 ), respectively.	KAT1 (--->) secretion
AT4G18960 (--->) RNA splicing	Regulation	--->	145100175:11030	1	Public	Mutations at either the 3' or 5' splice site in the SPINDLY ( SPY ) and AGAMOUS ( AG ) genes in Arabidopsis alter the normal splicing pattern and lead to exon skipping ( Brown 1996 ) .	AT4G18960 (--->) RNA splicing
EMB2444 (----) F12A24.12	Binding	----	null	1	Public	null	EMB2444 (----) F12A24.12
F14L17.5 (----) F21J9.13	Binding	----	null	1	Public	null	F14L17.5 (----) F21J9.13
auxin (---|) flavonoid	MolSynthesis	---|	11402184:10232	1	Public	Auxin transport measurements in theinflorescence and the hypocotyl of two different tt4 mutants, which block flavonoid biosynthesis, indicate that auxintransport is elevated in the absence of endogenous flavonoids.	auxin (---|) flavonoid
F6N18.4 (--->) JA	MolSynthesis	--->	15548743:10374	2	Public	It is therefore likely that ABA interacts with JA and ethylene pathways separately and that AtMYC2 is required for interaction with the JA pathway only.	F6N18.4 (--->) JA
ROP1 (--->) actin	Regulation	--->	11971133:10059	1	Public	Rop1 has been shown to direct polar growth in pollen tubes by controlling the formation of high calcium gradients in the tip (Li et al., 1999 ), similar to those observed in growing root hairs, and tip-localized actin (Fu et al., 2001 ).	ROP1 (--->) actin
FHY2 (--->) transduction	Regulation	--->	9351250:8	2	Public	Phytochrome A is proposed to initiate two transduction pathways, VLFR and HIR, involving different cells and/or different molecular steps.	FHY2 (--->) transduction
synthase (--->) fatty acid elongation	Regulation	--->	12114585:10044	2	Public	The predicted product of the cloned cDNA belonged to the family ofplant ?-ketoacyl CoA synthases that act in fatty acid elongation inembryos or vegetative tissues.	synthase (--->) fatty acid elongation
moa2.4 (--->) germination	Regulation	--->	15466233:0	1	Public	We have identified a T-DNA insertion mutation of Arabidopsis (ecotype C24), named sto1 (salt tolerant), that results in enhanced germination on both ionic (NaCl) and nonionic (sorbitol) hyperosmotic media. sto1 plants were more tolerant in vitro than wild type to Na(+) and K(+) both for germination and subsequent growth but were hypersensitive to Li(+).	moa2.4 (--->) germination
AT5G53950 (--->) Plant development	Regulation	--->	10660065:0	1	Public	Genes that encode products containing a NAC domain, such as NO APICAL MERISTEM (NAM) in petunia, CUP-SHAPED COTYLEDON2 (CUC2) and NAP in Arabidopsis thaliana, have crucial functions in plant development.	AT5G53950 (--->) Plant development
AT5G58230 (----) T14P4.11	Binding	----	145101820:11189	1	Public	The FIE-CLF-EMF2 complex proposed here possibly contains MSI1, similar to the putative FIE-MEA-FIS2-MSI1 complex in seeds, just as the MSI1 homologue was found to be part of the Drosophila PcG complex.	AT5G58230 (----) T14P4.11
mld14.30 (--->) dna fragmentation	Regulation	--->	12468737:10200	2	Public	McIlroy et al. (2000) found that when CAD activity is suppressed, phagocytes can activate an auxiliary mode of apoptotic DNA fragmentation in which a lysosomal acid nuclease such as DNase II is involved.	mld14.30 (--->) dna fragmentation
ethylene (--->) ARR6	Regulation	--->	14973166:10267	1	Public	The elongated petiole phenotypes of the arr3,4,5,6 mutant also suggest an altered shade avoidance response mediated by light and/or ethylene signaling pathways (Finlayson et al., 1999 ).	ethylene (--->) ARR6
JA (--+>) LOX2	Regulation	--+>	11080278:10103	6	Public	It caused a substantial induction of GST2 mRNA(Fig. 4 A), whereas the JA-induced genes BGL1 , VSP , or LOX2 were largelyunaffected (data not shown).	JA (--+>) LOX2
PHO1 (--->) ethylene	MolSynthesis	--->	145100872:11078	1	Public	The cytokinin treatment resulted in an increase of root hairs relative to the untreated controls, independent of the Pi growth regimen, which might be explained by invoking the known effect of cytokinins on ethylene biosynthesis, and of this latter hormone on root hair growth ( Vogel et al ., 1998 ) Root expression of the AtIPS1:GUS reporter gene in the Pi xylem-loading mutant pho1 is delimited b…	PHO1 (--->) ethylene
CLF (--->) Plant development	Regulation	--->	10072403:10684	7	Public	Goodrich Interaction of Polycomb-group proteins controlling flowering in Arabidopsis Development, November 1, 2004; 131(21): 5263 - 5276. [Abstract] [Full Text] [PDF] L.	CLF (--->) Plant development
GA (--->) fruit development	Regulation	--->	12805613:10022	4	Public	The plant growth hormone GA is important for processes including seed germination, stem growth, and flower and fruit development.	GA (--->) fruit development
at1g42396 (--->) embryonic development	Regulation	--->	145101282:11128	1	Public	The novel embryonic phenotype of cph hyd1 and cph fk double mutants, together with absence of viable cph hyd1 and cph fk genotypes among the seedling progeny, suggest that HYD1 and FK function independently of CPH in promoting growth and cell division during embryogenesis. 15-azasterol studies to examine post-embryonic cph , hyd1 and fk combinations What is the relationship between CPH , HYD1 and…	at1g42396 (--->) embryonic development
RIN4 (--->) hypersensitive response	Regulation	--->	11955429:2	2	Public	Reduction of RIN4 protein levels inhibits both the hypersensitive response and the restriction of pathogen growth controlled by RPM1.	RIN4 (--->) hypersensitive response
F6N18.4 (--->) regulation of signal transduction	Regulation	--->	12509522:10261	1	Public	This finding suggests that AtMYC2 and AtMYB2 function as transcriptional activators in ABA signal transduction in seeds as well as in vegetative tissue.	F6N18.4 (--->) regulation of signal transduction
AT3G06910 (----) at5g20850	Binding	----	null	1	Public	null	AT3G06910 (----) at5g20850
synthase (--->) starch	MolSynthesis	--->	10859198:1	9	Public	However, during the subsequent phase of starch accumulation the cleavage of Suc occurs primarily by the action of Suc synthase.	synthase (--->) starch
EMF2 (--->) meristem identity	Regulation	--->	145100350:11032	1	Public	EMBRYONIC FLOWER ( EMF ) 1 and EMF2 genes also regulate meristem-identity gene activation and are considered to function as a central regulator repressing the transition to flowering ( Chen et al . 1997 ; Sung et al . 1992 ).	EMF2 (--->) meristem identity
at2g19590 (--->) auxin	MolSynthesis	--->	145102190:11146	1	Public	Genes involved in ethylene ( ACO1 ) and auxin metabolism ( IAR3 ) were also represented in this cluster (Table S4).	at2g19590 (--->) auxin
GSTU1 (--->) JA	MolSynthesis	--->	11038546:6	1	Public	By contrast, measurements of transcript levels for a gene encoding glutathione S-transferase demonstrated that wound induction of this gene is independent of jasmonate synthesis.	GSTU1 (--->) JA
AGL8 (--->) flowering	Regulation	--->	16155177:7	7	Public	FUL, SEP3, and APETALA1 accumulation in the meristem is associated with and contributes to the transition to flowering.	AGL8 (--->) flowering
AT1G75950 (----) at5g20850	Binding	----	null	1	Public	null	AT1G75950 (----) at5g20850
PHYB (--->) germination	Regulation	--->	9276958:1	27	Public	Dormant phyA/phyB seeds showed a red/far-red light (R/FR)-reversible induction of seed germination.	PHYB (--->) germination
synthase (--->) plasma membrane	Regulation	--->	144100395:11271	1	Public	A plant PM NAD(P)H-O 2 ? synthase has recently been partially purified and separated from other NAD(P)H oxidoreductases in bean apical hook PM ( Van Gestelen et al. 1997 , 1998 ).	synthase (--->) plasma membrane
PHYB (--->) chlorophyll	MolSynthesis	--->	9733523:1	7	Public	Cotyledon unhooking, unfolding, and expansion, hypocotyl growth, and the accumulation of chlorophylls and anthocyanin in 5-d-old seedlings were measured under each light condition and in the dark. phyA was the major photoreceptor/effector for most far-red-light responses, although phyB and cry1 modulated anthocyanin accumulation in a phyA-dependent manner. phyB was the major photoreceptor in red …	PHYB (--->) chlorophyll
AXR3 (--->) mutagenesis	Regulation	--->	14742873:10244	1	Public	Additional site-specific mutations in GD-IAA17[I] were made using the QuickChange site-directed mutagenesis kit (Stratagene, La Jolla, CA).	AXR3 (--->) mutagenesis
AT4G20050 (--->) Pectic polysaccharides	MolSynthesis	--->	14551328:10240	1	Public	From these studies, we conclude that the QRT3 protein plays a direct and specific role in degradation of the pectic polysaccharides of the pollen mother cell wall.	AT4G20050 (--->) Pectic polysaccharides
synthase (--->) glutathione	MolSynthesis	--->	15001701:10193	2	Public	The high amount of reduced and oxidized GSH in P. cretica in this study shows that the low concentration of PCs is not limited by the synthesis of glutathione but potentially by a low activity of PC synthase.	synthase (--->) glutathione
AT4G18960 (--->) germination	Regulation	--->	9401124:3	2	Public	We found that APETALA1 and AGAMOUS promoters were activated in germinating emf seedlings, suggesting that these genes may normally be suppressed in wild-type seedlings in which EMF activities are high.	AT4G18960 (--->) germination
ATCOP1 (--->) T6A9.4	MolTransport	--->	145102265:11063	1	Public	Recently, a few groups, including ours, have demonstrated that COP1 also serves as an E3 ubiquitin ligase targeting HFR1 for degradation, thus desensitizing light signaling ( Duek et al. , 2004 ; Jang et al. , 2005 ; Yang et al. , 2005 ).	ATCOP1 (--->) T6A9.4
PHYB (--->) hypocotyl growth	Regulation	--->	7659750:4	77	Public	Thus, neither phytochrome A nor B exclusively regulated flowering, although phytochrome B controlled hypocotyl elongation.	PHYB (--->) hypocotyl growth
SUPERMAN (--->) AT4G18960	Expression	--->	11006335:10193	1	Public	SUP was expressed in a similar pattern in flowers that ectopically expressed all three of these homeotic genes ( AP3 , PI , and AG ) under the control of the constitutive 35S promoter from cauliflower mosaic virus.	SUPERMAN (--->) AT4G18960
GA (---|) leaf senescence	Regulation	---|	15608330:10102	1	Public	These results show that although GA and cytokinin both delayed leaf senescence, GA inhibited the effect of cytokinin on this process.	GA (---|) leaf senescence
ATSOS1 (--->) differentiation	Regulation	--->	145101197:11071	1	Public	NaCl induces nuclear DNA fragmentation in primary root cells of wild-type ( gl1 ) and mutant ( sos1 ) seedlings ( Wu et al ., 1996 ), based on TUNEL cytochemical analysis of cells in the root meristematic and elongation/differentiation zones ( Figure 6 ).	ATSOS1 (--->) differentiation
4CL.1 (--->) phenylpropanoid	MolSynthesis	--->	2022667:0	2	Public	4-Coumarate:CoA ligase (4CL), a key enzyme of phenylpropanoid metabolism in plants, is encoded in potato (Solanum tuberosum L.) by two structurally similar genes (St 4cl-1, St4cl-2).	4CL.1 (--->) phenylpropanoid
AT1G27360 (--->) plant defense	Regulation	--->	15377756:10229	1	Public	Expression Pattern of Spl11 in Blast-Infected Rice Plants It is assumed that Spl11 is involved in rice defense signaling based on the enhanced resistance of the spl11 mutant to rice pathogen attack (Yin et al., 2000 ).	AT1G27360 (--->) plant defense
ADK1 (----) NRPB1	Binding	----	null	1	Public	null	ADK1 (----) NRPB1
CaMV 35S (--->) cell division	Regulation	--->	12029474:3	1	Public	The expression of ICK1 directed by the constitutive CaMV 35S promoter was shown to inhibit cell division and plant growth.	CaMV 35S (--->) cell division
F28K20.5 (--->) cation transport	Regulation	--->	14988478:10252	1	Public	In our study, we show that five more AtKT/KUPs (AtKT/KUP5-7 and 10 and 11) complement an E. coli mutant deficient in K + uptake, which provides additional confirmation that these proteins play a role in K + transport.	F28K20.5 (--->) cation transport
F28M11.5 (--->) photosynthesis	Regulation	--->	15710683:10473	2	Public	Eukaryot Cell 2: 362?379 [Abstract/ Free Full Text] Kerfeld CA, Krogmann DW (1998) Photosynthetic cytochrome c in cyanobacteria, algae, and plants.	F28M11.5 (--->) photosynthesis
CaMV 35S (--->) gene silencing	Regulation	--->	15367719:10137	1	Public	Hence, the presence of at least three GUS genes under the control of the CaMV 35S promoter was a prerequisite for the onset of GUS gene silencing.	CaMV 35S (--->) gene silencing
at5g43035 (--->) Plant development	Regulation	--->	8670800:7	1	Public	We conclude that CaM binding to GAD is essential for the regulation of GABA and glutamate metabolism, and that regulation of GAD activity is necessary for normal plant development.	at5g43035 (--->) Plant development
SUPERMAN (--->) meristem identity	Regulation	--->	11006335:10040	1	Public	Our results show that SUP expression is regulated by floral meristem identity genes as well as by floral organ identity genes.	SUPERMAN (--->) meristem identity
AT4G22200 (--->) transmembrane potential	Regulation	--->	10377458:3	4	Public	Unlike the plant inward-rectifying guard cell K+ channels KAT1 and KST1, the AKT3 channels were only weakly regulated by the membrane potential.	AT4G22200 (--->) transmembrane potential
annexin (--->) non-selective vesicle fusion	Regulation	--->	12223842:3	1	Public	Because VCaB42 is a vacuole-associated annexin, and given the putative function of annexins in vesicle fusion, we hypothesize a role for this protein in the vacuolation process of expanding cells.	annexin (--->) non-selective vesicle fusion
F20D21.11 (----) PBE1	Binding	----	null	1	Public	null	F20D21.11 (----) PBE1
F17K2.18 (--->) meristem identity	Regulation	--->	9576774:10147	1	Public	This suggests a possible role of PrMADS2 as agymnosperm homolog of the members of the family of intermediate genes(such as AGL2/4 , AGL6 , and AGL9 ).These genes possibly act as mediators between the floral meristem andfloral organ-identity genes, being expressed later than the onset ofthe flower meristem-identity genes, but before the flowerorgan-identity genes.	F17K2.18 (--->) meristem identity
auxin (--->) stomata development	Regulation	--->	14615596:10327	3	Public	Growth and stomata formation of Arabidopsis hypocotyls is controlled by gibberellins and modulated by ethylene and auxin.	auxin (--->) stomata development
ethylene (--->) NIM1	Regulation	--->	11041879:10099	1	Public	These results suggest that FB1-elicited cell death requires SA and JA/ET signaling components upstream of NPR1 and are consistent with the observation that the npr1-1 mutant develops the HR normally when infected with avirulent bacterial pathogens ( Cao et al. 1994 ).	ethylene (--->) NIM1
T14P4.11 (--->) gene silencing	Regulation	--->	16079997:3	1	Public	Transgenic flax plants that either over-express fis1 or show reduced fis1 expression due to RNA-mediated gene silencing have an unaltered morphology.	T14P4.11 (--->) gene silencing
NIM1 (--->) systemic acquired resistance	Regulation	--->	11442055:0	107	Public	NPR1/NIM1 is a key regulator of systemic acquired resistance (SAR) in Arabidopsis.	NIM1 (--->) systemic acquired resistance
T14P4.11 (--->) DNA methylation	Regulation	--->	15020747:10284	1	Public	In mea mutants, a lack or reduction in DNA methylation at sites normally controlled by MEA-containing complexes may make them more accessible to dwindling levels of the ORC.	T14P4.11 (--->) DNA methylation
AGL8 (--->) fruit development	Regulation	--->	15247405:10034	4	Public	FUL has been shown to play a role in carpel and fruit development that affects valve, replum, and style morphology (Gu et al., 1998 ; Ferr?ndiz et al., 2000 ).	AGL8 (--->) fruit development
JA (--->) F6N18.4	Regulation	--->	14688297:2	3	Public	Here, we describe the phenotypic and molecular characterization of a sterile mutant of tomato (jasmonic acid-insensitive1 [jai1]) that is defective in JA signaling.	JA (--->) F6N18.4
ABA (--->) AT4G27410	Expression	--->	145101996:11128	1	Public	Therefore, these cis -acting elements regulate the ABA-dependent expression of RD26 .	ABA (--->) AT4G27410
auxin (--+>) phytohormone	MolSynthesis	--+>	145102051:11175	1	Public	Besides agr1/eir1/Atpin2 ( Chen et al. , 1998 ; Luschnig et al. , 1998 ), trh1 roots exposed to exogenous auxin accumulated more phytohormone than roots of wt plants ( Table 1 ).	auxin (--+>) phytohormone
F28M11.5 (--->) cell division	Regulation	--->	145101146:11125	1	Public	Given that CYC and TB1 apparently function to control cell division and cell growth of organs, the binding sequences of the TCP proteins including sites IIa and IIb would play an important role in the regulation of genes that are associated with cell division and cell growth including the PCNA gene.	F28M11.5 (--->) cell division
FWA (--->) leaf number	Regulation	--->	10852935:10145	1	Public	Nevertheless, the increase in rosette leaf number caused by fwa-100 in a 35S:: CO background under long days is more than that caused by soc1 or ft mutations, suggesting that fwa has the most severe effect on flowering time of 35S:: CO under these conditions ( Table 1 ).	FWA (--->) leaf number
at1g26830 (--->) ethylene	MolSynthesis	--->	15772280:10271	1	Public	The reported interaction between ETO1 and AtCUL3A by in vitro pull-down assay supports the notion that the ETO1-AtCUL3A-RBX complex could be involved in the regulation of ethylene biosynthesis (Wang et al., 2004 ).	at1g26830 (--->) ethylene
zinc (--->) plant growth	Regulation	--->	15284493:1	1	Public	Improved plant zinc efficiency will lead to increased yields when available zinc is limiting plant growth.	zinc (--->) plant growth
synthase (--->) GA	MolSynthesis	--->	12566586:10041	8	Public	Two diterpene synthases also have been reported that are involved in gibberellin formation (Sun and Kamiya, 1994 ; Yamaguchi et al., 1998 ).	synthase (--->) GA
AT3G57150 (----) SUM1	Binding	----	null	1	Public	null	AT3G57150 (----) SUM1
PCNA1 (----) T14P8.6	Binding	----	null	1	Public	null	PCNA1 (----) T14P8.6
AT5G03730 (--->) cell expansion	Regulation	--->	10715329:10053	1	Public	The smaller organs in ctr1 mutants have been linked to a reduction in cell expansion.	AT5G03730 (--->) cell expansion
at1g61680 (--+>) sesquiterpenes	MolSynthesis	--+>	12566586:10161	1	Public	When assayed with FPP, both the At3g25810 and At1g61680 proteins catalyzed the formation of some sesquiterpenes.	at1g61680 (--+>) sesquiterpenes
CYP74A (--->) acidification	Regulation	--->	12172032:10231	1	Public	The AOS-producing system activated in response to cryptogein was shown to be DPI sensitive, NADPH dependent, and involved in pH alterations (extracellular medium alkalinization and cytosol acidification), sharing properties with NADPH oxidase from neutrophils (Pugin et al., 1997 ).	CYP74A (--->) acidification
MXC7.8 (--->) root development	Regulation	--->	146102935:11049	2	Public	These results indicate that AXR2/IAA7 contributes to shoot photomorphogenesis, but is not essential for root development.	MXC7.8 (--->) root development
ABF3 (--->) germination	Regulation	--->	11884679:10230	3	Public	ABF3 exerted an inhibitory effect on both germination and seedling growth.	ABF3 (--->) germination
AT1G08830 (--->) photosynthesis	Regulation	--->	15772282:10422	1	Public	The toxic effect of Cu on the photosynthetic machinery can be counteracted by the buffering effect of Cu binding by CSD1 and perhaps metallothioneins in the cytosol, but particularly by CSD2 in the stroma.	AT1G08830 (--->) photosynthesis
okadaic acid (--+>) ethylene	MolSynthesis	--+>	11351088:10060	1	Public	Since Phal-ACS1 is positively regulated by ethylene, it islikely that OA promoted ethylene production by affecting ACC synthase activity in OA-treated flower, which subsequently up-regulated Phal-ACS1 expression.	okadaic acid (--+>) ethylene
AT5G42800 (--->) shikimate	MolSynthesis	--->	12970482:10232	1	Public	If this is the case and for reasons stated above, it is only possible to definitively state that the bks mutant must be at least higher in the shikimate biosynthetic pathway than DFR.	AT5G42800 (--->) shikimate
at2g19590 (--->) leaf senescence	Regulation	--->	12416623:10	2	Public	Exogenous ACC not only induces ACO1, but also accelerates leaf senescence.	at2g19590 (--->) leaf senescence
at1g72150 (--->) flower development	Regulation	--->	15466235:10138	1	Public	PATL1 levels were low in flower buds but increased severalfold during flower development.	at1g72150 (--->) flower development
auxin (--->) pistil development	Regulation	--->	15086797:8	2	Public	These results suggest that auxin plays a key role in the timing of anther dehiscence, the dehiscence program is controlled by the somatic tissues of the anther, and auxin also regulates pistil development.	auxin (--->) pistil development
ABA (---|) ethylene	Regulation	---|	144100387:11140	1	Public	These results show that an increase in xylem sap ABA concentration above normal wild-type levels reduces the inhibitory effect of ethylene on leaf growth, supporting the hypothesis that ABA may attenuate the inhibitory influence of ethylene on leaf growth when wild-type plants encounter compacted soil.	ABA (---|) ethylene
kdnase (--+>) ATSOS1	Expression	--+>	11884687:10121	3	Public	Therefore, we examined the expression pattern of SOS1 using transgenic plants carrying the Escherichia coli ?-glucuronidase (GUS) gene under the control of the SOS1 promoter region.	kdnase (--+>) ATSOS1
at5g20850 (--->) DNA nucleotide-excision repair	Regulation	--->	15923332:1	3	Public	The budding yeast (Saccharomyces cerevisiae) RAD51 gene is known to be important for recombination and DNA repair in the mitotic cell cycle.	at5g20850 (--->) DNA nucleotide-excision repair
SEC14 (--->) phosphoinositide	MolSynthesis	--->	15466235:10307	1	Public	PITPs of both the Sec14 and animal-specific families stimulate phosphoinositide synthesis.	SEC14 (--->) phosphoinositide
AT3G28710 (----) F4I10.4	Binding	----	null	1	Public	null	AT3G28710 (----) F4I10.4
synthase (--->) plant growth	Regulation	--->	15247374:0	2	Public	Suc-phosphate synthase (SPS) is a key regulatory enzyme in the pathway of Suc biosynthesis and has been linked to quantitative trait loci controlling plant growth and yield.	synthase (--->) plant growth
oxygen (--->) hypersensitive response	Regulation	--->	145101367:11032	1	Public	Defense responses associated with Pto resistance include generation of reactive oxygen species, the HR, and induction of a number of PR genes ( Gu, 1998 ).	oxygen (--->) hypersensitive response
auxin (--+>) cell expansion	Regulation	--+>	14973283:4	8	Public	NPH4 and MP are capable of controlling both axis formation in the embryo and auxin-dependent cell expansion.	auxin (--+>) cell expansion
at1g52827 (--+>) anthocyanins	MolSynthesis	--+>	15821875:4	3	Public	C1 and Sn, a R2R3-MYB and a BHLH factor, respectively, known to control tissue specific anthocyanin biosynthesis in Z. mays, were together able to activate the AtCHS promoter.	at1g52827 (--+>) anthocyanins
T6A23.6 (----) UVH6	Binding	----	null	1	Public	null	T6A23.6 (----) UVH6
SHI (--->) flowering	Regulation	--->	10368174:10209	2	Public	A slightly stronger response in shi would then be sufficient to induce flowering if GA levels are increased artificially.	SHI (--->) flowering
AT4G26080 (--->) aba metabolism	Regulation	--->	16339784:8	1	Public	It was also observed that abi1-1 and abi2-1 had increased ABA accumulation.	AT4G26080 (--->) aba metabolism
F6N18.4 (--->) trichome development	Regulation	--->	14688297:10212	1	Public	These genetic complementation studies demonstrate that Jai1 and LeCoi1 are equivalent and that this gene promotes multiple processes in tomato, including sensitivity to JAs, resistance to herbivores, glandular trichome development, and seed maturation.	F6N18.4 (--->) trichome development
AGL7 (--->) APETALA 3	PromoterBinding	--->	11283333:10247	2	Public	It is interesting that AP1 binds to sequence elements in the promoter region of AP3 ( Hill et al. 1998 ; Tilly et al. 1998 ).	AGL7 (--->) APETALA 3
K+ channel (--->) mutagenesis	Regulation	--->	16316977:6	1	Public	Instead, a lysine residue in S4, highly conserved among all K(weak) channels but absent from other plant K(+) channels, was pinpointed in a site-directed mutagenesis approach.	K+ channel (--->) mutagenesis
PHYB (--->) tip growth	Regulation	--->	145101237:11145	1	Public	The phyB mutant, in which the phytochrome B photoreceptor is lacking, exhibits longer root hairs, and PHYB is also thought to affect the duration of tip growth ( Reed et al ., 1993 ; Schiefelbein, 2000 ).	PHYB (--->) tip growth
TGA (--->) plant growth	Regulation	--->	145102290:11218	1	Public	Our data suggest that lack of TGA factor activity affects not only disease symptom development, but also plant growth and basal defense gene expression patterns.	TGA (--->) plant growth
PHB (--->) meristem development	Regulation	--->	15705957:10254	1	Public	This suggested that CNA , PHB , and PHV coordinately regulate meristem development.	PHB (--->) meristem development
ethylene (--->) pathogenesis	Regulation	--->	15749761:8	2	Public	The expression of jasmonic acid and ethylene regulated PATHOGENESIS-RELATED genes, Basic Chitinase and beta-1,3-Glucanase, was upregulated in 35S:HDA19 plants but downregulated in HDA19-RNAi plants.	ethylene (--->) pathogenesis
CBF3 (--+>) F5O11.2	Expression	--+>	16284406:0	9	Public	The transcription factors DREB1s/CBFs specifically interact with the DRE/CRT cis-acting element and control the expression of many stress-inducible genes in Arabidopsis.	CBF3 (--+>) F5O11.2
CYP74A (--->) transduction	Regulation	--->	11154336:10157	2	Public	Yet quinacrine is also a non-specific inhibitor ofPLA 2 (Henderson et al., 1989 ) and consistent withthe effect of chlorpromazine-HCl, this inhibitor may alsoindirectly affect AOS formation by interrupting aPLA 2 -dependent transduction event.	CYP74A (--->) transduction
T6J4.2 (--->) rosette	Regulation	--->	15040885:3	1	Public	Overexpressing RAV1 in Arabidopsis results in a retardation of lateral root and rosette leaf development, and the underexpression causes an earlier flowering phenotype, implying that RAV1 may function as a negative regulatory component of growth and development.	T6J4.2 (--->) rosette
BUL1 (--+>) CaMV 35S	Expression	--+>	7550378:7	1	Public	STE 1 roots were transformed with the Saccharomyces cerevisiae ERG 3 gene encoding the delta 7-sterol-C-5-desaturase under the control of the CaMV 35S promoter.	BUL1 (--+>) CaMV 35S
AT4G25470 (--+>) COR47	Regulation	--+>	12172015:10070	1	Public	In particular, the transcript levels for CBF1 , CBF2 , and CBF3 increased within the first hour of plants being exposed to low temperature, followed closely (within 4 h) by expression of known CBF target genes, including COR6.6 , ERD10 , COR47 , and COR78 ( Figure 3 ).	AT4G25470 (--+>) COR47
AT1G77120 (--->) alcohol	MolSynthesis	--->	10936521:2	12	Public	In tomato, on the other hand, the induction of ethanol production and ADH gene expression after the onset of ripening was not accompanied by induction of PDC activity.	AT1G77120 (--->) alcohol
BUL1 (----) F21J9.13	Binding	----	null	1	Public	null	BUL1 (----) F21J9.13
AT5G03730 (----) ETR2	Binding	----	12177468:10157	2	Public	ETR2 weakly interacts with CTR1's amino-terminaldomain.	AT5G03730 (----) ETR2
lipids (--->) pathogenesis	Regulation	--->	16078884:0	2	Public	Lipids and lipid metabolites influence pathogenesis and resistance mechanisms associated with plant-microbe interactions.	lipids (--->) pathogenesis
oxygen (---|) glutathione	MolSynthesis	---|	15308753:10421	1	Public	Involvement of reactive oxygen species, glutathione metabolism, and lipid peroxidation in the Cf -gene-dependent defense response of tomato cotyledons induced by race-specific elicitors of Cladosporium fulvum.	oxygen (---|) glutathione
AsA (--->) ABA	MolSynthesis	--->	15064386:10158	1	Public	In fact, recent studies report a specific requirement of AsA as a cofactor in the synthesis of ABA, GA, and ethylene.	AsA (--->) ABA
ATCOP1 (--->) RNA splicing	Regulation	--->	9744100:2	4	Public	In this paper, three independent mutants to the COP1 gene in Arabidopsis which show exon skipping were identified and the mutations which alter the normal splicing pattern were characterized.	ATCOP1 (--->) RNA splicing
ATTIM23-1 (----) F14I3.2	Binding	----	null	1	Public	null	ATTIM23-1 (----) F14I3.2
photolyase (--->) electron transfer	Regulation	--->	12846824:0	6	Public	Cryptochromes are blue-light photoreceptors sharing sequence similarity to photolyases, a class of flavoenzymes catalyzing repair of UV-damaged DNA via electron transfer mechanisms.	photolyase (--->) electron transfer
saline (--->) growth rate	Regulation	--->	197460:2	1	Public	Similar injections of safflower oil or isotonic saline had no effect on tumor growth rate.	saline (--->) growth rate
ADS1 (----) F21J9.13	Binding	----	null	1	Public	null	ADS1 (----) F21J9.13
at5g18636 (--->) fatty acid biosynthesis	Regulation	--->	12445115:0	2	Public	To further characterize the role of biotin carboxyl carrier protein isoform 2 (BCCP2) in acetyl-coenzyme A carboxylase (ACCase) function and fatty acid biosynthesis, plants with reduced or increased expression of this protein were characterized.	at5g18636 (--->) fatty acid biosynthesis
F20B24.7 (----) F3F19.24	Binding	----	null	1	Public	null	F20B24.7 (----) F3F19.24
ethylene (--->) nahG	Regulation	--->	11402212:10213	2	Public	First, IGS is induced strongly by MeJa and second, theinduction of IGS is blocked in the jasmonate signal mutant coi1-1 , but not in the ethylene signal mutant ein2-1 or in NahG plants unable to accumulate SA.	ethylene (--->) nahG
AT3G03450 (--+>) GLABRA 2	Expression	--+>	9576776:10259	1	Public	The GUS-expression pattern in 35S::RGL2::GUS roots shows that the R -gene productis sufficient to induce expression of the GL2 promoter incells that normally do not exhibit detectable GL2 activity.In particular, GL2 expression is greatly enhanced inepidermal cells located outside anticlinal cortical cell walls (Fig. 2 I), which is correlated with a change in the developmental fate ofthese cells (…	AT3G03450 (--+>) GLABRA 2
ADK1 (----) TOPP1	Binding	----	null	1	Public	null	ADK1 (----) TOPP1
at1g26830 (--->) endosperm development	Regulation	--->	16045478:11	2	Public	At the cytological level, CUL3 loss-of-function mutations affected both embryo pattern formation and endosperm development.	at1g26830 (--->) endosperm development
ethylene (---|) GA	MolSynthesis	---|	145102177:11192	1	Public	Therefore, a feedback regulatory loop may exist in which GA stimulates ethylene production, and ethylene represses GA production.	ethylene (---|) GA
K+ channel (--->) stomata aperture	Regulation	--->	10206968:0	21	Public	Acid-induced potassium uptake through K+ channels is a prerequisite for stomatal opening.	K+ channel (--->) stomata aperture
T18C6.22 (--->) lipid	MolSynthesis	--->	11027727:10283	1	Public	Academic Press, San Diego, pp 315-347 Nakane H, Iwaki M, Satoh K, Ito S (1991)Artificial quinones replace the function of quinone electron acceptor (Q A ) in the isolated D1-D2-cytochrome b 559 photosystem II reaction center complex.Plant Cell Physiol 32: 1165-1171 [Abstract/ Free Full Text] Nishiyama Y, Kov?cs E, Lee CB, Hayashi H, Watanabe T, Murata N (1993)Photosynthetic adaptation to high tem…	T18C6.22 (--->) lipid
AT3G14130 (----) F7H2.20	Binding	----	null	1	Public	null	AT3G14130 (----) F7H2.20
salicylic acid (--->) regulation of signal transduction	Regulation	--->	8962166:1	3	Public	To gain further insight into the SA-mediated signal transduction pathway, we have isolated and characterized a tobacco mosaic virus (TMV)-inducible myb oncogene homolog (myb1) from tobacco.	salicylic acid (--->) regulation of signal transduction
at5g18636 (--->) leaf number	Regulation	--->	145101377:11069	1	Public	Antisense BCCP2 have decreased leaf number and increased bolt mass Although no apparent phenotype was observed in antisense BCCP2 lines, it was possible that a more subtle phenotype was present.	at5g18636 (--->) leaf number
ADC2 (--->) plant growth	Regulation	--->	145102300:11098	1	Public	These results indicate that the ADC2 overexpressor lines are GA-deficient, and suggest that this deficiency is responsible for some of the phenotypic alterations (reduction in plant height and flowering delay) observed in these plants.	ADC2 (--->) plant growth
lox1 (--->) Plant yield	Regulation	--->	11251100:10278	1	Public	Collectively, these data demonstrate that suppression of Lox1 class activity reduces tuber yields and disrupts normal morphology. * METHODS *TOP *ABSTRACT *INTRODUCTION *RESULTS *DISCUSSION * METHODS *REFERENCES Plant Material Potato ( Solanum tuberosum cv Superior) plants were grown in an environmentally controlled (20 to 22ï¿½C, 16-hr daylength) greenhouse under standard conditions for 1 week.	lox1 (--->) Plant yield
myf24.43 (--->) DNA nucleotide-excision repair	Regulation	--->	11550901:1	5	Public	Sequence analysis strongly suggests that this single copy gene is indeed a homologue of MSH2, a gene known to play a central role in eukaryotic mismatch repair.	myf24.43 (--->) DNA nucleotide-excision repair
T4C12.40 (--+>) T4C12.50	Expression	--+>	11340179:10074	1	Public	The VSP1 , VSP2 , and Thi2.1 Promoters Were Activated Constitutively in the Lamina Tissues of cev1 Plants MeJA induces expression of VSP1 , VSP2 , and Thi2.1 in Arabidopsis ( Benedetti et al. 1995 ; Epple et al. 1995 ; Vignutelli et al. 1998 ).	T4C12.40 (--+>) T4C12.50
ADK1 (----) at5g20850	Binding	----	null	1	Public	null	ADK1 (----) at5g20850
ABA (--+>) ethylene	MolSynthesis	--+>	10899977:10237	4	Public	Hence, unlike cytokinin, ABA inhibition of root growth is apparently not mediated by an ABA-induced stimulation of ethylene production.	ABA (--+>) ethylene
CYP74A (--->) octadecanoid	MolSynthesis	--->	10923718:0	7	Public	Allene oxide synthase (AOS), encoded by a single gene in Arabidopsis thaliana (L.) Heynh., catalyzes the first step specific to the octadecanoid pathway.	CYP74A (--->) octadecanoid
AT2G22425 (----) AT3G28710	Binding	----	null	1	Public	null	AT2G22425 (----) AT3G28710
AXR3 (--->) Plant development	Regulation	--->	11283339:10065	1	Public	The iaa17/axr3-1 Mutation Affects Protein Stability The pleiotropic effects of the iaa17/axr3-1 mutation on auxin-regulated gene expression and plant development ( Fig 1 ) ( Leyser et al. 1996 ) led us to examine the biochemical nature of lesions in IAA17/AXR3.	AXR3 (--->) Plant development
at1g52827 (--->) flavonoids	MolSynthesis	--->	15608338:10272	1	Public	These are a lipid-transfer protein, LTP4 (At5g59310), reportedly induced during cold stress in barley ( Hordeum vulgare ) (Molina et al., 1996 ), which increases eightfold; an early light induced protein, ELIP2 (At3g22840), implicated in the protection of the photosynthetic apparatus during desiccation, light, and cold stress (Harari-Steinberg et al., 2001 ; Hutin et al., 2003 ), which increases …	at1g52827 (--->) flavonoids
ethylene (--+>) differentiation	Regulation	--+>	8577856:3	4	Public	A combination of physiological and genetic observations indicates that ethylene is a positive regulator of root hair differentiation.	ethylene (--+>) differentiation
JA (--->) NIM1	Regulation	--->	12615947:3	5	Public	Analysis of the Arabidopsis mutant npr1, which is impaired in SA signal transduction, revealed that the antagonistic effect of SA on JA signaling requires the regulatory protein NPR1.	JA (--->) NIM1
EDS1 (--->) stomata aperture	Regulation	--->	15347794:10222	1	Public	A requirement for both EDS1 and PAD4 in driving stomatal closure and lanolin-induced H 2 O 2 accumulation in lsd1 is consistent with their previously defined roles in processing or interpreting ROS-derived signals in a pro-death pathway (Rust?rucci et al., 2001 ) and suggests functions of EDS1 and PAD4 beyond regulation of plant defense.	EDS1 (--->) stomata aperture
AsA (--->) cell growth	Regulation	--->	145101033:11115	1	Public	Thus, decline of AsA level in cells was shown to repress both cell division and cell growth.	AsA (--->) cell growth
T14P4.11 (--->) disease resistance	Regulation	--->	12011348:10235	1	Public	The highly localized pathogen-induced expression of fis1 makes the promoter of this gene ideal for expressing synthetic disease resistance genes because these gene products will be specifically targeted to the sites of rust infection.	T14P4.11 (--->) disease resistance
FIE2 (----) VRN2	Binding	----	15456723:2	1	Public	Despite similarities between the fis2 mutant phenotype and those of some other plant Pc-G members, it has remained unclear how the FIS2/EMF2/VRN2 class Pc-G genes interact with the others.	FIE2 (----) VRN2
AT4G40042 (----) F22G5.23	Binding	----	null	1	Public	null	AT4G40042 (----) F22G5.23
P5CS1 (--->) proline biosynthesis	Regulation	--->	15548746:10482	4	Public	Removal of feedback inhibition of ? 1 -pyrroline-5-carboxylate synthetase, a bifunctional enzyme catalyzing the first two steps of proline biosynthesis in plants.	P5CS1 (--->) proline biosynthesis
at1g42396 (----) F6N23.7	Binding	----	null	1	Public	null	at1g42396 (----) F6N23.7
synthase (--->) chlorophyll	MolSynthesis	--->	11706191:10205	1	Public	The utilization of both PDPand GGDP as substrates by a polyprenyltransferase is not unprecedented.An analogous reaction occurs in chlorophyll biosynthesis wherechlorophyll synthase can attach either PDP or GGDP to the tetrapyrrolemoiety, and in cyanobacteria, PDP is the preferred substrate (Oster etal., 1997 ).	synthase (--->) chlorophyll
ROP1 (--->) growth rate	Regulation	--->	10488239:10129	1	Public	Blocking of Rop1At Signaling Inhibits Tip-Localized Extracellular Ca 2 + Influx The above-mentioned results show that Rop1At is critical for both the specification of the growth site and the control of growth rate in pollen tubes.	ROP1 (--->) growth rate
at2g19590 (--->) ATACO2	Expression	--->	145100236:11333	1	Public	[Full Size] Fig. 5 Inhibition of ACO 2 expression in flowers by an ACO1 sense gene.	at2g19590 (--->) ATACO2
JA (---|) hypocotyl growth	Regulation	---|	145101934:11074	1	Public	In Col-0, also exogenous MeJA had an inhibitory effect on hypocotyl elongation ( Figure 5a ), demonstrating that both ET and JA inhibit hypocotyl elongation.	JA (---|) hypocotyl growth
AT4G09460 (----) PBS	Binding	----	8580966:4	1	Public	The Myb domain of Atmyb6 bound to PBS more efficiently than to MBS.	AT4G09460 (----) PBS
AT3G20600 (--->) pathogen resistance	Regulation	--->	15447649:4	5	Public	GPI modification would potentially place NDR1 on the outer surface of the PM, perhaps allowing NDR1 to act as a transducer of pathogen signals and/or interact directly with the pathogen.	AT3G20600 (--->) pathogen resistance
ethylene (--->) dna fragmentation	Regulation	--->	12468737:10353	1	Public	DNA fragmentation is regulated by ethylene during carpel senescence in Pisum sativum .	ethylene (--->) dna fragmentation
at2g19590 (--->) dna fragmentation	Regulation	--->	10781951:5	1	Public	In contrast to this, the expression of both dad2 and ost1 increase before onset of DNA fragmentation.	at2g19590 (--->) dna fragmentation
alcohol (--+>) cytochrome P450	Regulation	--+>	1608922:0	1	Public	We studied the effects of dietary fat composition on the activities of the microsomal ethanol oxidizing system (MEOS), paranitrophenol hydroxylase (PH) activity and ethanol-inducible cytochrome P450 isozymes (CYP2E1 and CYP2B1) in the liver of rats to determine the role of this ethanol metabolizing pathway in the pathogenesis of alcoholic liver disease (ALD).	alcohol (--+>) cytochrome P450
ethylene (--+>) anthesis	Regulation	--+>	10889245:10080	1	Public	In petals from non-pollinated flowers, ethylene increased from approximately 44 nL g -1 h -1 at anthesis to 79 nLg -1 h -1 at 48 hafter anthesis.	ethylene (--+>) anthesis
IAA (--+>) root development	Regulation	--+>	15122018:10116	2	Public	MAPK activity is required for adventitious root formation induced by IAA and NO.	IAA (--+>) root development
T6J4.2 (--+>) CaMV 35S	Expression	--+>	145102110:11123	1	Public	Transgenic plants that constitutively expressed RAV1 , MYB73 , ZAT10 , CZF2 , or ZAT12 under control of the CaMV 35 S promoter were generated and the transcriptomes profiled to determine whether any of these transcription factors controlled expression of COS genes.	T6J4.2 (--+>) CaMV 35S
GA (--+>) ethylene	MolSynthesis	--+>	145102177:11192	1	Public	Therefore, a feedback regulatory loop may exist in which GA stimulates ethylene production, and ethylene represses GA production.	GA (--+>) ethylene
AsA (--->) aba metabolism	Regulation	--->	15064386:10162	1	Public	The authors hypothesized that elevated NCED transcript levels in vtc1 compensate for the decreased cofactor (AsA) availability, resulting in increased ABA biosynthesis (Pastori et al., 2003 ).	AsA (--->) aba metabolism
K+ channel (--->) cation transport	Regulation	--->	8552711:0	7	Public	K+ channels play diverse roles in mediating K+ transport and in modulating the membrane potential in higher plant cells during growth and development.	K+ channel (--->) cation transport
glutathione (--->) oxygen	MolSynthesis	--->	15923322:1	2	Public	Plants tested were defective in signaling pathways (abscisic acid, salicylic acid, ethylene, and oxidative burst signaling) and in reactive oxygen metabolism (ascorbic acid or glutathione production, catalase) or had previously been found to have temperature-related phenotypes (e.g. fatty acid desaturase mutants, uvh6).	glutathione (--->) oxygen
methyl jasmonate (--+>) HLM1	Expression	--+>	12566578:10176	1	Public	Although SA and ACC did not affect HLM1 expression significantly, methyl jasmonate, and more particularly ACC and methyl jasmonate used together, efficiently induced HLM1 expression.	methyl jasmonate (--+>) HLM1
ASK13 (--->) Plant development	Regulation	--->	14688296:10252	1	Public	In fact, several F-box proteins were able to interact with ASK1, ASK2, ASK4, ASK11, and/or ASK13 in yeast two-hybrid assays (Gagne et al., 2002 ; Risseeuw et al., 2003 ), and several ASK genes, including ASK3 and ASK4 , were expressed in seeds or during pollen development (Zhao et al., 2003 ), supporting the possibility that these ASK proteins, including ASK3, ASK4, ASK11, and ASK13, may contribu…	ASK13 (--->) Plant development
BANYULS (--->) anthocyanins	MolSynthesis	--->	10504561:0	5	Public	Mutations in the BANYULS (BAN) gene lead to precocious accumulation of anthocyanins in immature seed coat in Arabidopsis.	BANYULS (--->) anthocyanins
F7J7.60 (--->) embryogenesis	Regulation	--->	145100695:11023	1	Public	Although both CAT-1 and CAT-2 are co-expressed during late embryogenesis and in the early stages of germination, CAT-1 is the predominant isozyme during embryogenesis while CAT-2 is the major isozyme during seed germination ( Quail & Scandalios 1971 ).	F7J7.60 (--->) embryogenesis
AT5G03730 (--->) regulation of signal transduction	Regulation	--->	10816357:3	7	Public	The network architecture includes two pathways; one formed by the genes TTG, R homolog, GL2 and CPC, and the other one by the signal transduction proteins ETR1 and CTR1.	AT5G03730 (--->) regulation of signal transduction
T21B14.7 (--->) cell division	Regulation	--->	16078736:0	1	Public	Beta-actin is a member of the actin family of genes,which play important roles in maintaining cytoskeletal structure, cell motility, cell division, intracellular movements and contractile processes.	T21B14.7 (--->) cell division
AT5G58230 (----) MTI20.26	Binding	----	null	1	Public	null	AT5G58230 (----) MTI20.26
BUM1 (--->) photomorphogenesis	Regulation	--->	11553757:6	1	Public	The SHL genes act (genetically) as light-dependent negative regulators of photomorphogenesis, possibly in a downstream signaling or developmental pathway that is shared by CRY1, PHYA, and PHYB and other photoreceptors (CRY2, PHYC, PHYD, and PHYE).	BUM1 (--->) photomorphogenesis
mads box (--->) RNA splicing	Regulation	--->	12837945:10259	1	Public	The number of potential MADS-box proteins can be increased by splicing variants of single gene transcripts, as demonstrated here for several members of the family.	mads box (--->) RNA splicing
SUM1 (----) T19L18.4	Binding	----	null	1	Public	null	SUM1 (----) T19L18.4
AGB1 (--->) oxygen	MolSynthesis	--->	15705948:10159	2	Public	By contrast, ROS production is not observed in chloroplasts early in the O 3 response of agb1-2 mutant plants.	AGB1 (--->) oxygen
F19K16.4 (----) PAG1	Binding	----	null	1	Public	null	F19K16.4 (----) PAG1
AT4G22200 (--->) growth rate	Regulation	--->	15122039:10111	2	Public	For RGR 3-1, at two QTLs (msat1-10 and nga225), the L er alleles increased growth rates.	AT4G22200 (--->) growth rate
saline (--+>) kdnase	Expression	--+>	15247370:10141	1	Public	As shown in Figure 6 , the addition of 5 m M Mn 2+ had no effect on GUS activity, but preloading cells with Mn 2+ ions strongly inhibited the NaCl-induced expression of GUS.	saline (--+>) kdnase
cytochrome P450 (--->) cell growth	Regulation	--->	145100496:11020	1	Public	ROTUNDIFOLIA3 , an Arabidopsis gene which encodes a new member of the cytochrome P450 superfamily, is also required for directional cell growth since mutations in this gene result in shortened, rounded leaves with short petioles due to lack of longitudinal cell elongation ( Kim et al . 1998 ; Tsuge et al . 1996 ).	cytochrome P450 (--->) cell growth
T10F20.8 (--->) lipid	MolSynthesis	--->	145100863:11336	1	Public	Small volatile lipid peroxidation products induce GST1 gene expression.	T10F20.8 (--->) lipid
AT3G55200 (----) F17L22.120	Binding	----	null	1	Public	null	AT3G55200 (----) F17L22.120
RHL41 (--->) AT4G25490	Expression	--->	145102110:11197	1	Public	Thus, a simple scenario would be that ZAT12 directly represses expression of CBF1-3 and the 15 downregulated COS genes that belong to the ZAT12 regulon, the consequences of which include induction of the cold-induced COS genes that belong to the ZAT12 regulon.	RHL41 (--->) AT4G25490
at1g68310 (--->) flowering	Regulation	--->	11027724:10030	1	Public	This analysis uncovered a mutant brassinosteroid-insensitive 1 ( bri 1) thatconferred pleiotropic phenotypic effects, including severely dwarfedstature, reduced apical dominance, delayed flowering and senescence,male sterility, and nearly complete insensitivity to BRs in a varietyof assays (Clouse et al., 1996 ).	at1g68310 (--->) flowering
AT1G08830 (----) SUM1	Binding	----	null	1	Public	null	AT1G08830 (----) SUM1
at1g42396 (----) F15F15.40	Binding	----	null	1	Public	null	at1g42396 (----) F15F15.40
ADL1A (--->) plant growth	Regulation	--->	12671086:10397	1	Public	The Arabidopsis cell plate-associated dynamin-like protein, ADL1a, is required for multiple stages of plant growth and development.	ADL1A (--->) plant growth
ARR4 (----) PHYB	Binding	----	16326927:5	8	Public	In addition, in white light, arr3,4 mutants show a leading phase similar to phyB mutants, suggesting that circadian light input is modulated by the interaction of phyB with ARR4.	ARR4 (----) PHYB
salicylic acid (--+>) GSTU1	Regulation	--+>	12223782:6	1	Public	SA injection induced DHAR, GR, GST, and SOD activities.	salicylic acid (--+>) GSTU1
SUM1 (----) T14P4.3	Binding	----	null	1	Public	null	SUM1 (----) T14P4.3
SUPERMAN (--->) cell proliferation	Regulation	--->	11828022:3	11	Public	Flowers of AP1::SUP plants have fewer floral organs, consistent with an effect of SUP on cell proliferation.	SUPERMAN (--->) cell proliferation
AT1G01510 (----) F24D7.15	Binding	----	null	1	Public	null	AT1G01510 (----) F24D7.15
AT3G10910 (----) TTN6	Binding	----	null	1	Public	null	AT3G10910 (----) TTN6
BANYULS (--->) flavonoid	MolSynthesis	--->	14725861:0	19	Public	Anthocyanidin reductase (ANR), encoded by the BANYULS gene, is a newly discovered enzyme of the flavonoid pathway involved in the biosynthesis of condensed tannins.	BANYULS (--->) flavonoid
AsA (--->) plant defense	Regulation	--->	14976233:10025	2	Public	Interestingly, a recent study indicates that leaf AsA content can also modulate the expression of genes involved in plant defense and regulate genes that control development through hormone signaling (Pastori et al., 2003 ).	AsA (--->) plant defense
at1g42396 (----) AT3G06910	Binding	----	null	1	Public	null	at1g42396 (----) AT3G06910
AT4G22200 (--->) differentiation	Regulation	--->	16247558:8	1	Public	Besides, HvDnmt 3-1 might be responsible for differentiation-specific de novo methylation.	AT4G22200 (--->) differentiation
ATCOP1 (----) MGF10.23	Binding	----	15579807:10128	1	Public	A direct interaction between COP1 and MYB21 has yet to be shown (Shin et al., 2002 ).	ATCOP1 (----) MGF10.23
AT1G02840 (----) AT3G19840	Binding	----	null	1	Public	null	AT1G02840 (----) AT3G19840
okadaic acid (--->) mitosis	Regulation	--->	145100751:11108	1	Public	In interphase Xenopus extracts, OA elevated cdc2 activity prematurely and caused a precocious entry into mitosis.	okadaic acid (--->) mitosis
PR-4 (--->) hypersensitive response	Regulation	--->	9634578:10204	2	Public	The expression of PR-4 and GST , both related to the HR, was more pronounced in the mutant but only at high white light intensity ( Figure 7B ).	PR-4 (--->) hypersensitive response
JA (--->) ADC2	Regulation	--->	12428010:10171	1	Public	This differentbehavior may be due to the dual regulation of ADC2 by ABAand JA signaling pathways.	JA (--->) ADC2
saline (--->) ATSOS1	Expression	--->	11884687:10200	1	Public	In wild-type plants grown in regular soil under low humidity, 25 mM NaCl treatment for 2 days caused a slight increase in SOS1 expression in the shoot, whereas 100 mM NaCl treatment for 2 days resulted in a more substantial increase in SOS1 expression in the shoot ( Figure 10A ).	saline (--->) ATSOS1
AT1G08830 (----) T5J17.9	Binding	----	null	1	Public	null	AT1G08830 (----) T5J17.9
GA (--->) nahG	Regulation	--->	145101776:11073	1	Public	Moreover, we generated spy-3 nahG plants, which has the gibberellin signaling pathway constitutively activated ( Jacobsen and Olszewski, 1993 ) in a SA-deficient background.	GA (--->) nahG
T9A14.11 (--->) rosette	Regulation	--->	145102089:11152	1	Public	In contrast, AtMYB4 transcript levels decreased in leaves 4-6 h after wounding and systemically in non-wounded leaves from the same rosette ( Jin et al. , 2000 ).	T9A14.11 (--->) rosette
kdnase (--->) cell growth	Regulation	--->	9701575:10036	1	Public	XGoligosaccharides, produced by partial digestion with ?-(1 4)- D -glucanase and referred to as "oligosaccharins,"alter plant cell growth (Aldington and Fry, 1993 ).	kdnase (--->) cell growth
F4I10.4 (----) TOPP1	Binding	----	null	1	Public	null	F4I10.4 (----) TOPP1
FWA (--->) flowering	Regulation	--->	11090618:1	10	Public	FWA was identified by loss-of-function mutations in normally flowering revertants of the fwa mutant, and it encodes a homeodomain-containing transcription factor.	FWA (--->) flowering
at1g42396 (----) BUL1	Binding	----	null	1	Public	null	at1g42396 (----) BUL1
starch (--->) germination	Regulation	--->	145101117:11142	1	Public	Starch, which is accumulated in the vegetative cell, acts as a major energy source for development, germination and tube growth ( Baker and Baker, 1979 ; Clement et al ., 1994 ; Franchi et al ., 1996 ; Pacini and Franchi, 1988 ).	starch (--->) germination
synthase (--->) at5g23960	Expression	--->	15918888:1	2	Public	Here we report that only two terpene synthases, encoded by the florally expressed genes At5g23960 and At5g44630, are responsible for the formation of virtually all sesquiterpenes found in the Arabidopsis floral volatile blend.	synthase (--->) at5g23960
PBD1 (----) SHM1	Binding	----	null	1	Public	null	PBD1 (----) SHM1
ADC2 (--->) salinity response	Regulation	--->	15086823:7	1	Public	In the spe2-1 mutant decreased salt tolerance compared to its wild type, Ler-0, became apparent as bleaching under severe salt stress.	ADC2 (--->) salinity response
CYP74A (--->) ethylene	MolSynthesis	--->	15574831:6	3	Public	These results suggest that the AOS is involved in the root morphological changes through the ethylene biosynthesis induced by gamma irradiation in Arabidopsis.	CYP74A (--->) ethylene
NIM1 (--+>) disease resistance	Regulation	--+>	11449049:0	31	Public	The Arabidopsis NPR1 gene is a positive regulator of inducible plant disease resistance.	NIM1 (--+>) disease resistance
K15I22.9 (--->) salicylic acid	MolSynthesis	--->	145102222:11279	1	Public	The senescence-specific SAG12 gene appears on this list, this gene has been shown previously to be partly dependent on the SA pathway for expression ( Morris et al. , 2000 ) but there is still some gene expression in the NahG plants so it is unlikely that the loss of this protein has a strong influence on the delayed senescence phenotype.	K15I22.9 (--->) salicylic acid
F19C24.4 (--->) auxin	MolSynthesis	--->	145102190:11146	1	Public	Genes involved in ethylene ( ACO1 ) and auxin metabolism ( IAR3 ) were also represented in this cluster (Table S4).	F19C24.4 (--->) auxin
PAF2 (----) PBB1	Binding	----	null	1	Public	null	PAF2 (----) PBB1
at1g42396 (----) F3F19.24	Binding	----	null	1	Public	null	at1g42396 (----) F3F19.24
RHL41 (--+>) T9D9.6	Expression	--+>	14722088:10	1	Public	Our results suggest that Zat12 is an important component of the oxidative stress response signal transduction network of Arabidopsis required for Zat7, WRKY25, and Apx1 expression during oxidative stress.	RHL41 (--+>) T9D9.6
F4B12.8 (--+>) SHM1	Expression	--+>	10079219:4	3	Public	Genetic and expression analyses indicate that CUC1 and CUC2 are redundantly required for expression of STM to form the shoot apical meristem, and that STM is required for proper spatial expression of CUC2 to separate cotyledons.	F4B12.8 (--+>) SHM1
ABA (--->) F5O11.2	Regulation	--->	11884679:10032	1	Public	Not all stress-inducible genes are regulated by ABA.	ABA (--->) F5O11.2
PHYB (--->) regulation of signal transduction	Regulation	--->	12221979:4	17	Public	After nuclear transport, both phyA- and phyB-mediated signal transduction probably include the formation of light-dependent transcriptional complexes.	PHYB (--->) regulation of signal transduction
AT4G25490 (--+>) COR47	Regulation	--+>	12172015:10070	1	Public	In particular, the transcript levels for CBF1 , CBF2 , and CBF3 increased within the first hour of plants being exposed to low temperature, followed closely (within 4 h) by expression of known CBF target genes, including COR6.6 , ERD10 , COR47 , and COR78 ( Figure 3 ).	AT4G25490 (--+>) COR47
kdnase (--->) hypocotyl growth	Regulation	--->	14605216:7	2	Public	CYP72B1 translational fusions with the beta-glucuronidase reporter gene demonstrated that protein levels increased in the hypocotyl elongation zone when shifted from the dark to far-red light, but not blue or red light.	kdnase (--->) hypocotyl growth
ATM (--->) apoptosis	Regulation	--->	15528297:10282	1	Public	In various mammalian cell types, a dominant negative version of TRF2 induces apoptosis that is mediated by the p53- and ataxia telangiectasia mutated kinase-dependent pathway.	ATM (--->) apoptosis
F20D21.11 (----) F4I10.4	Binding	----	null	1	Public	null	F20D21.11 (----) F4I10.4
AT3G24503 (--->) sinapinic acid	MolSynthesis	--->	14729911:10133	1	Public	REF1 Is Needed for the Accumulation of Cell Wall?Bound Ferulic Acid in Wild-Type Plants and Feruloylmalate in fah1 Mutants Based on the ref1 phenotype, it was not entirely unexpected that REF1 was involved in sinapic acid biosynthesis; however, it was surprising to find that REF1 also had CALDH activity.	AT3G24503 (--->) sinapinic acid
F22G5.23 (----) T27I1.5	Binding	----	null	1	Public	null	F22G5.23 (----) T27I1.5
ABA (--->) at5g28655	Expression	--->	145101554:11044	2	Public	By contrast, the ABI1 WT protein, at approximately 3000 molecules per cell, had no apparent effect on ABA-induced RD29A-GUS and KIN2-GUS expression ( Table 1 ).	ABA (--->) at5g28655
mads box (--->) pollen development	Regulation	--->	16374606:0	2	Public	The Antirrhinum DEFH125 MADS-box protein is expressed in maturing pollen and thus likely participates in the regulation of pollen development.	mads box (--->) pollen development
SEC14 (--->) phospholipid	MolSynthesis	--->	15466235:10249	1	Public	A wealth of in vivo studies, however, are consistent with a complex function for Sec14p in coordinating Golgi phospholipid metabolism with membrane traffic from the Golgi (Li et al., 2000b ).	SEC14 (--->) phospholipid
T14P4.11 (--->) flower morphology	Regulation	--->	16079997:0	1	Public	A gene fis1 from flax (Linum usitatissimum), which is induced in mesophyll cells at the site of rust (Melampsora lini) infection, is also expressed in vascular tissue, particularly in floral structures of healthy plants.	T14P4.11 (--->) flower morphology
AT4G22200 (--->) lipid	MolSynthesis	--->	15269333:10164	1	Public	The highest SAT expressing line S 4-9, which accumulates the highest concentration of OAS, Cys, and glutathione, showed only a 25% increase in total shoot lipid peroxidation after exposure to Ni, compared with 150% increase in control plants, with the intermediate SAT expressing line S 3-1 showing intermediate levels of lipid peroxidation.	AT4G22200 (--->) lipid
ABA (--->) FHY2	Regulation	--->	11826296:10042	1	Public	Furthermore, the detection of ubiquitin conjugates and the use of 26S proteasome inhibitors and dominant-negative ubiquitin mutants have implicated the pathway in leaf development, defense responses, abscisic acid signaling, and control of phytochrome A and cyclin A and B levels (Bachmair et al., 1990 ; Genschik et al., 1998 ; Clough et al., 1999 ; Becker et al., 2000 ; Lopez-Molina et al., 2001 …	ABA (--->) FHY2
ABA (--+>) P5CS1	Expression	--+>	12602867:10	1	Public	Regulation of P5CS1 expression thus appears to play a principal role in controlling proline accumulation stimulated by ABA and salt stress in Arabidopsis.	ABA (--+>) P5CS1
MTHSC70-1 (----) SUM1	Binding	----	null	1	Public	null	MTHSC70-1 (----) SUM1
MWI23.21 (--->) flavonoid	MolSynthesis	--->	12805619:10230	1	Public	This list includes long-term cold-responsive genes: the CHS, F3H , and FS genes of the flavonoid biosynthetic pathway, and the early light-inducible protein ( ELIP1 ) gene; as well as transiently expressed genes: an amidophosphoribosyl transferase (At4g34740), a putative ?-glucosidase (At4g27820), a kinase (At2g18890), and a cytochrome p450 (At4g37320).	MWI23.21 (--->) flavonoid
AT3G03450 (--->) flower development	Regulation	--->	15173565:10	2	Public	We further provided evidence that RGA, RGL1, and RGL2 are all involved in modulating floral development.	AT3G03450 (--->) flower development
ethylene (--+>) ABA	MolSynthesis	--+>	15829601:10514	1	Public	Auxin-induced ethylene triggers abscisic acid biosynthesis and growth inhibition.	ethylene (--+>) ABA
HDA1 (--->) Plant development	Regulation	--->	15749761:10177	1	Public	In addition to pathogen responses, overexpression of HDA19 resulted in pleitropic phenotypes, including aberrant cotyledons and leaves, delayed flowering, and reduced fertility, suggesting that HDA19 may be involved in many aspects of plant development (Wu et al., 2000b ; Tian and Chen, 2001 ; Tian et al., 2003 ).	HDA1 (--->) Plant development
MSN2.7 (----) MTI20.26	Binding	----	null	1	Public	null	MSN2.7 (----) MTI20.26
AT3G20600 (--->) salicylic acid	MolSynthesis	--->	11706189:6	12	Public	These data are interpreted to indicate that NDR1 links ROS generation to SA production and that the phenotypic consequences of the ndr1-1 mutation are caused by a reduced ability to accumulate SA upon pathogen infection.	AT3G20600 (--->) salicylic acid
oxygen (--->) cell expansion	Regulation	--->	12660786:7	1	Public	This indicates that NADPH oxidases control development by making ROS that regulate plant cell expansion through the activation of Ca2+ channels.	oxygen (--->) cell expansion
PBB1 (----) PP2A-2	Binding	----	null	1	Public	null	PBB1 (----) PP2A-2
AT3G28710 (----) ATSYP24	Binding	----	null	1	Public	null	AT3G28710 (----) ATSYP24
saline (--+>) moa2.4	Regulation	--+>	15466233:10131	1	Public	NCED3 transcript abundance is increased by NaCl treatment and is reduced in sto1/nced3 mutant plants.	saline (--+>) moa2.4
AT5G01810 (--->) aba response	Regulation	--->	15994908:2	3	Public	AtERF7 interacts with the protein kinase PKS3, which has been shown to be a global regulator of ABA responses.	AT5G01810 (--->) aba response
AT4G32980 (--->) flowering	Regulation	--->	145101021:11019	1	Public	Loss-of-function of BELL-1 impairs the formation of the Arabidopsis ovule ( Reiser et al ., 1995 ), while the light-regulated ATH1 gene ( Quaedvlieg et al ., 1995 ) induces delayed flowering upon overexpression ( Smeekens et al ., 1998 ).	AT4G32980 (--->) flowering
at5g20850 (--->) mitosis	Regulation	--->	10488231:10029	3	Public	Although RAD51 also is involved in mitotic recombinational DNA repair, DMC1 is expressed and necessary only during meiotic prophase I in yeast ( Bishop et al. 1992 ; Shinohara et al. 1992 ).	at5g20850 (--->) mitosis
AGL8 (--->) dehiscence	Regulation	--->	10903201:2	1	Public	Here we show that the FRUITFULL MADS-box gene, which is necessary for fruit valve differentiation, is a negative regulator of SHATTERPROOF expression and that constitutive expression of FRUITFULL is sufficient to prevent formation of the dehiscence zone.	AGL8 (--->) dehiscence
F28M11.5 (--->) meristem development	Regulation	--->	10759509:10245	1	Public	Significance of D-Cyclin Expression for Plant Development We have shown that mitogenic signals stimulate transcription ofsnapdragon D-cyclins in a fashion similar to that previously reportedfor Arabidopsis D-cyclins (Soni et al., 1995 ), and that a gene, cyc , controlling meristem development represses their transcription in a localized domain of the meristem.	F28M11.5 (--->) meristem development
AT1G01510 (--->) flavonoids	MolSynthesis	--->	14551337:10218	1	Public	Phytochemistry 32: 633?636 [CrossRef] [ISI] Yamamoto H, Ichimura M, Ishikawa N, Tanaka T, Iinuma M, Mizuno M (1992) Localization of prenylated flavonoids in Sophora flavescens var. angustifolia plants.	AT1G01510 (--->) flavonoids
AT5G58230 (--->) flowering	Regulation	--->	145102229:11154	1	Public	The similarities between phenotypes in clf plants and plants with reduced level of MSI1 transcripts ( Hennig et al. , 2003 ) suggest that the complex also contains MSI1 and controls the transition from the vegetative to the flowering phase.	AT5G58230 (--->) flowering
ROP1 (----) UGT75B2	Binding	----	11283335:4	2	Public	UGT1 also interacted with Rop1, a Rho-like protein, and this interaction occurred only in its GTP-bound configuration, suggesting that the plant callose synthase may be regulated by Rop1 through the interaction with UGT1.	ROP1 (----) UGT75B2
TGA (--->) cell growth	Regulation	--->	9756903:7	1	Public	Because TGA1a and endogenous TGA factors are stimulated by auxin only at concentrations that inhibited cell growth, this response is likely to involve chemical stress.	TGA (--->) cell growth
SUPERMAN (--->) differentiation	Regulation	--->	15020746:10381	4	Public	Inhibition of cell proliferation, cell expansion and differentiation by the Arabidopsis SUPERMAN gene in transgenic tobacco plants.	SUPERMAN (--->) differentiation
EMB2734 (----) paa2	Binding	----	null	1	Public	null	EMB2734 (----) paa2
lox1 (--->) cell growth	Regulation	--->	11251100:10247	1	Public	These findings are consistent with the possibility that the pathway activated by the Lox1 class genes could be involved in the regulation of cell growth during tuber enlargement.	lox1 (--->) cell growth
APETALA 3 (--->) flavonoid	MolSynthesis	--->	16009997:10227	1	Public	Our results indicated that YS1-like genes, AP3 genes, and genes involved in flavonoid biosynthesis might all play an important role for the enhanced development of hybrid panicles.	APETALA 3 (--->) flavonoid
AT3G12480 (----) F19B15.50	Binding	----	null	1	Public	null	AT3G12480 (----) F19B15.50
CYP74A (--+>) GSTU1	Regulation	--+>	9490766:10018	1	Public	AOS are also secondmessengers that activate downstream defense reactions, such assynthesis of pathogenesis-related proteins (Chen et al., 1993 ),glutathione S -transferase, glutathione peroxidase, andubiquitin (Levine et al., 1994 ), as well as phytoalexin accumulation(Devlin and Gustine, 1992 ).	CYP74A (--+>) GSTU1
saline (--->) dna fragmentation	Regulation	--->	11874577:2	2	Public	In yeast, NaCl inhibited growth and caused a time-dependent reduction in viability that was preceded by DNA fragmentation.	saline (--->) dna fragmentation
CYP74A (--->) fruit development	Regulation	--->	10859201:10149	1	Public	LeAOS transcript levels were relatively low in fruit, andappeared to decrease during fruit development.	CYP74A (--->) fruit development
annexin (--->) cell expansion	Regulation	--->	15161963:10273	1	Public	Additionally, annexin in tobacco is vacuole specific and involved in cell expansion (Seals and Randall, 1997 ).	annexin (--->) cell expansion
MCA23.11 (----) MSJ1.11	Binding	----	null	1	Public	null	MCA23.11 (----) MSJ1.11
AT5G64330 (--->) regulation of signal transduction	Regulation	--->	15598797:4	1	Public	These results, along with those for Arabidopsis, demonstrate that NPH3/CPT1 is a key signal transduction component of higher plant phototropism.	AT5G64330 (--->) regulation of signal transduction
at4g08645 (--->) primordium development	Regulation	--->	7647564:5	1	Public	LRP1 expression is activated during the early stages of root primordium development and is turned off prior to the emergence of lateral roots from the parent root.	at4g08645 (--->) primordium development
ATSOS1 (--->) salinity response	Regulation	--->	11884687:2	35	Public	When expressed in a yeast mutant deficient in endogenous Na(+) transporters, SOS1 was able to reduce Na(+) accumulation and improve salt tolerance of the mutant cells.	ATSOS1 (--->) salinity response
moa2.4 (--->) root development	Regulation	--->	145101609:11186	1	Public	The highly localized expression of AtNCED2 and AtNCED3 in roots hints that ABA may play dual roles, i.e. promoting or inhibiting lateral root development.	moa2.4 (--->) root development
GA (--+>) root growth	Regulation	--+>	15608330:10094	3	Public	Because GA and BA have opposite effects on root elongation and anthocynin accumulation, the combined treatment may simply be exhibiting the sum of both effects.	GA (--+>) root growth
F2H17.12 (--->) embryogenesis	Regulation	--->	10760247:10133	9	Public	ABI5 -Regulated Gene Expression Our initial characterization of the abi5-1 mutant indicated that ABI5 regulated at least one gene expressed late in embryogenesis, AtEm6 ( Finkelstein 1994 ).	F2H17.12 (--->) embryogenesis
auxin (---|) K15I22.9	Expression	---|	145101919:11170	1	Public	In addition to cytokinin, SAG12 promoter activity is also repressed by auxin, which would likely be present during early ovule development, and by sugars, such as sucrose, glucose, and fructose ( Noh and Amasino, 1999 ) that are used for the generation of starch grains in the ovule.	auxin (---|) K15I22.9
F16M14.16 (----) T14P4.3	Binding	----	null	1	Public	null	F16M14.16 (----) T14P4.3
mads box (--->) pistil development	Regulation	--->	145100286:11096	1	Public	Interaction of bd1-2 with floral organ identity genes Stamen and pistil development, which in Arabidopsis is controlled by the MADS-box gene Agamous (Yanofsky et al . 1990), is orchestrated in maize by ZAG1 and probably by ZMM2 ( Mena et al . 1996 ).	mads box (--->) pistil development
flavonoids (--->) DNA damage recognition	Regulation	--->	11131368:4	1	Public	Plasma flavonoids, lymphocyte DNA damage, plasma ascorbic acid, tocopherols and carotenoids, urinary malondialdehyde and 8-hydroxy-2'-deoxyguanosine were determined to assess flavonoid absorption and antioxidant efficacy.	flavonoids (--->) DNA damage recognition
F19I3.29 (--->) cation transport	Regulation	--->	14988478:10252	1	Public	In our study, we show that five more AtKT/KUPs (AtKT/KUP5-7 and 10 and 11) complement an E. coli mutant deficient in K + uptake, which provides additional confirmation that these proteins play a role in K + transport.	F19I3.29 (--->) cation transport
LDOX (--->) flavonoid	MolSynthesis	--->	9112784:0	2	Public	As part of an ongoing investigation into the organization and regulation of the flavonoid biosynthetic pathway, two Arabidopsis thaliana expressed sequence tag (EST) clones (153O10T7 and YAY780) with high homology to leucoanthocyanidin dioxygenase (LDOX) or flavonol synthase (FLS) were identified.	LDOX (--->) flavonoid
BUM1 (--->) disease resistance	Regulation	--->	145102181:11025	1	Public	Arabidopsis mutants with constitutive expression of SA-dependent defence responses, spontaneous HR-like lesions (SHL) and enhanced disease resistance have also been isolated and some of the corresponding genes cloned as potential negative regulators in pathways leading to defence or PCD (reviewed by Hammond-Kosack and Parker, 2003 ; Lorrain et al. , 2003 ).	BUM1 (--->) disease resistance
RHL41 (---|) CBF3	Regulation	---|	15728337:10183	1	Public	Thus, up-regulation of ZAT12 in the evening could contribute to down-regulation of CBF1-3 at night.	RHL41 (---|) CBF3
CORI1 (--->) H2O2	MolSynthesis	--->	15598807:4	1	Public	Both inoculation with E. carotovora and exposure to high light caused elevated accumulation of hydrogen peroxide in AtCLH1 silenced plants.	CORI1 (--->) H2O2
PAC1 (----) PSAC	Binding	----	null	1	Public	null	PAC1 (----) PSAC
ATCOP1 (----) T6A9.4	Binding	----	15620659:9	3	Public	In addition, HFR1 can interact with COP1, consistent with the idea of COP1 directly mediating HFR1 degradation.	ATCOP1 (----) T6A9.4
F23N20.2 (--->) trichome development	Regulation	--->	12056412:2	3	Public	Overexpression of the AtmybL2 gene, which encodes a single Myb-like DNA-binding domain, repressed trichome development in transgenic Arabidopsis plants.	F23N20.2 (--->) trichome development
F28M11.5 (--->) electron transfer	Regulation	--->	10651825:5	7	Public	Analysis around cytochrome c revealed that stimulation by salts was due to a dual effect on the respiratory chain.	F28M11.5 (--->) electron transfer
OAS (--->) plant defense	Regulation	--->	145101489:11169	1	Public	In relation to this, genes involved in defense response to pathogens, which is known to be mediated partly by JA, were identified among the clones regulated by sulfur deficiency and OAS.	OAS (--->) plant defense
ABA (--->) F7J7.60	Regulation	--->	1388272:6	2	Public	Analysis of the response of Cat1 to exogenously applied ABA in mutant and wild-type vp1 sibling embryos suggests that, unlike other ABA-responsive genes analyzed to date, the Vp1 gene product is not essential for the ABA-mediated regulation of Cat1.	ABA (--->) F7J7.60
AT5G53950 (--+>) SHM1	Expression	--+>	10079219:4	2	Public	Genetic and expression analyses indicate that CUC1 and CUC2 are redundantly required for expression of STM to form the shoot apical meristem, and that STM is required for proper spatial expression of CUC2 to separate cotyledons.	AT5G53950 (--+>) SHM1
F14O23.17 (----) F4P9.14	Binding	----	null	1	Public	null	F14O23.17 (----) F4P9.14
AT1G80820 (--->) wound response	Regulation	--->	15923329:10247	1	Public	In addition, membership in the X/NV set (Supplemental Table VII) for two lignin biosynthesis genes, cinnamoyl-CoA reductase (At1g80820) and O -methyltransferase (At1g21100), suggests that some lignin pathway genes serve dual roles in defense/wound responses and xylem secondary cell wall lignification.	AT1G80820 (--->) wound response
at2g10611 (--->) plant growth	Regulation	--->	145102184:11022	1	Public	Thus, PEP likely plays an important role in early plant growth.	at2g10611 (--->) plant growth
FHY2 (--->) root growth	Regulation	--->	145100964:11070	1	Public	Restricted ability of control plants (including the phyA -containing lines) to use phytate also resulted in increased root proliferation (Figure 3 , see panels i and j), which is consistent with lower shoot to root ratios for wild-type plants when grown in the presence of phytate or in the absence of P (Figure 1) .	FHY2 (--->) root growth
ATNRT1 (--->) photosynthesis	Regulation	--->	10417701:7	2	Public	Expressions of Nrt2;1 and Nrt1 are diurnally regulated in photosynthetically active A. thaliana plants.	ATNRT1 (--->) photosynthesis
AT4G22200 (--->) fruit growth	Regulation	--->	12669791:1	1	Public	In addition to increasing fruit shape index, the 'Perennial' allele at fs 3.1 increased fruit elongation and decreased fruit width and pericarp thickness.	AT4G22200 (--->) fruit growth
ROT3 (--->) sterol	MolSynthesis	--->	15908602:3	1	Public	On the other hand, in BR-excessive wild-type plants that were fed with brassinolide, four BR-specific synthesis genes (DWF4, CPD, BR6ox1, and ROT3) and a sterol synthesis gene (DWF7) were down-regulated and a BR inactivation gene (BAS1) was up-regulated.	ROT3 (--->) sterol
ADK1 (----) arca	Binding	----	null	1	Public	null	ADK1 (----) arca
kdnase (--+>) ADL1A	Expression	--+>	12671086:10047	1	Public	The ADL1A and ADL1E promoter sequences used in the GUS fusion constructs were sufficient to control the expression of ADL1A (Kang et al., 2001 ) and ADL1E (data not shown) genomic DNA for molecular complementation experiments.	kdnase (--+>) ADL1A
kinase inhibitor (--->) ethylene	MolSynthesis	--->	12566591:10245	1	Public	The addition of a Ser/Thr protein kinase inhibitor reduced the ethylene production that occurs in response to elicitor application in tomato cell cultures, and blocking of protein phosphatase activity increased ACS activity in this same system (Spanu et al., 1994 ).	kinase inhibitor (--->) ethylene
ATCOP1 (--->) photoperiod	Regulation	--->	8205001:0	1	Public	The Arabidopsis protein COP1, encoded by the constitutive photomorphogenic locus 1, is an essential regulatory molecule that plays a role in the repression of photomorphogenic development in darkness and in the ability of light-grown plants to respond to photoperiod, end-of-day far-red treatment, and ratio of red/far-red light.	ATCOP1 (--->) photoperiod
T9A14.11 (--->) lignin	MolSynthesis	--->	145101970:11045	3	Public	These data suggest that these two proteins, Pt MYB1 and Pt MYB4, might function to regulate lignin biosynthesis in lignifying tissues.	T9A14.11 (--->) lignin
T19N8.6 (--->) starch	MolSynthesis	--->	9701580:10044	2	Public	To overcome these difficulties we developed two nonaqueousfractionation procedures to determine compartmentation of enzymes inamyloplasts from maize kernels in the linear phase of starch accumulation (about 20 DPP).	T19N8.6 (--->) starch
AP22.11 (--+>) ATM	Expression	--+>	15155891:10204	1	Public	At cen2 plants exhibit an elevated At ATM expression compared with the control plants.	AP22.11 (--+>) ATM
AT4G22200 (--->) flowering	Regulation	--->	15722464:10347	1	Public	Plant Growth Conditions and Cultivation of Pathogens Plants for the mutagenesis screen were cultivated on a mixture of steam-sterilized commercial potting soil and perlite (3:1) at 60% RH under continuous light at 22 ï¿½ 2ï¿½C to promote flowering.	AT4G22200 (--->) flowering
at1g69440 (--->) mitosis	Regulation	--->	15659628:10395	2	Public	Novel mitosis-specific phosphorylation of histone H3 at Thr11 mediated by Dlk/ZIP kinase.	at1g69440 (--->) mitosis
BOR1 (--->) xylem loading	Regulation	--->	16103374:1	3	Public	Arabidopsis thaliana BOR1 is a B exporter for xylem loading and is essential for efficient B translocation from roots to shoots under B limitation.	BOR1 (--->) xylem loading
uidA (--->) CaMV 35S	Regulation	--->	145100365:11149	1	Public	In PBI-S1, the Gly I and the reporter uidA genes are under the control of separate CaMV 35S promoters and NOS polyadenylation signals, whereas in PBI-S2 these are under a control of single CaMV 35S promoter.	uidA (--->) CaMV 35S
MTI20.26 (----) SUM1	Binding	----	null	1	Public	null	MTI20.26 (----) SUM1
F5K7.19 (--->) flowering	Regulation	--->	10899973:10492	1	Public	Whole Inflorescence Jasmonic Acid Rescue Experiments Inflorescences of recently flowering delayed dehiscence1 and wild-type plants were tagged, and all flowers with emerged petals were removed.	F5K7.19 (--->) flowering
F28M11.5 (--->) mitosis	Regulation	--->	11826295:10022	1	Public	Later in G2, the activity of other CDK/cyc complexes induce entry into mitosis.	F28M11.5 (--->) mitosis
SHM1 (----) T14P4.3	Binding	----	null	1	Public	null	SHM1 (----) T14P4.3
auxin (--->) hypocotyl growth	Regulation	--->	145101398:11165	1	Public	Auxin regulates hypocotyl elongation independently from other hormones ( Collett et al ., 2000 ).	auxin (--->) hypocotyl growth
F2H17.12 (--->) aba metabolism	Regulation	--->	14742875:10100	1	Public	Evidence for interactions between ABA and sugar signaling mechanisms has been provided by the isolation of new mutant alleles in ABA response or biosynthetic loci in screens for sugar-resistant seedling growth or gene expression (Arenas-Huertero et al., 2000 ; Huijser et al., 2000 ; Laby et al., 2000 ; Rook et al., 2001 ), induction of hypersensitivity to Glc by overexpression of ABI3, ABI4, or A…	F2H17.12 (--->) aba metabolism
saline (--->) germination	Regulation	--->	145101550:11081	2	Public	When grown in Petri plates, the germination rates of transgenic and wild-type plants were similarly inhibited by NaCl (data not shown).	saline (--->) germination
SNP33 (--->) secretion	Regulation	--->	12746539:10199	2	Public	The increasedexpression of BiP (Kalinski et al., 1995 ), Nt-Syr1(Leyman et al., 2000 ), and AtSNAP33 after wounding mayreflect an increased secretion of protective compounds at the site ofrepair (Blatt et al., 1999 ).	SNP33 (--->) secretion
F9P14.4 (--->) embryogenesis	Regulation	--->	145100067:11085	1	Public	The expression of the AtMYB13 gene is upregulated in fus3 and lec1 mutants Originally, the AtMYB13 gene was found to be upregulated during embryogenesis of the fus3 mutant.	F9P14.4 (--->) embryogenesis
AT4G22200 (--->) cation transport	Regulation	--->	12034902:8	2	Public	Regulation of AKT2 activity by AtPP2CA in planta could allow the control of K(+) transport and membrane polarization during stress situations.	AT4G22200 (--->) cation transport
protein phosphatase (--->) hypersensitive response	Regulation	--->	15208416:10082	1	Public	One of these, HopPtoD, contains a Tyr phosphatase domain, and mutations that eliminate phosphatase activity block the HR suppression activity (Bretz et al., 2003 ; Espinosa et al., 2003 ).	protein phosphatase (--->) hypersensitive response
at5g44630 (--+>) sesquiterpenes	MolSynthesis	--+>	15918888:1	2	Public	Here we report that only two terpene synthases, encoded by the florally expressed genes At5g23960 and At5g44630, are responsible for the formation of virtually all sesquiterpenes found in the Arabidopsis floral volatile blend.	at5g44630 (--+>) sesquiterpenes
F21B7.15 (----) NRPB1	Binding	----	null	1	Public	null	F21B7.15 (----) NRPB1
F1C9.20 (----) F28K20.19	Binding	----	null	1	Public	null	F1C9.20 (----) F28K20.19
AT2G47460 (--->) flavonoid	MolSynthesis	--->	15923334:10158	1	Public	The Expression Levels of Biosynthetic Genes in the Flavonoid Biosynthetic Pathway Is Affected by MYB12 To analyze the effect of MYB12 on the expression of flavonol biosynthesis genes in planta, quantitative real time reverse transcription (RT)-PCR analyses were carried out using double labeled fluorogenic hybridization probes (TaqMan probes).	AT2G47460 (--->) flavonoid
MYC6.2 (--->) Plant development	Regulation	--->	10889228:10566	8	Public	Marks A contradictory GLABRA3 allele helps define gene interactions controlling trichome development in Arabidopsis Development, December 15, 2003; 130(24): 5885 - 5894.	MYC6.2 (--->) Plant development
AXR3 (--->) rosette	Regulation	--->	7766890:6	1	Public	All phenotypic effects of iaaM-mediated auxin overproduction (i.e. increased hypocotyl elongation in the light, severe rosette leaf epinasty, and increased apical dominance) are suppressed by the auxin-resistant axr1-3 mutation.	AXR3 (--->) rosette
MNA5.4 (--->) germination	Regulation	--->	12678559:3	1	Public	Northern blot and promoter-GUS fusion analyses show that ATHB5 gene transcription is initiated rapidly after the onset of germination and localized primarily to the hypocotyl of germinating seedlings.	MNA5.4 (--->) germination
zinc (--+>) root development	Regulation	--+>	15086826:5	1	Public	Auxin-induced callus growth and root formation in intact rice plants were further enhanced by zinc.	zinc (--+>) root development
AGL7 (--+>) CaMV 35S	Expression	--+>	10948247:10071	1	Public	Ectopic Expression of AP1 and ap1mS in Wild-Type and era1-2 Plants. (A) Transgenic Arabidopsis Col-0 plants expressing either wild-type AP1 or farnesyl cysteine?acceptor mutant ap1mS under the control of the CaMV 35S promoter ( 35S :: AP1 and 35S :: ap1mS , respectively). cl, curled leaf; tf, compound terminal flowers. (B) Transgenic Arabidopsis era1-2 mutant plants expressing wild-type AP1 under…	AGL7 (--+>) CaMV 35S
ATCOP1 (--->) photomorphogenesis	Regulation	--->	12023303:0	77	Public	Arabidopsis COP1 acts to repress photomorphogenesis in the absence of light.	ATCOP1 (--->) photomorphogenesis
ATSOS1 (--->) root growth	Regulation	--->	11884687:10145	1	Public	Because meristematic cells at the root tip lack large vacuoles for significant Na + compartmentation, SOS1 might be critical to prevent Na + from reaching these cells by actively extruding Na + back to the root growth medium.	ATSOS1 (--->) root growth
T16H5.50 (--->) plant growth	Regulation	--->	12084831:10443	15	Public	IRT1, an Arabidopsis transporter essential for iron uptake from the soil and plant growth.	T16H5.50 (--->) plant growth
F28M11.5 (--->) dna fragmentation	Regulation	--->	11487694:10014	2	Public	E-mail janneke.balk{at}plant-sciences.ox.ac.uk ' + u + '@' + d + ' '//-- ; fax 44-1865-275144 Abstract TOP Abstract INTRODUCTION RESULTS DISCUSSION METHODS References In mammals, mitochondria have been shown to play a key intermediary role in apoptosis, a morphologically distinct form of programmed cell death (PCD), for example, through the release of cytochrome c , which activates a proteolytic …	F28M11.5 (--->) dna fragmentation
FIL (--->) flowering	Regulation	--->	9878633:10263	1	Public	In combination with late-flowering mutations, such as ft and fwa , the flowering time of the double mutants was delayed almost to the same extent as that of the single, delayed-flowering mutant, suggesting that the FIL gene plays a minor function in the determination of flowering time.	FIL (--->) flowering
AT2G20610 (--->) root development	Regulation	--->	9489015:4	5	Public	The difference in activity was most apparent 7 d after germination, the same time required for the appearance of the remarkable sur1 phenotype, which includes epinastic cotyledons, elongated hypocotyls, and enhanced root development.	AT2G20610 (--->) root development
K15O15.1 (--->) hypocotyl growth	Regulation	--->	15659631:10053	4	Public	Lastly, ARF8 functions in hypocotyl elongation, and it is involved in auxin homeostasis (Tian et al., 2004 ).	K15O15.1 (--->) hypocotyl growth
AT4G22200 (--->) Plant yield	Regulation	--->	15705951:10176	1	Public	Selfing of plant A3-3-1, which contained high levels of transgene mRNA, resulted in significantly lower seed number than plant A2-6-1, which lacked transgene expression ( Figure 3G , left).	AT4G22200 (--->) Plant yield
annexin (--->) regulation of signal transduction	Regulation	--->	10634915:10549	10	Public	Park Proteomic Identification of Annexins, Calcium-Dependent Membrane Binding Proteins That Mediate Osmotic Stress and Abscisic Acid Signal Transduction in Arabidopsis PLANT CELL, June 1, 2004; 16(6): 1378 - 1391. [Abstract] [Full Text] [PDF]	annexin (--->) regulation of signal transduction
GA (--->) aba response	Regulation	--->	10899977:10210	1	Public	Hence, both endogenous GA and ethylene appear to control seed germination by decreasing ABA responsiveness ( Fig 10A ).	GA (--->) aba response
AT1G12610 (--->) regulation of cell size	Regulation	--->	145101821:11048	1	Public	These observations suggest that the dwarf phenotype of ddf1 is mainly because of reduced cell size.	AT1G12610 (--->) regulation of cell size
AT3G61890 (--->) differentiation	Regulation	--->	15604708:6	1	Public	Treatment of plants with ABA or water deficit conditions caused the activity of ATHB12 to increase in the inflorescence stem, the flower organs and the leaves, and to expand into the vasculature of roots and the differentiation/elongation zone of root tips.	AT3G61890 (--->) differentiation
4CL.1 (--->) lignin	MolSynthesis	--->	10417722:4	3	Public	Based on their enzymatic properties, expression characteristics and evolutionary relationships, At4CL3 is likely to participate in the biosynthetic pathway leading to flavonoids whereas At4CL1 and At4CL2 are probably involved in lignin formation and in the production of additional phenolic compounds other than flavonoids.	4CL.1 (--->) lignin
ATACO2 (--->) hook development	Regulation	--->	10409511:8	1	Public	Based on the expression pattern of ETR1 and AtACO2 in the hook-affected mutants, a model for hook development and maintenance is proposed.	ATACO2 (--->) hook development
CYCD3 (--->) proliferation	Regulation	--->	12509523:10259	3	Public	A direct action of CYCD3 in promoting proliferation and/or inhibiting differentiation is not excluded.	CYCD3 (--->) proliferation
F4B12.8 (--->) flower development	Regulation	--->	15202996:6	2	Public	These results demonstrate that miR164-directed regulation of CUC1 is necessary for normal embryonic, vegetative, and floral development.	F4B12.8 (--->) flower development
SHI (--->) GA	MolSynthesis	--->	10368174:0	5	Public	shi (for short internodes), a semidominant dwarfing mutation of Arabidopsis caused by a transposon insertion, confers a phenotype typical of mutants defective in the biosynthesis of gibberellin (GA).	SHI (--->) GA
AT5G01810 (--->) plant growth	Regulation	--->	15994908:10239	1	Public	Reduced expression of Arabidopsis PKS3 by RNAi causes ABA hypersensitivity in seed germination, seedling growth, and stomatal closure.	AT5G01810 (--->) plant growth
F3K23.3 (----) MQL5.10	Binding	----	null	1	Public	null	F3K23.3 (----) MQL5.10
ABA (--->) ATSYR1	Regulation	--->	11115874:10130	2	Public	KNOLLE is expressed only during celldivision and is found at the phragmoplast (Lauber et al., 1997 ).AtSYP121 (AtSYR1) is found on the PM of guard cells and may play a rolein abscisic acid signaling (Leyman et al., 1999 ).	ABA (--->) ATSYR1
chlorophyll (--+>) oxygen	MolSynthesis	--+>	14508004:10209	3	Public	Excited triplet chlorophyll molecules in photosystem II interact with O 2 to generate singlet oxygen (Macpherson et al., 1993 ).	chlorophyll (--+>) oxygen
IRE1A (----) MLP3.19	Binding	----	null	1	Public	null	IRE1A (----) MLP3.19
ECA3 (----) F22M8.4	Binding	----	null	1	Public	null	ECA3 (----) F22M8.4
at1g68310 (--->) regulation of signal transduction	Regulation	--->	8754677:5	12	Public	The multiple and dramatic effects of mutation of the BRI1 locus on development suggests that the BRI1 gene may play a critical role in brassinosteroid perception or signal transduction.	at1g68310 (--->) regulation of signal transduction
at1g17420 (--->) octadecanoid	MolSynthesis	--->	145101746:11133	1	Public	In M. sexta -attacked as- lox plants, the defense-related transcripts, PI, TD, XTH, and HPL, were decreased, while the transcripts of the two photosynthetic genes were increased, demonstrating that an oxylipin produced via the LOX3-mediated octadecanoid pathway regulates these genes.	at1g17420 (--->) octadecanoid
AT5G03730 (--->) ethylene	MolSynthesis	--->	15200642:5	12	Public	Physiological experiments suggested that the target of JA is upstream of Constitutive Triple Response 1 (CTR1), but downstream of ET biosynthesis.	AT5G03730 (--->) ethylene
FIE2 (--->) mads box	Expression	--->	145101820:11025	1	Public	FIE, MEA and FERTILIZATION-INDEPENDENT SEED2 (FIS2) were shown to control expression of PHERES1 ( PHE1 ), a type I MADS-box gene, which regulates seed development.	FIE2 (--->) mads box
NIM1 (--->) JA	MolSynthesis	--->	12615947:10207	2	Public	Because of the structural similarity between I?B and NPR1 (Cao et al., 1997 ; Ryals et al., 1997 ), we investigated whether the NPR1-dependent inhibitory effect of SA on JA-responsive gene expression and, consequently, JA production, also functions through a role of NPR1 in the cytosol.	NIM1 (--->) JA
at1g17745 (--->) salinity response	Regulation	--->	14672408:7	1	Public	It is suggested that 6 PGDH in plant may play an important role in cell division and salt response.	at1g17745 (--->) salinity response
SHI (--->) salinity response	Regulation	--->	11910005:10007	1	Public	The Plant Cell, Vol. 14, 575-588, March 2002, Copyright ï¿½ 2002, American Society of Plant Biologists The Arabidopsis salt overly sensitive 4 Mutants Uncover a Critical Role for Vitamin B6 in Plant Salt Tolerance Huazhong Shi , Liming Xiong , Becky Stevenson , Tiegang Lu and Jian-Kang Zhu 1 Department of Plant Sciences, University of Arizona, Tucson, Arizona 85721 1 To whom correspondence should…	SHI (--->) salinity response
BUM1 (--->) seed development	Regulation	--->	11129039:3	1	Public	SHL expression driven by the CaMV 35S promoter results in reduced growth, early flowering, early senescence, and impaired flower and seed formation.	BUM1 (--->) seed development
ETR2 (--->) salicylic acid	MolSynthesis	--->	145101453:11111	1	Public	While the NahG line produced substantially less ethylene, no reduction in SA production was observed in either etr1 or etr2 , indicating that ethylene insensitivity did not affect SA accumulation.	ETR2 (--->) salicylic acid
AT3G58780 (--->) differentiation	Regulation	--->	11402180:10158	3	Public	Liljegrenand others showed that SHP1 and SHP2 act together to regulatedehiscence zone differentiation constituitively, and are essential fornormal pod dehiscence.	AT3G58780 (--->) differentiation
CER2 (--->) fatty acid elongation	Regulation	--->	145101770:11112	2	Public	The amino acid sequence predicted from the PEL3 gene has partial similarity to that from the CER2 gene that has been proposed to function in fatty-acid elongation ( Xia et al ., 1996 ), hence in epicuticular wax biosynthesis.	CER2 (--->) fatty acid elongation
PSBD (--->) mutagenesis	Regulation	--->	10198115:10124	2	Public	RESULTS Top Abstract Introduction Methods Results Discussion References The second codon of the psbD gene of C. reinhardtii , coding for Thr, was changed to Ala, Val, Asp, Pro,Gly, or Glu by site-directed PCR mutagenesis (Fig. 1 ).	PSBD (--->) mutagenesis
ATMLH1 (----) PCNA1	Binding	----	null	1	Public	null	ATMLH1 (----) PCNA1
F22G5.23 (----) T8L23.7	Binding	----	null	1	Public	null	F22G5.23 (----) T8L23.7
ESP (--->) glucosinolates	MolSynthesis	--->	11752388:10187	1	Public	Model for Roles of Myrosinase and Arabidopsis ESP in the Hydrolysis of Glucosinolates to Nitriles.	ESP (--->) glucosinolates
K+ channel (--->) regulation of signal transduction	Regulation	--->	9811801:10197	3	Public	This finding has two implications: (1) it indicates that K + channels serve as an osmosensing target in guard cells, providing a system for dissecting osmotic stress signal transduction in a single cell; and (2) it provides evidence that a positive feedback mechanism accelerates stomatal opening and closing processes, which also may be responsible for stomatal oscillation ( Cowan 1972 ).	K+ channel (--->) regulation of signal transduction
F22K18.90 (----) F3K23.1	Binding	----	null	1	Public	null	F22K18.90 (----) F3K23.1
t25k17.70 (--+>) AsA	Expression	--+>	14976233:10128	1	Public	Here, we have reported that constitutive expression of an ORF encoding the MIOX4 enzyme caused a 2- to 3-fold increase in the AsA content of the leaves of Arabidopsis plants compared with controls.	t25k17.70 (--+>) AsA
at1g26830 (----) at2g39760	Binding	----	145102126:11083	1	Public	CUL3A, as well as CUL3B, interacted with the MEL-26 like protein At2g39760.	at1g26830 (----) at2g39760
GA (--->) Plant development	Regulation	--->	11925042:0	4	Public	Bioactive gibberellin (GA) is an essential regulator of vascular plant development.	GA (--->) Plant development
FHY2 (--->) regulation of signal transduction	Regulation	--->	9144963:10	16	Public	Moreover, the sun6 and sun7 mutants genetically identify separate branches of phytochrome A-dependent signal transduction pathways.	FHY2 (--->) regulation of signal transduction
AsA (--->) photosynthesis	Regulation	--->	10364396:10025	4	Public	Abstract Introduction Methods Results Discussion References AsA has an important role in the plant antioxidant system (Foyer,1993 ; Conklin et al., 1996 ; Smirnoff, 1996 ), photosynthesis (Foyer,1993 ), transmembrane electron transport (Horemans et al., 1994 ), andpossibly cell expansion (Smirnoff, 1996 ).	AsA (--->) photosynthesis
ABA (--->) Plant development	Regulation	--->	16227468:0	2	Public	The plant hormone abscisic acid (ABA) plays an important role in plant development and stress responses.	ABA (--->) Plant development
F1C9.20 (----) OMR1	Binding	----	null	1	Public	null	F1C9.20 (----) OMR1
at1g26830 (--->) Plant development	Regulation	--->	15772280:10242	1	Public	This observation establishes an essential role for AtCUL3 in plant development.	at1g26830 (--->) Plant development
F19B15.50 (----) T28D5.10	Binding	----	null	1	Public	null	F19B15.50 (----) T28D5.10
AT4G22200 (--->) chlorophyll	MolSynthesis	--->	12805605:10105	1	Public	When hot1-1, hot2-1, hot 3-1 , and hot4-1 were tested in this chlorophyll accumulation assay, only hot1-1 exhibited a mutant phenotype (data not shown).	AT4G22200 (--->) chlorophyll
GSTU1 (--->) oxygen	MolSynthesis	--->	14973164:10241	1	Public	The second class contains proteins that may function in signal transduction and stress tolerance, such as protein kinases, protein phosphatases, receptor kinases, transcription factors, 14-3-3 proteins, reactive oxygen turnover enzymes (NADPH oxidases, catalase, and glutathione S -transferase), and protein turnover mechanisms (ubiquitination).	GSTU1 (--->) oxygen
MGL6.1 (--->) plant defense	Regulation	--->	15980186:10195	3	Public	This study suggests that AtEBP does not seem to interact with EIN3 and that AtEBP regulates the expression levels of several plant defense genes such as PDF1.2 and GST6 as indicated by white arrow.	MGL6.1 (--->) plant defense
arca (--->) leaf morphology	Regulation	--->	11457952:10128	1	Public	We conclude that ecotypes 203 and 760 differed in aspects of their auxin homeostasis and that this wasreflected as auxin-dependent changes in leaf structure (Fig. 2 ),differential sensitivity to externally added synthetic auxins (Fig. 3 ),and altered levels of free and conjugated auxin (Table I ).	arca (--->) leaf morphology
WRKY18 (--->) salicylic acid	MolSynthesis	--->	12068113:5	1	Public	Potentiation of developmentally regulated defense responses by AtWRKY18 was not associated with enhanced biosynthesis of salicylic acid but required the disease resistance regulatory protein NPR1/NIM1.	WRKY18 (--->) salicylic acid
FIS (---|) T14P4.11	Expression	---|	145102229:11085	1	Public	The transition from a uniform to a posterior pattern of expression of two FIS reporter gene fusions is prevented in fis mutants The expression of MEA and FIS2 is initially uniform in the syncytial endosperm and later becomes restricted to the posterior pole ( Kinoshita et al. , 1999 ; Luo et al. , 2000 ).	FIS (---|) T14P4.11
ethylene (---|) growth rate	Regulation	---|	9811799:10039	2	Public	Ethylene, abscisic acid, and cytokinins induce oblique or longitudinal microtubule orientation and decrease growth rates (reviewed in Shibaoka 1994 ; Fischer and Schopfer 1997 ).	ethylene (---|) growth rate
F2H17.12 (--->) plant growth	Regulation	--->	12177466:10129	2	Public	In addition,overexpression of ABI5 conferred hypersensitivity to sugarsfor inhibition of seedling growth and induction of anthocyaninaccumulation (Fig. 7 ).	F2H17.12 (--->) plant growth
K+ channel (--->) photosynthesis	Regulation	--->	12953122:10042	2	Public	In addition, K + channel genes also were reported to be induced by light, photosynthesis, and sugars in the shoots of both Arabidopsis and Vicia faba (Deeken et al., 2000 ; Ache et al., 2001 ).	K+ channel (--->) photosynthesis
GSTU1 (----) HDA1	Binding	----	145101524:11331	1	Public	Effect of S 188 on the interaction between bnKCP1 and GST-HDA19 fusion protein.	GSTU1 (----) HDA1
MGL6.1 (--->) oxygen	MolSynthesis	--->	15980186:10080	1	Public	To test whether or not AtEBP expression affects ROS production by Bax, these transgenic tobacco lines (Bax21 and Bax21 x EBP20) and nontransgenic tobacco (SR1) were treated with 1 ï¿½ M DEX for 7 h and the leaves were stained with nitroblue tetrazolium (NBT) and 3, 3'-diaminobenzidine (DAB) for the detection of superoxide (O 2 ? ) and H 2 O 2 , respectively.	MGL6.1 (--->) oxygen
F20D21.11 (----) T30F21.9	Binding	----	null	1	Public	null	F20D21.11 (----) T30F21.9
BUM1 (--->) flowering	Regulation	--->	11129039:3	1	Public	SHL expression driven by the CaMV 35S promoter results in reduced growth, early flowering, early senescence, and impaired flower and seed formation.	BUM1 (--->) flowering
MXC7.8 (--->) rosette	Regulation	--->	7766890:6	1	Public	All phenotypic effects of iaaM-mediated auxin overproduction (i.e. increased hypocotyl elongation in the light, severe rosette leaf epinasty, and increased apical dominance) are suppressed by the auxin-resistant axr1-3 mutation.	MXC7.8 (--->) rosette
T9A14.11 (--+>) CaMV 35S	Expression	--+>	145101741:11075	1	Public	The yeast strains harboured a reporter construct comprised of a sequence containing a triple repeat of a specific AC element, the minimal yeast CYC1 promoter and the recombinant Pt MYB4 protein was induced by galactose, the protein induced transcription from any of the three AC elements, as reported by increased plants alters the accumulation of transcripts corresponding to genes encoding lignin …	T9A14.11 (--+>) CaMV 35S
PBS (--->) apoptosis	Regulation	--->	10746953:5	1	Public	In separate experiments, mice were exposed ip to either DMN (5.0 or 100 mg/kg), carbon tetrachloride (CCl4, 0.3 or 1.0 ml/kg), or corresponding PBS/corn oil controls for 6 or 24 h to compare the hepatic mRNA expression of cytokine- and apoptotic-associated genes.	PBS (--->) apoptosis
FHY2 (--->) growth rate	Regulation	--->	14681526:10170	2	Public	An additional important result of this study was the confirmation that phyA can control growth rate under the same red-light conditions where phyB normally dominates.	FHY2 (--->) growth rate
[truncated: 814 more rows]

## Sheet: entities
Summary of "Protein Entities" of FG protein interaction network based on "biological processes"
Alias	Connectivity	name	pvalue	Unigene ID	Canonical name	Cytoscape Alias name	FC	Found in Group	GO ID		LocusLink ID	Microarray ID
[truncated: 632 more rows]
