# Supplementary material for: Protein Interaction Network of Arabidopsis thaliana Female Gametophyte Development Identifies Novel Proteins and Relations
Source: PLoS One. 2012 Dec 11;7(12):e49931. doi: 10.1371/journal.pone.0049931 (PMC3519845; doi:10.1371/journal.pone.0049931)
Supplement: Table S4 — Subtracted interaction network of MEA, DFR, JA, ABA, auxin, ethylene, SEC14, FAH, PR-4 based on biological processes (XLS) [file pone.0049931.s004.xls]

## Sheet: Sheet1
Subtracted interaction network of MEA, AT5G42800, JA, ABA, auxin, ethylene, SEC14, FAH, PR-4 based on biological processes
Edge Attribute		Node Attributes
F14O23.9 (pp) phosphoinositide		Alias	Fold change	Found in Groups	connectivity	GO ID	GenBankID	ID	MicroarrayID
ABA (pp) FHY2		AT1G52827, CHS (CHALCONE SYNTHASE); naringenin-chalcone synthase, ATCHS, AT5G13930, TT4, TRANSPARENT TESTA 4, TESTA 4 PROTEIN, NARINGENIN-CHALCONE SYNTHASE, MAC12_28, MAC12.28, <more data available......>	0.31	naringenin-chalcone synthase activity, endoplasmic reticulum, vacuolar membrane (sensu Magnoliophyta), nucleus, chalcone biosynthesis, flavonoid biosynthesis, regulation of anthocyanin biosynthesis, response to oxidative stress, auxin polar transport, response to gravity, response to UV-B, response to jasmonic acid stimulus, response to wounding, Imported Protein List, Imported Protein List, Impo…	1	0005634, 0009813, 0009705, 0005783, 0006979, 0009753, 0009629, 0009611, 0031540, 0009715, <more data available......>	AB005230, AAZ23735, DQ062395, AAZ23736, DQ062397, AAZ23738, AAZ23739, DQ062394, DQ062412, DQ062399, <more data available......>	at1g52827	250207_at
auxin (pp) flower development		LOX2, LOX2 (LIPOXYGENASE 2), AT3G45140, LIPOXYGENASE 2, ATLOX2	0.36	lipoxygenase activity, chloroplast, jasmonic acid biosynthesis, response to jasmonic acid stimulus, Imported Protein List, Imported Protein List, Imported Protein List, Imported Protein List, Imported Protein List, Imported Protein List, Imported Protein List	3	0016165, 0009695, 0009753, 0009507	L23968, AAA32749, P38418, NC_003074, NM_114383, NP_566875	LOX2	252618_at
FAH1 (pp) sinapinic acid		ARR6, ARR6 (RESPONSE REGULATOR 6); transcription regulator/ two-component response regulator, MQB2.220, MQB2_220, RESPONSE REGULATOR 6, AT5G62920	0.39	two-component response regulator activity, cellular_component, response to cytokinin stimulus, Imported Protein List, Imported Protein List, Imported Protein List, Imported Protein List, Imported Protein List, Imported Protein List, Imported Protein List	1	0000156, 0009735, 0005575	AB009053, BAB10861, AK227844, BAE99822, AB008489, BAA34728, AAO44065, BT004799, NC_003076, NM_125686, <more data available......>	ARR6	247406_at
nahG (pp) ethylene		ICK2, AT3G50630, KRP2, Kip-related protein 2	0.39	protein binding, kinase inhibitor activity, cyclin-dependent protein kinase inhibitor activity, negative regulation of cyclin-dependent protein kinase activity, DNA endoreduplication, Imported Protein List, Imported Protein List, Imported Protein List, Imported Protein List, Imported Protein List, Imported Protein List, Imported Protein List	1	0042023, 0004861, 0005515, 0045736, 0019210	BAD44491, AL132979, CAB62432, BT028944, ABI49491, AY088290, AAM65829, AK176728, BAD44291, NC_003074, <more data available......>	ICK2	252180_at
PHYB (pp) ethylene		MAB16.11, MAB16_11, AT5G36160, 1-aminocyclopropane-1-carboxylate synthase/ transaminase/ transferase, transferring nitrogenous groups	0.4	1-aminocyclopropane-1-carboxylate synthase activity, transferase activity, transferring nitrogenous groups, transaminase activity, cellular_component, amino acid and derivative metabolism, biosynthesis, Imported Protein List, Imported Protein List, Imported Protein List, Imported Protein List, Imported Protein List, Imported Protein List, Imported Protein List	1	0005575, 0016847, 0008483, 0016769, 0009058, 0006519	BAA96891, NM_123007, AB018112, NP_198465, NC_003076	MAB16.11	249688_at
PR-4 (pp) hypersensitive response		ATHB-7, ARABIDOPSIS THALIANA HOMEOBOX 7, T3A4.6, AT2G46680, ATHB-7 (ARABIDOPSIS THALIANA HOMEOBOX 7); transcription factor, ATHB-7 (ARABIDOPSIS THALIANA HOMEOBOX 7)	0.41	transcription factor activity, transcriptional activator activity, abscisic acid mediated signaling, response to water deprivation, response to abscisic acid stimulus, Imported Protein List, Imported Protein List, Imported Protein List, Imported Protein List, Imported Protein List, Imported Protein List, Imported Protein List	1	0003700, 0016563, 0009738, 0009737, 0009414	AY091364, AAM14303, AY045826, AAK76500, P46897, AAC69925, NC_003071, NM_130233, NP_182191, NM_001036473, <more data available......>	ATHB-7	266327_at
auxin (pp) KAT1		AXR3, IAA17, AUXIN RESISTANT 3, F19P19_31, AT1G04250, AXR3 (AUXIN RESISTANT 3); transcription factor, F19P19.31	0.43	transcription factor activity, nucleus, auxin mediated signaling pathway, response to auxin stimulus, Imported Protein List, Imported Protein List, Imported Protein List, Imported Protein List, Imported Protein List, Imported Protein List, Imported Protein List	1	0009734, 0005634, 0003700, 0009733	P93830, U49073, AAB84354, AF336916, AAG53997, AC000104, AAB70451, AF040631, AAL49831, AAC39439, <more data available......>	AXR3	263664_at
T14P4.11 (pp) seed development		AT5G28655, F1N13_110, COLD-RESPONSIVE 6.6, F1N13.110, AT5G15970, KIN2 (COLD-RESPONSIVE 6.6), COR6.6	0.47	molecular_function, cytoplasm, response to osmotic stress, response to cold, response to water deprivation, response to abscisic acid stimulus, Imported Protein List, Imported Protein List, Imported Protein List, Imported Protein List, Imported Protein List, Imported Protein List, Imported Protein List	1	0005737, 0003674, 0009737, 0009409, 0009414, 0006970	AY114545, AAM47864, CAA38894, CAC01796, P31169, AAL61909, X55053, AL391145, AY072302, NP_197101, <more data available......>	at5g28655	246481_s_at
ethylene (pp) cell division		SENESCENCE-ASSOCIATED GENE 12, CI0010, K15I22_9, AT5G45890, SAG12 (SENESCENCE-ASSOCIATED GENE 12); cysteine-type peptidase, K15I22.9	0.48	cysteine-type peptidase activity, senescence associated vacuole, aging, leaf senescence, response to ethylene stimulus, Imported Protein List, Imported Protein List, Imported Protein List, Imported Protein List, Imported Protein List, Imported Protein List, Imported Protein List	1	0008234, 0007568, 0010150, 0009723, 0010282	AB016870, BAB09317, AY040073, AAK64131, AF370131, NP_568651, AAK43946, NC_003076, NM_123957	K15I22.9	248918_at
ABA (pp) at5g28655		AT1G17420, F28G4.10, LOX3; iron ion binding / lipoxygenase	0.5	Imported Protein List, Imported Protein List, Imported Protein List, Imported Protein List, Imported Protein List, Imported Protein List, Imported Protein List	1		NP_564021, AAF79461, AC022492, AAL91636, AY075625, AAP21156, BT006348, NM_101603, NC_003070	at1g17420	261037_at
NIM1 (pp) ethylene		CHLORATE RESISTANT, ATNRT1, ATNRT1.1, CHL1-1, CHLORATE RESISTANT 1, CHLORATE/NITRATE TRANSPORTER, F12F1.1, F12F1_1, NITRATE/CHLORATE TRANSPORTER, NRT1, <more data available......>	0.52	Imported Protein List, Imported Protein List, Imported Protein List, Imported Protein List, Imported Protein List, Imported Protein List, Imported Protein List	1		NM_101083, BT008783, AAN72027, AC002131, AAC17604, BT002016, NP_563899, CS276621, CAJ84418, L10357, <more data available......>	ATNRT1	264348_at
ethylene (pp) secretion		CHLOROPHYLLASE, ATHCOR1, CORI1, CORONATINE-INDUCED PROTEIN 1, F6F9_28, AT1G19670, ATCLH1 (CORONATINE-INDUCED PROTEIN 1), F6F9.28	0.54	Imported Protein List, Imported Protein List, Imported Protein List, Imported Protein List, Imported Protein List, Imported Protein List, Imported Protein List	1		AF021244, AAC13947, BT000309, AAN15628, O22527, AY099815, AAM20666, AC007797, NP_564094, AAG12547, <more data available......>	CORI1	255786_at
JA (pp) T4C12.50		AT1G20440, F5M15.22, RD17, COR47, F5M15_22	0.55	molecular_function, cellular_component, response to osmotic stress, response to cold, cold acclimation, response to water deprivation, response to abscisic acid stimulus, Imported Protein List, Imported Protein List, Imported Protein List, Imported Protein List, Imported Protein List, Imported Protein List, Imported Protein List	1	0009409, 0003674, 0009631, 0009737, 0006970, 0005575, 0009414	AB004872, AAL62384, AY072392, BAA23547, AC027665, AAF79614, AAM48018, AY114699, AK230360, BAF02159, <more data available......>	COR47	259570_at
ETR2 (pp) ethylene		EDS1, EDS1 PROTEIN, ENHANCED DISEASE SUSCEPTIBILITY 1, AT3G48090, EDS1 (ENHANCED DISEASE SUSCEPTIBILITY 1); signal transducer/ triacylglycerol lipase	0.56	lipase activity, systemic acquired resistance, salicylic acid mediated signaling pathway, response to singlet oxygen, Imported Protein List, Imported Protein List, Imported Protein List, Imported Protein List, Imported Protein List, Imported Protein List, Imported Protein List	1	0016298, 0009862, 0000304	CAB41130, AY150423, AAN12884, AY046025, AAK76699, NM_114678, AL049658, NP_190392, NC_003074, NM_001035752, <more data available......>	EDS1	252373_at
F6N18.4 (pp) ethylene		ARF8 (AUXIN RESPONSE FACTOR 8); transcription factor, K15O15.1, AUXIN RESPONSE FACTOR 8, K15O15_1, AT5G37020	0.57	transcription factor activity, flower development, response to auxin stimulus, Imported Protein List, Imported Protein List, Imported Protein List, Imported Protein List, Imported Protein List, Imported Protein List, Imported Protein List	2	0009733, 0009908, 0003700	Q9FGV1, AAT67074, AY669790, AAD02219, AF042196, NP_198518, NC_003076, NM_123060	K15O15.1	249651_at
MOE17.5 (pp) T14P4.11		REDUCED PHYTOCHROME SIGNALING 1, LONG HYPOCOTYL IN FAR-RED, REDUCED SENSITIVITY TO FAR-RED LIGHT 1, RSF1, T6A9.4, AT1G02340, HFR1 (LONG HYPOCOTYL IN FAR-RED); DNA binding / transcription factor, T6A9_4, FBI1	0.57	protein binding, nucleus, blue light signaling pathway, red, far-red light phototransduction, response to light intensity, Imported Protein List, Imported Protein List, Imported Protein List, Imported Protein List, Imported Protein List, Imported Protein List, Imported Protein List	1	0005515, 0009785, 0009585, 0005634, 0009642	AF323182, AAK15282, Q9FE22, AF288287, AAG45733, AF324245, NP_563650, AAG40617, NM_100115, NC_003070	T6A9.4	259417_at
ethylene (pp) T4C12.40		JASMONATE INSENSITIVE 1, JAI1, MYC2, F6N18_4, JIN1, RD22BP1, ZBF1, ATMYC2 (JASMONATE INSENSITIVE 1); DNA binding / transcription factor, AT1G32640, F6N18.4	0.58	DNA binding, transcriptional activator activity, jasmonic acid mediated signaling pathway, positive regulation of transcription, response to desiccation, response to abscisic acid stimulus, response to wounding, Imported Protein List, Imported Protein List, Imported Protein List, Imported Protein List, Imported Protein List, Imported Protein List, Imported Protein List	3	0009611, 0003677, 0016563, 0009867, 0045941, 0009269, 0009737	AAO23607, AJ843256, CAH58735, BT003042, AC017118, AAF25980, AAK59788, AY037203, NC_003070, NM_102998, <more data available......>	F6N18.4	261713_at
auxin (pp) acidification		KAT5, K24G6_22, PEROXISOMAL 3-KETO-ACYL-COA THIOLASE 1, PEROXISOMAL 3-KETO-ACYL-COA THIOLASE 2, AT5G48880, PKT2 (PEROXISOMAL 3-KETO-ACYL-COA THIOLASE 2); acetyl-CoA C-acyltransferase, K24G6.22	0.58	acetyl-CoA C-acyltransferase activity, mitochondrion, fatty acid oxidation, Imported Protein List, Imported Protein List, Imported Protein List, Imported Protein List, Imported Protein List, Imported Protein List	1	0003988, 0019395, 0005739	Q570C8, BT002594, AAO00954, AF062589, AAC17876, NM_180826, AAC19122, AAC17877, AF062591, AAC23571, <more data available......>	K24G6.22	248625_at
ethylene (pp) LOX2		AT1G62380, F24O1.40, ACC OXIDASE, ATACO2, F24O1_40, ACO2 (ACC OXIDASE 2), ACC OXIDASE 2	0.59	1-aminocyclopropane-1-carboxylate oxidase activity, cellular_component, ethylene biosynthesis, detection of ethylene stimulus, Imported Protein List, Imported Protein List, Imported Protein List, Imported Protein List, Imported Protein List, Imported Protein List, Imported Protein List	1	0009815, 0009727, 0009693, 0005575	AY133851, BAF02150, AK230351, AAF70838, AC003113, AAB96855, AAM91785, AAK76550, AAM13380, AY045876, <more data available......>	ATACO2	260637_at
auxin (pp) phytohormone		NON RACE-SPECIFIC DISEASE RESISTANCE 1, NON-RACE SPECIFIC DISEASE RESISTANCE PROTEIN, AT3G20600, NDR1 (NON RACE-SPECIFIC DISEASE RESISTANCE 1); signal transducer	0.59	membrane, hypersensitive response, defense response to bacterium, incompatible interaction, defense response to fungus, incompatible interaction, defense response, Imported Protein List, Imported Protein List, Imported Protein List, Imported Protein List, Imported Protein List, Imported Protein List, Imported Protein List	1	0006952, 0009816, 0009817, 0009626, 0016020	AAN72015, AAB95208, BAB01168, BT002004, AF021346, AP000410, AAP13375, NC_003074, NM_112952, NP_188696, <more data available......>	AT3G20600	257083_s_at
PHO1 (pp) ethylene		SPE2, ARGININE DECARBOXYLASE 2, T4L20.290, T4L20_290, AT4G34710, ADC2 (ARGININE DECARBOXYLASE 2), ARGININE DECARBOXYLASE	0.6	arginine decarboxylase activity, cellular_component, polyamine biosynthesis, putrescine biosynthesis, seed development, response to osmotic stress, response to salt stress, response to jasmonic acid stimulus, response to abscisic acid stimulus, response to wounding, Imported Protein List, Imported Protein List, Imported Protein List, Imported Protein List, Imported Protein List, Imported Protein …	1	0008792, 0009651, 0006596, 0009446, 0009737, 0006970, 0009611, 0048316, 0005575, 0009753	CAB80188, AL161586, O23141, AL023094, AAK62636, CAA18850, AY039581, AAM16243, NM_119637, AAB72179, <more data available......>	ADC2	253203_at
ABA (pp) transmembrane potential		MXC7.8, IAA7 (AUXIN RESISTANT 2), AUXIN RESISTANT 2, AXR2, AT3G23050, IAA7 (AUXIN RESISTANT 2); transcription factor	0.6	nucleus, gravitropism, response to water deprivation, response to auxin stimulus, Imported Protein List, Imported Protein List, Imported Protein List, Imported Protein List, Imported Protein List, Imported Protein List, Imported Protein List	2	0009414, 0009630, 0009733, 0005634	AAL66876, AY072461, AAC49048, U18409, AB026655, BAA99735, Q38825, BAB02096, AAG48759, AF332395, <more data available......>	MXC7.8	257769_at
ABA (pp) acidification		F19C24.4, IAA-ALANINE RESISTANT 3, IAA-ALA HYDROLASE, F19C24_4, JASMONIC ACID RESPONSIVE 3, JR3, AT1G51760, IAR3 (IAA-ALANINE RESISTANT 3); metallopeptidase	0.6	IAA-Ala conjugate hydrolase activity, Imported Protein List, Imported Protein List, Imported Protein List, Imported Protein List, Imported Protein List, Imported Protein List, Imported Protein List	2	10179	AY143961, AAG12027, AC025294, AAG50883, AF375444, AAK53028, AAN28900, AF081067, AAC32192, AAG29699, <more data available......>	F19C24.4	256178_s_at
PR-4 (pp) cell growth		inositol or phosphatidylinositol phosphatase/ inositol-polyphosphate 5-phosphatase, AT1G71710, F14O23_9, F14O23.9	0.61	inositol-polyphosphate 5-phosphatase activity, cellular_component, biological_process, Imported Protein List, Imported Protein List, Imported Protein List, Imported Protein List, Imported Protein List, Imported Protein List	2	0004445, 0008150, 0005575	NM_105829, AAN46835, BT001070, NP_565023, NC_003070	F14O23.9	261522_at
GA (pp) auxin		T4K22_6, T4K22.6, AT1G30330, ARF6 (AUXIN RESPONSE FACTOR 6); transcription factor, ARF6 (AUXIN RESPONSE FACTOR 6), AUXIN RESPONSE FACTOR 6	0.61	flower development, response to auxin stimulus, Imported Protein List, Imported Protein List, Imported Protein List, Imported Protein List, Imported Protein List, Imported Protein List, Imported Protein List	2	0009908, 0009733	Q9ZTX8, AF013467, AC025295, AAG51093, AAG11919, AAG28281, AAD01513, AY669788, AAT67072, NC_003070, <more data available......>	T4K22.6	256311_at
ABA (pp) P5CS1		F4B12.8, ANAC054, CUP-SHAPED COTYLEDON1, AT3G15170, CUC1 (CUP-SHAPED COTYLEDON1); transcription factor	0.62	transcription factor activity, cellular_component, embryonic development, primary shoot apical meristem specification, meristem initiation, lateral root development, flower development, gynoecium development, Imported Protein List, Imported Protein List, Imported Protein List, Imported Protein List, Imported Protein List, Imported Protein List, Imported Protein List	1	0003700, 0009790, 0009908, 0048467, 0048527, 0010014, 0010072, 0005575	BAB20598, BT026080, AB049069, NC_003074, NM_112380, NP_188135, ABG48436	F4B12.8	256857_at
FAH1 (pp) phenylpropanoid		RAP2.3, MGL6.1, RELATED TO AP2 3, AT3G16770, ATEBP/RAP2.3; DNA binding / transcription factor, ATEBP	0.62	Imported Protein List, Imported Protein List, Imported Protein List, Imported Protein List, Imported Protein List, Imported Protein List, Imported Protein List	1		AAM65031, AY059917, AAL24399, AY035100, AAK59605, AY087488, AY142562, AAN13131, P42736, AB022217, <more data available......>	MGL6.1	258434_at
MAB16.11 (pp) auxin		HOOKLESS 3, ABERRANT LATERAL ROOT FORMATION 1, ALF1, F23N11.7, HLS3, RTY, SUPERROOT 1, SUR1, AT2G20610, SUR1 (SUPERROOT 1); 1-aminocyclopropane-1-carboxylate synthase/ transaminase/ transferase, transferring nitrogenous groups, <more data available......>	0.62	cellular_component, regulation of cell growth by extracellular stimulus, indoleacetic acid biosynthesis, adventitious root development, Imported Protein List, Imported Protein List, Imported Protein List, Imported Protein List, Imported Protein List, Imported Protein List, Imported Protein List	1	0048830, 0009684, 0001560, 0005575	AAM14232, NM_201760, NP_973489, AF301898, AAG37061, AY050987, AAK93664, AY091293, AC007048, AAD21706, <more data available......>	AT2G20610	263714_at
JA (pp) pollen development		12-OXOPHYTODIENOATE-10, 12-OXO-PHYTODIENOATE REDUCTASE, 11-REDUCTASE, F5K7.19, F5K7_19, OPR3; 12-oxophytodienoate reductase, AT2G06050	0.62	12-oxophytodienoate reductase activity, jasmonic acid biosynthesis, response to ozone, Imported Protein List, Imported Protein List, Imported Protein List, Imported Protein List, Imported Protein List, Imported Protein List	1	0010193, 0009695, 0016629	NP_973431, AAK95308, AF370582, AC006413, AF410322, AY097367, AAM19883, Q9FUP0, NM_201702, AAK43901, <more data available......>	F5K7.19	265530_at
T4K22.6 (pp) JA		OST1, F17I5_140, F17I5.140, OPEN STOMATA 1, AT4G33950, OST1 (OPEN STOMATA 1); kinase/ protein kinase	0.64	kinase activity, protein kinase activity, calcium-dependent protein serine-threonine kinase activity, abscisic acid mediated signaling, stomatal movement, regulation of stomatal movement, defense response to bacterium, response to osmotic stress, response to salt stress, response to water deprivation, response to abscisic acid stimulus, Imported Protein List, Imported Protein List, Imported Prote…	1	0010119, 0016301, 0004672, 0009738, 0042742, 0009931, 0009737, 0006970, 0009651, 0009414, <more data available......>	AAK96815, NP_567945, NM_119556, AAM10100, AY081538, AJ316009, CAC87047, NC_003075, AY054624	OST1	253264_at
ABA (pp) ATSYR1		NAC1, ANAC021, F14J16.32, AT1G56010, NAC1; transcription factor, ANAC022	0.65	transcription factor activity, auxin mediated signaling pathway, primary shoot apical meristem specification, lateral root development, Imported Protein List, Imported Protein List, Imported Protein List, Imported Protein List, Imported Protein List, Imported Protein List, Imported Protein List	1	0048527, 0009734, 0010072, 0003700	AF198054, AAF21437, Q84TE6, AC002304, AAF79328, BT005873, AK228347, AAO64808, AAM63206, AY085996, <more data available......>	AT1G56010	262096_at
ABA (pp) actin		P5CS1, DELTA1-PYRROLINE-5-CARBOXYLATE SYNTHASE 1, T5I7.10, T5I7_10, AT2G39800, P5CS1 (DELTA1-PYRROLINE-5-CARBOXYLATE SYNTHASE 1)	0.65	delta1-pyrroline-5-carboxylate synthetase activity, proline biosynthesis, response to salt stress, response to water deprivation, Imported Protein List, Imported Protein List, Imported Protein List, Imported Protein List, Imported Protein List, Imported Protein List, Imported Protein List	1	0017084, 0006561, 0009651, 0009414	CAA60740, CAA60446, AF424633, AAL11626, X89414, CAA61593, X87330, AY150430, AAN12972, X86777, <more data available......>	P5CS1	251775_s_at
ethylene (pp) dna fragmentation		AT1G42396, MSH12_18, SAM:CYCLOARTENOL-C24-METHYLTRANSFERASE, STEROL METHYLTRANSFERASE 1, CEPHALOPOD, MSH12.18, AT5G13710, SMT1 (STEROL METHYLTRANSFERASE 1), CPH	0.66	sterol 24-C-methyltransferase activity, sterol biosynthesis, embryonic development (sensu Magnoliophyta), Imported Protein List, Imported Protein List, Imported Protein List, Imported Protein List, Imported Protein List, Imported Protein List, Imported Protein List	2	0003838, 0009793, 0016126	AF195648, AAG28462, AF090372, AAF78847, AB006704, BAB08698, AY120716, AAN15377, AAM53274, BT000058, <more data available......>	at1g42396	250254_at
ABA (pp) mitosis		F28A21_120, BRASSINOSTEROID-INSENSITIVE 2, F28A21.120, UCU1, ULTRACURVATA1, AT4G18710, BIN2 (BRASSINOSTEROID-INSENSITIVE 2); kinase, DWF12	0.66	protein kinase activity, glycogen synthase kinase 3 activity, cellular_component, brassinosteroid mediated signaling, multidimensional cell growth, protein amino acid phosphorylation, detection of brassinosteroid stimulus, leaf morphogenesis, response to auxin stimulus, Imported Protein List, Imported Protein List, Imported Protein List, Imported Protein List, Imported Protein List, Imported Prot…	1	0009733, 0004672, 0009729, 0009965, 0006468, 0004696, 0005575, 0009825, 0009742	CAB37456, AY157149, AAN71719, BT026031, ABG48387, AL161549, CAB78873, AL035526, AAM63594, AY086529, <more data available......>	DWF12	254616_at
ethylene (pp) aba response		ADH, ALCOHOL DEHYDROGENASE, ALCOHOL DEHYDROGENASE 1, F22K20.19, F22K20_19, AT1G77120, ADH1 (ALCOHOL DEHYDROGENASE 1); alcohol dehydrogenase	1.5	alcohol dehydrogenase activity, cellular_component, cellular respiration, response to osmotic stress, response to hypoxia, Imported Protein List, Imported Protein List, Imported Protein List, Imported Protein List, Imported Protein List, Imported Protein List, Imported Protein List, Imported Protein List	2	0004022, 0045333, 0001666, 0005575, 0006970	AAC00625, X77943, CAA54911, AY045612, AAK73970, AC002291, BAA22981, AY536888, AAS45601, D63463, <more data available......>	AT1G77120	264953_at
AT1G08830 (pp) ECA3		FAH1 (FERULATE-5-HYDROXYLASE 1); ferulate 5-hydroxylase, CYP84A1, F23E13.110, F23E13_110, FERULATE-5-HYDROXYLASE, FERULATE-5-HYDROXYLASE 1, AT4G36220, SINAPOYL ESTER ACCUMULATION 1	1.6	monooxygenase activity, fatty acid (omega-1)-hydroxylase activity, cellular_component, phenylpropanoid biosynthesis, lignin biosynthesis, very-long-chain fatty acid metabolism, response to UV-B, Imported Protein List, Imported Protein List, Imported Protein List, Imported Protein List, Imported Protein List, Imported Protein List, Imported Protein List	7	0008393, 0004497, 0009809, 0009699, 0010224, 0000038, 0005575	CAC26934, CAC26922, AJ295566, CAC26926, AJ295570, CAC26924, AJ295568, AL161589, AF068574, CAC26927, <more data available......>	FAH1	253088_at
PR-4 (pp) proliferation		T4C12.50, ATVSP, VEGETATIVE STORAGE PROTEIN 1, VSP1, AT5G24780, VSP1 (VEGETATIVE STORAGE PROTEIN 1); acid phosphatase	1.63	transcription factor binding, defense response, response to jasmonic acid stimulus, Imported Protein List, Imported Protein List, Imported Protein List, Imported Protein List, Imported Protein List, Imported Protein List, Imported Protein List, Imported Protein List	2	0008134, 0009753, 0006952	AAL66921, AB006777, BAA33446, AF386930, AAK62375, CAC08252, AY072506, NC_003076, AL392145, NP_568455, <more data available......>	T4C12.50	245928_s_at
PR-4 (pp) plant defense		T4C12.40, VEGETATIVE STORAGE PROTEIN 2, AT5G24770, VSP2 (VEGETATIVE STORAGE PROTEIN 2); acid phosphatase	1.63	acid phosphatase activity, response to oxidative stress, senescence (sensu Magnoliophyta), defense response to insect, hyperosmotic salinity response, response to insect, response to copper ion, response to wounding, Imported Protein List, Imported Protein List, Imported Protein List, Imported Protein List, Imported Protein List, Imported Protein List, Imported Protein List, Imported Protein List	2	0009611, 0003993, 0002213, 0042538, 0046688, 0006979, 0010149, 0009625	AAP21149, BT006341, AAK92754, AY050819, AY048282, AAM12990, AY114606, AY092991, AAK82544, AAM47925, <more data available......>	T4C12.40	245928_s_at
F5O11.2 (pp) ABA		ETR2 (ETHYLENE RESPONSE 2); receptor, AT3G23150, ETR2, ETHYLENE RESPONSE 2	1.64	ethylene binding, protein histidine kinase activity, glycogen synthase kinase 3 activity, Imported Protein List, Imported Protein List, Imported Protein List, Imported Protein List, Imported Protein List, Imported Protein List, Imported Protein List, Imported Protein List	2	0004673, 0004696, 0051740	NC_003074, NM_113216, NP_188956	ETR2	257922_at
auxin (pp) F18A8.11		MEA (MEDEA); transcription factor, FERTILIZATION INDEPENDENT SEED, EMBRYO DEFECTIVE 173, FIS1, MEA, MEDEA, T14P4.11, T14P4_11, AT1G02580, EMB173	1.67	nucleus, Imported Protein List, Imported Protein List, Imported Protein List, Imported Protein List, Imported Protein List, Imported Protein List, Imported Protein List, Imported Protein List	26	5634	O65312, NM_100139, NP_563658, AF060485, AAC39446, AF096094, AAD09103, AAG10636, NC_003070, AC022521	T14P4.11	260908_at
FAH1 (pp) ferulic acid		YUP8H12R.5, ATMCP2B, YUP8H12R_5, AT1G79330, AMC6/ATMCP2B; caspase/ cysteine-type endopeptidase, AMC6	1.8	Imported Protein List, Imported Protein List, Imported Protein List, Imported Protein List, Imported Protein List, Imported Protein List, Imported Protein List	1		AY322533, AAP84714, AY219830, AAP44518, AC002986, AAC17038, NM_106581, NC_003070, NP_178051	amc6	264143_at
at1g47470 (pp) pathogenesis		F21C20.180, F21C20_180, AT4G20830, electron carrier	1.88	electron carrier activity, cell wall (sensu Magnoliophyta), response to oxidative stress, Imported Protein List, Imported Protein List, Imported Protein List, Imported Protein List, Imported Protein List, Imported Protein List, Imported Protein List	1	0009055, 0006979, 0009505	AL161553, AL080254, CAB45849, AY062595, AAL32673, AAL11614, CAB79083, AF424621, NM_118201, NP_193815, <more data available......>	AT4G20830	254432_at
T14P4.11 (pp) disease resistance		SEC14, AT4G39180, T22F8_80, ATSEC14, T22F8.80	2.32	phosphatidylinositol transporter activity, phosphatidylcholine biosynthesis, Imported Protein List, Imported Protein List, Imported Protein List, Imported Protein List, Imported Protein List, Imported Protein List, Imported Protein List	7	0006656, 0008526	NC_003075, NP_195629, NM_120078	SEC14	252937_at
saline (pp) AT4G25100		AT2G26740, EPOXIDE HYDROLASE, F18A8_11, ATSEH; catalytic/ epoxide hydrolase/ hydrolase, F18A8.11	2.37	Imported Protein List, Imported Protein List, Imported Protein List, Imported Protein List, Imported Protein List, Imported Protein List, Imported Protein List, Imported Protein List	2		AF339711, AAK00393, AAL31924, BAA04049, AF327422, AAG42012, AC003105, AF419592, AAB95308, D16628, <more data available......>	F18A8.11	267607_s_at
T14P4.11 (pp) cell proliferation		CUP-SHAPED COTYLEDON 2, ANAC098, K19P17.12, K19P17_12, AT5G53950, CUC2 (CUP-SHAPED COTYLEDON 2); transcription factor	2.45	transcription factor activity, cellular_component, primary shoot apical meristem specification, Imported Protein List, Imported Protein List, Imported Protein List, Imported Protein List, Imported Protein List, Imported Protein List, Imported Protein List, Imported Protein List	1	0003700, 0005575, 0010072	NP_200206, AB007644, BAB10725, AB002560, BAA19529, NM_124774, NC_003076	AT5G53950	248240_at
F5O11.2 (pp) ethylene		ATPDIL1-2, T5M16_10, PDI-LIKE 1-2, T5M16.10, AT1G77510, ATPDIL1-2; electron transporter/ isomerase/ protein disulfide isomerase	2.57	protein disulfide isomerase activity, endoplasmic reticulum, endomembrane system, Imported Protein List, Imported Protein List, Imported Protein List, Imported Protein List, Imported Protein List, Imported Protein List, Imported Protein List, Imported Protein List	1	0003756, 0012505, 0005783	BAE98951, AK226862, AAF07798, AAG51673, AC010704, Q9SRG3, NP_177875, NC_003070, NM_106400	ATPDIL1-2	259757_at
AT4G22200 (pp) ethylene		HEVEIN-LIKE, F7O18_21, F7O18.21, PR-4, HEL, PATHOGENESIS-RELATED 4, AT3G04720, PR4 (PATHOGENESIS-RELATED 4)	2.63	response to virus, response to ethylene stimulus, Imported Protein List, Imported Protein List, Imported Protein List, Imported Protein List, Imported Protein List, Imported Protein List, Imported Protein List, Imported Protein List	7	0009615, 0009723	AC011437, AAK48963, AY088644, AAM66966, BT000046, AAN15365, AAF04912, U01880, AF370536, AAA20642, <more data available......>	PR-4	258791_at
ethylene (pp) regulation of signal transduction		CAT1, F7J7.60, CATIONIC AMINO ACID TRANSPORTER 1, F7J7_60, AT4G21120, AAT1 (CATIONIC AMINO ACID TRANSPORTER 1); cationic amino acid transporter	2.95	Imported Protein List, Imported Protein List, Imported Protein List, Imported Protein List, Imported Protein List, Imported Protein List, Imported Protein List, Imported Protein List	1		NC_003075, AAP21253, BT006445, BAE99519, AK227519, NP_193844, NM_118231	F7J7.60	254453_at
AT5G42800 (pp) CaMV 35S		AHA10, F20D23_4, F20D23.4, AT1G17260, AHA10; ATPase	3.38	ATPase activity, coupled to transmembrane movement of ions, phosphorylative mechanism, cation-transporting ATPase activity, vacuolar acidification, vacuole organization and biogenesis, proanthocyanidin biosynthesis, Imported Protein List, Imported Protein List, Imported Protein List, Imported Protein List, Imported Protein List, Imported Protein List, Imported Protein List, Imported Protein List	3	0015662, 0019829, 0007033, 0007035, 0010023	AC007651, AAD50009, Q43128, AAB32310, S74033, NC_003070, NM_101587, NP_173169	AHA10	262528_at
CLF (pp) T14P4.11		FIS2 (FERTILIZATION INDEPENDENT SEED 2); transcription factor, FERTILIZATION INDEPENDENT SEED 2, FERTILIZATION-INDEPENDENT SEED 2 PROTEIN, FIE2, T20F21.14, T20F21_14, AT2G35670	3.55	transcription factor activity, nucleus, Imported Protein List, Imported Protein List, Imported Protein List, Imported Protein List, Imported Protein List, Imported Protein List, Imported Protein List, Imported Protein List	1	0005634, 0003700	NC_003071, NM_129122, NP_565815, Q9ZNT9, AC006068, AAD15448	FIE2	265801_at
SEC14 (pp) cytokinesis		MJB21.18, DIHYDROFLAVONOL 4-REDUCTASE, M318, MJB21_18, TRANSPARENT TESTA 3, TT3, AT5G42800, DFR (DIHYDROFLAVONOL 4-REDUCTASE); dihydrokaempferol 4-reductase, DIHYDROKAEMPFEROL 4-REDUCTASE	3.59	dihydrokaempferol 4-reductase activity, extrinsic to endoplasmic reticulum membrane, anthocyanin biosynthesis, Imported Protein List, Imported Protein List, Imported Protein List, Imported Protein List, Imported Protein List, Imported Protein List, Imported Protein List, Imported Protein List	12	0009718, 0045552, 0042406	NP_199094, NM_123645, AJ251982, CAC10525, AB007647, NC_003076, BAB10636, P51102	AT5G42800	249215_at
auxin (pp) K15I22.9		ANNAT1, ATOXY5, ANNEXIN, ANNEXIN ARABIDOPSIS 1, F14D7.2, F14D7_2, OXY5, ANNAT1 (ANNEXIN ARABIDOPSIS 1); calcium ion binding / calcium-dependent phospholipid binding, AT1G35720, ANNEXIN 1	3.62	peroxidase activity, calcium ion binding, protein homodimerization activity, membrane, cytosol, response to oxidative stress, response to osmotic stress, response to abscisic acid stimulus, Imported Protein List, Imported Protein List, Imported Protein List, Imported Protein List, Imported Protein List, Imported Protein List, Imported Protein List, Imported Protein List	1	0006979, 0005509, 0004601, 0042803, 0006970, 0005829, 0016020, 0009737	AAO29977, AAF79882, AY086570, AAM63633, AY072347, AAL61954, AC021198, BT003359, AF332435, AF083913, <more data available......>	ANNAT1	261285_at
T14P4.11 (pp) cytosine		F18F4_150, F18F4.150, QUARTET 3, AT4G20050, QRT3 (QUARTET 3)	3.91	polygalacturonase activity, microsporogenesis, Imported Protein List, Imported Protein List, Imported Protein List, Imported Protein List, Imported Protein List, Imported Protein List, Imported Protein List, Imported Protein List	2	0009556, 0004650	CAB79005, CAA16613, AAQ83300, AY268941, AL161552, AL021637, AAQ83299, AY268942, NP_193738, NC_003075, <more data available......>	AT4G20050	254494_at
ABA (pp) root development		FSD1 (FE SUPEROXIDE DISMUTASE 1); iron superoxide dismutase, F24A6.1, AT4G25100, FE SUPEROXIDE DISMUTASE 1	5.55	chloroplast, circadian rhythm, response to copper ion, Imported Protein List, Imported Protein List, Imported Protein List, Imported Protein List, Imported Protein List, Imported Protein List, Imported Protein List, Imported Protein List	1	0046688, 0007623, 0009507	AAM64776, AAM91056, P21276, AY087220, AF326862, AAG41444, AY129470, AF339685, AAK00367, AF324711, <more data available......>	AT4G25100	254098_at
JA (pp) mitosis		MPL12.8, MPL12_8, AT5G46300, unknown protein, FLS2	23.09	molecular_function, cellular_component, biological_process, Imported Protein List, Imported Protein List, Imported Protein List, Imported Protein List, Imported Protein List, Imported Protein List, Imported Protein List, Imported Protein List	4	0005575, 0003674, 0008150	NP_199442, AB010698, BAB11085, NM_124000, NC_003076	FLS2	248892_at
T10F20.8 (pp) ethylene		unknown protein, AT1G47470, F16N3_31, F16N3.31	40.12	molecular_function, cellular_component, biological_process, Imported Protein List, Imported Protein List, Imported Protein List, Imported Protein List, Imported Protein List, Imported Protein List, Imported Protein List, Imported Protein List	1	0005575, 0008150, 0003674	NC_003070, NP_175178, NM_103639	at1g47470	257468_at
DME1 (pp) T14P4.11		null	null	null	5	null	null	ECA3	null
ethylene (pp) apoptosis		null	null	null	1	null	null	H2O2	null
ethylene (pp) germination		null	null	null	4	null	null	secretion	null
FAH1 (pp) flavonoids		null	null	null	1	null	null	AT1G08830	null
T4C12.40 (pp) JA		null	null	null	2	null	null	salicylic acid	null
ethylene (pp) lignin		null	null	null	1	null	null	AT4G27410	null
auxin (pp) moa2.4		null	null	null	1	null	null	GLABRA 2	null
ethylene (pp) cytokinesis		null	null	null	1	null	null	differentiation	null
auxin (pp) ATNRT1		null	null	null	2	null	null	FHY2	null
JA (pp) CORI1		null	null	null	3	null	null	cell growth	null
at1g42396 (pp) ECA3		null	null	null	1	null	null	aba response	null
T14P4.11 (pp) proliferation		null	null	null	1	null	null	PHYB	null
kdnase (pp) ethylene		null	null	null	2	null	null	phosphoinositide	null
AT5G42800 (pp) anthocyanins		null	null	null	1	null	null	F20B24.7	null
AT1G77120 (pp) ethylene		null	null	null	2	null	null	NIM1	null
auxin (pp) cell expansion		null	null	null	1	null	null	OAS	null
T14P4.11 (pp) Plant embryogenesis		null	null	null	1	null	null	cytosine	null
T14P4.11 (pp) gene silencing		null	null	null	3	null	null	root development	null
moa2.4 (pp) ethylene		null	null	null	4	null	null	Plant development	null
AT5G42800 (pp) shikimate		null	null	null	2	null	null	mitosis	null
ethylene (pp) plant defense		null	null	null	1	null	null	sinapinic acid	null
auxin (pp) AT5G03730		null	null	null	1	null	null	phospholipid	null
ethylene (pp) seed development		null	null	null	1	null	null	non-selective vesicle fusion	null
AT3G20600 (pp) JA		null	null	null	1	null	null	K8K14.10	null
at5g20850 (pp) ECA3		null	null	null	2	null	null	leaf senescence	null
JA (pp) ADC2		null	null	null	1	null	null	FIS	null
AT2G20610 (pp) auxin		null	null	null	3	null	null	moa2.4	null
auxin (pp) K+ channel		null	null	null	1	null	null	cycloheximide	null
ABA (pp) F2H17.12		null	null	null	1	null	null	okadaic acid	null
auxin (pp) stomata development		null	null	null	3	null	null	AT5G03730	null
at1g42396 (pp) FAH1		null	null	null	3	null	null	hypocotyl growth	null
SEC14 (pp) non-selective vesicle fusion		null	null	null	2	null	null	morphogenesis	null
F18A8.11 (pp) Cutin		null	null	null	1	null	null	Plant embryogenesis	null
ABA (pp) AT4G22200		null	null	null	2	null	null	seed development	null
auxin (pp) AXR3		null	null	null	2	null	null	kdnase	null
FAH1 (pp) MTI20.26		null	null	null	1	null	null	PHO1	null
FAH1 (pp) sinapate ester		null	null	null	42	null	null	ABA	null
ethylene (pp) root development		null	null	null	1	null	null	MTI20.26	null
auxin (pp) FLS2		null	null	null	1	null	null	hook development	null
auxin (pp) cell growth		null	null	null	2	null	null	transduction	null
SEC14 (pp) secretion		null	null	null	2	null	null	flavonoid	null
JA (pp) Plant development		null	null	null	2	null	null	AsA	null
JA (pp) wound response		null	null	null	1	null	null	Pectic polysaccharides	null
auxin (pp) aba metabolism		null	null	null	1	null	null	sinapate ester	null
MXC7.8 (pp) ethylene		null	null	null	1	null	null	DDM2	null
ethylene (pp) mads box		null	null	null	1	null	null	mutagenesis	null
AT5G42800 (pp) plant defense		null	null	null	2	null	null	GA	null
ETR2 (pp) ABA		null	null	null	1	null	null	at5g20850	null
ethylene (pp) root growth		null	null	null	1	null	null	kinase inhibitor	null
ABA (pp) wound response		null	null	null	2	null	null	AT4G22200	null
T14P4.11 (pp) cell division		null	null	null	1	null	null	T10F20.8	null
T14P4.11 (pp) photoperiod		null	null	null	2	null	null	F2H17.12	null
ethylene (pp) disease resistance		null	null	null	3	null	null	cell expansion	null
AT4G20050 (pp) Pectic polysaccharides		null	null	null	1	null	null	arca	null
AT5G42800 (pp) phenylpropanoid		null	null	null	1	null	null	at1g26830	null
ethylene (pp) dehiscence		null	null	null	1	null	null	pistil development	null
ethylene (pp) anthesis		null	null	null	2	null	null	F5O11.2	null
FLS2 (pp) regulation of signal transduction		null	null	null	2	null	null	pathogenesis	null
auxin (pp) transmembrane potential		null	null	null	1	null	null	trichome yield	null
amc6 (pp) apoptosis		null	null	null	1	null	null	mads box	null
ABA (pp) T6A9.4		null	null	null	2	null	null	stomata development	null
ethylene (pp) ARR6		null	null	null	4	null	null	plant defense	null
auxin (pp) FHY2		null	null	null	2	null	null	KAT1	null
ABA (pp) ethylene		null	null	null	2	null	null	cytokinesis	null
auxin (pp) hook development		null	null	null	1	null	null	actin	null
FIE2 (pp) T14P4.11		null	null	null	2	null	null	anthocyanins	null
ethylene (pp) hypocotyl growth		null	null	null	2	null	null	fruit development	null
JA (pp) NIM1		null	null	null	2	null	null	flower development	null
T14P4.11 (pp) DNA methylation		null	null	null	2	null	null	lignin	null
JA (pp) hypersensitive response		null	null	null	1	null	null	DME1	null
ABA (pp) cell expansion		null	null	null	3	null	null	acidification	null
auxin (pp) hypocotyl growth		null	null	null	5	null	null	regulation of signal transduction	null
ABA (pp) aba metabolism		null	null	null	2	null	null	transmembrane potential	null
ATORC2 (pp) T14P4.11		null	null	null	2	null	null	oxygen	null
auxin (pp) T4K22.6		null	null	null	1	null	null	protein phosphatase	null
F14O23.9 (pp) phosphatidylinositol		null	null	null	1	null	null	growth rate	null
ABA (pp) F7J7.60		null	null	null	1	null	null	F22M8.4	null
SEC14 (pp) membrane fusion		null	null	null	2	null	null	apoptosis	null
ABA (pp) ATCBL1		null	null	null	2	null	null	cell division	null
ethylene (pp) synthase		null	null	null	1	null	null	plasma membrane	null
OAS (pp) JA		null	null	null	1	null	null	cell fate	null
at2g19590 (pp) auxin		null	null	null	1	null	null	gene silencing	null
T14P4.11 (pp) embryogenesis		null	null	null	1	null	null	dna fragmentation	null
ABA (pp) ATHB-7		null	null	null	1	null	null	AT3G42830	null
AsA (pp) ABA		null	null	null	1	null	null	phytohormone	null
HDA1 (pp) T14P4.11		null	null	null	31	null	null	JA	null
AT5G03730 (pp) ethylene		null	null	null	1	null	null	AT2G47730	null
JA (pp) F5K7.19		null	null	null	1	null	null	primordium development	null
oxygen (pp) ethylene		null	null	null	1	null	null	nahG	null
SEC14 (pp) phospholipid		null	null	null	1	null	null	flowering	null
auxin (pp) regulation of signal transduction		null	null	null	1	null	null	HIS3	null
JA (pp) flower development		null	null	null	2	null	null	HDA1	null
ABA (pp) Plant development		null	null	null	46	null	null	auxin	null
AT5G42800 (pp) disease resistance		null	null	null	1	null	null	CaMV 35S	null
JA (pp) LOX2		null	null	null	1	null	null	embryogenesis	null
auxin (pp) flavonoid		null	null	null	1	null	null	cell proliferation	null
AT4G20830 (pp) electron transfer		null	null	null	1	null	null	flower morphology	null
auxin (pp) pistil development		null	null	null	2	null	null	AT3G59380	null
SEC14 (pp) phosphoinositide		null	null	null	1	null	null	shikimate	null
ABA (pp) fruit development		null	null	null	1	null	null	nodulation	null
at1g52827 (pp) AT5G42800		null	null	null	1	null	null	ATSYR1	null
ethylene (pp) differentiation		null	null	null	1	null	null	root growth	null
auxin (pp) DWF12		null	null	null	2	null	null	pollen development	null
ethylene (pp) T4C12.50		null	null	null	1	null	null	RNA splicing	null
ABA (pp) regulation of signal transduction		null	null	null	1	null	null	plant growth	null
ethylene (pp) cell expansion		null	null	null	1	null	null	F10A8.6	null
auxin (pp) primordium development		null	null	null	1	null	null	stomata aperture	null
ABA (pp) morphogenesis		null	null	null	1	null	null	flavonoids	null
moa2.4 (pp) ABA		null	null	null	3	null	null	disease resistance	null
ABA (pp) KAT1		null	null	null	1	null	null	at2g19590	null
ethylene (pp) RNA splicing		null	null	null	2	null	null	K+ channel	null
AsA (pp) ethylene		null	null	null	1	null	null	sterol	null
ethylene (pp) wound response		null	null	null	1	null	null	ferulic acid	null
ethylene (pp) flowering		null	null	null	2	null	null	GSTU1	null
F10A8.6 (pp) AT5G42800		null	null	null	1	null	null	photoperiod	null
DDM2 (pp) T14P4.11		null	null	null	1	null	null	at1g72150	null
auxin (pp) ethylene		null	null	null	3	null	null	hypersensitive response	null
AHA10 (pp) T29J13.100		null	null	null	3	null	null	aba metabolism	null
kdnase (pp) T14P4.11		null	null	null	1	null	null	UBQ14	null
auxin (pp) AT2G47730		null	null	null	1	null	null	AT5G58230	null
ethylene (pp) plant growth		null	null	null	1	null	null	photosynthesis	null
JA (pp) K24G6.22		null	null	null	1	null	null	CLPD	null
ethylene (pp) stomata aperture		null	null	null	1	null	null	membrane fusion	null
K15O15.1 (pp) JA		null	null	null	1	null	null	AT4G26080	null
at1g26830 (pp) ethylene		null	null	null	1	null	null	phosphatidylinositol	null
EDS1 (pp) JA		null	null	null	1	null	null	PcG	null
ethylene (pp) stomata development		null	null	null	1	null	null	ATORC2	null
ABA (pp) AT4G27410		null	null	null	1	null	null	anthesis	null
ABA (pp) K+ channel		null	null	null	1	null	null	CLF	null
GSTU1 (pp) JA		null	null	null	2	null	null	proliferation	null
FLS2 (pp) oxygen		null	null	null	77	null	null	ethylene	null
ethylene (pp) leaf senescence		null	null	null	1	null	null	Cutin	null
ethylene (pp) cell fate		null	null	null	1	null	null	saline	null
ethylene (pp) HDA1		null	null	null	1	null	null	T29J13.100	null
AT5G58230 (pp) T14P4.11		null	null	null	1	null	null	MOE17.5	null
PR-4 (pp) transduction		null	null	null	1	null	null	germination	null
auxin (pp) morphogenesis		null	null	null	1	null	null	dehiscence	null
ABA (pp) leaf senescence		null	null	null	2	null	null	phenylpropanoid	null
ethylene (pp) sterol		null	null	null	2	null	null	synthase	null
auxin (pp) AT5G53950		null	null	null	1	null	null	electron transfer	null
at1g17420 (pp) JA		null	null	null	1	null	null	DNA methylation	null
at1g72150 (pp) SEC14		null	null	null	1	null	null	F21B7.15	null
salicylic acid (pp) ethylene		null	null	null	1	null	null	ATCBL1	null
T14P4.11 (pp) H2O2		null	null	null	3	null	null	wound response	null
ABA (pp) plasma membrane
ethylene (pp) cell growth
K15O15.1 (pp) auxin
F19C24.4 (pp) auxin
ABA (pp) ANNAT1
T14P4.11 (pp) flower morphology
F6N18.4 (pp) ABA
auxin (pp) F4B12.8
auxin (pp) MXC7.8
FLS2 (pp) plant defense
ABA (pp) CLPD
AT5G42800 (pp) mutagenesis
GLABRA 2 (pp) ethylene
AT3G59380 (pp) ethylene
ethylene (pp) nodulation
cycloheximide (pp) ethylene
ethylene (pp) JA
ethylene (pp) transduction
auxin (pp) GSTU1
auxin (pp) root development
T14P4.11 (pp) HIS3
ethylene (pp) growth rate
arca (pp) auxin
ABA (pp) AT1G77120
ethylene (pp) AT4G26080
ECA3 (pp) F20B24.7
AHA10 (pp) F21B7.15
ATPDIL1-2 (pp) K8K14.10
AT5G03730 (pp) ABA
AT5G42800 (pp) acidification
JA (pp) F6N18.4
LOX2 (pp) ABA
UBQ14 (pp) ethylene
ethylene (pp) Plant development
JA (pp) trichome yield
auxin (pp) secretion
JA (pp) F19C24.4
ethylene (pp) F2H17.12
synthase (pp) JA
ethylene (pp) aba metabolism
PR-4 (pp) salicylic acid
AT5G42800 (pp) flavonoid
okadaic acid (pp) ethylene
protein phosphatase (pp) ethylene
ABA (pp) COR47
ABA (pp) photosynthesis
ATACO2 (pp) ethylene
JA (pp) regulation of signal transduction
AT3G59380 (pp) T14P4.11
ABA (pp) OST1
PR-4 (pp) ethylene
ethylene (pp) pathogenesis
ECA3 (pp) F22M8.4
ethylene (pp) MGL6.1
FIS (pp) T14P4.11
kinase inhibitor (pp) ethylene
AT4G20050 (pp) pollen development
auxin (pp) Plant development
auxin (pp) fruit development
auxin (pp) ICK2
ABA (pp) secretion
JA (pp) lignin
T14P4.11 (pp) PcG
JA (pp) AT5G42800
AHA10 (pp) AT3G42830
ethylene (pp) GA
JA (pp) anthocyanins
AT1G56010 (pp) auxin
ethylene (pp) hypersensitive response
JA (pp) hypocotyl growth
