# Supplementary material for: Protein Interaction Network of Arabidopsis thaliana Female Gametophyte Development Identifies Novel Proteins and Relations
Source: PLoS One. 2012 Dec 11;7(12):e49931. doi: 10.1371/journal.pone.0049931 (PMC3519845; doi:10.1371/journal.pone.0049931)
Supplement: Table S5 — Summary of “Protein Relations” of FG protein interaction network based on “Molecular function” (XLS) [file pone.0049931.s005.xls]

## Sheet: Entities
Summary of "Protein entities" of FG protein interaction network based on "Molecular function"
Alias	Name	Degree	FC	Found in Group	GenBank ID	ID	Microarray ID
AT5G15960, F1N13_100, KIN1, F1N13.100	null	3	0.47	molecular_function, cellular_component, response to osmotic stress, response to cold, cold acclimation, response to water deprivation, response to abscisic acid stimulus, Imported Protein List, Imported Protein List, Imported Protein List, Imported Protein List, Imported Protein List, Imported Protein List	A27636, AY062849, AAL32927, X51474, CAA35838, AY086226, AAM64302, P18612, NC_003076, NM_121601, <more data available......>	at5g28644	246481_s_at
AT5G28655, F1N13_110, COLD-RESPONSIVE 6.6, F1N13.110, AT5G15970, KIN2 (COLD-RESPONSIVE 6.6), COR6.6	null	7	0.47	molecular_function, cytoplasm, response to osmotic stress, response to cold, response to water deprivation, response to abscisic acid stimulus, Imported Protein List, Imported Protein List, Imported Protein List, Imported Protein List, Imported Protein List, Imported Protein List, Imported Protein List	AY114545, AAM47864, CAA38894, CAC01796, P31169, AAL61909, X55053, AL391145, AY072302, NP_197101, <more data available......>	at5g28655	246481_s_at
ESP, F15I1.12, EPITHIOSPECIFIER PROTEIN, F15I1_12, TASTY, AT1G54040, ESP (EPITHIOSPECIFIER PROTEIN)	ESP	3	0.54	molecular_function, enzyme regulator activity, cellular_component, glucosinolate catabolism, circadian rhythm, Imported Protein List, Imported Protein List, Imported Protein List, Imported Protein List, Imported Protein List, Imported Protein List, Imported Protein List	AF416785, AF416787, AAL14623, AY074550, AAL69516, AAL14621, AAL14624, AF416789, NC_003070, NM_104281, <more data available......>	ESP	263174_at
AT1G20440, F5M15.22, RD17, COR47, F5M15_22	COR47	2	0.55	molecular_function, cellular_component, response to osmotic stress, response to cold, cold acclimation, response to water deprivation, response to abscisic acid stimulus, Imported Protein List, Imported Protein List, Imported Protein List, Imported Protein List, Imported Protein List, Imported Protein List, Imported Protein List	AB004872, AAL62384, AY072392, BAA23547, AC027665, AAF79614, AAM48018, AY114699, AK230360, BAF02159, <more data available......>	COR47	259570_at
F24J5_2, F24J5.2, AT1G68740, unknown protein	F24J5.2	1	0.64	molecular_function, integral to membrane, biological_process, Imported Protein List, Imported Protein List, Imported Protein List, Imported Protein List, Imported Protein List, Imported Protein List	NM_105547, NP_564940, AY057574, AAL09813, NC_003070	F24J5.2	262231_at
MEA (MEDEA); transcription factor, FERTILIZATION INDEPENDENT SEED, EMBRYO DEFECTIVE 173, FIS1, MEA, MEDEA, T14P4.11, T14P4_11, AT1G02580, EMB173	T14P4.11	15	1.67	nucleus, Imported Protein List, Imported Protein List, Imported Protein List, Imported Protein List, Imported Protein List, Imported Protein List, Imported Protein List, Imported Protein List	O65312, NM_100139, NP_563658, AF060485, AAC39446, AF096094, AAD09103, AAG10636, NC_003070, AC022521	T14P4.11	260908_at
AGL6; DNA binding / transcription factor, AT2G45650, F17K2.18	F17K2.18	2	2.11	transcription factor activity, Imported Protein List, Imported Protein List, Imported Protein List, Imported Protein List, Imported Protein List, Imported Protein List, Imported Protein List, Imported Protein List	AAA79328, P29386, DQ446624, ABE65908, AAC06173, M55554, AC003680, NC_003071, NP_182089, NM_130127	F17K2.18	267528_at
CYP78A9, CYP78A9 (CYTOCHROME P450 78A9); oxygen binding, AT3G61880, CYTOCHROME P450 78A9	CYP78A9	2	2.24	monooxygenase activity, fruit development, Imported Protein List, Imported Protein List, Imported Protein List, Imported Protein List, Imported Protein List, Imported Protein List, Imported Protein List, Imported Protein List	AAP68330, AL138642, AB036059, BT008891, CAB71895, BAA88569, AAL32826, NC_003074, NM_116053, NP_191747, <more data available......>	CYP78A9	251301_at
AT5G39533, TT19, GLUTATHIONE S-TRANSFERASE 26, GST26, MKP11.22, MKP11_22, TRANSPARENT TESTA 19, AT5G17220, ATGSTF12 (GLUTATHIONE S-TRANSFERASE 26); glutathione transferase	at5g39533	5	2.28	cytoplasm, toxin catabolism, Imported Protein List, Imported Protein List, Imported Protein List, Imported Protein List, Imported Protein List, Imported Protein List, Imported Protein List, Imported Protein List	NP_197224, AF288189, NM_121728, AAG30138, AB005238, BAB10509, NC_003076	at5g39533	250083_at
nucleoside transporter, AT1G61630, T25B24_2, T25B24.2	T25B24.2	1	2.29	nucleoside transporter activity, membrane, transport, Imported Protein List, Imported Protein List, Imported Protein List, Imported Protein List, Imported Protein List, Imported Protein List, Imported Protein List, Imported Protein List	AF426398, AAL25094, DQ446383, NP_176357, ABE65731, NC_003070, NM_104845	T25B24.2	265064_at
AT2G26740, EPOXIDE HYDROLASE, F18A8_11, ATSEH; catalytic/ epoxide hydrolase/ hydrolase, F18A8.11	F18A8.11	1	2.37	Imported Protein List, Imported Protein List, Imported Protein List, Imported Protein List, Imported Protein List, Imported Protein List, Imported Protein List, Imported Protein List	AF339711, AAK00393, AAL31924, BAA04049, AF327422, AAG42012, AC003105, AF419592, AAB95308, D16628, <more data available......>	F18A8.11	267607_s_at
CUP-SHAPED COTYLEDON 2, ANAC098, K19P17.12, K19P17_12, AT5G53950, CUC2 (CUP-SHAPED COTYLEDON 2); transcription factor	AT5G53950	7	2.45	transcription factor activity, cellular_component, primary shoot apical meristem specification, Imported Protein List, Imported Protein List, Imported Protein List, Imported Protein List, Imported Protein List, Imported Protein List, Imported Protein List, Imported Protein List	NP_200206, AB007644, BAB10725, AB002560, BAA19529, NM_124774, NC_003076	AT5G53950	248240_at
ATPDIL1-2, T5M16_10, PDI-LIKE 1-2, T5M16.10, AT1G77510, ATPDIL1-2; electron transporter/ isomerase/ protein disulfide isomerase	ATPDIL1-2	3	2.57	protein disulfide isomerase activity, endoplasmic reticulum, endomembrane system, Imported Protein List, Imported Protein List, Imported Protein List, Imported Protein List, Imported Protein List, Imported Protein List, Imported Protein List, Imported Protein List	BAE98951, AK226862, AAF07798, AAG51673, AC010704, Q9SRG3, NP_177875, NC_003070, NM_106400	ATPDIL1-2	259757_at
HEVEIN-LIKE, F7O18_21, F7O18.21, PR-4, HEL, PATHOGENESIS-RELATED 4, AT3G04720, PR4 (PATHOGENESIS-RELATED 4)	PR-4	9	2.63	response to virus, response to ethylene stimulus, Imported Protein List, Imported Protein List, Imported Protein List, Imported Protein List, Imported Protein List, Imported Protein List, Imported Protein List, Imported Protein List	AC011437, AAK48963, AY088644, AAM66966, BT000046, AAN15365, AAF04912, U01880, AF370536, AAA20642, <more data available......>	PR-4	258791_at
AT4G18770, F28A21.180, F28A21_180, MYB98; DNA binding / transcription factor	AT4G18770	1	2.65	regulation of synergid differentiation, pollen tube guidance, female gametophyte development, Imported Protein List, Imported Protein List, Imported Protein List, Imported Protein List, Imported Protein List, Imported Protein List, Imported Protein List, Imported Protein List	CAB78879, Q9S7L2, AF176003, AAD53108, AL035526, CAB37462, AL161549, NM_117993, DQ446849, ABE66076, <more data available......>	AT4G18770	254619_at
F5I10.21, A_IG005I10_21, F5I10_21, AT4G00360, CYP86A2; oxygen binding, A_IG005I10.21	F5I10.21	1	2.7	fatty acid (omega-1)-hydroxylase activity, fatty acid metabolism, Imported Protein List, Imported Protein List, Imported Protein List, Imported Protein List, Imported Protein List, Imported Protein List, Imported Protein List, Imported Protein List	AF195115, AAF02801, O23066, AL161471, CAB80794, AF013293, AAB62843, CAK22294, NM_116260, CS288241, <more data available......>	F5I10.21	255690_at
CAT1, F7J7.60, CATIONIC AMINO ACID TRANSPORTER 1, F7J7_60, AT4G21120, AAT1 (CATIONIC AMINO ACID TRANSPORTER 1); cationic amino acid transporter	F7J7.60	12	2.95	Imported Protein List, Imported Protein List, Imported Protein List, Imported Protein List, Imported Protein List, Imported Protein List, Imported Protein List, Imported Protein List	NC_003075, AAP21253, BT006445, BAE99519, AK227519, NP_193844, NM_118231	F7J7.60	254453_at
MPL12.8, MPL12_8, AT5G46300, unknown protein, FLS2	FLS2	8	23.09	molecular_function, cellular_component, biological_process, Imported Protein List, Imported Protein List, Imported Protein List, Imported Protein List, Imported Protein List, Imported Protein List, Imported Protein List, Imported Protein List	NP_199442, AB010698, BAB11085, NM_124000, NC_003076	FLS2	248892_at
BANYULS, T13M11.8, T13M11_8, AT1G61720, BAN (BANYULS)	BANYULS	5	3.05	oxidoreductase activity, negative regulation of flavonoid biosynthesis, Imported Protein List, Imported Protein List, Imported Protein List, Imported Protein List, Imported Protein List, Imported Protein List, Imported Protein List, Imported Protein List	NP_176365, NM_104854, AAD21417, AC005882, Q9SEV0, DQ446384, ABE65732, NC_003070	BANYULS	264401_at
ANNAT4, ANNEXIN 4, T6A23.5, T6A23_5, AT2G38750, ANNAT4 (ANNEXIN 4); calcium ion binding / calcium-dependent phospholipid binding	ANNAT4	2	3.26	calcium ion binding, cell surface (sensu Magnoliophyta), response to osmotic stress, response to abscisic acid stimulus, Imported Protein List, Imported Protein List, Imported Protein List, Imported Protein List, Imported Protein List, Imported Protein List, Imported Protein List, Imported Protein List	AAF14581, AAK68775, AC005499, AY042835, AAC67343, AF188363, AAM10045, AY081483, NC_003071, NM_129432, <more data available......>	ANNAT4	266418_at
AHA10, F20D23_4, F20D23.4, AT1G17260, AHA10; ATPase	AHA10	3	3.38	ATPase activity, coupled to transmembrane movement of ions, phosphorylative mechanism, cation-transporting ATPase activity, vacuolar acidification, vacuole organization and biogenesis, proanthocyanidin biosynthesis, Imported Protein List, Imported Protein List, Imported Protein List, Imported Protein List, Imported Protein List, Imported Protein List, Imported Protein List, Imported Protein List	AC007651, AAD50009, Q43128, AAB32310, S74033, NC_003070, NM_101587, NP_173169	AHA10	262528_at
FIS2 (FERTILIZATION INDEPENDENT SEED 2); transcription factor, FERTILIZATION INDEPENDENT SEED 2, FERTILIZATION-INDEPENDENT SEED 2 PROTEIN, FIE2, T20F21.14, T20F21_14, AT2G35670	FIE2	5	3.55	transcription factor activity, nucleus, Imported Protein List, Imported Protein List, Imported Protein List, Imported Protein List, Imported Protein List, Imported Protein List, Imported Protein List, Imported Protein List	NC_003071, NM_129122, NP_565815, Q9ZNT9, AC006068, AAD15448	FIE2	265801_at
MJB21.18, DIHYDROFLAVONOL 4-REDUCTASE, M318, MJB21_18, TRANSPARENT TESTA 3, TT3, AT5G42800, DFR (DIHYDROFLAVONOL 4-REDUCTASE); dihydrokaempferol 4-reductase, DIHYDROKAEMPFEROL 4-REDUCTASE	AT5G42800	11	3.59	dihydrokaempferol 4-reductase activity, extrinsic to endoplasmic reticulum membrane, anthocyanin biosynthesis, Imported Protein List, Imported Protein List, Imported Protein List, Imported Protein List, Imported Protein List, Imported Protein List, Imported Protein List, Imported Protein List	NP_199094, NM_123645, AJ251982, CAC10525, AB007647, NC_003076, BAB10636, P51102	AT5G42800	249215_at
ANNAT1, ATOXY5, ANNEXIN, ANNEXIN ARABIDOPSIS 1, F14D7.2, F14D7_2, OXY5, ANNAT1 (ANNEXIN ARABIDOPSIS 1); calcium ion binding / calcium-dependent phospholipid binding, AT1G35720, ANNEXIN 1	ANNAT1	3	3.62	peroxidase activity, calcium ion binding, protein homodimerization activity, membrane, cytosol, response to oxidative stress, response to osmotic stress, response to abscisic acid stimulus, Imported Protein List, Imported Protein List, Imported Protein List, Imported Protein List, Imported Protein List, Imported Protein List, Imported Protein List, Imported Protein List	AAO29977, AAF79882, AY086570, AAM63633, AY072347, AAL61954, AC021198, BT003359, AF332435, AF083913, <more data available......>	ANNAT1	261285_at
F18F4_150, F18F4.150, QUARTET 3, AT4G20050, QRT3 (QUARTET 3)	AT4G20050	2	3.91	polygalacturonase activity, microsporogenesis, Imported Protein List, Imported Protein List, Imported Protein List, Imported Protein List, Imported Protein List, Imported Protein List, Imported Protein List, Imported Protein List	CAB79005, CAA16613, AAQ83300, AY268941, AL161552, AL021637, AAQ83299, AY268942, NP_193738, NC_003075, <more data available......>	AT4G20050	254494_at
unknown protein, AT2G16820, T24I21_23, T24I21.23	PSBD	1	3.95	molecular_function, cellular_component, biological_process, Imported Protein List, Imported Protein List, Imported Protein List, Imported Protein List, Imported Protein List, Imported Protein List, Imported Protein List	NP_179273, AAD24615, AC005825, NC_003071, NM_127234	PSBD	255897_at
unknown protein, AT1G47470, F16N3_31, F16N3.31	at1g47470	1	40.12	molecular_function, cellular_component, biological_process, Imported Protein List, Imported Protein List, Imported Protein List, Imported Protein List, Imported Protein List, Imported Protein List, Imported Protein List, Imported Protein List	NC_003070, NP_175178, NM_103639	at1g47470	257468_at
FSD1 (FE SUPEROXIDE DISMUTASE 1); iron superoxide dismutase, F24A6.1, AT4G25100, FE SUPEROXIDE DISMUTASE 1	AT4G25100	1	5.55	chloroplast, circadian rhythm, response to copper ion, Imported Protein List, Imported Protein List, Imported Protein List, Imported Protein List, Imported Protein List, Imported Protein List, Imported Protein List, Imported Protein List	AAM64776, AAM91056, P21276, AY087220, AF326862, AAG41444, AY129470, AF339685, AAK00367, AF324711, <more data available......>	AT4G25100	254098_at
MIOX4, AT4G26260, T25K17_70, T25K17.70, MYO-INOSITOL OXYGENASE 4	t25k17.70	1	5.9	inositol oxygenase activity, L-ascorbic acid biosynthesis, Imported Protein List, Imported Protein List, Imported Protein List, Imported Protein List, Imported Protein List, Imported Protein List, Imported Protein List, Imported Protein List	NM_118759, Q8H1S0, AAN13052, AY142501, NP_194356, NC_003075	t25k17.70	254001_at
AT5G43035, MKP11.30, GLUTAMATE DECARBOXYLASE, MKP11_30, AT5G17330, GAD; calmodulin binding, GAD1	at5g43035	1	8.95	calmodulin binding, glutamate decarboxylase activity, Imported Protein List, Imported Protein List, Imported Protein List, Imported Protein List, Imported Protein List, Imported Protein List, Imported Protein List, Imported Protein List	Q42521, AAM19834, AAN46801, AB005238, BAB10520, NP_197235, AY094464, BT001047, NM_121739, NC_003076	at5g43035	250090_at
null	null	24		null	null	AsA	null
null	null	1	null	null	null	EARLY BOLTING IN SHORT DAYS	null
null	null	8	null	null	null	CPR5	null
null	null	19	null	null	null	plant defense	null
null	null	1	null	null	null	AT2G39805	null
null	null	1	null	null	null	AT5G64816	null
null	null	4	null	null	null	F9D16.40	null
null	null	2	null	null	null	brassinolide	null
null	null	1	null	null	null	T9H9.10	null
null	null	6	null	null	null	embryogenesis	null
null	null	1	null	null	null	F21B23.1	null
null	null	1	null	null	null	at1g23930	null
null	null	1	null	null	null	AT5G40840	null
null	null	1	null	null	null	K18I23.7	null
null	null	5	null	null	null	GA	null
null	null	10	null	null	null	ATORC2	null
null	null	3	null	null	null	AT1G22770	null
null	null	2	null	null	null	CLF	null
null	null	1	null	null	null	AT3G26990	null
null	null	1	null	null	null	at2g38440	null
null	null	5	null	null	null	fruit growth	null
null	null	1	null	null	null	MBL20.3	null
null	null	4	null	null	null	aba metabolism	null
null	null	1	null	null	null	K19B1.4	null
null	null	2	null	null	null	AT1G79730	null
null	null	3	null	null	null	seed maturation	null
null	null	7	null	null	null	DNA recombination	null
null	null	1	null	null	null	PUP1	null
null	null	1	null	null	null	AT5G40020	null
null	null	1	null	null	null	TDM1	null
null	null	3	null	null	null	GEA1	null
null	null	1	null	null	null	AT3G46790	null
null	null	8	null	null	null	JA	null
null	null	3	null	null	null	EMB2753	null
null	null	6	null	null	null	AT2G48120	null
null	null	2	null	null	null	meristem development	null
null	null	2	null	null	null	at5g38950	null
null	null	1	null	null	null	AT3G20865	null
null	null	1	null	null	null	RRD2	null
null	null	2	null	null	null	F3I6.25	null
null	null	1	null	null	null	SOG1	null
null	null	5	null	null	null	pathogen interaction	null
null	null	2	null	null	null	regeneration	null
null	null	1	null	null	null	F13H10.10	null
null	null	2	null	null	null	at1g36070	null
null	null	1	null	null	null	VCL1	null
null	null	13	null	null	null	DL3995W	null
null	null	11	null	null	null	Plant development	null
null	null	4	null	null	null	AtMYB	null
null	null	7	null	null	null	MXK23.3	null
null	null	1	null	null	null	AGG2	null
null	null	3	null	null	null	COV1	null
null	null	9	null	null	null	ethylene	null
null	null	2	null	null	null	at2g21790	null
null	null	2	null	null	null	T29J13.100	null
null	null	6	null	null	null	AGB1	null
null	null	2	null	null	null	paraquat	null
null	null	5	null	null	null	seed development	null
null	null	2	null	null	null	ROT4	null
null	null	1	null	null	null	MEC18.18	null
null	null	7	null	null	null	aba response	null
null	null	4	null	null	null	leaf senescence	null
null	null	6	null	null	null	ABI3	null
null	null	7	null	null	null	proliferation	null
null	null	1	null	null	null	T16E15.11	null
null	null	1	null	null	null	T4P13.21	null
null	null	4	null	null	null	pathogenesis	null
null	null	3	null	null	null	pollen development	null
null	null	4	null	null	null	MJL12.4	null
null	null	1	null	null	null	T21P5.9	null
null	null	7	null	null	null	prc6	null
null	null	2	null	null	null	PETD	null
null	null	5	null	null	null	FLA	null
null	null	16	null	null	null	PDF1	null
null	null	1	null	null	null	at5g64520	null
null	null	10	null	null	null	AT2G19990	null
null	null	1	null	null	null	T14P4.28	null
null	null	1	null	null	null	T28D5.10	null
null	null	2	null	null	null	F10A8.6	null
null	null	1	null	null	null	AT2G31305	null
null	null	2	null	null	null	flower development	null
null	null	1	null	null	null	AT3G52140	null
null	null	2	null	null	null	at5g62640	null
null	null	1	null	null	null	at5g35110	null
null	null	3	null	null	null	NHL3	null
null	null	2	null	null	null	T28K15.4	null
null	null	2	null	null	null	DIN1	null
null	null	1	null	null	null	PSBT	null
null	null	1	null	null	null	T12P18.17	null
null	null	2	null	null	null	AT3G52420	null
null	null	5	null	null	null	pathogen resistance	null
null	null	7	null	null	null	cell cycle	null
null	null	2	null	null	null	F21B7.15	null
null	null	6	null	null	null	cell proliferation	null
null	null	1	null	null	null	T1P2.3	null
null	null	3	null	null	null	wound response	null
null	null	1	null	null	null	YLS9	null
null	null	1	null	null	null	F18O14.25	null
null	null	12	null	null	null	AT1G59510	null
null	null	1	null	null	null	ATM10	null
null	null	1	null	null	null	PSBH	null
null	null	4	null	null	null	AT5G58230	null
null	null	1	null	null	null	at2g17350	null
null	null	1	null	null	null	at2g24440	null
null	null	5	null	null	null	AT4G25490	null
null	null	1	null	null	null	MMB12.26	null
null	null	6	null	null	null	anthocyanins	null
null	null	1	null	null	null	porc	null
null	null	1	null	null	null	at2g08785	null
null	null	12	null	null	null	flowering	null
null	null	4	null	null	null	cell growth	null
null	null	1	null	null	null	T4P13.15	null
null	null	2	null	null	null	CPR22	null
null	null	4	null	null	null	mads box	null
null	null	1	null	null	null	AT2G05520	null
null	null	1	null	null	null	TCH1	null
null	null	10	null	null	null	auxin	null
null	null	7	null	null	null	GPX	null
null	null	3	null	null	null	pigmentation	null
null	null	3	null	null	null	VTC2	null
null	null	1	null	null	null	K23L20.9	null
null	null	8	null	null	null	COR78	null
null	null	1	null	null	null	PSAA	null
null	null	3	null	null	null	PLS	null
null	null	4	null	null	null	FPF1	null
null	null	13	null	null	null	ABA	null
null	null	4	null	null	null	SKU6	null
null	null	1	null	null	null	at5g24655	null
null	null	1	null	null	null	at1g56400	null
null	null	1	null	null	null	F18O22.30	null
null	null	4	null	null	null	F1O17.2	null
null	null	2	null	null	null	RGA1	null
null	null	1	null	null	null	at1g15200	null
null	null	1	null	null	null	at2g14605	null
null	null	6	null	null	null	at2g44060	null
null	null	1	null	null	null	MEB5.2	null
null	null	1	null	null	null	AT3G56990	null
null	null	1	null	null	null	F1E22.8	null
null	null	3	null	null	null	immune response	null
null	null	1	null	null	null	AT3G24080	null
null	null	1	null	null	null	AT1G48090	null
null	null	1	null	null	null	WVD2	null
null	null	3	null	null	null	COR15	null
null	null	3	null	null	null	LKR	null
null	null	1	null	null	null	K3K7.20	null
null	null	2	null	null	null	transduction	null
null	null	3	null	null	null	AT3G42830	null
null	null	4	null	null	null	TAPETUM DETERMINANT1	null
null	null	7	null	null	null	ATDAD1	null
null	null	1	null	null	null	K23L20.12	null
null	null	2	null	null	null	cotyledon growth	null
null	null	2	null	null	null	gametophyte development	null
null	null	2	null	null	null	K16L22.5	null
null	null	1	null	null	null	YUP8H12R.24	null
null	null	1	null	null	null	F6D8.25	null
null	null	2	null	null	null	AGL7	null
null	null	2	null	null	null	F14D16.28	null
null	null	7	null	null	null	cell expansion	null
null	null	3	null	null	null	shoot growth	null
null	null	1	null	null	null	WDL1	null
null	null	1	null	null	null	F5M6.21	null
null	null	2	null	null	null	at1g06760	null
null	null	1	null	null	null	GEA6	null
null	null	6	null	null	null	differentiation	null
null	null	3	null	null	null	Pti4	null
null	null	2	null	null	null	SPY	null
null	null	1	null	null	null	F27M3.14	null
null	null	2	null	null	null	SAUR15	null
null	null	13	null	null	null	salicylic acid	null
null	null	1	null	null	null	SAG20	null
null	null	1	null	null	null	ELF8	null
null	null	1	null	null	null	F20D22.10	null
null	null	3	null	null	null	imbibition	null
null	null	4	null	null	null	AT1G16560	null
null	null	2	null	null	null	DET1	null
null	null	1	null	null	null	at1g47603	null
null	null	3	null	null	null	at1g80720	null
null	null	3	null	null	null	phenylpropanoid	null
null	null	2	null	null	null	SON1	null
null	null	1	null	null	null	AT2G27040	null
null	null	2	null	null	null	KAPP	null
null	null	10	null	null	null	PBS2	null
null	null	6	null	null	null	mutagenesis	null
null	null	2	null	null	null	AT3G59380	null
null	null	1	null	null	null	psad2	null
null	null	1	null	null	null	AIG2	null
null	null	7	null	null	null	regulation of signal transduction	null
null	null	2	null	null	null	photorespiration	null
null	null	2	null	null	null	acidification	null
null	null	9	null	null	null	oxygen	null
null	null	1	null	null	null	AT3G13210	null
null	null	1	null	null	null	T18K17.10	null
null	null	9	null	null	null	K8K14.10	null
null	null	2	null	null	null	AT4G22200	null
null	null	13	null	null	null	disease resistance	null
null	null	2	null	null	null	H2O2	null
null	null	2	null	null	null	APX	null
null	null	4	null	null	null	CaMV 35S	null
null	null	2	null	null	null	cyclin	null
null	null	7	null	null	null	hypersensitive response	null
null	null	2	null	null	null	K17E7.15	null
null	null	13	null	null	null	germination	null
null	null	2	null	null	null	MWD22.6	null
null	null	6	null	null	null	HDA1	null
null	null	4	null	null	null	lipid	null
null	null	3	null	null	null	rpl3a	null
null	null	5	null	null	null	RCI2A	null
null	null	1	null	null	null	at1g02140	null
null	null	2	null	null	null	oxidative stressed	null
null	null	1	null	null	null	F28F4.1	null
null	null	3	null	null	null	AT2G40080	null
null	null	15	null	null	null	photosynthesis	null
null	null	2	null	null	null	DNA methylation	null
null	null	1	null	null	null	F9E11.8	null
null	null	2	null	null	null	g1 phase	null
null	null	3	null	null	null	saline	null
null	null	1	null	null	null	NDHF	null
null	null	2	null	null	null	microspore development	null
null	null	1	null	null	null	at2g22180	null
null	null	6	null	null	null	photoperiod	null
null	null	1	null	null	null	EMB2221	null
null	null	1	null	null	null	AP22.13	null
null	null	1	null	null	null	AT3G11270	null
null	null	2	null	null	null	shoot development	null
null	null	2	null	null	null	LTI65	null
null	null	12	null	null	null	fruit development	null
null	null	1	null	null	null	T2J15.12	null
null	null	8	null	null	null	cell division	null
null	null	1	null	null	null	F21J9.16	null
null	null	1	null	null	null	F21J9.18	null

## Sheet: Relations
Summary of "Protein Relations" of FG protein interaction network based on "Molecular function"
APX (pp) GPX
T14P4.11 (pp) embryogenesis
CPR5 (pp) salicylic acid
PBS2 (pp) pathogen interaction
AT1G16560 (pp) ethylene
AT2G19990 (pp) hypersensitive response
AT5G53950 (pp) Plant development
AT5G53950 (pp) shoot development
at5g39533 (pp) seed maturation
CPR5 (pp) cell division
T14P4.11 (pp) cell proliferation
RCI2A (pp) shoot growth
at1g80720 (pp) anthocyanins
PDF1 (pp) cell growth
AsA (pp) cell proliferation
AsA (pp) leaf senescence
PR-4 (pp) salicylic acid
AT2G48120 (pp) RGA1
HDA1 (pp) T14P4.28
at1g15200 (pp) flowering
F21B7.15 (pp) rpl3a
F3I6.25 (pp) MXK23.3
at1g56400 (pp) CaMV 35S
CPR5 (pp) pathogen resistance
saline (pp) COR78
PSAA (pp) photosynthesis
CPR5 (pp) oxygen
T14P4.11 (pp) disease resistance
AsA (pp) ethylene
AT3G24080 (pp) K8K14.10
at1g02140 (pp) germination
AT2G31305 (pp) T29J13.100
AsA (pp) wound response
AT1G16560 (pp) photoperiod
auxin (pp) F18A8.11
SPY (pp) fruit growth
PDF1 (pp) pollen development
PSBT (pp) photosynthesis
AT1G59510 (pp) hypersensitive response
T14P4.11 (pp) mads box
AHA10 (pp) T29J13.100
COR15 (pp) Plant development
PDF1 (pp) photosynthesis
K8K14.10 (pp) YUP8H12R.24
NHL3 (pp) pathogen interaction
AT4G25490 (pp) at5g28655
ROT4 (pp) proliferation
FIE2 (pp) seed development
FLA (pp) mutagenesis
AT5G42800 (pp) plant defense
AsA (pp) aba metabolism
PBS2 (pp) plant defense
F1E22.8 (pp) T28K15.4
TAPETUM DETERMINANT1 (pp) differentiation
Pti4 (pp) PR-4
AT2G48120 (pp) differentiation
at2g44060 (pp) seed maturation
ATDAD1 (pp) flower development
AT2G40080 (pp) photoperiod
AHA10 (pp) F21B7.15
AGL7 (pp) FPF1
PR-4 (pp) transduction
AT1G59510 (pp) oxygen
AT2G27040 (pp) DNA methylation
DL3995W (pp) regulation of signal transduction
at5g39533 (pp) pigmentation
AT1G59510 (pp) salicylic acid
prc6 (pp) plant defense
at2g38440 (pp) cell expansion
ATPDIL1-2 (pp) T28K15.4
AT5G58230 (pp) FIE2
brassinolide (pp) fruit development
K8K14.10 (pp) T18K17.10
AGB1 (pp) K23L20.12
at2g08785 (pp) photorespiration
AT1G59510 (pp) cell expansion
F7J7.60 (pp) MXK23.3
F28F4.1 (pp) shoot development
at1g06760 (pp) fruit development
CPR5 (pp) hypersensitive response
COV1 (pp) differentiation
CPR5 (pp) leaf senescence
RRD2 (pp) cell proliferation
K23L20.9 (pp) mutagenesis
T14P4.11 (pp) photoperiod
AT4G25490 (pp) COR47
DIN1 (pp) plant defense
ABA (pp) at1g36070
K19B1.4 (pp) cell cycle
AT4G18770 (pp) gametophyte development
brassinolide (pp) SAUR15
auxin (pp) PLS
at1g06760 (pp) F18O14.25
at5g64520 (pp) DNA recombination
ABA (pp) LTI65
ELF8 (pp) K8K14.10
prc6 (pp) ethylene
AT5G64816 (pp) DNA recombination
GPX (pp) regulation of signal transduction
at5g28655 (pp) Plant development
PBS2 (pp) immune response
at2g21790 (pp) at5g39533
EARLY BOLTING IN SHORT DAYS (pp) flowering
at5g28655 (pp) ABA
AT1G59510 (pp) disease resistance
at5g62640 (pp) photoperiod
AT2G48120 (pp) cell division
cyclin (pp) GPX
F21J9.16 (pp) cell division
EMB2221 (pp) K8K14.10
PR-4 (pp) hypersensitive response
GEA1 (pp) imbibition
AT5G42800 (pp) mutagenesis
rpl3a (pp) flowering
at5g28655 (pp) aba response
ATDAD1 (pp) flowering
VTC2 (pp) disease resistance
AT1G22770 (pp) SPY
salicylic acid (pp) AT2G19990
AT2G48120 (pp) GA
COV1 (pp) Plant development
SOG1 (pp) cell cycle
RCI2A (pp) regulation of signal transduction
PLS (pp) cell division
GPX (pp) oxidative stressed
TAPETUM DETERMINANT1 (pp) transduction
SKU6 (pp) cell expansion
auxin (pp) SAUR15
AGB1 (pp) AGG2
AT4G22200 (pp) fruit growth
GA (pp) fruit development
PDF1 (pp) proliferation
AsA (pp) mutagenesis
ethylene (pp) DL3995W
CLF (pp) F9E11.8
AT3G20865 (pp) regeneration
F1O17.2 (pp) fruit development
F1O17.2 (pp) F3I6.25
AT4G20050 (pp) microspore development
porc (pp) Plant development
PDF1 (pp) leaf senescence
ANNAT4 (pp) aba response
AT1G59510 (pp) plant defense
AT2G39805 (pp) ATORC2
F1O17.2 (pp) F20D22.10
LKR (pp) fruit development
AtMYB (pp) BANYULS
at2g22180 (pp) GA
at1g47470 (pp) pathogenesis
AsA (pp) cell growth
ATORC2 (pp) T14P4.11
DL3995W (pp) aba response
HDA1 (pp) T14P4.11
FLS2 (pp) pathogen interaction
FLS2 (pp) KAPP
JA (pp) AT5G42800
MJL12.4 (pp) cell cycle
AsA (pp) shoot growth
AHA10 (pp) AT3G42830
ATORC2 (pp) K16L22.5
ABA (pp) ANNAT1
ABI3 (pp) fruit development
ATDAD1 (pp) meristem development
GPX (pp) plant defense
at5g28644 (pp) aba metabolism
FPF1 (pp) flowering
BANYULS (pp) phenylpropanoid
MXK23.3 (pp) T28D5.10
at5g28644 (pp) embryogenesis
AP22.13 (pp) HDA1
AT5G42800 (pp) anthocyanins
ANNAT1 (pp) germination
AsA (pp) cell expansion
DL3995W (pp) proliferation
PBS2 (pp) H2O2
PDF1 (pp) pathogen interaction
GEA1 (pp) aba response
RCI2A (pp) Plant development
Pti4 (pp) PDF1
ANNAT1 (pp) aba response
AsA (pp) imbibition
AT1G59510 (pp) mutagenesis
K8K14.10 (pp) T12P18.17
VCL1 (pp) germination
at5g39533 (pp) anthocyanins
salicylic acid (pp) AT2G05520
AsA (pp) g1 phase
AsA (pp) lipid
ESP (pp) disease resistance
AT5G42800 (pp) acidification
COR78 (pp) Plant development
cyclin (pp) fruit growth
ESP (pp) seed development
F7J7.60 (pp) embryogenesis
K3K7.20 (pp) CaMV 35S
MBL20.3 (pp) embryogenesis
AT4G25490 (pp) F7J7.60
K17E7.15 (pp) germination
T14P4.11 (pp) H2O2
oxygen (pp) F7J7.60
AT5G40020 (pp) pathogen resistance
ATORC2 (pp) MJL12.4
ABA (pp) at2g44060
AT1G59510 (pp) flowering
psad2 (pp) photosynthesis
LTI65 (pp) aba metabolism
AT2G40080 (pp) cotyledon growth
PLS (pp) acidification
auxin (pp) AT5G53950
AT1G59510 (pp) Plant development
ATDAD1 (pp) JA
at2g44060 (pp) aba metabolism
AsA (pp) oxidative stressed
AT1G79730 (pp) at2g21790
at5g39533 (pp) DNA recombination
PR-4 (pp) plant defense
AGB1 (pp) F18O22.30
AT2G19990 (pp) proliferation
CPR22 (pp) disease resistance
F1O17.2 (pp) F5M6.21
AT5G42800 (pp) pigmentation
at2g24440 (pp) AT4G22200
VTC2 (pp) lipid
AtMYB (pp) DL3995W
AT5G40840 (pp) germination
ABA (pp) COR47
auxin (pp) fruit development
AT5G53950 (pp) meristem development
at5g43035 (pp) F14D16.28
PDF1 (pp) plant defense
CLF (pp) T14P4.11
T14P4.11 (pp) seed development
saline (pp) AT4G25100
FLA (pp) mads box
AT5G42800 (pp) CaMV 35S
T4P13.21 (pp) pathogenesis
auxin (pp) COV1
AtMYB (pp) AT5G42800
F7J7.60 (pp) germination
at5g28655 (pp) embryogenesis
at5g28644 (pp) Plant development
CPR5 (pp) disease resistance
T25B24.2 (pp) GA
PBS2 (pp) hypersensitive response
F7J7.60 (pp) seed maturation
AT4G25490 (pp) COR78
TDM1 (pp) cell cycle
at1g47603 (pp) DNA recombination
FIE2 (pp) cell proliferation
ATPDIL1-2 (pp) K8K14.10
AT5G58230 (pp) T14P4.11
RCI2A (pp) germination
FLS2 (pp) oxygen
LKR (pp) T16E15.11
JA (pp) PDF1
CPR22 (pp) salicylic acid
DET1 (pp) fruit development
RCI2A (pp) plant defense
at2g17350 (pp) differentiation
DL3995W (pp) gametophyte development
ATORC2 (pp) EMB2753
PSBD (pp) mutagenesis
AT2G19990 (pp) oxygen
DL3995W (pp) photosynthesis
PDF1 (pp) ethylene
rpl3a (pp) seed development
MXK23.3 (pp) T2J15.12
EMB2753 (pp) MXK23.3
at5g28655 (pp) germination
AT3G11270 (pp) AT3G42830
auxin (pp) F9D16.40
at5g62640 (pp) flowering
t25k17.70 (pp) AsA
F27M3.14 (pp) LKR
salicylic acid (pp) prc6
SON1 (pp) plant defense
FLS2 (pp) immune response
AT5G42800 (pp) disease resistance
DL3995W (pp) plant defense
PDF1 (pp) pathogen resistance
COR78 (pp) aba response
AT3G56990 (pp) K8K14.10
AT1G16560 (pp) GA
AT2G48120 (pp) germination
mads box (pp) fruit development
paraquat (pp) COR78
AsA (pp) Plant development
saline (pp) TCH1
AT4G20050 (pp) pollen development
FLA (pp) Plant development
GPX (pp) photosynthesis
AT3G13210 (pp) ATORC2
K16L22.5 (pp) MXK23.3
FPF1 (pp) regulation of signal transduction
AT1G59510 (pp) lipid
AT3G52420 (pp) cell division
AT3G59380 (pp) T14P4.11
JA (pp) prc6
YLS9 (pp) hypersensitive response
ATORC2 (pp) F14D16.28
ABI3 (pp) GEA6
AGB1 (pp) fruit growth
AsA (pp) cell division
AT2G40080 (pp) flowering
FIE2 (pp) proliferation
AT1G79730 (pp) flowering
ATM10 (pp) germination
VTC2 (pp) oxygen
PBS2 (pp) regulation of signal transduction
AsA (pp) cell cycle
K17E7.15 (pp) pathogen interaction
AT2G19990 (pp) plant defense
DIN1 (pp) photosynthesis
AT1G22770 (pp) photoperiod
PBS2 (pp) disease resistance
at2g14605 (pp) germination
AGB1 (pp) F24J5.2
ATDAD1 (pp) shoot growth
WDL1 (pp) cell expansion
BANYULS (pp) anthocyanins
PETD (pp) DNA recombination
F7J7.60 (pp) photorespiration
PDF1 (pp) oxygen
AT1G48090 (pp) AT3G42830
F7J7.60 (pp) imbibition
DL3995W (pp) ABA
PUP1 (pp) pollen development
AsA (pp) plant defense
BANYULS (pp) differentiation
AT5G42800 (pp) phenylpropanoid
AT3G52420 (pp) differentiation
at1g80720 (pp) pathogenesis
AT5G58230 (pp) MJL12.4
at5g38950 (pp) anthocyanins
ATPDIL1-2 (pp) MWD22.6
T14P4.11 (pp) proliferation
T14P4.11 (pp) cell division
ANNAT4 (pp) germination
COR15 (pp) photosynthesis
AT3G46790 (pp) photosynthesis
AT4G25490 (pp) COR15
MEB5.2 (pp) phenylpropanoid
K18I23.7 (pp) anthocyanins
AsA (pp) germination
CYP78A9 (pp) fruit growth
NHL3 (pp) plant defense
BANYULS (pp) embryogenesis
at2g44060 (pp) pathogenesis
FLS2 (pp) plant defense
auxin (pp) at5g35110
ATORC2 (pp) F13H10.10
AT3G26990 (pp) ATORC2
APX (pp) AsA
DET1 (pp) AT1G16560
salicylic acid (pp) COR78
JA (pp) AT2G19990
NHL3 (pp) disease resistance
AsA (pp) pathogen resistance
AGB1 (pp) MEC18.18
ABI3 (pp) GEA1
DL3995W (pp) cell growth
ABA (pp) COR78
AsA (pp) oxygen
CYP78A9 (pp) fruit development
PR-4 (pp) immune response
AT5G58230 (pp) T1P2.3
ABI3 (pp) at2g44060
AT1G59510 (pp) ethylene
F7J7.60 (pp) regulation of signal transduction
AT5G53950 (pp) regeneration
F21J9.18 (pp) DNA recombination
PR-4 (pp) cell growth
PSBH (pp) photosynthesis
AT2G19990 (pp) AtMYB
SAG20 (pp) seed development
F7J7.60 (pp) aba response
salicylic acid (pp) PDF1
AT2G48120 (pp) photosynthesis
ROT4 (pp) cell proliferation
PR-4 (pp) ethylene
CPR5 (pp) cell proliferation
AT5G53950 (pp) flower development
MXK23.3 (pp) T21P5.9
RGA1 (pp) fruit development
at1g80720 (pp) pigmentation
F9D16.40 (pp) plant defense
AT3G59380 (pp) MMB12.26
JA (pp) SKU6
WVD2 (pp) cell expansion
PBS2 (pp) cell cycle
PBS2 (pp) salicylic acid
F6D8.25 (pp) HDA1
FPF1 (pp) photoperiod
T14P4.11 (pp) DNA methylation
TAPETUM DETERMINANT1 (pp) cell division
ABA (pp) F7J7.60
PR-4 (pp) proliferation
ABI3 (pp) COR78
F9D16.40 (pp) hypersensitive response
ATORC2 (pp) T9H9.10
FIE2 (pp) mads box
ESP (pp) plant defense
at2g44060 (pp) plant defense
ABI3 (pp) DL3995W
Pti4 (pp) AT2G19990
TAPETUM DETERMINANT1 (pp) microspore development
AsA (pp) photosynthesis
AT1G59510 (pp) DNA recombination
F9D16.40 (pp) disease resistance
prc6 (pp) g1 phase
auxin (pp) FLS2
AIG2 (pp) plant defense
FLS2 (pp) regulation of signal transduction
GPX (pp) lipid
K8K14.10 (pp) T4P13.15
NDHF (pp) photosynthesis
SKU6 (pp) wound response
PBS2 (pp) oxygen
F10A8.6 (pp) AT5G42800
FLA (pp) cell expansion
ATDAD1 (pp) wound response
F17K2.18 (pp) flowering
AsA (pp) ABA
AT2G19990 (pp) disease resistance
paraquat (pp) F7J7.60
F21B23.1 (pp) CaMV 35S
AGL7 (pp) F17K2.18
PETD (pp) photosynthesis
prc6 (pp) disease resistance
ATDAD1 (pp) leaf senescence
ABA (pp) fruit development
AT5G53950 (pp) cotyledon growth
F5I10.21 (pp) pathogen resistance
SON1 (pp) disease resistance
at1g23930 (pp) photosynthesis
FLA (pp) flowering
auxin (pp) at1g36070
AT3G52140 (pp) MWD22.6
at5g24655 (pp) cell cycle
F10A8.6 (pp) at5g38950
AT1G22770 (pp) flowering
HDA1 (pp) MJL12.4
EMB2753 (pp) HDA1
