# Supplementary material for: Protein Interaction Network of Arabidopsis thaliana Female Gametophyte Development Identifies Novel Proteins and Relations
Source: PLoS One. 2012 Dec 11;7(12):e49931. doi: 10.1371/journal.pone.0049931 (PMC3519845; doi:10.1371/journal.pone.0049931)
Supplement: Table S6 — Selected GO terms (“biological process” category) overrepresented in the female gametophyte interaction network, identified with the Biological Networks Gene ontology tool (BiNGO) (XLS) [file pone.0049931.s006.xls]

## Sheet: GO_Analysis
Selected GO terms (‘‘biological process’’ category) overrepresented in the female gametophyte interaction network, identified with the Biological Networks Gene ontology tool (BiNGO)
File created with BiNGO (c) on Sep 18, 2010 at 3:25:52 PM
ontology: process
curator: GO
Selected ontology file : jar:file:C:\Users\Vahid\.cytoscape\2.6\plugins\BiNGO-2.31\BiNGO.jar!/GO_Biological_Process
Selected annotation file : jar:file:C:\Users\Vahid\.cytoscape\2.6\plugins\BiNGO-2.31\BiNGO.jar!/A_thaliana_default
Discarded evidence codes :
Overrepresentation
Selected statistical test : Hypergeometric test
Selected correction : Benjamini & Hochberg False Discovery Rate (FDR) correction
Selected significance level : 0.99
Testing option : Test cluster versus whole annotation
The selected cluster :
FUNCTION	AT5G20850	EMF2	LOADING	T17H7.12	AT1G72150	PECTIC	LIPIDS	AT1G69490	AHB1	BANYULS	LIGNIN	LIPID	F2H17.12	AT4G40042	SYNTHASE	SPLICING	F24D7.15	AT1G68310	AT2G47460	T6A23.6	F24I3.210	STOMATA	F22M8.4	ADS1	ADS2	KDNASE	APETALA	PLASMA	CUTIN	ETHYLENE	AT5G43035	POTENTIAL	3	2	F27G20.7	F16M14.16	RNA	F19K16.10	T19L18.4	UVH6	F3K23.1	METABOLISM	F3K23.3	F9O13.12	ATSYP24	CHLOROPLAST	AT3G19840	E	A
OXYGEN	RD20	AT5G53950	ACTIN	SAS1	F21J9.13	AT3G42830	AHA10	FIE2	T25B24.2	F4I10.4	F19K6.12	TUB1	F14O23.17	T3A4.10	T30C3.90	IAA	AT4G22200	F19I3.29	F6N18.4	JA	T28I19.20	F7J7.60	AT5G28655	FAH1	OAS	ECA3	FUSION	MGF10.23	ATJ3	T4C12.40	MQL5.10	K+	FLS2	T30G6.13	RPS15A	OST1	IPP1	MUJ8.12	T6A9.4	SEED	AT5G28640	FLAVONOID	AT4G27410	AT5G23960	ROOT	AT5G28644	T14P4.11	F24B9.30	F14L17.5
EMB2444	FERULIC	SUM1	AT1G69530	AT1G79650	F9C16.7	PROLIFERATION	SUPERMAN	AT1G52890	EMB2734	SINAPATE	PR-4	BUL1	T8P21.6	MADS	SECRETION	HEXENAL	F2P9.13	PBG1	NITRATE	XYLEM	F2P9.11	METHYLATION	LEAF	F28N24.2	F14I3.2	F28M11.5	TRANSPORTER	T29J13.100	PAG1	F9P14.4	VESICLE	DDM2	F14M4.13	REPAIR	AT1G56010	MERISTEM	ATSYR1	T19N8.6	AT5G58860	PBF1	AT5G42800	CYP78A9	T1N6.16	RESISTANCE	PAF2	AT3G46460	CYP711A1	MLO11	AT5G37300
No annotations were retrieved for the following entities:
FUNCTION	LOADING	ATLCB1	AT1G59900	AT1G72150	PECTIC	LIPIDS	GSTU1	LIGNIN	LIPID	HOOK	PIP2D	SYNTHASE	ROSETTE	MFE16.17	SPLICING	SHIKIMATE	AT2G47460	ELECTRON	ATBETAFRUCT4	F24I3.210	ATCBL1	STOMATA	AT4G39640	ADS1	ESTERS	KDNASE	ADS2	APETALA	PLASMA	CUTIN	AT5G43035	ETHYLENE	POTENTIAL	T6K12.10	CHANNEL	MOA2.4	DIVISION	TRANSPORT	UGT75B2	NIM1	CYTOSINE	F16M14.16	RNA	MEMBRANE	CYCLASE	SALINE	ALCOHOL	UVH6	F3K23.1
MLO11	CYP711A1	GLYCEROL	STEROL	NON-SELECTIVE	T9D9.6	F20B24.7	WAXES	TRANSFER	POLLEN	AT1G02980	SECONDARY	PLANT	EIF3B	T9A14.11	T5J17.9	DEVELOPMENT	OF	RECOGNITION	NUCLEOTIDE-EXCISION	SALINITY	MITOSIS	AT5G23660	ANTHOCYANINS	OMR1	INFLORESCENCE	F1N18.6	STARCH	AT1G17420	ACID	FLOWER	PROTEIN	ELONGATION	K24G6.22	EXPANSION	(-)-(	ATER	RESPONSE	FRUIT	BLH1	CYCD3	KINASE	INHIBITOR	ENDOSPERM	PCG	AT3G52310	CYTOCHROME	MLD14.30	F9L1.15	AT4G08645
GO-ID	p-value	corr p-value	x number of genes	nX	N	Description	Genes in test set
51869	7.6651e-42	7.1669e-39	114	2017	291	20915	response to stimulus	AT5G20850|F24J5.2|IRE1A|LOX2|ATACO2|AT1G69530|SHI|AHB1|AT1G52890|F16P2.12|PR-4|F2H17.12|AT1G77120|CBF3|T14P8.6|ATGSK1|AT1G56010|T4C12.50|ATSYR1|AT5G64330|2|VRN2|AT4G25490|T19L18.4|ANNAT4|AT3G03450|AT1G08830|AT2G47730|AT3G61890|P5CS1|SHM1|AT4G26080|ADC2|ATCOP1|DEFENSE|AT1G16190|ATMLH1|DWF12|AT5G03730|HLM1|RHL41|ATM|RPT2|K15O15.1|T4K22.6|AT2G20610|ATGSTF7|AT4G25470|FHY2|F5O11.2|ROF1|ATMKK2|PAD1|BRH…
9628	6.5312e-30	3.0534e-27	56	608	291	20915	response to abiotic stimulus	AT5G20850|F16B22.17|AT3G08720|AT1G69530|HSP70|AT1G52890|F16P2.12|AT1G14980|F2H17.12|SNP33|AT1G77120|CBF3|RD20|ATGSK1|COR47|F23N20.2|F18A8.11|TUB1|AT5G64330|AT5G57050|F6N18.4|AT4G09460|VRN2|AT4G25490|T19L18.4|ANNAT4|AT3G03450|FAH1|ATHB-7|T4C12.40|AT1G33560|ANNEXIN|AT4G32980|AT3G61890|AT2G26650|T6A9.4|ARR4|P5CS1|AT4G26080|AT4G27410|ATSOS1|ANNAT1|ADC2|PHOT1|ATCOP1|AT3G55610|AT1G02930|PHYB|RHL41|ATM|…
6950	8.07e-29	2.3663e-26	75	1212	291	20915	response to stress	AT4G20830|EDS1|F24J5.2|IRE1A|LOX2|AT3G08720|HSP70|CYP74A|AHB1|AT1G52890|F16P2.12|PR-4|AT1G14980|F2H17.12|F5K7.19|AT1G77120|CBF3|RD20|T14P8.6|ATGSK1|COR47|F23N20.2|WRKY18|T4C12.50|F18A8.11|ATSYR1|AT5G57050|2|AT3G20600|AT4G09460|F6N18.4|VRN2|AT4G25490|F10A8.6|T19L18.4|ANNAT4|AT3G03450|AOC4|RIN4|ATHB-7|T4C12.40|AT1G33560|FLS2|ANNEXIN|AT1G08830|AT2G47730|AT3G61890|AT2G26650|P5CS1|AT4G26080|SHM1|AT4G2…
42221	1.0123e-28	2.3663e-26	64	866	291	20915	response to chemical stimulus	AT4G20830|EDS1|AT4G25100|IRE1A|LOX2|ATACO2|AT1G69530|SHI|HSP70|F16P2.12|PR-4|MSN2.9|F2H17.12|F2K11.18|F5K7.19|AT1G69440|RD20|ATGSK1|COR47|F23N20.2|AXR3|AT1G56010|WRKY18|AT4G18770|T4C12.50|F18A8.11|ATSYR1|AT5G57050|K15I22.9|AHP2|F6N18.4|AT4G09460|T19L18.4|ANNAT4|AT3G03450|ATHB-7|T4C12.40|F2N1.15|AT1G08830|ANNEXIN|AT2G47730|ARR6|AT3G61890|ARR7|ARR4|AT4G26080|AT4G27410|T6J4.2|ATSOS1|ANNAT1|ADC2|F24B…
32501	5.5506e-26	1.038e-23	62	906	291	20915	multicellular organismal process	AT1G01510|F16B22.17|LOX1|EMB2444|AT1G69490|SUPERMAN|AT1G52890|EMB2734|MSN2.9|F2H17.12|EMB1187|AT1G69440|AT4G20270|AT5G53950|HEN4|DDM2|F14M4.13|EMB1220|AGL8|AGL7|AT1G56010|AT4G18770|CLF|AT5G64330|F27G20.7|T28I19.20|AT5G58230|CYP78A9|CDKC;1|AT4G32980|AT3G58780|AT2G26650|TTN6|T6A9.4|F4P13.2|AT5G28640|AT2G41370|T6J4.2|ADC2|AT1G22090|PHOT1|AT4G20050|ATCOP1|PHB|T30F21.9|DWF12|AT4G18960|PHYB|SRS2|T17M13…
32502	2.1201e-25	3.3038e-23	64	993	291	20915	developmental process	AT1G01510|F16B22.17|EDS1|LOX1|EMB2444|AT1G69490|SUPERMAN|AT1G52890|EMB2734|MSN2.9|F2H17.12|EMB1187|AT1G69440|AT4G20270|AT5G53950|HEN4|DDM2|F14M4.13|EMB1220|AGL8|AGL7|AT1G56010|AT4G18770|CLF|F27G20.7|K15I22.9|AT3G20600|T28I19.20|AT5G58230|CYP78A9|CDKC;1|RIN4|T4C12.40|AT4G32980|AT3G58780|AT2G26650|ARR7|TTN6|F4P13.2|AT5G28640|AT2G41370|SHM1|T6J4.2|ADC2|AT1G22090|AT4G20050|ATCOP1|DEFENSE|T30F21.9|PHB…
48856	6.2838e-24	8.3934e-22	52	681	291	20915	anatomical structure development	F16B22.17|AT1G01510|LOX1|EMB2444|AT1G69490|SUPERMAN|EMB2734|MSN2.9|F2H17.12|EMB1187|AT4G20270|AT5G53950|HEN4|DDM2|F14M4.13|EMB1220|AGL8|AGL7|AT1G56010|AT4G18770|CLF|F27G20.7|K15I22.9|T28I19.20|AT5G58230|CYP78A9|CDKC;1|AT4G32980|AT3G58780|AT2G26650|TTN6|F4P13.2|AT5G28640|AT2G41370|T6J4.2|ADC2|AT1G22090|T30F21.9|PHB|DWF12|AT4G18960|T17M13.2|SRS2|IPK2A|AGB1|MYC6.2|K15O15.1|T4K22.6|AT2G20610|DME1|ROT…
9719	1.2353e-23	1.4437e-21	45	500	291	20915	response to endogenous stimulus	LOX2|ATACO2|AT1G69530|SHI|ANNEXIN|PR-4|MSN2.9|ARR6|F2H17.12|AT3G61890|ARR7|ARR4|AT4G26080|AT4G27410|T6J4.2|ANNAT1|ADC2|RD20|F24B9.30|ATGSK1|COR47|F23N20.2|AXR3|AT3G55610|T30F21.9|AT1G56010|DWF12|AT5G03730|T4C12.50|F18A8.11|RHL41|ATSYR1|AGB1|K15O15.1|AT5G57050|T4K22.6|K15I22.9|AHP2|T28I19.40|AT4G09460|F6N18.4|ANNAT4|AT3G03450|BRH1|ATHB-7
7275	2.2926e-21	2.3818e-19	55	871	291	20915	multicellular organismal development	F16B22.17|AT1G01510|LOX1|EMB2444|AT1G69490|SUPERMAN|AT1G52890|EMB2734|MSN2.9|F2H17.12|EMB1187|AT1G69440|AT4G20270|AT5G53950|HEN4|DDM2|F14M4.13|EMB1220|AGL8|AGL7|AT1G56010|AT4G18770|CLF|F27G20.7|T28I19.20|AT5G58230|CYP78A9|CDKC;1|AT4G32980|AT3G58780|AT2G26650|TTN6|F4P13.2|AT5G28640|AT2G41370|T6J4.2|ADC2|AT1G22090|AT4G20050|ATCOP1|T30F21.9|PHB|DWF12|AT4G18960|T17M13.2|SRS2|IPK2A|AGB1|MYC6.2|K15O15.…
9725	2.5201e-18	2.3563e-16	37	447	291	20915	response to hormone stimulus	ATACO2|AT1G69530|SHI|ANNEXIN|PR-4|MSN2.9|ARR6|F2H17.12|AT3G61890|ARR7|ARR4|AT4G26080|AT4G27410|T6J4.2|ANNAT1|ADC2|RD20|ATGSK1|COR47|F23N20.2|AXR3|AT3G55610|AT1G56010|DWF12|AT5G03730|F18A8.11|K15O15.1|AT5G57050|T4K22.6|K15I22.9|AHP2|F6N18.4|AT4G09460|ANNAT4|AT3G03450|BRH1|ATHB-7
50876	4.1306e-18	3.511e-16	39	509	291	20915	reproduction	F16B22.17|EMB2444|AT1G69490|SUPERMAN|EMB2734|AT4G32980|AT3G58780|F2H17.12|EMB1187|TTN6|AT2G41370|ADC2|AT4G20270|AT1G22090|AT5G53950|HEN4|F14M4.13|DDM2|EMB1220|AGL8|PHB|T30F21.9|AGL7|AT1G56010|AT4G18770|AT4G18960|SRS2|T17M13.2|ATM|IPK2A|AGB1|K15O15.1|T4K22.6|F27G20.7|AT5G58230|CYP78A9|DME1|ROT3|BUM1
8151	7.1872e-18	5.6e-16	164	6705	291	20915	cellular process	AT5G20850|LDOX|EMF2|F24J5.2|IRE1A|LOX2|T17H7.12|ATACO2|AT1G69530|SUM1|T14P4.3|F7A7.240|UBQ14|AT1G69490|AT4G40042|ATTIM23-1|UBQ6|AT1G77120|F28N24.2|F24D7.15|T19P19.40|T14P8.6|ATGSK1|F14M4.13|DDM2|AT1G56010|ATSYR1|AT5G64330|3|2|MAH20.16|AT5G58860|F19K16.10|4CL.1|AT5G42800|VRN2|AT5G58230|F3K23.3|AT3G46460|ADK1|ATPIS1|AT2G47730|ATPDIL1-2|P5CS1|SHM1|ADC2|AT3G59380|AT4G20050|T10F20.8|ATCOP1|F1C9.20|DEF…
22414	1.7261e-17	1.1205e-15	38	502	291	20915	reproductive process	F16B22.17|EMB2444|AT1G69490|SUPERMAN|EMB2734|AT4G32980|AT3G58780|F2H17.12|EMB1187|TTN6|AT2G41370|ADC2|AT4G20270|AT1G22090|AT5G53950|HEN4|F14M4.13|DDM2|EMB1220|AGL8|T30F21.9|PHB|AGL7|AT1G56010|AT4G18770|AT4G18960|SRS2|T17M13.2|IPK2A|AGB1|K15O15.1|T4K22.6|F27G20.7|AT5G58230|CYP78A9|DME1|ROT3|BUM1
3006	1.7977e-17	1.1205e-15	35	420	291	20915	reproductive developmental process	F16B22.17|EMB2444|AT1G69490|SUPERMAN|EMB2734|AT4G32980|AT3G58780|F2H17.12|EMB1187|TTN6|AT2G41370|ADC2|AT4G20270|AT1G22090|AT5G53950|HEN4|DDM2|EMB1220|AGL8|T30F21.9|PHB|AGL7|AT1G56010|AT4G18960|T17M13.2|SRS2|AGB1|K15O15.1|T4K22.6|F27G20.7|AT5G58230|CYP78A9|DME1|ROT3|BUM1
48608	1.7977e-17	1.1205e-15	35	420	291	20915	reproductive structure development	F16B22.17|EMB2444|AT1G69490|SUPERMAN|EMB2734|AT4G32980|AT3G58780|F2H17.12|EMB1187|TTN6|AT2G41370|ADC2|AT4G20270|AT1G22090|AT5G53950|HEN4|DDM2|EMB1220|AGL8|T30F21.9|PHB|AGL7|AT1G56010|AT4G18960|T17M13.2|SRS2|AGB1|K15O15.1|T4K22.6|F27G20.7|AT5G58230|CYP78A9|DME1|ROT3|BUM1
9605	2.4763e-16	1.4471e-14	23	171	291	20915	response to external stimulus	PHOT1|F24J5.2|LOX2|T4C12.40|FLS2|AT4G18770|CYP74A|PHYB|RHL41|RPT2|AT5G64330|AT2G20610|T28I19.40|T6A9.4|F5K7.19|SNP33|F6N18.4|FHY2|ROF1|ADC2|F24B9.30|AOC4|PHO1
6970	5.3414e-16	2.9377e-14	22	158	291	20915	response to osmotic stress	AT3G55610|AT3G08720|T4C12.40|RHL41|ANNEXIN|AT5G57050|F2H17.12|AT3G61890|AT2G26650|AT4G09460|P5CS1|AT1G77120|ATSOS1|ANNAT4|ANNAT1|ADC2|AT3G03450|ATMKK2|RD20|ATGSK1|COR47|F23N20.2
48731	1.6422e-15	8.0815e-14	30	348	291	20915	system development	AT1G01510|LOX1|SUPERMAN|MSN2.9|AT3G58780|AT2G26650|F4P13.2|AT5G28640|AT2G41370|T6J4.2|AT4G20270|AT5G53950|HEN4|PHB|AGL7|DWF12|AT1G56010|AT4G18960|CLF|SRS2|T17M13.2|AGB1|MYC6.2|AT2G20610|F27G20.7|T28I19.20|AT5G58230|CDKC;1|ROT3|BUM1
48513	1.6422e-15	8.0815e-14	30	348	291	20915	organ development	AT1G01510|LOX1|SUPERMAN|MSN2.9|AT3G58780|AT2G26650|F4P13.2|AT5G28640|AT2G41370|T6J4.2|AT4G20270|AT5G53950|HEN4|PHB|AGL7|DWF12|AT1G56010|AT4G18960|CLF|SRS2|T17M13.2|AGB1|MYC6.2|AT2G20610|F27G20.7|T28I19.20|AT5G58230|CDKC;1|ROT3|BUM1
9791	8.3221e-15	3.8906e-13	24	222	291	20915	post-embryonic development	HEN4|ATCOP1|F16B22.17|AGL8|AGL7|AT1G56010|AT4G18960|AT1G69490|SUPERMAN|SRS2|T17M13.2|AT4G32980|AGB1|K15O15.1|AT3G58780|F27G20.7|T4K22.6|AT2G41370|CYP78A9|AT1G69440|T6J4.2|ROT3|AT4G20270|BUM1
65007	1.9502e-14	8.683e-13	79	2320	291	20915	biological regulation	AT1G01510|MNA5.4|EMF2|F16B22.17|EDS1|IRE1A|AT1G75950|AT1G69490|BANYULS|MSN2.7|AT1G69440|AT4G20270|ATGSK1|F23N20.2|AT5G53950|AXR3|F14M4.13|DDM2|AGL8|AGL7|AT3G08710|AT1G56010|AT1G12610|WRKY18|AT4G18770|AHA10|FIE2|CLF|ATSYR1|TUB1|AT5G64330|AT5G57050|2|F27G20.7|AHP2|AT4G09460|F6N18.4|VRN2|AT5G58230|AT1G27360|FWA|AT3G03450|ATHB-7|ADK1|AT5G01810|AT3G12480|FLS2|T9G5.1|ARR6|ATPDIL1-2|ARR7|AT2G26650|T6A9.…
50793	2.2843e-14	9.7084e-13	21	168	291	20915	regulation of developmental process	AT5G53950|EMF2|DDM2|AGL8|AT1G12610|AT4G18770|AT4G18960|AT5G03730|CAL1|T9G5.1|PHYB|ATSYR1|ARR7|AT5G58230|AT1G69440|F8L10.12|T6J4.2|FWA|AT3G03450|AT4G20270|BUM1
51706	2.0102e-12	8.1719e-11	27	367	291	20915	multi-organism process	EDS1|T4C12.40|LOX2|AT1G33560|FLS2|CYP74A|HSP70|PR-4|SNP33|F5K7.19|F24B9.30|AT5G38280|DDM2|F14M4.13|AT4G18770|WRKY18|CLF|T17M13.2|ATSYR1|IPK2A|AGB1|2|AT3G20600|CDKC;1|PAD1|RIN4|AOC4
6349	3.3023e-12	1.2865e-10	7	9	291	20915	genetic imprinting	EMF2|DDM2|VRN2|FIE2|FWA|CLF|DME1
9737	4.979e-12	1.8622e-10	17	133	291	20915	response to abscisic acid stimulus	AT3G55610|ANNEXIN|AT5G57050|F2H17.12|AT3G61890|AT4G09460|F6N18.4|AT4G26080|AT4G27410|ANNAT4|ANNAT1|AT3G03450|ADC2|RD20|COR47|F23N20.2|ATHB-7
9651	6.8248e-11	2.4543e-09	16	135	291	20915	response to salt stress	AT3G55610|AT3G08720|T4C12.40|RHL41|F2H17.12|AT3G61890|AT2G26650|AT4G09460|P5CS1|ATSOS1|AT3G03450|ADC2|ATMKK2|RD20|ATGSK1|F23N20.2
9314	7.2608e-11	2.4904e-09	21	254	291	20915	response to radiation	PHOT1|AT5G20850|ATCOP1|F16B22.17|AT1G69530|HSP70|PHYB|RHL41|TUB1|ATM|F16P2.12|AT4G32980|RPT2|AT5G64330|AT5G57050|T6A9.4|ARR4|FHY2|T19L18.4|F9H3.1|FAH1
48519	7.639e-11	2.4904e-09	16	136	291	20915	negative regulation of biological process	PHOT1|EMF2|AT5G01810|DDM2|AT1G75950|AT4G18960|ATSYR1|SRS2|BANYULS|AT5G57050|ARR7|AT4G26080|T6J4.2|T14P4.11|AT3G03450|BUM1
48409	7.7242e-11	2.4904e-09	15	116	291	20915	flower development	HEN4|AGL7|AT4G18960|AT1G69490|SUPERMAN|SRS2|T17M13.2|K15O15.1|AT3G58780|F27G20.7|T4K22.6|AT2G41370|ROT3|AT4G20270|BUM1
50791	1.6692e-10	5.2024e-09	67	2149	291	20915	regulation of biological process	MNA5.4|EMF2|F16B22.17|EDS1|IRE1A|AT1G75950|BANYULS|AT1G69440|AT4G20270|ATGSK1|F23N20.2|AT5G53950|AXR3|DDM2|AGL8|AGL7|AT1G56010|AT1G12610|WRKY18|AT4G18770|FIE2|CLF|ATSYR1|AT5G64330|2|F27G20.7|AT5G57050|AHP2|F6N18.4|AT4G09460|VRN2|AT5G58230|AT1G27360|FWA|AT3G03450|ADK1|ATHB-7|AT5G01810|AT3G12480|FLS2|T9G5.1|ARR6|ARR7|T6A9.4|ARR4|AT4G26080|T6J4.2|T14P4.11|CYCH;1|PHOT1|ATCOP1|T30F21.9|DWF12|AT4G18960…
19748	4.1286e-10	1.2452e-08	21	279	291	20915	secondary metabolic process	ATCOP1|AT3G24503|LDOX|AT5G03730|AHA10|AT1G02930|PHYB|AT1G80820|AT2G47730|T30C3.90|ATGSTF7|AT5G44630|AT5G58860|IPP1|4CL.1|AT5G42800|AT5G23960|PAD1|FAH1|ESP|AT5G26000
9414	5.383e-10	1.5729e-08	13	93	291	20915	response to water deprivation	AT1G33560|AT1G02930|F18A8.11|AT1G52890|AT5G57050|F2H17.12|F6N18.4|P5CS1|CBF3|AT4G27410|RD20|COR47|ATHB-7
51707	5.7121e-10	1.6184e-08	21	284	291	20915	response to other organism	EDS1|LOX2|T4C12.40|AT1G33560|FLS2|WRKY18|HSP70|CYP74A|ATSYR1|PR-4|AGB1|2|AT3G20600|F5K7.19|SNP33|CDKC;1|F24B9.30|PAD1|AOC4|RIN4|AT5G38280
9887	5.9618e-10	1.6395e-08	14	113	291	20915	organ morphogenesis	AT5G53950|HEN4|AT1G01510|PHB|DWF12|CLF|SUPERMAN|AGB1|MYC6.2|F27G20.7|F4P13.2|AT5G58230|AT2G41370|ROT3
9607	1.1649e-09	3.1119e-08	22	325	291	20915	response to biotic stimulus	EDS1|IRE1A|LOX2|T4C12.40|AT1G33560|FLS2|WRKY18|HSP70|CYP74A|ATSYR1|PR-4|AGB1|2|AT3G20600|F5K7.19|SNP33|CDKC;1|F24B9.30|PAD1|AOC4|RIN4|AT5G38280
9415	1.352e-09	3.5115e-08	13	100	291	20915	response to water	AT1G33560|AT1G02930|F18A8.11|AT1G52890|AT5G57050|F2H17.12|F6N18.4|P5CS1|CBF3|AT4G27410|RD20|COR47|ATHB-7
44237	1.8134e-09	4.5825e-08	117	5118	291	20915	cellular metabolic process	AT5G20850|LDOX|EMF2|LOX2|T17H7.12|ATACO2|SUM1|F7A7.240|UBQ14|AT4G40042|UBQ6|AT1G77120|F24D7.15|T19P19.40|T14P8.6|ATGSK1|DDM2|3|MAH20.16|AT5G58860|F19K16.10|4CL.1|VRN2|AT5G42800|F3K23.3|AT3G46460|ADK1|ATPIS1|AT2G47730|P5CS1|SHM1|ADC2|AT3G59380|T10F20.8|ATCOP1|F1C9.20|K16L22.5|AT1G16190|F20D21.11|ATMLH1|DWF12|AT5G03730|MAB16.11|AT2G19940|MTHSC70-1|ATM|T25K17.70|AT2G20610|ATGSTF7|F6N23.7|SPDS3|AT1G8…
9416	2.0047e-09	4.9327e-08	19	247	291	20915	response to light stimulus	PHOT1|ATCOP1|F16B22.17|AT1G69530|HSP70|PHYB|RHL41|TUB1|F16P2.12|AT4G32980|RPT2|AT5G64330|AT5G57050|T6A9.4|FHY2|ARR4|T19L18.4|F9H3.1|FAH1
7242	2.3321e-09	5.5112e-08	21	307	291	20915	intracellular signaling cascade	EDS1|AXR3|IRE1A|T30F21.9|AT1G56010|DWF12|PHYB|ATSYR1|AGB1|ARR6|AT5G64330|2|ARR7|AHP2|T6A9.4|F6N18.4|ARR4|FHY2|ATMKK2|ATGSK1|ATHB-7
9653	2.3577e-09	5.5112e-08	17	196	291	20915	anatomical structure morphogenesis	AT5G53950|HEN4|AT1G01510|PHB|AGL7|AT1G56010|DWF12|CLF|SUPERMAN|AGB1|MYC6.2|F27G20.7|AT2G26650|F4P13.2|AT5G58230|AT2G41370|ROT3
6519	2.6355e-09	6.0103e-08	23	371	291	20915	amino acid and derivative metabolic process	ATCOP1|AT3G24503|LDOX|T3H13.10|F1C9.20|AT3G55610|ATACO2|AHA10|MAB16.11|AT2G19940|AT3G57050|AT1G80820|AT1G65960|AT5G58860|SPDS3|4CL.1|AT5G42800|P5CS1|AT2G19590|SHM1|ADC2|F24D7.15|FAH1
44255	4.1347e-09	9.2046e-08	22	348	291	20915	cellular lipid metabolic process	ATPIS1|CER2|LOX2|AT5G03730|CYP74A|PHYB|DL3766W|T3F24.9|T30C3.90|AT5G44630|AT5G58860|T28I19.40|IPP1|F5K7.19|T21E18.15|AT5G23960|F10A8.6|F5I10.21|ROT3|FAH1|AOC4|SEC14
48569	6.0181e-09	1.2428e-07	11	74	291	20915	post-embryonic organ development	HEN4|AT3G58780|F27G20.7|AT2G41370|AT4G18960|SUPERMAN|AT4G20270|ROT3|BUM1|T17M13.2|SRS2
48433	6.0181e-09	1.2428e-07	11	74	291	20915	floral organ development	HEN4|AT3G58780|F27G20.7|AT2G41370|AT4G18960|SUPERMAN|AT4G20270|ROT3|BUM1|T17M13.2|SRS2
19752	6.1141e-09	1.2428e-07	25	455	291	20915	carboxylic acid metabolic process	CER2|LOX2|ATACO2|CYP74A|DL3766W|AT1G65960|F5K7.19|P5CS1|T21E18.15|SHM1|F24D7.15|F1C9.20|AT3G55610|AT5G03730|PHYB|AT2G19940|AT3G57050|T30C3.90|T25K17.70|AT2G20610|AT5G58860|AT2G19590|F5I10.21|FAH1|AOC4
6082	6.1141e-09	1.2428e-07	25	455	291	20915	organic acid metabolic process	CER2|LOX2|ATACO2|CYP74A|DL3766W|AT1G65960|F5K7.19|P5CS1|T21E18.15|SHM1|F24D7.15|F1C9.20|AT3G55610|AT5G03730|PHYB|AT2G19940|AT3G57050|T30C3.90|T25K17.70|AT2G20610|AT5G58860|AT2G19590|F5I10.21|FAH1|AOC4
65008	6.2531e-09	1.244e-07	17	209	291	20915	regulation of biological quality	AT1G01510|F14M4.13|AT3G08710|DWF12|AT1G12610|AHA10|AT1G69490|TUB1|IPK2A|ATM|ATPDIL1-2|AT2G26650|ARR7|FRD3|MSN2.7|ROT3|BUM1
48523	9.2639e-09	1.7691e-07	12	96	291	20915	negative regulation of cellular process	AT5G57050|AT5G01810|ARR7|AT1G75950|AT4G18960|AT4G26080|T14P4.11|AT3G03450|ATSYR1|BUM1|SRS2|BANYULS
2245	9.2714e-09	1.7691e-07	11	77	291	20915	response to wounding	T28I19.40|T4C12.40|F6N18.4|LOX2|F5K7.19|ROF1|CYP74A|ADC2|RHL41|F24B9.30|AOC4
9753	1.1235e-08	2.101e-07	10	61	291	20915	response to jasmonic acid stimulus	AGB1|T28I19.40|F6N18.4|LOX2|AT4G09460|T4C12.50|ADC2|F24B9.30|ATSYR1|F23N20.2
22621	3.1657e-08	5.6923e-07	14	153	291	20915	shoot system development	AT5G53950|AT1G01510|PHB|DWF12|AT1G56010|CLF|MYC6.2|F4P13.2|T28I19.20|AT5G28640|AT5G58230|CDKC;1|T6J4.2|ROT3
48367	3.1657e-08	5.6923e-07	14	153	291	20915	shoot development	AT5G53950|AT1G01510|PHB|DWF12|AT1G56010|CLF|MYC6.2|F4P13.2|T28I19.20|AT5G28640|AT5G58230|CDKC;1|T6J4.2|ROT3
6575	4.7612e-08	8.3995e-07	14	158	291	20915	amino acid derivative metabolic process	AT3G24503|LDOX|ATCOP1|T3H13.10|ATACO2|AHA10|AT1G80820|AT5G58860|SPDS3|4CL.1|AT5G42800|AT2G19590|ADC2|FAH1
2376	5.8878e-08	1.0195e-06	13	136	291	20915	immune system process	DEFENSE|EDS1|LOX2|CYP74A|HLM1|PR-4|2|F5K7.19|AT3G20600|SHM1|PAD1|RIN4|AOC4
9266	7.9334e-08	1.3302e-06	16	219	291	20915	response to temperature stimulus	AT3G08720|HSP70|PHYB|RHL41|AT1G80820|F16P2.12|AT1G14980|AT5G57050|AT4G25470|VRN2|AT4G25490|AT4G26080|CBF3|T19L18.4|ATMKK2|COR47
45087	7.967e-08	1.3302e-06	12	116	291	20915	innate immune response	EDS1|DEFENSE|AT3G20600|LOX2|F5K7.19|SHM1|HLM1|CYP74A|PAD1|AOC4|RIN4|PR-4
48366	8.7686e-08	1.4384e-06	12	117	291	20915	leaf development	MYC6.2|AT5G53950|AT1G01510|F4P13.2|AT5G28640|T28I19.20|DWF12|AT5G58230|CDKC;1|CLF|T6J4.2|ROT3
9631	1.1114e-07	1.7917e-06	6	18	291	20915	cold acclimation	AT4G25470|AT4G25490|CBF3|RHL41|ATMKK2|COR47
48827	1.6711e-07	2.6483e-06	12	124	291	20915	phyllome development	MYC6.2|AT5G53950|AT1G01510|F4P13.2|AT5G28640|T28I19.20|DWF12|AT5G58230|CDKC;1|CLF|T6J4.2|ROT3
6955	1.9933e-07	3.1063e-06	12	126	291	20915	immune response	EDS1|DEFENSE|AT3G20600|LOX2|F5K7.19|SHM1|HLM1|CYP74A|PAD1|AOC4|RIN4|PR-4
8610	2.7799e-07	4.261e-06	16	240	291	20915	lipid biosynthetic process	ATPIS1|CER2|LOX2|AT5G03730|CYP74A|T3F24.9|T30C3.90|AT5G44630|IPP1|T28I19.40|F5K7.19|T21E18.15|AT5G23960|ROT3|AOC4|SEC14
34050	3.1366e-07	4.6551e-06	6	21	291	20915	host programmed cell death induced by symbiont	EDS1|DEFENSE|AT3G20600|SHM1|HLM1|RIN4
9626	3.1366e-07	4.6551e-06	6	21	291	20915	plant-type hypersensitive response	EDS1|DEFENSE|AT3G20600|SHM1|HLM1|RIN4
48583	3.6434e-07	5.2989e-06	9	67	291	20915	regulation of response to stimulus	AT5G57050|AT5G01810|MNA5.4|2|WRKY18|AT4G26080|AT3G03450|ATSYR1|SRS2
9638	3.6837e-07	5.2989e-06	5	12	291	20915	phototropism	PHOT1|AT5G64330|RPT2|FHY2|PHYB
51244	3.9212e-07	5.5551e-06	56	2018	291	20915	regulation of cellular process	MNA5.4|EMF2|EDS1|AT1G75950|IRE1A|BANYULS|AT1G69440|ATGSK1|F23N20.2|AXR3|DDM2|AGL7|AT1G56010|AT4G18770|FIE2|CLF|ATSYR1|AT5G64330|2|F27G20.7|AT5G57050|AHP2|F6N18.4|AT4G09460|VRN2|AT1G27360|FWA|AT3G03450|ADK1|ATHB-7|AT5G01810|AT3G12480|FLS2|T9G5.1|ARR6|ARR7|T6A9.4|ARR4|AT4G26080|T14P4.11|CYCH;1|PHOT1|ATCOP1|T30F21.9|DWF12|AT4G18960|PCNA1|PHYB|SRS2|ATM|AGB1|AT2G20610|FHY2|DME1|ATMKK2|BUM1
10016	4.0407e-07	5.6389e-06	10	88	291	20915	shoot morphogenesis	MYC6.2|AT5G53950|AT1G01510|F4P13.2|PHB|AT1G56010|DWF12|AT5G58230|CLF|ROT3
6979	6.48e-07	8.91e-06	13	167	291	20915	response to oxidative stress	AT4G20830|EDS1|T4C12.40|AT1G02930|HSP70|RHL41|AT1G08830|ANNEXIN|F16P2.12|F6N18.4|T19L18.4|ATSOS1|ANNAT1
16049	8.3041e-07	1.1092e-05	10	95	291	20915	cell growth	AT1G01510|F14M4.13|AT2G26650|MSN2.7|AT1G12610|DWF12|AT1G69490|ROT3|TUB1|IPK2A
48580	8.3041e-07	1.1092e-05	10	95	291	20915	regulation of post-embryonic development	EMF2|DDM2|AGL8|AT5G58230|CAL1|F8L10.12|FWA|T6J4.2|AT3G03450|PHYB
8361	1.3382e-06	1.7623e-05	10	100	291	20915	regulation of cell size	AT1G01510|F14M4.13|AT2G26650|MSN2.7|AT1G12610|DWF12|AT1G69490|ROT3|TUB1|IPK2A
42398	1.4258e-06	1.8516e-05	11	125	291	20915	amino acid derivative biosynthetic process	LDOX|AT3G24503|AT5G58860|SPDS3|AT5G42800|ATACO2|AT2G19590|AHA10|ADC2|FAH1|AT1G80820
8152	1.4473e-06	1.8538e-05	125	6259	291	20915	metabolic process	AT5G20850|LDOX|EMF2|LOX2|T17H7.12|ATACO2|SUM1|F7A7.240|UBQ14|AT4G40042|UBQ6|AT1G77120|F24D7.15|T19P19.40|T14P8.6|T6A23.6|ATGSK1|DDM2|3|MAH20.16|AT5G58860|F19K16.10|4CL.1|AT5G42800|VRN2|F3K23.3|AT3G46460|ADK1|F22D22.10|ATPIS1|F3F19.24|AT1G61680|AT2G47730|P5CS1|SHM1|ADC2|AT3G59380|T10F20.8|ATCOP1|F1C9.20|K16L22.5|AT1G16190|F20D21.11|ATMLH1|DWF12|AT5G03730|MAB16.11|AT2G19940|MTHSC70-1|ATM|T25K17.70|…
51093	1.9823e-06	2.5012e-05	8	61	291	20915	negative regulation of developmental process	EMF2|DDM2|ARR7|AT4G18960|T6J4.2|AT3G03450|ATSYR1|BUM1
48585	2.0063e-06	2.5012e-05	6	28	291	20915	negative regulation of response to stimulus	AT5G57050|AT5G01810|AT4G26080|AT3G03450|ATSYR1|SRS2
9814	2.0813e-06	2.5605e-05	9	82	291	20915	defense response, incompatible interaction	EDS1|AT3G20600|LOX2|F5K7.19|CYP74A|PAD1|AOC4|RIN4|PR-4
40007	2.2885e-06	2.7646e-05	10	106	291	20915	growth	AT1G01510|F14M4.13|AT2G26650|MSN2.7|AT1G12610|DWF12|AT1G69490|ROT3|TUB1|IPK2A
9755	2.3063e-06	2.7646e-05	9	83	291	20915	hormone-mediated signaling	ARR6|AXR3|ARR7|AHP2|ARR4|AT1G56010|DWF12|ATGSK1|ATHB-7
46688	2.4593e-06	2.8776e-05	4	8	291	20915	response to copper ion	AT4G25100|F2K11.18|T4C12.40|AT1G08830
32787	2.4621e-06	2.8776e-05	13	188	291	20915	monocarboxylic acid metabolic process	CER2|LOX2|AT5G03730|CYP74A|PHYB|DL3766W|T30C3.90|AT5G58860|F5K7.19|T21E18.15|F5I10.21|FAH1|AOC4
6629	3.579e-06	4.1313e-05	22	515	291	20915	lipid metabolic process	ATPIS1|CER2|LOX2|AT5G03730|CYP74A|PHYB|DL3766W|T3F24.9|T30C3.90|AT5G44630|AT5G58860|T28I19.40|IPP1|F5K7.19|T21E18.15|AT5G23960|F10A8.6|F5I10.21|ROT3|FAH1|AOC4|SEC14
9968	3.721e-06	4.2428e-05	5	18	291	20915	negative regulation of signal transduction	AT5G57050|AT5G01810|AT4G26080|AT3G03450|SRS2
9409	4.045e-06	4.5568e-05	11	139	291	20915	response to cold	AT4G25470|AT3G08720|VRN2|AT4G25490|CBF3|AT4G26080|PHYB|RHL41|ATMKK2|AT1G80820|COR47
7165	4.6884e-06	5.2186e-05	24	606	291	20915	signal transduction	EDS1|AXR3|IRE1A|T30F21.9|AT1G56010|FLS2|DWF12|PHYB|ATSYR1|AGB1|ARR6|AT5G64330|2|AT2G20610|ARR7|AHP2|T6A9.4|F6N18.4|ARR4|FHY2|ATMKK2|ATGSK1|ATHB-7|ADK1
6725	6.0442e-06	6.6486e-05	13	204	291	20915	aromatic compound metabolic process	AT3G24503|LDOX|ATCOP1|AHA10|AT1G80820|AT2G20610|AT5G58860|4CL.1|AT1G80050|AT5G42800|FAH1|BUM1|PAD1
6631	6.5222e-06	7.0728e-05	10	119	291	20915	fatty acid metabolic process	CER2|AT5G58860|LOX2|F5K7.19|T21E18.15|F5I10.21|CYP74A|DL3766W|FAH1|AOC4
9637	6.5811e-06	7.0728e-05	5	20	291	20915	response to blue light	PHOT1|AT5G64330|RPT2|FHY2|PHYB
3002	7.3526e-06	7.8121e-05	7	52	291	20915	regionalization	HEN4|AT5G53950|F27G20.7|PHB|AT2G41370|SUPERMAN|SRS2
6952	7.7571e-06	8.1493e-05	21	500	291	20915	defense response	EDS1|DEFENSE|LOX2|T4C12.40|FLS2|WRKY18|T4C12.50|CYP74A|HLM1|ATSYR1|AT2G47730|PR-4|AGB1|2|ATGSTF7|AT3G20600|F5K7.19|SHM1|PAD1|AOC4|RIN4
7154	8.1654e-06	8.43e-05	26	713	291	20915	cell communication	F24J5.2|EDS1|IRE1A|FLS2|ARR6|ARR7|T6A9.4|ARR4|ATGSK1|AXR3|T30F21.9|DWF12|AT1G56010|PHYB|ATSYR1|AGB1|AT5G64330|AT2G20610|2|AHP2|F6N18.4|FHY2|ATMKK2|PHO1|ADK1|ATHB-7
44238	8.2046e-06	8.43e-05	105	5159	291	20915	primary metabolic process	AT5G20850|EMF2|LDOX|T17H7.12|LOX2|ATACO2|SUM1|F7A7.240|UBQ14|AT4G40042|UBQ6|F24D7.15|T14P8.6|ATGSK1|DDM2|3|MAH20.16|AT5G58860|F19K16.10|4CL.1|VRN2|AT5G42800|F3K23.3|ADK1|AT3G46460|ATPIS1|P5CS1|SHM1|ADC2|AT3G59380|T10F20.8|ATCOP1|F1C9.20|K16L22.5|F20D21.11|AT1G16190|ATMLH1|DWF12|AT5G03730|MAB16.11|AT2G19940|MTHSC70-1|ATM|F6N23.7|AT1G80050|SPDS3|F26B6.7|F5I10.21|TOPP1|ROT3|SEC14|AT5G26000|AT3G24503…
7389	8.6779e-06	8.8194e-05	8	74	291	20915	pattern specification process	HEN4|AT5G53950|F27G20.7|PHB|AT1G56010|AT2G41370|SUPERMAN|SRS2
48316	9.7254e-06	9.7777e-05	15	280	291	20915	seed development	AT1G22090|AT5G53950|DDM2|EMB1220|PHB|T30F21.9|EMB2444|AT1G56010|EMB2734|F2H17.12|EMB1187|TTN6|AT5G58230|DME1|ADC2
9698	1.0004e-05	9.9511e-05	9	99	291	20915	phenylpropanoid metabolic process	ATCOP1|LDOX|AT3G24503|AT5G58860|4CL.1|AT5G42800|AHA10|FAH1|AT1G80820
9642	1.308e-05	0.00012874	6	38	291	20915	response to light intensity	ATCOP1|AT5G57050|T6A9.4|HSP70|T19L18.4|F16P2.12
6951	1.4146e-05	0.00013778	8	79	291	20915	response to heat	AT5G57050|AT4G26080|HSP70|T19L18.4|RHL41|COR47|F16P2.12|AT1G14980
48518	1.615e-05	0.00015568	9	105	291	20915	positive regulation of biological process	F16B22.17|2|AGL8|F6N18.4|AGL7|DWF12|CAL1|FWA|T9G5.1
9736	2.3774e-05	0.00022453	4	13	291	20915	cytokinin mediated signaling	ARR6|ARR7|AHP2|ARR4
40034	2.3774e-05	0.00022453	4	13	291	20915	regulation of development, heterochronic	AT5G53950|AT1G12610|AT5G03730|AT1G69440
9798	2.6076e-05	0.00024381	5	26	291	20915	axis specification	AT5G53950|F27G20.7|PHB|AT1G56010|AT2G41370
9965	2.9612e-05	0.00027413	7	64	291	20915	leaf morphogenesis	MYC6.2|AT1G01510|F4P13.2|DWF12|AT5G58230|CLF|ROT3
40029	3.1287e-05	0.0002868	8	88	291	20915	regulation of gene expression, epigenetic	EMF2|DDM2|VRN2|FIE2|AT1G69440|FWA|CLF|DME1
10038	3.5567e-05	0.00032286	6	45	291	20915	response to metal ion	AT4G25100|F2K11.18|T4C12.40|AT4G09460|AT1G08830|F23N20.2
9909	4.0007e-05	0.00035626	7	67	291	20915	regulation of flower development	EMF2|DDM2|AGL8|AT5G58230|CAL1|FWA|T6J4.2
48413	4.0007e-05	0.00035626	7	67	291	20915	floral whorl development	AT3G58780|F27G20.7|AT4G18960|ROT3|BUM1|T17M13.2|SRS2
6820	4.5494e-05	0.00039657	5	29	291	20915	anion transport	F24J5.2|T22N4.9|F14I3.2|PHO1|F22M8.4
9606	4.5494e-05	0.00039657	5	29	291	20915	tropism	PHOT1|AT5G64330|RPT2|FHY2|PHYB
12501	4.5807e-05	0.00039657	6	47	291	20915	programmed cell death	EDS1|DEFENSE|AT3G20600|SHM1|HLM1|RIN4
9695	5.8552e-05	0.00050226	4	16	291	20915	jasmonic acid biosynthetic process	LOX2|F5K7.19|CYP74A|AOC4
31408	7.5732e-05	0.00063792	4	17	291	20915	oxylipin biosynthetic process	LOX2|F5K7.19|CYP74A|AOC4
9694	7.5732e-05	0.00063792	4	17	291	20915	jasmonic acid metabolic process	LOX2|F5K7.19|CYP74A|AOC4
9308	8.3324e-05	0.00069561	14	299	291	20915	amine metabolic process	F1C9.20|T3H13.10|AT3G55610|ATACO2|AT2G19940|AT3G57050|AT1G65960|SPDS3|P5CS1|SHM1|AT2G19590|F24D7.15|ADC2|BUM1
9723	9.0415e-05	0.00074812	7	76	291	20915	response to ethylene stimulus	K15I22.9|AT4G09460|ATACO2|AT5G03730|AT3G03450|PR-4|F23N20.2
9787	9.6306e-05	0.00078301	4	18	291	20915	regulation of abscisic acid mediated signaling	AT5G57050|AT5G01810|MNA5.4|AT4G26080
31407	9.6306e-05	0.00078301	4	18	291	20915	oxylipin metabolic process	LOX2|F5K7.19|CYP74A|AOC4
42538	0.0001007	0.00081172	5	34	291	20915	hyperosmotic salinity response	AT3G55610|T4C12.40|AT3G03450|RHL41|ATGSK1
16053	0.00010352	0.00082026	8	104	291	20915	organic acid biosynthetic process	CER2|LOX2|F5K7.19|T21E18.15|AT5G03730|CYP74A|AOC4|T30C3.90
46394	0.00010352	0.00082026	8	104	291	20915	carboxylic acid biosynthetic process	CER2|LOX2|F5K7.19|T21E18.15|AT5G03730|CYP74A|AOC4|T30C3.90
42592	0.00011834	0.00092982	8	106	291	20915	homeostatic process	ATPDIL1-2|FRD3|ARR7|AT3G08710|AHA10|ROT3|BUM1|ATM
302	0.00013337	0.0010392	5	36	291	20915	response to reactive oxygen species	EDS1|ATSOS1|HSP70|T19L18.4|F16P2.12
10072	0.00014176	0.0010954	3	8	291	20915	primary shoot apical meristem specification	AT5G53950|PHB|AT1G56010
45595	0.00014918	0.001134	4	20	291	20915	regulation of cell differentiation	ARR7|AT4G18770|AT4G18960|BUM1
9741	0.00014918	0.001134	4	20	291	20915	response to brassinosteroid stimulus	DWF12|T6J4.2|ATGSK1|BRH1
6972	0.00015247	0.0011497	5	37	291	20915	hyperosmotic response	AT3G55610|T4C12.40|AT3G03450|RHL41|ATGSK1
48440	0.00017359	0.0012985	5	38	291	20915	carpel development	AT3G58780|F27G20.7|AT4G18960|BUM1|SRS2
9699	0.00018355	0.0013206	7	85	291	20915	phenylpropanoid biosynthetic process	LDOX|AT3G24503|AT5G58860|AT5G42800|AHA10|FAH1|AT1G80820
8219	0.00018361	0.0013206	6	60	291	20915	cell death	EDS1|DEFENSE|AT3G20600|SHM1|HLM1|RIN4
16265	0.00018361	0.0013206	6	60	291	20915	death	EDS1|DEFENSE|AT3G20600|SHM1|HLM1|RIN4
9826	0.00018361	0.0013206	6	60	291	20915	unidimensional cell growth	AT1G01510|F14M4.13|MSN2.7|ROT3|TUB1|IPK2A
10035	0.00018361	0.0013206	6	60	291	20915	response to inorganic substance	AT4G25100|F2K11.18|T4C12.40|AT4G09460|AT1G08830|F23N20.2
6714	0.00019293	0.0013362	2	2	291	20915	sesquiterpenoid metabolic process	AT5G44630|AT5G23960
42814	0.00019293	0.0013362	2	2	291	20915	monopolar cell growth	AT1G01510|ROT3
16106	0.00019293	0.0013362	2	2	291	20915	sesquiterpenoid biosynthetic process	AT5G44630|AT5G23960
51762	0.00019293	0.0013362	2	2	291	20915	sesquiterpene biosynthetic process	AT5G44630|AT5G23960
51761	0.00019293	0.0013362	2	2	291	20915	sesquiterpene metabolic process	AT5G44630|AT5G23960
42742	0.00020129	0.0013838	6	61	291	20915	defense response to bacterium	2|AT3G20600|FLS2|WRKY18|PAD1|RIN4
9788	0.00021045	0.0014363	3	9	291	20915	negative regulation of abscisic acid mediated signaling	AT5G57050|AT5G01810|AT4G26080
7623	0.00022034	0.0014716	4	22	291	20915	circadian rhythm	F16B22.17|AT4G25100|PHYB|ESP
9861	0.00022034	0.0014716	4	22	291	20915	jasmonic acid and ethylene-dependent systemic resistance	LOX2|F5K7.19|CYP74A|AOC4
48511	0.00022034	0.0014716	4	22	291	20915	rhythmic process	F16B22.17|AT4G25100|PHYB|ESP
6807	0.00023289	0.0015444	14	330	291	20915	nitrogen compound metabolic process	F1C9.20|T3H13.10|AT3G55610|ATACO2|AT2G19940|AT3G57050|AT1G65960|SPDS3|P5CS1|SHM1|AT2G19590|F24D7.15|ADC2|BUM1
6139	0.0002373	0.0015625	26	874	291	20915	nucleobase, nucleoside, nucleotide and nucleic acid metabolic process	AT5G20850|EMF2|F1C12.230|T17H7.12|AT1G69440|F24D7.15|T14P8.6|HEN4|AT1G14650|DDM2|K16L22.5|F12A24.12|AT1G16190|ATMLH1|FIE2|CLF|ATM|MSJ1.11|MAH20.16|AT1G80050|VRN2|F26B6.7|DME1|FWA|F17L22.120|ADK1
9793	0.0002634	0.0017222	12	256	291	20915	embryonic development ending in seed dormancy	AT1G22090|AT5G53950|DDM2|EMB1187|TTN6|EMB1220|EMB2444|T30F21.9|PHB|AT1G56010|DME1|EMB2734
48467	0.00028115	0.0018255	5	42	291	20915	gynoecium development	AT3G58780|F27G20.7|AT4G18960|BUM1|SRS2
6595	0.00029755	0.0018926	3	10	291	20915	polyamine metabolic process	T3H13.10|SPDS3|ADC2
46283	0.00029755	0.0018926	3	10	291	20915	anthocyanin metabolic process	ATCOP1|LDOX|AT5G42800
48508	0.00029755	0.0018926	3	10	291	20915	embryonic meristem development	AT5G53950|PHB|AT1G56010
9966	0.00033745	0.0021318	6	67	291	20915	regulation of signal transduction	AT5G57050|AT5G01810|MNA5.4|AT4G26080|AT3G03450|SRS2
42542	0.00036873	0.0023138	4	25	291	20915	response to hydrogen peroxide	ATSOS1|HSP70|T19L18.4|F16P2.12
9739	0.0003903	0.0024328	5	45	291	20915	response to gibberellin stimulus	AT4G09460|AT1G69530|SHI|AT3G03450|F23N20.2
9944	0.00040492	0.0024908	3	11	291	20915	polarity specification of adaxial/abaxial axis	F27G20.7|PHB|AT2G41370
10154	0.00040492	0.0024908	3	11	291	20915	fruit development	AGB1|AGL8|CYP78A9
48468	0.00046234	0.0028254	6	71	291	20915	cell development	MYC6.2|F14M4.13|ARR7|AT2G26650|BUM1|IPK2A
44248	0.00051458	0.0031087	16	443	291	20915	cellular catabolic process	AT4G15210|ASK13|AT3G42830|AT1G02930|F7A7.240|UBQ14|F2N1.15|AT2G47730|ATGSTF7|UBQ6|SHM1|T19P19.40|F3K23.3|ESP|AT3G46460|AT5G26000
9888	0.00052985	0.0031087	8	132	291	20915	tissue development	MYC6.2|AT5G53950|AT2G26650|AGL7|PHB|AT1G56010|AT5G58230|AT4G20270
32879	0.00053435	0.0031087	3	12	291	20915	regulation of localization	PHOT1|DWF12|ATGSK1
65001	0.00053435	0.0031087	3	12	291	20915	specification of axis polarity	F27G20.7|PHB|AT2G41370
9942	0.00053435	0.0031087	3	12	291	20915	longitudinal axis specification	AT5G53950|PHB|AT1G56010
10084	0.00053435	0.0031087	3	12	291	20915	specification of organ axis polarity	F27G20.7|PHB|AT2G41370
1666	0.00053435	0.0031087	3	12	291	20915	response to hypoxia	EDS1|AT1G77120|AHB1
9790	0.0005353	0.0031087	12	277	291	20915	embryonic development	AT1G22090|AT5G53950|DDM2|EMB1187|TTN6|EMB1220|EMB2444|T30F21.9|PHB|AT1G56010|DME1|EMB2734
10023	0.00057345	0.0032694	2	3	291	20915	proanthocyanidin biosynthetic process	LDOX|AHA10
46246	0.00057345	0.0032694	2	3	291	20915	terpene biosynthetic process	AT5G44630|AT5G23960
42214	0.00057345	0.0032694	2	3	291	20915	terpene metabolic process	AT5G44630|AT5G23960
9644	0.00057756	0.0032728	4	28	291	20915	response to high light intensity	AT5G57050|HSP70|T19L18.4|F16P2.12
48507	0.00063962	0.0036027	5	50	291	20915	meristem development	AT5G53950|AGL7|PHB|AT1G56010|AT4G20270
9867	0.00068752	0.0038493	3	13	291	20915	jasmonic acid mediated signaling pathway	AGB1|F6N18.4|ATSYR1
9056	0.00071797	0.0039959	16	457	291	20915	catabolic process	AT4G15210|ASK13|AT3G42830|AT1G02930|F7A7.240|UBQ14|F2N1.15|AT2G47730|ATGSTF7|UBQ6|SHM1|T19P19.40|F3K23.3|ESP|AT3G46460|AT5G26000
9617	0.00074835	0.0041403	7	107	291	20915	response to bacterium	2|AT3G20600|FLS2|WRKY18|HSP70|PAD1|RIN4
6633	0.000818	0.004499	6	79	291	20915	fatty acid biosynthetic process	CER2|LOX2|F5K7.19|T21E18.15|CYP74A|AOC4
51606	0.00085896	0.0046807	4	31	291	20915	detection of stimulus	T6A9.4|ATACO2|DWF12|FLS2
45596	0.00086605	0.0046807	3	14	291	20915	negative regulation of cell differentiation	ARR7|AT4G18960|BUM1
9943	0.00086605	0.0046807	3	14	291	20915	adaxial/abaxial axis specification	F27G20.7|PHB|AT2G41370
9639	0.0010606	0.0056993	6	83	291	20915	response to red or far red light	ATCOP1|ARR4|FHY2|AT1G69530|PHYB|AT4G32980
9955	0.0010715	0.0057247	3	15	291	20915	adaxial/abaxial pattern formation	F27G20.7|PHB|AT2G41370
6986	0.0011364	0.005969	2	4	291	20915	response to unfolded protein	AGB1|IRE1A
6984	0.0011364	0.005969	2	4	291	20915	ER-nuclear signaling pathway	AGB1|IRE1A
30968	0.0011364	0.005969	2	4	291	20915	endoplasmic reticulum unfolded protein response	AGB1|IRE1A
9058	0.0011912	0.0062221	47	2149	291	20915	biosynthetic process	LDOX|AT3G24503|ATPIS1|CER2|LOX2|ATACO2|CYP74A|T3F24.9|AT5G44630|F4P9.14|IPP1|F5K7.19|MSN2.7|T21E18.15|P5CS1|AT5G23960|ADC2|F24D7.15|AT3G59380|T14P8.6|T10F20.8|F1C9.20|AT3G55610|F20D21.11|ATMLH1|AT5G03730|AHA10|MAB16.11|F19K6.12|AT3G57050|AT1G80820|T30C3.90|T25K17.70|AT2G20610|AT5G58860|F25C20.12|T28I19.40|SPDS3|AT5G42800|MCL19.22|AT2G19590|ROT3|PAD1|BUM1|FAH1|AOC4|SEC14
9064	0.0012253	0.0063646	4	34	291	20915	glutamine family amino acid metabolic process	AT1G65960|AT3G55610|P5CS1|F24D7.15
6811	0.0012665	0.0065423	10	225	291	20915	ion transport	ECA3|F24J5.2|KAT1|AT3G28710|ATSOS1|PAA2|T22N4.9|F14I3.2|PHO1|F22M8.4
42445	0.0013653	0.0069535	5	59	291	20915	hormone metabolic process	AT2G20610|ATACO2|AT2G19590|BUM1|SRS2
9636	0.0013653	0.0069535	5	59	291	20915	response to toxin	ATGSTF7|F2K11.18|AT1G02930|F2N1.15|AT2G47730
51716	0.0013684	0.0069535	4	35	291	20915	cellular response to stimulus	AT2G20610|F24J5.2|F6N18.4|PHO1
51094	0.0015228	0.0076961	4	36	291	20915	positive regulation of developmental process	AGL8|CAL1|FWA|T9G5.1
60249	0.0015687	0.0078855	3	17	291	20915	anatomical structure homeostasis	ARR7|BUM1|ATM
9066	0.0016889	0.0083141	4	37	291	20915	aspartate family amino acid metabolic process	F1C9.20|ATACO2|AT2G19590|AT3G57050
9812	0.0016889	0.0083141	4	37	291	20915	flavonoid metabolic process	ATCOP1|LDOX|AT5G42800|AHA10
48581	0.0016889	0.0083141	4	37	291	20915	negative regulation of post-embryonic development	EMF2|DDM2|T6J4.2|AT3G03450
19438	0.0016895	0.0083141	7	123	291	20915	aromatic compound biosynthetic process	LDOX|AT3G24503|AT5G58860|AT5G42800|AHA10|FAH1|AT1G80820
35295	0.0018631	0.0088168	3	18	291	20915	tube development	F14M4.13|AT4G18770|IPK2A
48868	0.0018631	0.0088168	3	18	291	20915	pollen tube development	F14M4.13|AT4G18770|IPK2A
10119	0.0018631	0.0088168	3	18	291	20915	regulation of stomatal movement	PHOT1|ATCOP1|AT4G26080
42446	0.0018671	0.0088168	4	38	291	20915	hormone biosynthetic process	AT2G20610|ATACO2|AT2G19590|BUM1
6561	0.0018765	0.0088168	2	5	291	20915	proline biosynthetic process	AT3G55610|P5CS1
19759	0.0018765	0.0088168	2	5	291	20915	glycosinolate catabolic process	ESP|AT5G26000
19762	0.0018765	0.0088168	2	5	291	20915	glucosinolate catabolic process	ESP|AT5G26000
16139	0.0018765	0.0088168	2	5	291	20915	glycoside catabolic process	ESP|AT5G26000
9962	0.0018765	0.0088168	2	5	291	20915	regulation of flavonoid biosynthetic process	F6N18.4|BANYULS
22622	0.0019086	0.0088784	6	93	291	20915	root system development	MSN2.9|AT2G20610|AT2G26650|LOX1|AT1G56010|T6J4.2
48364	0.0019086	0.0088784	6	93	291	20915	root development	MSN2.9|AT2G20610|AT2G26650|LOX1|AT1G56010|T6J4.2
48869	0.0021472	0.0099389	8	164	291	20915	cellular developmental process	MYC6.2|AT4G20050|F14M4.13|ARR7|AT2G26650|AT5G58230|BUM1|IPK2A
6520	0.0022345	0.010292	10	243	291	20915	amino acid metabolic process	AT1G65960|F1C9.20|AT3G55610|ATACO2|P5CS1|AT2G19590|SHM1|F24D7.15|AT2G19940|AT3G57050
16096	0.0024883	0.011405	6	98	291	20915	isoprenoid metabolic process	AT5G44630|IPP1|AT5G03730|AT5G23960|PHYB|T30C3.90
6721	0.002569	0.01166	5	68	291	20915	terpenoid metabolic process	AT5G44630|AT5G03730|AT5G23960|PHYB|T30C3.90
9751	0.002569	0.01166	5	68	291	20915	response to salicylic acid stimulus	EDS1|AT4G09460|WRKY18|ATSYR1|F23N20.2
9735	0.0027108	0.012244	4	42	291	20915	response to cytokinin stimulus	ARR6|ARR7|AHP2|ARR4
6465	0.0027889	0.0123	2	6	291	20915	signal peptide processing	AT4G40042|AT2G22425
9785	0.0027889	0.0123	2	6	291	20915	blue light signaling pathway	AT5G64330|T6A9.4
10161	0.0027889	0.0123	2	6	291	20915	red light signaling pathway	FHY2|PHYB
9726	0.0027889	0.0123	2	6	291	20915	detection of endogenous stimulus	ATACO2|DWF12
9720	0.0027889	0.0123	2	6	291	20915	detection of hormone stimulus	ATACO2|DWF12
43414	0.0032171	0.014056	4	44	291	20915	biopolymer methylation	DDM2|FIE2|CLF|DME1
16114	0.0032171	0.014056	4	44	291	20915	terpenoid biosynthetic process	AT5G44630|AT5G03730|AT5G23960|T30C3.90
6555	0.0033748	0.014213	3	22	291	20915	methionine metabolic process	ATACO2|AT2G19590|AT3G57050
6306	0.0033748	0.014213	3	22	291	20915	DNA methylation	DDM2|FIE2|DME1
6305	0.0033748	0.014213	3	22	291	20915	DNA alkylation	DDM2|FIE2|DME1
10017	0.0033748	0.014213	3	22	291	20915	red or far red light signaling pathway	ARR4|FHY2|PHYB
10114	0.0033748	0.014213	3	22	291	20915	response to red light	FHY2|AT1G69530|PHYB
48425	0.0033748	0.014213	3	22	291	20915	stamen development	AT4G18960|ROT3|T17M13.2
48509	0.0033748	0.014213	3	22	291	20915	regulation of meristem development	AT1G12610|AT5G03730|AT4G20270
48466	0.0033748	0.014213	3	22	291	20915	androecium development	AT4G18960|ROT3|T17M13.2
32259	0.0034929	0.014543	4	45	291	20915	methylation	DDM2|FIE2|CLF|DME1
9241	0.0034997	0.014543	5	73	291	20915	isoprenoid biosynthetic process	AT5G44630|IPP1|AT5G03730|AT5G23960|T30C3.90
9621	0.0034997	0.014543	5	73	291	20915	response to fungus	AGB1|AT3G20600|WRKY18|ATSYR1|AT5G38280
9816	0.0038414	0.015591	3	23	291	20915	defense response to bacterium, incompatible interaction	AT3G20600|PAD1|RIN4
6944	0.0038687	0.015591	2	7	291	20915	membrane fusion	SNP33|SNAP30
7033	0.0038687	0.015591	2	7	291	20915	vacuole organization and biogenesis	LDOX|AHA10
43101	0.0038687	0.015591	2	7	291	20915	purine salvage	AT1G80050|ADK1
9938	0.0038687	0.015591	2	7	291	20915	negative regulation of gibberellic acid mediated signaling	AT3G03450|SRS2
10200	0.0038687	0.015591	2	7	291	20915	response to chitin	RHL41|BRH1
51789	0.0038687	0.015591	2	7	291	20915	response to protein stimulus	AGB1|IRE1A
9743	0.0040918	0.01642	4	47	291	20915	response to carbohydrate stimulus	T30F21.9|AT5G03730|RHL41|BRH1
44265	0.0041447	0.016561	10	265	291	20915	cellular macromolecule catabolic process	AT4G15210|ASK13|UBQ6|AT3G42830|UBQ14|F7A7.240|F3K23.3|ESP|AT3G46460|AT5G26000
9309	0.004219	0.016786	6	109	291	20915	amine biosynthetic process	F1C9.20|AT3G55610|SPDS3|P5CS1|ADC2|AT3G57050
30154	0.004246	0.016822	7	145	291	20915	cell differentiation	MYC6.2|F14M4.13|ARR7|AT2G26650|AT5G58230|BUM1|IPK2A
6304	0.0043454	0.017071	3	24	291	20915	DNA modification	DDM2|FIE2|DME1
9911	0.0043454	0.017071	3	24	291	20915	positive regulation of flower development	AGL8|CAL1|FWA
10033	0.0044157	0.017275	4	48	291	20915	response to organic substance	T30F21.9|AT5G03730|RHL41|BRH1
6560	0.005111	0.019439	2	8	291	20915	proline metabolic process	AT3G55610|P5CS1
6596	0.005111	0.019439	2	8	291	20915	polyamine biosynthetic process	SPDS3|ADC2
6817	0.005111	0.019439	2	8	291	20915	phosphate transport	F24J5.2|PHO1
9937	0.005111	0.019439	2	8	291	20915	regulation of gibberellic acid mediated signaling	AT3G03450|SRS2
9718	0.005111	0.019439	2	8	291	20915	anthocyanin biosynthetic process	LDOX|AT5G42800
9892	0.0051145	0.019439	4	50	291	20915	negative regulation of metabolic process	AT5G57050|AT1G75950|T14P4.11|BANYULS
31324	0.0051145	0.019439	4	50	291	20915	negative regulation of cellular metabolic process	AT5G57050|AT1G75950|T14P4.11|BANYULS
9910	0.005469	0.020619	3	26	291	20915	negative regulation of flower development	EMF2|DDM2|T6J4.2
48588	0.005469	0.020619	3	26	291	20915	developmental cell growth	F14M4.13|AT2G26650|IPK2A
51052	0.0065111	0.024077	2	9	291	20915	regulation of DNA metabolic process	AT1G75950|ATM
10092	0.0065111	0.024077	2	9	291	20915	specification of organ identity	HEN4|SUPERMAN
10093	0.0065111	0.024077	2	9	291	20915	specification of floral organ identity	HEN4|SUPERMAN
9625	0.0065111	0.024077	2	9	291	20915	response to insect	T4C12.40|F24B9.30
9057	0.0065149	0.024077	10	283	291	20915	macromolecule catabolic process	AT4G15210|ASK13|UBQ6|AT3G42830|UBQ14|F7A7.240|F3K23.3|ESP|AT3G46460|AT5G26000
50832	0.0067263	0.024468	4	54	291	20915	defense response to fungus	AGB1|AT3G20600|WRKY18|ATSYR1
96	0.0067516	0.024468	3	28	291	20915	sulfur amino acid metabolic process	ATACO2|AT2G19590|AT3G57050
6694	0.0067516	0.024468	3	28	291	20915	steroid biosynthetic process	T28I19.40|ROT3|T3F24.9
16485	0.0067516	0.024468	3	28	291	20915	protein processing	PHOT1|AT4G40042|AT2G22425
31347	0.0067516	0.024468	3	28	291	20915	regulation of defense response	2|WRKY18|ATSYR1
6790	0.0076451	0.027599	4	56	291	20915	sulfur metabolic process	ATACO2|AT2G19590|T19P19.40|AT3G57050
44271	0.0078364	0.028181	6	124	291	20915	nitrogen compound biosynthetic process	F1C9.20|AT3G55610|SPDS3|P5CS1|ADC2|AT3G57050
9733	0.0079453	0.028463	8	204	291	20915	response to auxin stimulus	MSN2.9|K15O15.1|T4K22.6|AXR3|AT4G09460|AT1G56010|DWF12|F18A8.11
6518	0.0080645	0.028671	2	10	291	20915	peptide metabolic process	AT4G40042|AT2G22425
51049	0.0080645	0.028671	2	10	291	20915	regulation of transport	PHOT1|DWF12
48589	0.0081983	0.028817	3	30	291	20915	developmental growth	F14M4.13|AT2G26650|IPK2A
48582	0.0081983	0.028817	3	30	291	20915	positive regulation of post-embryonic development	AGL8|CAL1|FWA
9615	0.0081983	0.028817	3	30	291	20915	response to virus	CDKC;1|HSP70|PR-4
42440	0.0086428	0.030266	4	58	291	20915	pigment metabolic process	ATCOP1|LDOX|IPP1|AT5G42800
55086	0.0087664	0.030584	6	127	291	20915	nucleobase, nucleoside and nucleotide metabolic process	F1C12.230|AT1G80050|T17H7.12|F26B6.7|F24D7.15|ADK1
43285	0.009124	0.031713	8	209	291	20915	biopolymer catabolic process	AT4G15210|ASK13|UBQ6|AT3G42830|UBQ14|F7A7.240|F3K23.3|AT3G46460
6730	0.0091721	0.031763	4	59	291	20915	one-carbon compound metabolic process	DDM2|FIE2|CLF|DME1
6298	0.0097667	0.032196	2	11	291	20915	mismatch repair	ATMLH1|T14P8.6
19827	0.0097667	0.032196	2	11	291	20915	stem cell maintenance	ARR7|BUM1
43401	0.0097667	0.032196	2	11	291	20915	steroid hormone mediated signaling	DWF12|ATGSK1
43455	0.0097667	0.032196	2	11	291	20915	regulation of secondary metabolic process	F6N18.4|BANYULS
9742	0.0097667	0.032196	2	11	291	20915	brassinosteroid mediated signaling	DWF12|ATGSK1
48863	0.0097667	0.032196	2	11	291	20915	stem cell differentiation	ARR7|BUM1
45005	0.0097667	0.032196	2	11	291	20915	maintenance of fidelity during DNA-dependent DNA replication	ATMLH1|T14P8.6
48864	0.0097667	0.032196	2	11	291	20915	stem cell development	ARR7|BUM1
48545	0.0097667	0.032196	2	11	291	20915	response to steroid hormone stimulus	DWF12|ATGSK1
48510	0.0097667	0.032196	2	11	291	20915	regulation of timing of transition from vegetative to reproductive phase	AT1G12610|AT5G03730
48506	0.0097667	0.032196	2	11	291	20915	regulation of timing of meristematic phase transition	AT1G12610|AT5G03730
6576	0.0098137	0.032196	3	32	291	20915	biogenic amine metabolic process	T3H13.10|SPDS3|ADC2
33554	0.0098137	0.032196	3	32	291	20915	cellular response to stress	F24J5.2|F6N18.4|PHO1
6511	0.0098825	0.032196	7	170	291	20915	ubiquitin-dependent protein catabolic process	ASK13|UBQ6|AT3G42830|UBQ14|F7A7.240|F3K23.3|AT3G46460
43632	0.0098825	0.032196	7	170	291	20915	modification-dependent macromolecule catabolic process	ASK13|UBQ6|AT3G42830|UBQ14|F7A7.240|F3K23.3|AT3G46460
19941	0.0098825	0.032196	7	170	291	20915	modification-dependent protein catabolic process	ASK13|UBQ6|AT3G42830|UBQ14|F7A7.240|F3K23.3|AT3G46460
51603	0.0098825	0.032196	7	170	291	20915	proteolysis involved in cellular protein catabolic process	ASK13|UBQ6|AT3G42830|UBQ14|F7A7.240|F3K23.3|AT3G46460
51301	0.010686	0.034692	3	33	291	20915	cell division	DDM2|SNP33|T30F21.9
6397	0.010885	0.035217	4	62	291	20915	mRNA processing	MSJ1.11|HEN4|F12A24.12|F17L22.120
6259	0.010987	0.035425	8	216	291	20915	DNA metabolic process	AT5G20850|DDM2|AT1G16190|ATMLH1|FIE2|DME1|T14P8.6|ATM
44257	0.011466	0.03656	7	175	291	20915	cellular protein catabolic process	ASK13|UBQ6|AT3G42830|UBQ14|F7A7.240|F3K23.3|AT3G46460
22402	0.011499	0.03656	4	63	291	20915	cell cycle process	AT4G20050|DDM2|SNP33|ATM
31668	0.011601	0.03656	3	34	291	20915	cellular response to extracellular stimulus	AT2G20610|F24J5.2|PHO1
33205	0.011613	0.03656	2	12	291	20915	cytokinesis during cell cycle	DDM2|SNP33
6221	0.011613	0.03656	2	12	291	20915	pyrimidine nucleotide biosynthetic process	F1C12.230|T17H7.12
6220	0.011613	0.03656	2	12	291	20915	pyrimidine nucleotide metabolic process	F1C12.230|T17H7.12
42752	0.011613	0.03656	2	12	291	20915	regulation of circadian rhythm	F16B22.17|ARR4
9856	0.012134	0.036749	4	64	291	20915	pollination	F14M4.13|AT4G18770|T17M13.2|IPK2A
48878	0.012561	0.036749	3	35	291	20915	chemical homeostasis	FRD3|AHA10|ROT3
9813	0.012561	0.036749	3	35	291	20915	flavonoid biosynthetic process	LDOX|AT5G42800|AHA10
43450	0.0136	0.036749	2	13	291	20915	alkene biosynthetic process	ATACO2|AT2G19590
43449	0.0136	0.036749	2	13	291	20915	alkene metabolic process	ATACO2|AT2G19590
6813	0.0136	0.036749	2	13	291	20915	potassium ion transport	KAT1|ATSOS1
16102	0.0136	0.036749	2	13	291	20915	diterpenoid biosynthetic process	AT5G03730|T30C3.90
9686	0.0136	0.036749	2	13	291	20915	gibberellin biosynthetic process	AT5G03730|T30C3.90
9692	0.0136	0.036749	2	13	291	20915	ethylene metabolic process	ATACO2|AT2G19590
9693	0.0136	0.036749	2	13	291	20915	ethylene biosynthetic process	ATACO2|AT2G19590
30641	0.013913	0.036749	1	1	291	20915	regulation of cellular pH	AHA10
45697	0.013913	0.036749	1	1	291	20915	regulation of synergid differentiation	AT4G18770
45851	0.013913	0.036749	1	1	291	20915	pH reduction	AHA10
32388	0.013913	0.036749	1	1	291	20915	positive regulation of intracellular transport	DWF12
43618	0.013913	0.036749	1	1	291	20915	regulation of transcription from RNA polymerase II promoter in response to stress	F6N18.4
43619	0.013913	0.036749	1	1	291	20915	regulation of transcription from RNA polymerase II promoter in response to oxidative stress	F6N18.4
43620	0.013913	0.036749	1	1	291	20915	regulation of transcription in response to stress	F6N18.4
10424	0.013913	0.036749	1	1	291	20915	DNA methylation on cytosine within a CG sequence	DDM2
32075	0.013913	0.036749	1	1	291	20915	positive regulation of nuclease activity	IRE1A
51090	0.013913	0.036749	1	1	291	20915	regulation of transcription factor activity	F6N18.4
32069	0.013913	0.036749	1	1	291	20915	regulation of nuclease activity	IRE1A
6935	0.013913	0.036749	1	1	291	20915	chemotaxis	AT4G18770
10345	0.013913	0.036749	1	1	291	20915	suberin biosynthetic process	AT5G58860
6987	0.013913	0.036749	1	1	291	20915	activation of signaling protein activity involved in unfolded protein response	IRE1A
32204	0.013913	0.036749	1	1	291	20915	regulation of telomere maintenance	ATM
10273	0.013913	0.036749	1	1	291	20915	detoxification of copper ion	F2K11.18
7035	0.013913	0.036749	1	1	291	20915	vacuolar acidification	AHA10
50918	0.013913	0.036749	1	1	291	20915	positive chemotaxis	AT4G18770
43247	0.013913	0.036749	1	1	291	20915	telomere maintenance in response to DNA damage	ATM
18343	0.013913	0.036749	1	1	291	20915	protein farnesylation	AT3G59380
18344	0.013913	0.036749	1	1	291	20915	protein geranylgeranylation	AT3G59380
18347	0.013913	0.036749	1	1	291	20915	protein amino acid farnesylation	AT3G59380
18348	0.013913	0.036749	1	1	291	20915	protein amino acid geranylgeranylation	AT3G59380
6885	0.013913	0.036749	1	1	291	20915	regulation of pH	AHA10
18279	0.013913	0.036749	1	1	291	20915	protein amino acid N-linked glycosylation via asparagine	MSN2.7
18196	0.013913	0.036749	1	1	291	20915	peptidyl-asparagine modification	MSN2.7
7626	0.013913	0.036749	1	1	291	20915	locomotory behavior	AT4G18770
46713	0.013913	0.036749	1	1	291	20915	boron transport	BOR1
9963	0.013913	0.036749	1	1	291	20915	positive regulation of flavonoid biosynthetic process	F6N18.4
9964	0.013913	0.036749	1	1	291	20915	negative regulation of flavonoid biosynthetic process	BANYULS
46824	0.013913	0.036749	1	1	291	20915	positive regulation of nucleocytoplasmic transport	DWF12
46825	0.013913	0.036749	1	1	291	20915	regulation of protein export from nucleus	DWF12
46827	0.013913	0.036749	1	1	291	20915	positive regulation of protein export from nucleus	DWF12
51222	0.013913	0.036749	1	1	291	20915	positive regulation of protein transport	DWF12
46853	0.013913	0.036749	1	1	291	20915	inositol and derivative phosphorylation	3
51345	0.013913	0.036749	1	1	291	20915	positive regulation of hydrolase activity	IRE1A
10163	0.013913	0.036749	1	1	291	20915	high-affinity potassium ion import	ATSOS1
10201	0.013913	0.036749	1	1	291	20915	response to high irradiance	FHY2
10202	0.013913	0.036749	1	1	291	20915	response to low fluence red light	PHYB
10203	0.013913	0.036749	1	1	291	20915	response to very low fluence red light	FHY2
51452	0.013913	0.036749	1	1	291	20915	intracellular pH reduction	AHA10
51453	0.013913	0.036749	1	1	291	20915	regulation of intracellular pH	AHA10
10183	0.013913	0.036749	1	1	291	20915	pollen tube guidance	AT4G18770
15774	0.013913	0.036749	1	1	291	20915	polysaccharide transport	ANNEXIN
42330	0.013913	0.036749	1	1	291	20915	taxis	AT4G18770
42178	0.013913	0.036749	1	1	291	20915	xenobiotic catabolic process	F2N1.15
48504	0.013913	0.036749	1	1	291	20915	regulation of timing of organ formation	AT5G53950
43094	0.014612	0.038485	3	37	291	20915	metabolic compound salvage	AT1G80050|F26B6.7|ADK1
6394	0.014924	0.039197	9	274	291	20915	RNA processing	MSJ1.11|HEN4|MAH20.16|AT1G14650|F12A24.12|K16L22.5|AT1G69440|F24D7.15|F17L22.120
30163	0.015172	0.039735	7	185	291	20915	protein catabolic process	ASK13|UBQ6|AT3G42830|UBQ14|F7A7.240|F3K23.3|AT3G46460
9084	0.015722	0.040947	2	14	291	20915	glutamine family amino acid biosynthetic process	AT3G55610|P5CS1
15698	0.015722	0.040947	2	14	291	20915	inorganic anion transport	F24J5.2|PHO1
6800	0.017976	0.046429	2	15	291	20915	oxygen and reactive oxygen species metabolic process	AGB1|SHM1
9734	0.017976	0.046429	2	15	291	20915	auxin mediated signaling pathway	AXR3|AT1G56010
9269	0.017976	0.046429	2	15	291	20915	response to desiccation	F6N18.4|RD20
7049	0.019743	0.050853	4	74	291	20915	cell cycle	AT4G20050|DDM2|SNP33|ATM
16036	0.020357	0.052006	2	16	291	20915	cellular response to phosphate starvation	F24J5.2|PHO1
9294	0.020357	0.052006	2	16	291	20915	DNA mediated transformation	DDM2|CLF
9292	0.020357	0.052006	2	16	291	20915	genetic transfer	DDM2|CLF
9991	0.020523	0.052227	3	42	291	20915	response to extracellular stimulus	AT2G20610|F24J5.2|PHO1
51234	0.020555	0.052227	27	1279	291	20915	establishment of localization	ECA3|F24J5.2|F3F19.24|T14P4.3|AT1G22710|ANNEXIN|ATTIM23-1|SNP33|BOR1|AT3G28710|T7O23.19|ATSOS1|PAA2|F28N24.2|F14I3.2|F12K8.13|F19K16.4|F22M8.4|PHOT1|T27E13.21|T25B24.2|KAT1|ATSYR1|F14P1.2|SNAP30|T22N4.9|PHO1
9825	0.022862	0.056852	2	17	291	20915	multidimensional cell growth	DWF12|AT1G69490
9863	0.022862	0.056852	2	17	291	20915	salicylic acid mediated signaling pathway	EDS1|ATSYR1
9860	0.022862	0.056852	2	17	291	20915	pollen tube growth	F14M4.13|IPK2A
10029	0.022862	0.056852	2	17	291	20915	regulation of seed germination	AT3G03450|PHYB
51239	0.022862	0.056852	2	17	291	20915	regulation of multicellular organismal process	AT3G03450|PHYB
16101	0.022862	0.056852	2	17	291	20915	diterpenoid metabolic process	AT5G03730|T30C3.90
9581	0.022862	0.056852	2	17	291	20915	detection of external stimulus	T6A9.4|FLS2
9685	0.022862	0.056852	2	17	291	20915	gibberellin metabolic process	AT5G03730|T30C3.90
8202	0.023203	0.057243	3	44	291	20915	steroid metabolic process	T28I19.40|ROT3|T3F24.9
9404	0.023203	0.057243	3	44	291	20915	toxin metabolic process	ATGSTF7|AT1G02930|AT2G47730
9407	0.023203	0.057243	3	44	291	20915	toxin catabolic process	ATGSTF7|AT1G02930|AT2G47730
51179	0.023437	0.057668	27	1294	291	20915	localization	ECA3|F24J5.2|F3F19.24|T14P4.3|AT1G22710|ANNEXIN|ATTIM23-1|SNP33|BOR1|AT3G28710|T7O23.19|ATSOS1|PAA2|F28N24.2|F14I3.2|F12K8.13|F19K16.4|F22M8.4|PHOT1|T27E13.21|T25B24.2|KAT1|ATSYR1|F14P1.2|SNAP30|T22N4.9|PHO1
9067	0.025487	0.060652	2	18	291	20915	aspartate family amino acid biosynthetic process	F1C9.20|AT3G57050
8283	0.025487	0.060652	2	18	291	20915	cell proliferation	AT5G28640|AT5G58230
16288	0.025487	0.060652	2	18	291	20915	cytokinesis	DDM2|SNP33
16044	0.026064	0.060652	3	46	291	20915	membrane organization and biogenesis	T27E13.21|SNP33|SNAP30
38	0.027634	0.060652	1	2	291	20915	very-long-chain fatty acid metabolic process	FAH1
33157	0.027634	0.060652	1	2	291	20915	regulation of intracellular protein transport	DWF12
32880	0.027634	0.060652	1	2	291	20915	regulation of protein localization	ATGSK1
32386	0.027634	0.060652	1	2	291	20915	regulation of intracellular transport	DWF12
6166	0.027634	0.060652	1	2	291	20915	purine ribonucleoside salvage	ADK1
6169	0.027634	0.060652	1	2	291	20915	adenosine salvage	ADK1
9092	0.027634	0.060652	1	2	291	20915	homoserine metabolic process	AT3G57050
51101	0.027634	0.060652	1	2	291	20915	regulation of DNA binding	F6N18.4
6917	0.027634	0.060652	1	2	291	20915	induction of apoptosis	T9G5.1
51050	0.027634	0.060652	1	2	291	20915	positive regulation of transport	DWF12
43173	0.027634	0.060652	1	2	291	20915	nucleotide salvage	F26B6.7
43174	0.027634	0.060652	1	2	291	20915	nucleoside salvage	ADK1
6656	0.027634	0.060652	1	2	291	20915	phosphatidylcholine biosynthetic process	SEC14
12502	0.027634	0.060652	1	2	291	20915	induction of programmed cell death	T9G5.1
6751	0.027634	0.060652	1	2	291	20915	glutathione catabolic process	T19P19.40
43065	0.027634	0.060652	1	2	291	20915	positive regulation of apoptosis	T9G5.1
43068	0.027634	0.060652	1	2	291	20915	positive regulation of programmed cell death	T9G5.1
9729	0.027634	0.060652	1	2	291	20915	detection of brassinosteroid stimulus	DWF12
42753	0.027634	0.060652	1	2	291	20915	positive regulation of circadian rhythm	F16B22.17
7610	0.027634	0.060652	1	2	291	20915	behavior	AT4G18770
9904	0.027634	0.060652	1	2	291	20915	chloroplast accumulation movement	PHOT1
46822	0.027634	0.060652	1	2	291	20915	regulation of nucleocytoplasmic transport	DWF12
46835	0.027634	0.060652	1	2	291	20915	carbohydrate phosphorylation	3
51223	0.027634	0.060652	1	2	291	20915	regulation of protein transport	DWF12
51245	0.027634	0.060652	1	2	291	20915	negative regulation of cellular defense response	ATSYR1
10069	0.027634	0.060652	1	2	291	20915	zygote asymmetric cytokinesis in the embryo sac	DDM2
10070	0.027634	0.060652	1	2	291	20915	zygote asymmetric cell division	DDM2
46085	0.027634	0.060652	1	2	291	20915	adenosine metabolic process	ADK1
1560	0.027634	0.060652	1	2	291	20915	regulation of cell growth by extracellular stimulus	AT2G20610
9445	0.027634	0.060652	1	2	291	20915	putrescine metabolic process	ADC2
9446	0.027634	0.060652	1	2	291	20915	putrescine biosynthetic process	ADC2
19279	0.027634	0.060652	1	2	291	20915	methionine biosynthetic process from L-homoserine via cystathionine	AT3G57050
19365	0.027634	0.060652	1	2	291	20915	pyridine nucleotide salvage	F26B6.7
46497	0.027634	0.060652	1	2	291	20915	nicotinate nucleotide metabolic process	F26B6.7
9649	0.027634	0.060652	1	2	291	20915	entrainment of circadian clock	PHYB
19358	0.027634	0.060652	1	2	291	20915	nicotinate nucleotide salvage	F26B6.7
9647	0.027634	0.060652	1	2	291	20915	skotomorphogenesis	ATCOP1
46470	0.027634	0.060652	1	2	291	20915	phosphatidylcholine metabolic process	SEC14
48480	0.027634	0.060652	1	2	291	20915	stigma development	SRS2
48496	0.027634	0.060652	1	2	291	20915	maintenance of organ identity	AT4G18960
48497	0.027634	0.060652	1	2	291	20915	maintenance of floral organ identity	AT4G18960
48479	0.027634	0.060652	1	2	291	20915	style development	SRS2
19757	0.028228	0.060675	2	19	291	20915	glycosinolate metabolic process	ESP|AT5G26000
19760	0.028228	0.060675	2	19	291	20915	glucosinolate metabolic process	ESP|AT5G26000
45088	0.028228	0.060675	2	19	291	20915	regulation of innate immune response	2|ATSYR1
2682	0.028228	0.060675	2	19	291	20915	regulation of immune system process	2|ATSYR1
50776	0.028228	0.060675	2	19	291	20915	regulation of immune response	2|ATSYR1
43067	0.028228	0.060675	2	19	291	20915	regulation of programmed cell death	T9G5.1|ATSYR1
16137	0.028228	0.060675	2	19	291	20915	glycoside metabolic process	ESP|AT5G26000
40008	0.028228	0.060675	2	19	291	20915	regulation of growth	AT2G20610|AT4G20270
9933	0.028228	0.060675	2	19	291	20915	meristem organization	AGL7|PHB
19725	0.028647	0.061434	4	83	291	20915	cellular homeostasis	ATPDIL1-2|FRD3|AT3G08710|AHA10
46148	0.030693	0.065671	3	49	291	20915	pigment biosynthetic process	LDOX|IPP1|AT5G42800
10149	0.031081	0.065898	2	20	291	20915	senescence	K15I22.9|T4C12.40
10228	0.031081	0.065898	2	20	291	20915	vegetative to reproductive phase transition	F16B22.17|AT4G32980
9630	0.031081	0.065898	2	20	291	20915	gravitropism	FHY2|PHYB
48444	0.031081	0.065898	2	20	291	20915	floral organ morphogenesis	HEN4|SUPERMAN
6810	0.032485	0.068718	26	1273	291	20915	transport	ECA3|F24J5.2|F3F19.24|T14P4.3|AT1G22710|ANNEXIN|ATTIM23-1|SNP33|BOR1|AT3G28710|T7O23.19|ATSOS1|PAA2|F28N24.2|F14I3.2|F12K8.13|F19K16.4|F22M8.4|T27E13.21|T25B24.2|KAT1|ATSYR1|F14P1.2|SNAP30|T22N4.9|PHO1
46686	0.034043	0.071529	2	21	291	20915	response to cadmium ion	AT4G09460|F23N20.2
9627	0.034043	0.071529	2	21	291	20915	systemic acquired resistance	EDS1|PR-4
9629	0.034043	0.071529	2	21	291	20915	response to gravity	FHY2|PHYB
46483	0.034445	0.07221	5	129	291	20915	heterocycle metabolic process	AT2G20610|IPP1|AT1G80050|PAD1|BUM1
44249	0.037063	0.077106	33	1719	291	20915	cellular biosynthetic process	LDOX|AT3G24503|CER2|LOX2|ATACO2|CYP74A|IPP1|F4P9.14|F5K7.19|T21E18.15|P5CS1|ADC2|T10F20.8|F1C9.20|AT3G55610|F20D21.11|AHA10|AT5G03730|F19K6.12|AT3G57050|AT1G80820|T30C3.90|T25K17.70|AT2G20610|AT5G58860|SPDS3|AT5G42800|MCL19.22|AT2G19590|PAD1|FAH1|BUM1|AOC4
30003	0.03711	0.077106	2	22	291	20915	cellular cation homeostasis	FRD3|AHA10
55080	0.03711	0.077106	2	22	291	20915	cation homeostasis	FRD3|AHA10
48532	0.03711	0.077106	2	22	291	20915	organization of an anatomical structure	AGL7|PHB
51242	0.037491	0.077725	3	53	291	20915	positive regulation of cellular process	F6N18.4|AGL7|T9G5.1
18	0.041164	0.080185	1	3	291	20915	regulation of DNA recombination	AT1G75950
2213	0.041164	0.080185	1	3	291	20915	defense response to insect	T4C12.40
32776	0.041164	0.080185	1	3	291	20915	DNA methylation on cytosine	DDM2
45910	0.041164	0.080185	1	3	291	20915	negative regulation of DNA recombination	AT1G75950
46037	0.041164	0.080185	1	3	291	20915	GMP metabolic process	F24D7.15
32410	0.041164	0.080185	1	3	291	20915	negative regulation of transporter activity	PHOT1
32413	0.041164	0.080185	1	3	291	20915	negative regulation of ion transmembrane transporter activity	PHOT1
6177	0.041164	0.080185	1	3	291	20915	GMP biosynthetic process	F24D7.15
32957	0.041164	0.080185	1	3	291	20915	inositol trisphosphate metabolic process	3
51098	0.041164	0.080185	1	3	291	20915	regulation of binding	F6N18.4
10332	0.041164	0.080185	1	3	291	20915	response to gamma radiation	ATM
51051	0.041164	0.080185	1	3	291	20915	negative regulation of transport	PHOT1
10361	0.041164	0.080185	1	3	291	20915	regulation of anion channel activity by blue light	PHOT1
10360	0.041164	0.080185	1	3	291	20915	negative regulation of anion channel activity	PHOT1
10363	0.041164	0.080185	1	3	291	20915	regulation of plant-type hypersensitive response	ATSYR1
10362	0.041164	0.080185	1	3	291	20915	negative regulation of anion channel activity by blue light	PHOT1
10254	0.041164	0.080185	1	3	291	20915	nectary development	AT2G41370
6805	0.041164	0.080185	1	3	291	20915	xenobiotic metabolic process	F2N1.15
6749	0.041164	0.080185	1	3	291	20915	glutathione metabolic process	T19P19.40
9855	0.041164	0.080185	1	3	291	20915	determination of bilateral symmetry	PHB
9903	0.041164	0.080185	1	3	291	20915	chloroplast avoidance movement	PHOT1
9915	0.041164	0.080185	1	3	291	20915	phloem loading	AT1G22710
31327	0.041164	0.080185	1	3	291	20915	negative regulation of cellular biosynthetic process	BANYULS
31328	0.041164	0.080185	1	3	291	20915	positive regulation of cellular biosynthetic process	F6N18.4
9410	0.041164	0.080185	1	3	291	20915	response to xenobiotic stimulus	F2N1.15
44273	0.041164	0.080185	1	3	291	20915	sulfur compound catabolic process	T19P19.40
9641	0.041164	0.080185	1	3	291	20915	shade avoidance	ATCOP1
9681	0.041164	0.080185	1	3	291	20915	detection of bacterium	FLS2
9727	0.041164	0.080185	1	3	291	20915	detection of ethylene stimulus	ATACO2
16043	0.042121	0.081878	19	887	291	20915	cellular component organization and biogenesis	PHOT1|AT1G01510|LDOX|ACTIN|T27E13.21|F20D21.11|T30F21.9|AHA10|CLF|F19K6.12|ATM|F14O23.17|MYC6.2|MAH20.16|ATTIM23-1|SNAP30|SNP33|MSN2.7|AT5G58230
9932	0.043545	0.084121	2	24	291	20915	cell tip growth	F14M4.13|IPK2A
9267	0.043545	0.084121	2	24	291	20915	cellular response to starvation	F24J5.2|PHO1
48481	0.043545	0.084121	2	24	291	20915	ovule development	AT3G58780|F27G20.7
8652	0.045125	0.086993	4	96	291	20915	amino acid biosynthetic process	F1C9.20|AT3G55610|P5CS1|AT3G57050
9117	0.046572	0.089414	4	97	291	20915	nucleotide metabolic process	F1C12.230|T17H7.12|F26B6.7|F24D7.15
6753	0.046572	0.089414	4	97	291	20915	nucleoside phosphate metabolic process	F1C12.230|T17H7.12|F26B6.7|F24D7.15
31669	0.046907	0.089449	2	25	291	20915	cellular response to nutrient levels	F24J5.2|PHO1
31326	0.046907	0.089449	2	25	291	20915	regulation of cellular biosynthetic process	F6N18.4|BANYULS
42435	0.046907	0.089449	2	25	291	20915	indole derivative biosynthetic process	AT2G20610|PAD1
6644	0.046973	0.089449	3	58	291	20915	phospholipid metabolic process	ATPIS1|F10A8.6|SEC14
9165	0.048998	0.093116	3	59	291	20915	nucleotide biosynthetic process	F1C12.230|T17H7.12|F24D7.15
9069	0.05036	0.094361	2	26	291	20915	serine family amino acid metabolic process	SHM1|AT3G57050
45941	0.05036	0.094361	2	26	291	20915	positive regulation of transcription	F6N18.4|AGL7
10628	0.05036	0.094361	2	26	291	20915	positive regulation of gene expression	F6N18.4|AGL7
10557	0.05036	0.094361	2	26	291	20915	positive regulation of macromolecule biosynthetic process	F6N18.4|AGL7
42430	0.05036	0.094361	2	26	291	20915	indole and derivative metabolic process	AT2G20610|PAD1
42434	0.05036	0.094361	2	26	291	20915	indole derivative metabolic process	AT2G20610|PAD1
48527	0.05036	0.094361	2	26	291	20915	lateral root development	AT1G56010|T6J4.2
16071	0.052615	0.09689	4	101	291	20915	mRNA metabolic process	MSJ1.11|HEN4|F12A24.12|F17L22.120
45935	0.053901	0.09689	2	27	291	20915	positive regulation of nucleobase, nucleoside, nucleotide and nucleic acid metabolic process	F6N18.4|AGL7
42401	0.053901	0.09689	2	27	291	20915	biogenic amine biosynthetic process	SPDS3|ADC2
6281	0.054189	0.09689	4	102	291	20915	DNA repair	AT1G16190|ATMLH1|T14P8.6|ATM
33044	0.054507	0.09689	1	4	291	20915	regulation of chromosome organization and biogenesis	ATM
19464	0.054507	0.09689	1	4	291	20915	glycine decarboxylation via glycine cleavage system	SHM1
165	0.054507	0.09689	1	4	291	20915	MAPKKK cascade	ATMKK2
32409	0.054507	0.09689	1	4	291	20915	regulation of transporter activity	PHOT1
32412	0.054507	0.09689	1	4	291	20915	regulation of ion transmembrane transporter activity	PHOT1
10321	0.054507	0.09689	1	4	291	20915	regulation of vegetative phase change	F8L10.12
30004	0.054507	0.09689	1	4	291	20915	cellular monovalent inorganic cation homeostasis	AHA10
10310	0.054507	0.09689	1	4	291	20915	regulation of hydrogen peroxide metabolic process	EDS1
10359	0.054507	0.09689	1	4	291	20915	regulation of anion channel activity	PHOT1
18346	0.054507	0.09689	1	4	291	20915	protein amino acid prenylation	AT3G59380
55067	0.054507	0.09689	1	4	291	20915	monovalent inorganic cation homeostasis	AHA10
48830	0.054507	0.09689	1	4	291	20915	adventitious root development	AT2G20610
22898	0.054507	0.09689	1	4	291	20915	regulation of transmembrane transporter activity	PHOT1
9799	0.054507	0.09689	1	4	291	20915	determination of symmetry	PHB
9954	0.054507	0.09689	1	4	291	20915	proximal/distal pattern formation	AT2G41370
9957	0.054507	0.09689	1	4	291	20915	epidermal cell fate specification	MYC6.2
10214	0.054507	0.09689	1	4	291	20915	seed coat development	AT5G58230
10185	0.054507	0.09689	1	4	291	20915	regulation of cellular defense response	ATSYR1
46128	0.054507	0.09689	1	4	291	20915	purine ribonucleoside metabolic process	ADK1
15802	0.054507	0.09689	1	4	291	20915	basic amino acid transport	T7O23.19
42278	0.054507	0.09689	1	4	291	20915	purine nucleoside metabolic process	ADK1
1558	0.054507	0.09689	1	4	291	20915	regulation of cell growth	AT2G20610
48411	0.054507	0.09689	1	4	291	20915	flower morphogenesis	AT2G41370
65009	0.057515	0.10111	3	63	291	20915	regulation of molecular function	PHOT1|IRE1A|F6N18.4
6873	0.057528	0.10111	2	28	291	20915	cellular ion homeostasis	FRD3|AHA10
50801	0.057528	0.10111	2	28	291	20915	ion homeostasis	FRD3|AHA10
10604	0.057528	0.10111	2	28	291	20915	positive regulation of macromolecule metabolic process	F6N18.4|AGL7
55082	0.057528	0.10111	2	28	291	20915	cellular chemical homeostasis	FRD3|AHA10
9891	0.057528	0.10111	2	28	291	20915	positive regulation of biosynthetic process	F6N18.4|AGL7
9809	0.061237	0.10722	2	29	291	20915	lignin biosynthetic process	FAH1|AT1G80820
48528	0.061237	0.10722	2	29	291	20915	post-embryonic root development	AT1G56010|T6J4.2
8544	0.062019	0.10758	3	65	291	20915	epidermis development	MYC6.2|AT2G26650|AT5G58230
9913	0.062019	0.10758	3	65	291	20915	epidermal cell differentiation	MYC6.2|AT2G26650|AT5G58230
48730	0.062019	0.10758	3	65	291	20915	epidermis morphogenesis	MYC6.2|AT2G26650|AT5G58230
48729	0.062019	0.10758	3	65	291	20915	tissue morphogenesis	MYC6.2|AT2G26650|AT5G58230
7398	0.062019	0.10758	3	65	291	20915	ectoderm development	MYC6.2|AT2G26650|AT5G58230
9850	0.065026	0.11238	2	30	291	20915	auxin metabolic process	AT2G20610|SRS2
42594	0.065026	0.11238	2	30	291	20915	response to starvation	F24J5.2|PHO1
15672	0.066682	0.11242	3	67	291	20915	monovalent inorganic cation transport	KAT1|AT3G28710|ATSOS1
6357	0.067664	0.11242	1	5	291	20915	regulation of transcription from RNA polymerase II promoter	F6N18.4
43647	0.067664	0.11242	1	5	291	20915	inositol phosphate metabolic process	3
6168	0.067664	0.11242	1	5	291	20915	adenine salvage	AT1G80050
51053	0.067664	0.11242	1	5	291	20915	negative regulation of DNA metabolic process	AT1G75950
10268	0.067664	0.11242	1	5	291	20915	brassinosteroid homeostasis	ROT3
10252	0.067664	0.11242	1	5	291	20915	auxin homeostasis	SRS2
8356	0.067664	0.11242	1	5	291	20915	asymmetric cell division	DDM2
43155	0.067664	0.11242	1	5	291	20915	negative regulation of photosynthesis, light reaction	AT5G57050
18342	0.067664	0.11242	1	5	291	20915	protein prenylation	AT3G59380
43096	0.067664	0.11242	1	5	291	20915	purine base salvage	AT1G80050
48859	0.067664	0.11242	1	5	291	20915	formation of anatomical boundary	AT5G53950
9838	0.067664	0.11242	1	5	291	20915	abscission	AT2G41370
31348	0.067664	0.11242	1	5	291	20915	negative regulation of defense response	ATSYR1
10160	0.067664	0.11242	1	5	291	20915	formation of organ boundary	AT5G53950
7243	0.067664	0.11242	1	5	291	20915	protein kinase cascade	ATMKK2
10227	0.067664	0.11242	1	5	291	20915	floral organ abscission	AT2G41370
10205	0.067664	0.11242	1	5	291	20915	photoinhibition	AT5G57050
46083	0.067664	0.11242	1	5	291	20915	adenine metabolic process	AT1G80050
9306	0.067664	0.11242	1	5	291	20915	protein secretion	F28N24.2
9595	0.067664	0.11242	1	5	291	20915	detection of biotic stimulus	FLS2
6974	0.06769	0.11242	4	110	291	20915	response to DNA damage stimulus	AT1G16190|ATMLH1|T14P8.6|ATM
6457	0.068693	0.11388	6	206	291	20915	protein folding	ATJ3|F19K16.10|AT3G08970|HSP70|MTHSC70-1|AT1G14980
9808	0.068891	0.11401	2	31	291	20915	lignin metabolic process	FAH1|AT1G80820
9893	0.072829	0.1201	2	32	291	20915	positive regulation of metabolic process	F6N18.4|AGL7
31325	0.072829	0.1201	2	32	291	20915	positive regulation of cellular metabolic process	F6N18.4|AGL7
6643	0.076471	0.12588	3	71	291	20915	membrane lipid metabolic process	ATPIS1|F10A8.6|SEC14
31667	0.076839	0.12626	2	33	291	20915	response to nutrient levels	F24J5.2|PHO1
52315	0.08064	0.12758	1	6	291	20915	phytoalexin biosynthetic process	PAD1
52314	0.08064	0.12758	1	6	291	20915	phytoalexin metabolic process	PAD1
9086	0.08064	0.12758	1	6	291	20915	methionine biosynthetic process	AT3G57050
304	0.08064	0.12758	1	6	291	20915	response to singlet oxygen	EDS1
32200	0.08064	0.12758	1	6	291	20915	telomere organization and biogenesis	ATM
723	0.08064	0.12758	1	6	291	20915	telomere maintenance	ATM
9902	0.08064	0.12758	1	6	291	20915	chloroplast relocation	PHOT1
51644	0.08064	0.12758	1	6	291	20915	plastid localization	PHOT1
51656	0.08064	0.12758	1	6	291	20915	establishment of organelle localization	PHOT1
51667	0.08064	0.12758	1	6	291	20915	establishment of plastid localization	PHOT1
10039	0.08064	0.12758	1	6	291	20915	response to iron ion	AT1G08830
51241	0.08064	0.12758	1	6	291	20915	negative regulation of multicellular organismal process	AT3G03450
10050	0.08064	0.12758	1	6	291	20915	vegetative phase change	AT1G69440
10212	0.08064	0.12758	1	6	291	20915	response to ionizing radiation	ATM
10216	0.08064	0.12758	1	6	291	20915	maintenance of DNA methylation	DDM2
10187	0.08064	0.12758	1	6	291	20915	negative regulation of seed germination	AT3G03450
46217	0.08064	0.12758	1	6	291	20915	indole phytoalexin metabolic process	PAD1
42431	0.08064	0.12758	1	6	291	20915	indole metabolic process	PAD1
16927	0.08064	0.12758	1	6	291	20915	protein sumoylation	SUM1
9646	0.08064	0.12758	1	6	291	20915	response to absence of light	ATCOP1
9700	0.08064	0.12758	1	6	291	20915	indole phytoalexin biosynthetic process	PAD1
7126	0.080916	0.12758	2	34	291	20915	meiosis	AT4G20050|ATM
51321	0.080916	0.12758	2	34	291	20915	meiotic cell cycle	AT4G20050|ATM
51327	0.080916	0.12758	2	34	291	20915	M phase of meiotic cell cycle	AT4G20050|ATM
35315	0.085059	0.13344	2	35	291	20915	hair cell differentiation	MYC6.2|AT5G58230
8654	0.085059	0.13344	2	35	291	20915	phospholipid biosynthetic process	ATPIS1|SEC14
10026	0.085059	0.13344	2	35	291	20915	trichome differentiation	MYC6.2|AT5G58230
9890	0.089264	0.1398	2	36	291	20915	negative regulation of biosynthetic process	T14P4.11|BANYULS
2237	0.093435	0.14243	1	7	291	20915	response to molecule of bacterial origin	RIN4
9168	0.093435	0.14243	1	7	291	20915	purine ribonucleoside monophosphate biosynthetic process	F24D7.15
9161	0.093435	0.14243	1	7	291	20915	ribonucleoside monophosphate metabolic process	F24D7.15
9167	0.093435	0.14243	1	7	291	20915	purine ribonucleoside monophosphate metabolic process	F24D7.15
9156	0.093435	0.14243	1	7	291	20915	ribonucleoside monophosphate biosynthetic process	F24D7.15
9127	0.093435	0.14243	1	7	291	20915	purine nucleoside monophosphate biosynthetic process	F24D7.15
9126	0.093435	0.14243	1	7	291	20915	purine nucleoside monophosphate metabolic process	F24D7.15
6879	0.093435	0.14243	1	7	291	20915	cellular iron ion homeostasis	FRD3
55072	0.093435	0.14243	1	7	291	20915	iron ion homeostasis	FRD3
9846	0.093435	0.14243	1	7	291	20915	pollen germination	IPK2A
16132	0.093435	0.14243	1	7	291	20915	brassinosteroid biosynthetic process	ROT3
16129	0.093435	0.14243	1	7	291	20915	phytosteroid biosynthetic process	ROT3
10014	0.093435	0.14243	1	7	291	20915	meristem initiation	PHB
10182	0.093435	0.14243	1	7	291	20915	sugar mediated signaling	T30F21.9
9684	0.093435	0.14243	1	7	291	20915	indoleacetic acid biosynthetic process	AT2G20610
9683	0.093435	0.14243	1	7	291	20915	indoleacetic acid metabolic process	AT2G20610
45934	0.09353	0.14243	2	37	291	20915	negative regulation of nucleobase, nucleoside, nucleotide and nucleic acid metabolic process	AT1G75950|T14P4.11
6536	0.10605	0.15865	1	8	291	20915	glutamate metabolic process	AT1G65960
19853	0.10605	0.15865	1	8	291	20915	L-ascorbic acid biosynthetic process	T25K17.70
19852	0.10605	0.15865	1	8	291	20915	L-ascorbic acid metabolic process	T25K17.70
9124	0.10605	0.15865	1	8	291	20915	nucleoside monophosphate biosynthetic process	F24D7.15
9123	0.10605	0.15865	1	8	291	20915	nucleoside monophosphate metabolic process	F24D7.15
6834	0.10605	0.15865	1	8	291	20915	sodium ion transport	ATSOS1
51640	0.10605	0.15865	1	8	291	20915	organelle localization	PHOT1
5983	0.10605	0.15865	1	8	291	20915	starch catabolic process	AT4G15210
9251	0.10605	0.15865	1	8	291	20915	glucan catabolic process	AT4G15210
6020	0.10605	0.15865	1	8	291	20915	inositol metabolic process	3
9612	0.10605	0.15865	1	8	291	20915	response to mechanical stimulus	SNP33
6263	0.10666	0.15932	2	40	291	20915	DNA-dependent DNA replication	ATMLH1|T14P8.6
30001	0.10816	0.16129	4	130	291	20915	metal ion transport	ECA3|KAT1|ATSOS1|PAA2
6996	0.11053	0.16457	13	638	291	20915	organelle organization and biogenesis	PHOT1|LDOX|AT1G01510|ACTIN|T27E13.21|AHA10|CLF|F19K6.12|ATM|F14O23.17|MAH20.16|ATTIM23-1|AT5G58230
44275	0.11517	0.1712	3	85	291	20915	cellular carbohydrate catabolic process	AT4G15210|ESP|AT5G26000
16052	0.11818	0.17311	3	86	291	20915	carbohydrate catabolic process	AT4G15210|ESP|AT5G26000
6612	0.1185	0.17311	1	9	291	20915	protein targeting to membrane	ATSYR1
6144	0.1185	0.17311	1	9	291	20915	purine base metabolic process	AT1G80050
10286	0.1185	0.17311	1	9	291	20915	heat acclimation	COR47
911	0.1185	0.17311	1	9	291	20915	cytokinesis by cell plate formation	SNP33
9870	0.1185	0.17311	1	9	291	20915	defense response signaling pathway, resistance gene-dependent	2
48767	0.1185	0.17311	1	9	291	20915	root hair elongation	AT2G26650
10025	0.1185	0.17311	1	9	291	20915	wax biosynthetic process	CER2
10048	0.1185	0.17311	1	9	291	20915	vernalization response	VRN2
10166	0.1185	0.17311	1	9	291	20915	wax metabolic process	CER2
10193	0.1185	0.17311	1	9	291	20915	response to ozone	F5K7.19
46467	0.12488	0.18215	2	44	291	20915	membrane lipid biosynthetic process	ATPIS1|SEC14
279	0.12954	0.1861	2	45	291	20915	M phase	AT4G20050|ATM
6546	0.13077	0.1861	1	10	291	20915	glycine catabolic process	SHM1
9071	0.13077	0.1861	1	10	291	20915	serine family amino acid catabolic process	SHM1
9109	0.13077	0.1861	1	10	291	20915	coenzyme catabolic process	T19P19.40
43467	0.13077	0.1861	1	10	291	20915	regulation of generation of precursor metabolites and energy	AT5G57050
6949	0.13077	0.1861	1	10	291	20915	syncytium formation	AT1G69530
10267	0.13077	0.1861	1	10	291	20915	RNA interference, production of ta-siRNAs	AT1G69440
43069	0.13077	0.1861	1	10	291	20915	negative regulation of programmed cell death	ATSYR1
16128	0.13077	0.1861	1	10	291	20915	phytosteroid metabolic process	ROT3
16131	0.13077	0.1861	1	10	291	20915	brassinosteroid metabolic process	ROT3
9862	0.13077	0.1861	1	10	291	20915	systemic acquired resistance, salicylic acid mediated signaling pathway	EDS1
42548	0.13077	0.1861	1	10	291	20915	regulation of photosynthesis, light reaction	AT5G57050
10109	0.13077	0.1861	1	10	291	20915	regulation of photosynthesis	AT5G57050
48441	0.13077	0.1861	1	10	291	20915	petal development	ROT3
9691	0.13077	0.1861	1	10	291	20915	cytokinin biosynthetic process	BUM1
48465	0.13077	0.1861	1	10	291	20915	corolla development	ROT3
6812	0.13678	0.19436	5	195	291	20915	cation transport	ECA3|KAT1|AT3G28710|ATSOS1|PAA2
6456	0.14287	0.19789	1	11	291	20915	translational termination	T10F20.8
9112	0.14287	0.19789	1	11	291	20915	nucleobase metabolic process	AT1G80050
50962	0.14287	0.19789	1	11	291	20915	detection of light stimulus involved in sensory perception	T6A9.4
50953	0.14287	0.19789	1	11	291	20915	sensory perception of light stimulus	T6A9.4
50908	0.14287	0.19789	1	11	291	20915	detection of light stimulus involved in visual perception	T6A9.4
50906	0.14287	0.19789	1	11	291	20915	detection of stimulus involved in sensory perception	T6A9.4
50877	0.14287	0.19789	1	11	291	20915	neurological system process	T6A9.4
3008	0.14287	0.19789	1	11	291	20915	system process	T6A9.4
7601	0.14287	0.19789	1	11	291	20915	visual perception	T6A9.4
7600	0.14287	0.19789	1	11	291	20915	sensory perception	T6A9.4
7602	0.14287	0.19789	1	11	291	20915	phototransduction	T6A9.4
10075	0.14287	0.19789	1	11	291	20915	regulation of meristem growth	AT4G20270
15914	0.14287	0.19789	1	11	291	20915	phospholipid transport	F3F19.24
44247	0.14287	0.19789	1	11	291	20915	cellular polysaccharide catabolic process	AT4G15210
9585	0.14287	0.19789	1	11	291	20915	red, far-red light phototransduction	T6A9.4
9584	0.14287	0.19789	1	11	291	20915	detection of visible light	T6A9.4
9583	0.14287	0.19789	1	11	291	20915	detection of light stimulus	T6A9.4
6486	0.14376	0.19797	2	48	291	20915	protein amino acid glycosylation	F25C20.12|MSN2.7
9101	0.14376	0.19797	2	48	291	20915	glycoprotein biosynthetic process	F25C20.12|MSN2.7
43413	0.14376	0.19797	2	48	291	20915	biopolymer glycosylation	F25C20.12|MSN2.7
16280	0.14376	0.19797	2	48	291	20915	aging	K15I22.9|T4C12.40
45454	0.15342	0.20855	2	50	291	20915	cell redox homeostasis	ATPDIL1-2|AT3G08710
9664	0.15342	0.20855	2	50	291	20915	plant-type cell wall organization and biogenesis	MSN2.7|T30F21.9
33043	0.1548	0.20855	1	12	291	20915	regulation of organelle organization and biogenesis	ATM
6541	0.1548	0.20855	1	12	291	20915	glutamine metabolic process	F24D7.15
6626	0.1548	0.20855	1	12	291	20915	protein targeting to mitochondrion	ATTIM23-1
97	0.1548	0.20855	1	12	291	20915	sulfur amino acid biosynthetic process	AT3G57050
272	0.1548	0.20855	1	12	291	20915	polysaccharide catabolic process	AT4G15210
45860	0.1548	0.20855	1	12	291	20915	positive regulation of protein kinase activity	IRE1A
33674	0.1548	0.20855	1	12	291	20915	positive regulation of kinase activity	IRE1A
9767	0.1548	0.20855	1	12	291	20915	photosynthetic electron transport chain	AT5G57050
16540	0.1548	0.20855	1	12	291	20915	protein autoprocessing	PHOT1
9817	0.1548	0.20855	1	12	291	20915	defense response to fungus, incompatible interaction	AT3G20600
46777	0.1548	0.20855	1	12	291	20915	protein amino acid autophosphorylation	PHOT1
48274	0.1548	0.20855	1	12	291	20915	trichome branching	MYC6.2
48573	0.1548	0.20855	1	12	291	20915	photoperiodism, flowering	F16B22.17
16192	0.16236	0.21842	4	152	291	20915	vesicle-mediated transport	T27E13.21|SNP33|SNAP30|F19K16.4
22403	0.1632	0.21924	2	52	291	20915	cell cycle phase	AT4G20050|ATM
6487	0.16656	0.21966	1	13	291	20915	protein amino acid N-linked glycosylation	MSN2.7
6284	0.16656	0.21966	1	13	291	20915	base-excision repair	AT1G16190
43624	0.16656	0.21966	1	13	291	20915	cellular protein complex disassembly	T10F20.8
9119	0.16656	0.21966	1	13	291	20915	ribonucleoside metabolic process	ADK1
45333	0.16656	0.21966	1	13	291	20915	cellular respiration	AT1G77120
9738	0.16656	0.21966	1	13	291	20915	abscisic acid mediated signaling	ATHB-7
9756	0.16656	0.21966	1	13	291	20915	carbohydrate mediated signaling	T30F21.9
42981	0.16656	0.21966	1	13	291	20915	regulation of apoptosis	T9G5.1
51347	0.16656	0.21966	1	13	291	20915	positive regulation of transferase activity	IRE1A
15980	0.16656	0.21966	1	13	291	20915	energy derivation by oxidation of organic compounds	AT1G77120
9556	0.16656	0.21966	1	13	291	20915	microsporogenesis	AT4G20050
48638	0.16656	0.21966	1	13	291	20915	regulation of developmental growth	AT4G20270
9582	0.16656	0.21966	1	13	291	20915	detection of abiotic stimulus	T6A9.4
9100	0.16813	0.22109	2	53	291	20915	glycoprotein metabolic process	F25C20.12|MSN2.7
31047	0.16813	0.22109	2	53	291	20915	gene silencing by RNA	AT1G69440|FWA
16070	0.17734	0.23009	9	450	291	20915	RNA metabolic process	MSJ1.11|HEN4|MAH20.16|AT1G14650|F12A24.12|K16L22.5|AT1G69440|F24D7.15|F17L22.120
16568	0.17806	0.23009	2	55	291	20915	chromatin modification	AT5G58230|CLF
6544	0.17817	0.23009	1	14	291	20915	glycine metabolic process	SHM1
32984	0.17817	0.23009	1	14	291	20915	macromolecular complex disassembly	T10F20.8
6825	0.17817	0.23009	1	14	291	20915	copper ion transport	PAA2
43241	0.17817	0.23009	1	14	291	20915	protein complex disassembly	T10F20.8
6816	0.17817	0.23009	1	14	291	20915	calcium ion transport	ECA3
16571	0.17817	0.23009	1	14	291	20915	histone methylation	CLF
31507	0.17817	0.23009	1	14	291	20915	heterochromatin formation	AT5G58230
9934	0.17817	0.23009	1	14	291	20915	regulation of meristem organization	BUM1
10150	0.17817	0.23009	1	14	291	20915	leaf senescence	K15I22.9
5991	0.17817	0.23009	1	14	291	20915	trehalose metabolic process	T30F21.9
48236	0.17817	0.23009	1	14	291	20915	plant-type spore development	AT4G20050
2218	0.18961	0.24088	1	15	291	20915	activation of innate immune response	2
2253	0.18961	0.24088	1	15	291	20915	activation of immune response	2
30422	0.18961	0.24088	1	15	291	20915	RNA interference, production of siRNA	AT1G69440
45859	0.18961	0.24088	1	15	291	20915	regulation of protein kinase activity	IRE1A
43549	0.18961	0.24088	1	15	291	20915	regulation of kinase activity	IRE1A
51187	0.18961	0.24088	1	15	291	20915	cofactor catabolic process	T19P19.40
45089	0.18961	0.24088	1	15	291	20915	positive regulation of innate immune response	2
10260	0.18961	0.24088	1	15	291	20915	organ senescence	K15I22.9
2684	0.18961	0.24088	1	15	291	20915	positive regulation of immune system process	2
50778	0.18961	0.24088	1	15	291	20915	positive regulation of immune response	2
9851	0.18961	0.24088	1	15	291	20915	auxin biosynthetic process	AT2G20610
48653	0.18961	0.24088	1	15	291	20915	anther development	T17M13.2
74	0.19312	0.245	2	58	291	20915	regulation of cell cycle	CYCH;1|PCNA1
32504	0.20089	0.25078	1	16	291	20915	multicellular organism reproduction	ATM
30005	0.20089	0.25078	1	16	291	20915	cellular di-, tri-valent inorganic cation homeostasis	FRD3
43331	0.20089	0.25078	1	16	291	20915	response to dsRNA	AT1G69440
43288	0.20089	0.25078	1	16	291	20915	apocarotenoid metabolic process	PHYB
6900	0.20089	0.25078	1	16	291	20915	membrane budding	T27E13.21
55066	0.20089	0.25078	1	16	291	20915	di-, tri-valent inorganic cation homeostasis	FRD3
16050	0.20089	0.25078	1	16	291	20915	vesicle organization and biogenesis	T27E13.21
51338	0.20089	0.25078	1	16	291	20915	regulation of transferase activity	IRE1A
15995	0.20089	0.25078	1	16	291	20915	chlorophyll biosynthetic process	IPP1
31050	0.20089	0.25078	1	16	291	20915	dsRNA fragmentation	AT1G69440
9648	0.20089	0.25078	1	16	291	20915	photoperiodism	F16B22.17
9687	0.20089	0.25078	1	16	291	20915	abscisic acid metabolic process	PHYB
6497	0.21202	0.2605	1	17	291	20915	protein amino acid lipidation	AT3G59380
48645	0.21202	0.2605	1	17	291	20915	organ formation	AT5G53950
48764	0.21202	0.2605	1	17	291	20915	trichoblast maturation	AT2G26650
48765	0.21202	0.2605	1	17	291	20915	root hair cell differentiation	AT2G26650
31349	0.21202	0.2605	1	17	291	20915	positive regulation of defense response	2
16125	0.21202	0.2605	1	17	291	20915	sterol metabolic process	T28I19.40
16126	0.21202	0.2605	1	17	291	20915	sterol biosynthetic process	T28I19.40
44272	0.21202	0.2605	1	17	291	20915	sulfur compound biosynthetic process	AT3G57050
42157	0.21202	0.2605	1	17	291	20915	lipoprotein metabolic process	AT3G59380
42158	0.21202	0.2605	1	17	291	20915	lipoprotein biosynthetic process	AT3G59380
46474	0.21202	0.2605	1	17	291	20915	glycerophospholipid biosynthetic process	SEC14
48469	0.21202	0.2605	1	17	291	20915	cell maturation	AT2G26650
16458	0.21344	0.26189	2	62	291	20915	gene silencing	AT1G69440|FWA
6767	0.21855	0.26782	2	63	291	20915	water-soluble vitamin metabolic process	T25K17.70|F26B6.7
43085	0.22299	0.27183	1	18	291	20915	positive regulation of catalytic activity	IRE1A
5982	0.22299	0.27183	1	18	291	20915	starch metabolic process	AT4G15210
1708	0.22299	0.27183	1	18	291	20915	cell fate specification	MYC6.2
9690	0.22299	0.27183	1	18	291	20915	cytokinin metabolic process	BUM1
8643	0.22367	0.27231	2	64	291	20915	carbohydrate transport	AT1G22710|ANNEXIN
9886	0.23381	0.28428	1	19	291	20915	post-embryonic morphogenesis	AT2G41370
6479	0.24448	0.29496	1	20	291	20915	protein amino acid methylation	CLF
226	0.24448	0.29496	1	20	291	20915	microtubule cytoskeleton organization and biogenesis	AT1G01510
8213	0.24448	0.29496	1	20	291	20915	protein amino acid alkylation	CLF
10051	0.24448	0.29496	1	20	291	20915	xylem and phloem pattern formation	SRS2
10054	0.24448	0.29496	1	20	291	20915	trichoblast differentiation	AT2G26650
9640	0.24448	0.29496	1	20	291	20915	photomorphogenesis	AT4G32980
15031	0.24559	0.29553	5	241	291	20915	protein transport	ATTIM23-1|T14P4.3|F28N24.2|ATSYR1|F19K16.4
45184	0.24559	0.29553	5	241	291	20915	establishment of protein localization	ATTIM23-1|T14P4.3|F28N24.2|ATSYR1|F19K16.4
48229	0.2494	0.29973	2	69	291	20915	gametophyte development	AT4G20050|AT4G18770
6886	0.25423	0.30514	4	184	291	20915	intracellular protein transport	ATTIM23-1|T14P4.3|ATSYR1|F19K16.4
21700	0.255	0.30529	1	21	291	20915	developmental maturation	AT2G26650
10224	0.255	0.30529	1	21	291	20915	response to UV-B	FAH1
6338	0.26538	0.31489	1	22	291	20915	chromatin remodeling	AT5G58230
45165	0.26538	0.31489	1	22	291	20915	cell fate commitment	MYC6.2
51128	0.26538	0.31489	1	22	291	20915	regulation of cellular component organization and biogenesis	ATM
18193	0.26538	0.31489	1	22	291	20915	peptidyl-amino acid modification	MSN2.7
55085	0.26538	0.31489	1	22	291	20915	transmembrane transport	ATSOS1
34220	0.26538	0.31489	1	22	291	20915	transmembrane ion transport	ATSOS1
15994	0.26538	0.31489	1	22	291	20915	chlorophyll metabolic process	IPP1
9116	0.27561	0.32537	1	23	291	20915	nucleoside metabolic process	ADK1
16246	0.27561	0.32537	1	23	291	20915	RNA interference	AT1G69440
10073	0.27561	0.32537	1	23	291	20915	meristem maintenance	AT4G20270
48272	0.27561	0.32537	1	23	291	20915	trichome morphogenesis	MYC6.2
8104	0.27714	0.32676	5	253	291	20915	protein localization	ATTIM23-1|T14P4.3|F28N24.2|ATSYR1|F19K16.4
6766	0.28553	0.33433	2	76	291	20915	vitamin metabolic process	T25K17.70|F26B6.7
9744	0.2857	0.33433	1	24	291	20915	response to sucrose stimulus	AT5G03730
48646	0.2857	0.33433	1	24	291	20915	anatomical structure formation	AT5G53950
34285	0.2857	0.33433	1	24	291	20915	response to disaccharide stimulus	AT5G03730
10053	0.2857	0.33433	1	24	291	20915	root epidermal cell differentiation	AT2G26650
15674	0.2857	0.33433	1	24	291	20915	di-, tri-valent inorganic cation transport	ECA3
41	0.29565	0.34498	1	25	291	20915	transition metal ion transport	PAA2
904	0.29565	0.34498	1	25	291	20915	cellular morphogenesis during differentiation	MYC6.2
33036	0.29591	0.34498	5	260	291	20915	macromolecule localization	ATTIM23-1|T14P4.3|F28N24.2|ATSYR1|F19K16.4
6260	0.30097	0.35045	2	79	291	20915	DNA replication	ATMLH1|T14P8.6
7001	0.30146	0.35057	3	138	291	20915	chromosome organization and biogenesis	AT5G58230|CLF|ATM
19751	0.30546	0.35479	1	26	291	20915	polyol metabolic process	3
35195	0.31514	0.36422	1	27	291	20915	gene silencing by miRNA	AT1G69440
9832	0.31514	0.36422	1	27	291	20915	plant-type cell wall biogenesis	T30F21.9
8033	0.31514	0.36422	1	27	291	20915	tRNA processing	F24D7.15
48584	0.31514	0.36422	1	27	291	20915	positive regulation of response to stimulus	2
16570	0.32468	0.37478	1	28	291	20915	histone modification	CLF
6605	0.33168	0.38239	2	85	291	20915	protein targeting	ATTIM23-1|ATSYR1
9063	0.33409	0.38328	1	29	291	20915	amino acid catabolic process	SHM1
5984	0.33409	0.38328	1	29	291	20915	disaccharide metabolic process	T30F21.9
9310	0.33409	0.38328	1	29	291	20915	amine catabolic process	SHM1
48231	0.33409	0.38328	1	29	291	20915	pollen development	AT4G20050
7010	0.33949	0.389	3	148	291	20915	cytoskeleton organization and biogenesis	AT1G01510|ACTIN|F14O23.17
16569	0.34337	0.39296	1	30	291	20915	covalent chromatin modification	CLF
32989	0.35252	0.40146	1	31	291	20915	cellular structure morphogenesis	MYC6.2
7148	0.35252	0.40146	1	31	291	20915	cell morphogenesis	MYC6.2
44270	0.35252	0.40146	1	31	291	20915	nitrogen compound catabolic process	SHM1
9658	0.35252	0.40146	1	31	291	20915	chloroplast organization and biogenesis	PHOT1
33014	0.36154	0.40974	1	32	291	20915	tetrapyrrole biosynthetic process	IPP1
6779	0.36154	0.40974	1	32	291	20915	porphyrin biosynthetic process	IPP1
16481	0.36154	0.40974	1	32	291	20915	negative regulation of transcription	T14P4.11
42364	0.36154	0.40974	1	32	291	20915	water-soluble vitamin biosynthetic process	T25K17.70
51186	0.36227	0.41008	3	154	291	20915	cofactor metabolic process	IPP1|F26B6.7|T19P19.40
6650	0.37043	0.4173	1	33	291	20915	glycerophospholipid metabolic process	SEC14
10558	0.37043	0.4173	1	33	291	20915	negative regulation of macromolecule biosynthetic process	T14P4.11
42546	0.37043	0.4173	1	33	291	20915	cell wall biogenesis	T30F21.9
19362	0.37043	0.4173	1	33	291	20915	pyridine nucleotide metabolic process	F26B6.7
6508	0.37182	0.41835	9	557	291	20915	proteolysis	F6N23.7|AT3G06910|ASK13|UBQ6|AT3G42830|UBQ14|F7A7.240|F3K23.3|AT3G46460
10629	0.37921	0.42462	1	34	291	20915	negative regulation of gene expression	T14P4.11
55114	0.37921	0.42462	1	34	291	20915	oxidation reduction	AT5G57050
22900	0.37921	0.42462	1	34	291	20915	electron transport chain	AT5G57050
51336	0.37921	0.42462	1	34	291	20915	regulation of hydrolase activity	IRE1A
19684	0.38786	0.43224	1	35	291	20915	photosynthesis, light reaction	AT5G57050
32940	0.38786	0.43224	1	35	291	20915	secretion by cell	F28N24.2
30036	0.38786	0.43224	1	35	291	20915	actin cytoskeleton organization and biogenesis	F14O23.17
46903	0.38786	0.43224	1	35	291	20915	secretion	F28N24.2
6732	0.39178	0.43609	2	97	291	20915	coenzyme metabolic process	F26B6.7|T19P19.40
160	0.39639	0.43913	1	36	291	20915	two-component signal transduction system (phosphorelay)	AHP2
9152	0.39639	0.43913	1	36	291	20915	purine ribonucleotide biosynthetic process	F24D7.15
9150	0.39639	0.43913	1	36	291	20915	purine ribonucleotide metabolic process	F24D7.15
9411	0.39639	0.43913	1	36	291	20915	response to UV	FAH1
10605	0.4048	0.44792	1	37	291	20915	negative regulation of macromolecule metabolic process	T14P4.11
44262	0.41057	0.45376	4	234	291	20915	cellular carbohydrate metabolic process	AT4G15210|T30F21.9|ESP|AT5G26000
6470	0.4131	0.45602	1	38	291	20915	protein amino acid dephosphorylation	TOPP1
6163	0.42128	0.46124	1	39	291	20915	purine nucleotide metabolic process	F24D7.15
6164	0.42128	0.46124	1	39	291	20915	purine nucleotide biosynthetic process	F24D7.15
33013	0.42128	0.46124	1	39	291	20915	tetrapyrrole metabolic process	IPP1
6733	0.42128	0.46124	1	39	291	20915	oxidoreduction coenzyme metabolic process	F26B6.7
6778	0.42128	0.46124	1	39	291	20915	porphyrin metabolic process	IPP1
9259	0.42128	0.46124	1	39	291	20915	ribonucleotide metabolic process	F24D7.15
9260	0.42128	0.46124	1	39	291	20915	ribonucleotide biosynthetic process	F24D7.15
48230	0.42935	0.46952	1	40	291	20915	embryo sac development	AT4G18770
51649	0.43261	0.47253	6	379	291	20915	establishment of localization in cell	PHOT1|ATTIM23-1|T14P4.3|F28N24.2|ATSYR1|F19K16.4
16311	0.45288	0.4941	1	43	291	20915	dephosphorylation	TOPP1
51641	0.45959	0.50083	6	390	291	20915	cellular localization	PHOT1|ATTIM23-1|T14P4.3|F28N24.2|ATSYR1|F19K16.4
9110	0.46803	0.50885	1	45	291	20915	vitamin biosynthetic process	T25K17.70
10015	0.46803	0.50885	1	45	291	20915	root morphogenesis	AT2G26650
6818	0.47545	0.51571	1	46	291	20915	hydrogen transport	AT3G28710
15992	0.47545	0.51571	1	46	291	20915	proton transport	AT3G28710
35194	0.48998	0.53085	1	48	291	20915	posttranscriptional gene silencing by RNA	AT1G69440
6325	0.49491	0.53558	2	119	291	20915	establishment and/or maintenance of chromatin architecture	AT5G58230|CLF
6865	0.49709	0.5367	1	49	291	20915	amino acid transport	T7O23.19
15837	0.49709	0.5367	1	49	291	20915	amine transport	T7O23.19
34470	0.50373	0.54324	2	121	291	20915	ncRNA processing	MAH20.16|F24D7.15
6839	0.51102	0.54983	1	51	291	20915	mitochondrial transport	ATTIM23-1
6073	0.51102	0.54983	1	51	291	20915	glucan metabolic process	AT4G15210
16441	0.52456	0.56182	1	53	291	20915	posttranscriptional gene silencing	AT1G69440
46942	0.52456	0.56182	1	53	291	20915	carboxylic acid transport	T7O23.19
15849	0.52456	0.56182	1	53	291	20915	organic acid transport	T7O23.19
9657	0.52456	0.56182	1	53	291	20915	plastid organization and biogenesis	PHOT1
7005	0.53774	0.57461	1	55	291	20915	mitochondrion organization and biogenesis	ATTIM23-1
30029	0.53774	0.57461	1	55	291	20915	actin filament-based process	F14O23.17
50790	0.54418	0.58084	1	56	291	20915	regulation of catalytic activity	IRE1A
6091	0.54632	0.58245	2	131	291	20915	generation of precursor metabolites and energy	AT5G57050|AT1G77120
6454	0.56909	0.60604	1	60	291	20915	translational initiation	F20D21.11
43283	0.5769	0.61365	37	2711	291	20915	biopolymer metabolic process	AT5G20850|SUM1|FLS2|F7A7.240|UBQ14|AT4G40042|AT2G22425|MSN2.7|UBQ6|AT1G69440|F24D7.15|AT3G59380|T14P8.6|ATGSK1|PHOT1|AT4G15210|HEN4|DDM2|AT1G14650|ASK13|F12A24.12|K16L22.5|AT1G16190|ATMLH1|DWF12|FIE2|AT3G42830|CLF|ATM|MSJ1.11|MAH20.16|F25C20.12|TOPP1|DME1|F17L22.120|F3K23.3|AT3G46460
15979	0.58104	0.61735	1	62	291	20915	photosynthesis	AT5G57050
31497	0.58688	0.62285	1	63	291	20915	chromatin assembly	AT5G58230
6323	0.59833	0.63429	1	65	291	20915	DNA packaging	AT5G58230
7047	0.6053	0.64094	2	146	291	20915	cell wall organization and biogenesis	MSN2.7|T30F21.9
22618	0.60947	0.64463	1	67	291	20915	ribonucleoprotein complex assembly	F20D21.11
45229	0.61271	0.64733	2	148	291	20915	external encapsulating structure organization and biogenesis	MSN2.7|T30F21.9
10608	0.62029	0.6546	1	69	291	20915	posttranscriptional regulation of gene expression	AT1G69440
43170	0.62616	0.66004	52	3860	291	20915	macromolecule metabolic process	AT5G20850|SUM1|UBQ14|HSP70|F7A7.240|AT1G14980|AT4G40042|F4P9.14|UBQ6|MSN2.7|AT1G69440|AT3G08970|F24D7.15|ATGSK1|T14P8.6|HEN4|AT1G14650|DDM2|FIE2|AT3G42830|CLF|F19K6.12|MAH20.16|F25C20.12|F19K16.10|MCL19.22|F3K23.3|F17L22.120|AT3G46460|ESP|ATJ3|FLS2|AT3G06910|AT2G22425|AT3G59380|PHOT1|AT4G15210|T10F20.8|K16L22.5|F12A24.12|ASK13|F20D21.11|AT1G16190|ATMLH1|DWF12|MTHSC70-1|ATM|MSJ1.11|F6N23.7|TOPP1|D…
44264	0.63082	0.66421	1	71	291	20915	cellular polysaccharide metabolic process	AT4G15210
5976	0.63597	0.66888	1	72	291	20915	polysaccharide metabolic process	AT4G15210
43933	0.64619	0.67886	3	238	291	20915	macromolecular complex subunit organization	T10F20.8|F20D21.11|F19K16.4
10468	0.64841	0.68043	16	1232	291	20915	regulation of gene expression	EMF2|AT3G12480|DDM2|AGL7|FIE2|CLF|F27G20.7|AT4G09460|F6N18.4|VRN2|AT1G69440|AT1G27360|FWA|T14P4.11|DME1|F23N20.2
6333	0.65101	0.68239	1	75	291	20915	chromatin assembly or disassembly	AT5G58230
6066	0.67143	0.70301	2	165	291	20915	alcohol metabolic process	3|T28I19.40
7017	0.67471	0.70486	1	80	291	20915	microtubule-based process	AT1G01510
22607	0.67471	0.70486	1	80	291	20915	cellular component assembly	AT5G58230
22613	0.67872	0.70826	3	250	291	20915	ribonucleoprotein complex biogenesis and assembly	MAH20.16|F20D21.11|F19K6.12
51188	0.68373	0.7127	1	82	291	20915	cofactor biosynthetic process	IPP1
6461	0.6925	0.72104	1	84	291	20915	protein complex assembly	F19K16.4
46907	0.6948	0.72262	4	338	291	20915	intracellular transport	ATTIM23-1|T14P4.3|ATSYR1|F19K16.4
6399	0.70104	0.7283	1	86	291	20915	tRNA metabolic process	F24D7.15
32446	0.72135	0.74857	1	91	291	20915	protein modification by small protein conjugation	SUM1
42254	0.72833	0.75408	2	184	291	20915	ribosome biogenesis	MAH20.16|F19K6.12
6365	0.72908	0.75408	1	93	291	20915	rRNA processing	MAH20.16
16072	0.72908	0.75408	1	93	291	20915	rRNA metabolic process	MAH20.16
43412	0.73616	0.76057	15	1229	291	20915	biopolymer modification	PHOT1|DDM2|FLS2|DWF12|SUM1|FIE2|CLF|AT4G40042|AT2G22425|F25C20.12|MSN2.7|TOPP1|DME1|AT3G59380|ATGSK1
7167	0.80125	0.82599	1	115	291	20915	enzyme linked receptor protein signaling pathway	FLS2
7169	0.80125	0.82599	1	115	291	20915	transmembrane receptor protein tyrosine kinase signaling pathway	FLS2
65003	0.82121	0.84563	2	224	291	20915	macromolecular complex assembly	F20D21.11|F19K16.4
5975	0.82452	0.8481	6	583	291	20915	carbohydrate metabolic process	AT4G15210|3|AT3G45940|T30F21.9|ESP|AT5G26000
6869	0.82979	0.85259	1	126	291	20915	lipid transport	F3F19.24
6464	0.84936	0.87173	12	1107	291	20915	protein modification process	PHOT1|AT4G40042|AT2G22425|F25C20.12|MSN2.7|SUM1|DWF12|FLS2|TOPP1|CLF|AT3G59380|ATGSK1
7166	0.85218	0.87367	1	136	291	20915	cell surface receptor linked signal transduction	FLS2
31323	0.8701	0.89107	13	1216	291	20915	regulation of cellular metabolic process	EDS1|AT3G12480|AT1G75950|AGL7|BANYULS|ATM|F27G20.7|AT5G57050|AT4G09460|F6N18.4|AT1G27360|T14P4.11|F23N20.2
19222	0.88503	0.90536	13	1238	291	20915	regulation of metabolic process	EDS1|AT3G12480|AT1G75950|AGL7|BANYULS|ATM|F27G20.7|AT5G57050|AT4G09460|F6N18.4|AT1G27360|T14P4.11|F23N20.2
43687	0.93435	0.95477	9	985	291	20915	post-translational protein modification	PHOT1|AT4G40042|AT2G22425|SUM1|DWF12|FLS2|TOPP1|CLF|ATGSK1
10467	0.95727	0.97712	14	1487	291	20915	gene expression	T10F20.8|HEN4|AT1G14650|K16L22.5|F12A24.12|F20D21.11|F19K6.12|MSJ1.11|MAH20.16|F4P9.14|MCL19.22|AT1G69440|F24D7.15|F17L22.120
6355	0.96132	0.97993	4	577	291	20915	regulation of transcription, DNA-dependent	AT3G12480|F6N18.4|AT4G09460|F23N20.2
19219	0.9626	0.97993	10	1153	291	20915	regulation of nucleobase, nucleoside, nucleotide and nucleic acid metabolic process	F27G20.7|AT3G12480|AT1G75950|F6N18.4|AT4G09460|AGL7|AT1G27360|T14P4.11|ATM|F23N20.2
51252	0.96316	0.97993	4	582	291	20915	regulation of RNA metabolic process	AT3G12480|F6N18.4|AT4G09460|F23N20.2
44260	0.96773	0.9835	33	3116	291	20915	cellular macromolecule metabolic process	ATJ3|SUM1|FLS2|F7A7.240|HSP70|UBQ14|AT1G14980|AT4G40042|AT3G06910|AT2G22425|F4P9.14|MSN2.7|UBQ6|AT3G08970|AT3G59380|ATGSK1|PHOT1|AT4G15210|T10F20.8|ASK13|F20D21.11|DWF12|AT3G42830|CLF|F19K6.12|MTHSC70-1|F6N23.7|F25C20.12|F19K16.10|MCL19.22|TOPP1|F3K23.3|AT3G46460
44267	0.96881	0.98354	32	3042	291	20915	cellular protein metabolic process	ATJ3|FLS2|SUM1|F7A7.240|HSP70|UBQ14|AT1G14980|AT4G40042|AT3G06910|AT2G22425|F4P9.14|MSN2.7|UBQ6|AT3G08970|AT3G59380|ATGSK1|PHOT1|T10F20.8|ASK13|F20D21.11|DWF12|AT3G42830|CLF|F19K6.12|MTHSC70-1|F6N23.7|F25C20.12|F19K16.10|MCL19.22|TOPP1|F3K23.3|AT3G46460
19538	0.97226	0.98596	32	3065	291	20915	protein metabolic process	ATJ3|FLS2|SUM1|F7A7.240|HSP70|UBQ14|AT1G14980|AT4G40042|AT3G06910|AT2G22425|F4P9.14|MSN2.7|UBQ6|AT3G08970|AT3G59380|ATGSK1|PHOT1|T10F20.8|ASK13|F20D21.11|DWF12|AT3G42830|CLF|F19K6.12|MTHSC70-1|F6N23.7|F25C20.12|F19K16.10|MCL19.22|TOPP1|F3K23.3|AT3G46460
[truncated: 205 more columns]
