# Supplementary material for: Protein Interaction Network of Arabidopsis thaliana Female Gametophyte Development Identifies Novel Proteins and Relations
Source: PLoS One. 2012 Dec 11;7(12):e49931. doi: 10.1371/journal.pone.0049931 (PMC3519845; doi:10.1371/journal.pone.0049931)
Supplement: Table S7 — Selected GO terms (“molecular function” category) overrepresented in the female gametophyte protein interaction network, identified with the Biological Networks Gene ontology tool (BiNGO) (XLS) [file pone.0049931.s007.xls]

## Sheet: MF
Selected GO terms (‘‘molecular function’’ category) overrepresented in the female gametophyte interaction network, identified with the Biological Networks Gene ontology tool (BiNGO)
GO-ID	p-value	corr p-value	x	nX	N	Description	Genes in test set
4302	2.2926e-08	1.3022e-05	42	242	1506	21958	carboxylesterase activity	K13P22.5|F13C5.1|AT3G09930|AT3G43270|F25P22.2|F26B6.19|T17F3.3|F15I1.10|F15D2.21|K15I22.11|F15I1.11|T9J22.11|ATPMEPCRA|T16G12.30|F15D2.22|F6N15.23|F15I1.9|T6H22.11|ATPME3|F15I1.8|F14O23.4|F14J9.3|T4O12.12|ATPMEPCRF|T8E3.19|F14M4.14|K9E15.6|AT3G49220|T8I13.12|AT3G42160|K17N15.5|AT3G17140|F17C15.30|T29J13.150|T2I1.120|F1K23.19|F1K23.18|AT1G28660|F25P12.14|T2I1.140|F18C1.11|AT4G10955
30599	1.0097e-07	2.0963e-05	21	82	1506	21958	pectinesterase activity	F14M4.14|AT3G49220|T8I13.12|AT3G42160|AT3G43270|K17N15.5|AT3G17140|T29J13.150|T2I1.120|T17F3.3|F25P12.14|T9J22.11|ATPMEPCRA|T2I1.140|T16G12.30|F6N15.23|T6H22.11|ATPME3|F14J9.3|F18C1.11|ATPMEPCRF
4857	1.1072e-07	2.0963e-05	27	127	1506	21958	enzyme inhibitor activity	T16B5.9|MQD22.10|T7F6.4|F14I3.26|T7F6.7|T1P17.4|AT3G62820|T6H22.11|F14J9.3|T9N14.19|T8O11.22|AT3G55680|AT3G17230|MNJ7.14|MMI9.21|T2J15.8|MQK4.18|F26F24.4|DL3915C|AT3G17140|AT3G47380|MPF21.4|AT3G17150|F25P12.14|AT2G43535|T1O24.29|MQD22.9
16787	2.5009e-07	3.5513e-05	213	2231	1506	21958	hydrolase activity	AT4G08900|F20B17.6|AT3G07140|MKP11.14|AT4G40042|K15I22.11|F15D2.21|K23L20.1|T16G12.30|F15D2.22|AT3G50440|AT3G21090|F14F18.110|T6A23.6|BFN1|ATMRP6|F24J13.7|F15H21.9|MQN23.7|F9C22.8|F22D22.10|F8L15.100|F13G24.30|F4N2.8|F2O15.10|T16L4.200|T30A10.40|T7O23.17|AT4G26080|AT1G51780|T4O12.12|AT3G26140|AT4G20050|F3I6.26|F8L15.110|T5M16.6|F17I14.160|T29E15.10|T8I13.12|SLP2|AT3G57680|T2L5.6|T29J13.150|F19K16…
46910	1.4458e-06	0.00014442	16	59	1506	21958	pectinesterase inhibitor activity	MMI9.21|T16B5.9|T2J15.8|F26F24.4|DL3915C|MQD22.10|AT3G47380|F14I3.26|MPF21.4|AT3G17150|T1P17.4|AT3G62820|MQD22.9|T8O11.22|AT3G55680|AT3G17230
30234	1.5256e-06	0.00014442	36	224	1506	21958	enzyme regulator activity	T16B5.9|F20B24.7|MQD22.10|T7F6.4|F14I3.26|T7F6.7|T1P17.4|AT3G62820|MEC18.18|T6H22.11|F14J9.3|T9N14.19|T8O11.22|AT3G55680|AT3G17230|MNJ7.14|MMI9.21|EER1|AT3G07890|MQK4.18|T2J15.8|F26F24.4|DL3915C|MMB12.26|AT3G17140|AT3G47380|T11J7.10|MPF21.4|AT3G17150|F25P12.14|PDF1|AT2G43535|T1O24.29|F16B3.9|MQD22.9|ESP
16563	6.6792e-06	0.00054197	17	73	1506	21958	transcription activator activity	MNA5.4|AGL7|ABI3|T2K12.10|ABF4|F22O13.27|AT5G03220|F2H17.12|AT3G61890|PRZ1|AT4G25470|F6N18.4|F4P13.2|AT5G28640|T28I19.20|AT4G25490|ATHB-7
16798	1.1791e-05	0.00083718	48	366	1506	21958	hydrolase activity, acting on glycosyl bonds	F9C22.8|AT3G48950|F13G24.30|F8L15.100|F16B22.5|T7B11.23|AT3G10900|TGG2|MGI19.5|MJB21.9|T32E8.12|AT3G62750|F5E6.17|MKP11.14|F25P12.85|AT3G10890|K23L20.1|AT5G01075|PGA4|F8K4.3|AT3G48580|F18O19.3|AT3G26140|F3I6.26|AT4G20050|AT4G15210|F8L15.110|F9D16.30|AT1G70370|T16H5.170|AT3G18080|T29E15.10|F17A8.90|T2L5.6|AT3G52840|F3F9.9|F24J13.7|BGAL8|T1J8.5|AT3G45940|F15H21.9|AT5G27530|AT3G61490|F3F19.15|AT3G07…
4553	1.6502e-05	0.0010415	44	329	1506	21958	hydrolase activity, hydrolyzing O-glycosyl compounds	F9C22.8|AT3G48950|F13G24.30|F8L15.100|F16B22.5|T7B11.23|AT3G10900|TGG2|MGI19.5|MJB21.9|T32E8.12|AT3G62750|F5E6.17|MKP11.14|F25P12.85|AT3G10890|AT5G01075|PGA4|F8K4.3|F18O19.3|AT3G26140|F3I6.26|AT4G20050|AT4G15210|F8L15.110|F9D16.30|AT1G70370|T16H5.170|AT3G18080|T29E15.10|F17A8.90|T2L5.6|AT3G52840|F3F9.9|F24J13.7|BGAL8|AT3G45940|F15H21.9|AT5G27530|AT3G61490|F3F19.15|AT3G07820|AT3G30540|AT5G26000
46423	2.2045e-05	0.0012522	4	4	1506	21958	allene-oxide cyclase activity	AOC2|AOC1|AOC4|AOC3
3883	0.00010419	0.0053802	4	5	1506	21958	CTP synthase activity	F1C12.230|EMB2742|T17H7.12|F19I3.12
3824	0.0001205	0.0057039	502	6391	1506	21958	catalytic activity	T28K15.7|AT4G08900|T8F5.23|F13G24.50|T28K15.4|T17H7.12|CYP707A4|BANYULS|MKP11.14|AT4G40042|T21E18.7|T21E18.8|AT5G07280|F24D7.15|T6A23.6|MXF12.90|F15N18.130|AT3G26820|F14M13.18|VTC2|3|F8A12.18|MQN23.7|ATCESA3|F3K23.1|T17B22.6|T10D10.1|K18I23.7|AT3G07610|F8L15.100|MXF12.60|F13G24.30|AT3G46400|MDA7.10|DL4370C|T16L4.200|AT1G08830|T29E15.17|F5M15.17|SHM1|AT4G26080|T8O5.60|T4O12.12|AT3G26140|ASK2|AT4G2…
16813	0.00032203	0.01407	3	3	1506	21958	hydrolase activity, acting on carbon-nitrogen (but not peptide) bonds, in linear amidines	T3H13.10|AT4G08900|F18F4.170
16788	0.00051474	0.020884	75	744	1506	21958	hydrolase activity, acting on ester bonds	F13D4.1|EDS1|F18C1.9|IRE1A|F20B17.6|ATPLC|AT3G43270|F25P22.2|CPL4|F26B6.19|T17F3.3|F15I1.10|F15D2.21|K15I22.11|F15I1.11|T9J22.11|ATPMEPCRA|T16G12.30|F15D2.22|F6N15.23|T6H22.11|F7A19.32|F14J9.3|F7K2.170|ATPMEPCRF|T8E3.19|MQL5.21|F14M4.14|T22E19.8|BFN1|K9E15.6|AT3G49220|T18A20.15|AT3G48610|AT3G17140|T2I1.120|F1K23.19|F1K23.18|F15H18.6|MQN23.7|KAPP|F25P12.14|AT1G56650|K21L19.4|F15F15.3|F10A8.6|F18A1…
4650	0.00073504	0.027833	13	69	1506	21958	polygalacturonase activity	AT4G20050|AT3G48950|AT1G70370|T29E15.10|F24J13.7|F3F9.9|MKP11.14|F25P12.85|AT5G27530|AT3G07820|AT3G61490|PGA4|F18O19.3
5507	0.0011854	0.03856	17	109	1506	21958	copper ion binding	T4P13.25|T5E8.160|K18P6.11|F17I23.70|F20B17.22|K19P17.3|T10F18.130|SKS7|SKS14|SKS13|AT5G21105|T5J17.9|F1N19.17|T29A15.80|T29E15.19|F19G10.5|MT3
8526	0.001222	0.03856	3	4	1506	21958	phosphatidylinositol transporter activity	F14P1.2|F3K23.30|SEC14
8497	0.001222	0.03856	3	4	1506	21958	phospholipid transporter activity	F14P1.2|F3K23.30|SEC14
8825	0.0028986	0.082321	3	5	1506	21958	cyclopropane-fatty-acyl-phospholipid synthase activity	AT3G23460|AT3G23470|AT3G23480
4696	0.0028986	0.082321	3	5	1506	21958	glycogen synthase kinase 3 activity	ETR2|DWF12|ATGSK1
8783	0.0047011	0.091911	2	2	1506	21958	agmatinase activity	T3H13.10|AT4G08900
31490	0.0047011	0.091911	2	2	1506	21958	chromatin DNA binding	LFY|HIS1-3
8905	0.0047011	0.091911	2	2	1506	21958	mannose-phosphate guanylyltransferase activity	VTC2|CYT1
15211	0.0047011	0.091911	2	2	1506	21958	purine nucleoside transmembrane transporter activity	F3H9.22|PUP1
10475	0.0047011	0.091911	2	2	1506	21958	galactose-1-phosphate guanylyltransferase (GDP) activity	MCO15.7|VTC2
19137	0.0047011	0.091911	2	2	1506	21958	thioglucosidase activity	TGG2|AT5G26000
16860	0.0047437	0.091911	6	24	1506	21958	intramolecular oxidoreductase activity	ATPDIL1-2|IPP1|AOC2|AOC1|AOC4|AOC3
42626	0.0047687	0.091911	17	124	1506	21958	ATPase activity, coupled to transmembrane movement of substances	ECA3|ACA1|F3F19.24|F15J5.20|AT3G52310|MXC20.8|AHA10|ATMRP9|ATMRP6|F2K11.18|ATMRP10|F5M6.22|AT3G28710|ATMRP14|AT3G21090|ATMRP15|MBL20.3
43492	0.0047687	0.091911	17	124	1506	21958	ATPase activity, coupled to movement of substances	ECA3|ACA1|F3F19.24|F15J5.20|AT3G52310|MXC20.8|AHA10|ATMRP9|ATMRP6|F2K11.18|ATMRP10|F5M6.22|AT3G28710|ATMRP14|AT3G21090|ATMRP15|MBL20.3
9975	0.0049203	0.091911	4	11	1506	21958	cyclase activity	AOC2|AOC1|AOC4|AOC3
16820	0.0051759	0.091911	17	125	1506	21958	hydrolase activity, acting on acid anhydrides, catalyzing transmembrane movement of substances	ECA3|ACA1|F3F19.24|F15J5.20|AT3G52310|MXC20.8|AHA10|ATMRP9|ATMRP6|F2K11.18|ATMRP10|F5M6.22|AT3G28710|ATMRP14|AT3G21090|ATMRP15|MBL20.3
16491	0.0051878	0.091911	84	926	1506	21958	oxidoreductase activity	T5E8.160|T28K15.7|THY-1|AT3G24503|LDOX|AT3G28490|LOX1|SKS7|LOX2|ATACO2|CYP707A4|LKR|K5J14.6|APX1|T2D23.6|BANYULS|T2D23.5|T32G9.27|T8P21.6|F5K7.19|AT1G77120|F17I23.190|T32G6.6|F15N18.130|MKD10.10|T1N24.25|F21J9.13|F21C20.150|F14M13.18|T28K15.10|AGD2|T30C3.90|MCK7.27|AT3G46170|F8A12.18|AT5G58860|AT5G42800|T18C6.22|MUA22.13|CYP78A9|F14J9.17|F27F5.6|F3K23.1|FAH1|T10D10.1|CYP710A2|AT1G08830|SKS14|T21H…
16165	0.0055017	0.091911	3	6	1506	21958	lipoxygenase activity	LOX1|LOX2|T10D10.1
8393	0.0055017	0.091911	3	6	1506	21958	fatty acid (omega-1)-hydroxylase activity	AT5G58860|F5I10.21|FAH1
4289	0.0060034	0.097426	8	41	1506	21958	subtilase activity	F6G3.50|AT3G46850|DL3561C|MRA19.5|AT3G46840|F14F18.110|F17L22.110|K19M22.4
16843	0.0095461	0.14655	4	13	1506	21958	amine-lyase activity	F2P9.13|F2P9.12|F13H10.16|AT3G51450
16844	0.0095461	0.14655	4	13	1506	21958	strictosidine synthase activity	F2P9.13|F2P9.12|F13H10.16|AT3G51450
15932	0.011772	0.16476	7	37	1506	21958	nucleobase, nucleoside, nucleotide and nucleic acid transmembrane transporter activity	ATPUP10|F3H9.22|AT1G47603|AT1G72560|T25B24.2|PUP1|T9A21.70
35251	0.012116	0.16476	8	46	1506	21958	UDP-glucosyltransferase activity	F9D12.4|MIL23.13|T20D16.11|T30F21.9|AT4G34135|F2N1.15|F28M11.40|AT4G34138
5345	0.012162	0.16476	5	21	1506	21958	purine transmembrane transporter activity	ATPUP10|F3H9.22|AT1G47603|PUP1|T9A21.70
9883	0.013459	0.16476	2	3	1506	21958	red or far-red light photoreceptor activity	FHY2|PHYB
4566	0.013459	0.16476	2	3	1506	21958	beta-glucuronidase activity	F13G24.30|T2L5.6
8195	0.013459	0.16476	2	3	1506	21958	phosphatidate phosphatase activity	F10A8.6|AT3G18220
45544	0.013459	0.16476	2	3	1506	21958	gibberellin 20-oxidase activity	F8A12.18|T30C3.90
17163	0.013459	0.16476	2	3	1506	21958	negative regulator of basal transcription activity	ABI3|F22O13.27
8194	0.013633	0.16476	19	160	1506	21958	UDP-glycosyltransferase activity	T24H18.60|F20M17.21|T12J13.3|AT3G46670|AP22.28|T30F21.9|F2N1.15|F28A23.2|T27A16.19|F9D12.4|SPY|T10P11.20|MIL23.13|T20D16.11|AT4G34135|T27A16.17|F28M11.40|F2G14.170|AT4G34138
15399	0.013633	0.16476	19	160	1506	21958	primary active transmembrane transporter activity	ECA3|ACA1|AAP4|F3F19.24|F15J5.20|AT3G52310|MXC20.8|AHA10|ATMRP9|ATMRP6|F2K11.18|ATMRP10|F5M6.22|AT3G28710|ATMRP14|F28N24.2|AT3G21090|ATMRP15|MBL20.3
16775	0.016329	0.1855	4	15	1506	21958	phosphotransferase activity, nitrogenous group as acceptor	ETR2|FHY2|AT1G27320|PHYB
3713	0.016329	0.1855	4	15	1506	21958	transcription coactivator activity	PRZ1|AT5G28640|T2K12.10|AT5G03220
4673	0.016329	0.1855	4	15	1506	21958	protein histidine kinase activity	ETR2|FHY2|AT1G27320|PHYB
30528	0.018863	0.21008	119	1441	1506	21958	transcription regulator activity	MNA5.4|T6K21.60|ANAC046|AT1G25550|T1B8.3|AT1G52890|AT3G57670|F27C12.24|T9A4.2|F2H17.12|PRZ1|CBF3|T10O8.90|GBF6|MBA10.4|LFY|MNC17.14|AT1G56010|T2K12.10|K19B1.4|F28P22.24|T6K12.10|T23K23.2|F4F7.28|F27G20.7|K24C1.1|AT4G25490|AT1G27360|AT3G03450|ANAC023|MTI20.1|ARF21|AT3G07610|T9D9.6|AT3G11280|AT5G50915|MRN17.12|F15I1.26|F22H5.3|F22H5.4|AT3G61890|F4P13.8|F4P13.2|F22L4.7|F8N16.10|MHK10.13|AT3G55980|F2…
8236	0.019912	0.21339	17	144	1506	21958	serine-type peptidase activity	SCPL35|AT3G46850|SCPL46|DL3561C|SLP2|AT3G46840|AT3G57680|SCPL14|SCPL12|F6G3.50|SCPL15|F27D4.19|MRA19.5|F17L22.110|F14F18.110|SCPL29|K19M22.4
17171	0.019912	0.21339	17	144	1506	21958	serine hydrolase activity	SCPL35|AT3G46850|SCPL46|DL3561C|SLP2|AT3G46840|AT3G57680|SCPL14|SCPL12|F6G3.50|SCPL15|F27D4.19|MRA19.5|F17L22.110|F14F18.110|SCPL29|K19M22.4
4194	0.022537	0.23706	10	71	1506	21958	pepsin A activity	AT3G20015|F19K16.30|F1N20.150|T8E3.12|F4N2.8|T7O23.17|F19N2.60|F17M5.250|T1E2.7|F15E12.7
15405	0.024853	0.2458	18	159	1506	21958	P-P-bond-hydrolysis-driven transmembrane transporter activity	ECA3|ACA1|F3F19.24|F15J5.20|AT3G52310|MXC20.8|AHA10|ATMRP9|ATMRP6|F2K11.18|ATMRP10|F5M6.22|AT3G28710|ATMRP14|F28N24.2|AT3G21090|ATMRP15|MBL20.3
15646	0.025003	0.2458	62	703	1506	21958	transmembrane transporter activity	F15J5.20|AT3G52310|MXE10.2|F2G14.60|T8O5.120|GNOM|F2K11.18|ATMRP10|T19G15.100|F20D10.170|AT3G28710|ATMRP14|F28N24.2|AT3G21090|AKT5|ATMRP15|ACA1|F3H9.22|AHA10|T25B24.2|ATMRP6|AP22.86|T18K17.11|ATPUP10|MNA5.11|T12J5.50|F24P17.6|F5M6.22|AT1G47603|F5H14.25|T9A21.70|F25C20.18|T16H5.50|F18F4.60|ECA3|AT4G32650|AAP3|AAP4|F3F19.24|F1N21.12|AAP8|ATMRP9|AT1G22710|HKT1|F14O23.25|AATL2|AT1G72560|T7O23.19|ATSO…
15205	0.025311	0.2458	5	25	1506	21958	nucleobase transmembrane transporter activity	ATPUP10|F3H9.22|AT1G47603|PUP1|T9A21.70
5382	0.025696	0.2458	2	4	1506	21958	iron ion transmembrane transporter activity	T8O11.6|T16H5.50
4557	0.025696	0.2458	2	4	1506	21958	alpha-galactosidase activity	F8L15.110|F8L15.100
4364	0.026831	0.2458	3	10	1506	21958	glutathione transferase activity	ATGSTF7|F9G14.100|AT1G02930
16717	0.026831	0.2458	3	10	1506	21958	oxidoreductase activity, acting on paired donors, with oxidation of a pair of donors resulting in the reduction of molecular oxygen to two molecules of water	T21H19.160|T21H19.150|CYP710A2
4805	0.026831	0.2458	3	10	1506	21958	trehalose-phosphatase activity	MQN23.7|F16L1.6|F7K2.170
5478	0.027692	0.24967	84	995	1506	21958	transporter activity	F15J5.20|AT3G52310|T14P4.3|MXE10.2|F25P12.96|F2G14.60|T8O5.120|GNOM|F2K11.18|BOR1|ATMRP10|T19G15.100|MNC6.1|F20D10.170|AT3G28710|ATMRP14|F28N24.2|MUG13.13|AT3G21090|AKT5|ATMRP15|F12K8.13|ATOPT8|ATOPT9|ACA1|F3H9.22|F19K6.16|T25B24.2|T8O5.110|AHA10|ATMRP6|AP22.86|T18K17.11|ATPUP10|F3K23.30|MNA5.11|T12J5.50|F24P17.6|F5M6.22|AT1G47603|F5H14.25|F25C20.18|T9A21.70|T9L6.1|T16H5.50|F18F4.60|ECA3|AT4G3265…
16840	0.031082	0.27482	4	18	1506	21958	carbon-nitrogen lyase activity	F2P9.13|F2P9.12|F13H10.16|AT3G51450
4190	0.031693	0.27482	10	75	1506	21958	aspartic-type endopeptidase activity	AT3G20015|F19K16.30|F1N20.150|T8E3.12|F4N2.8|T7O23.17|F19N2.60|F17M5.250|T1E2.7|F15E12.7
16620	0.034363	0.27482	5	27	1506	21958	oxidoreductase activity, acting on the aldehyde or oxo group of donors, NAD or NADP as acceptor	AT3G24503|AT3G55610|P5CS1|F17I23.190|AT1G80820
8134	0.034363	0.27482	5	27	1506	21958	transcription factor binding	PRZ1|AT5G28640|T2K12.10|T4C12.50|AT5G03220
4180	0.036228	0.27482	8	56	1506	21958	carboxypeptidase activity	SCPL35|SCPL15|SCPL46|HPT|F27D4.19|SCPL14|SCPL29|SCPL12
3712	0.037293	0.27482	4	19	1506	21958	transcription cofactor activity	PRZ1|AT5G28640|T2K12.10|AT5G03220
16705	0.037683	0.27482	14	121	1506	21958	oxidoreductase activity, acting on paired donors, with incorporation or reduction of molecular oxygen	LDOX|AT3G28490|CYP707A4|CYP710A2|T32G9.27|T30C3.90|F8A12.18|T21H19.160|T21H19.150|AT5G58860|F5I10.21|ROT3|F13K9.13|FAH1
15172	0.040895	0.27482	2	5	1506	21958	acidic amino acid transmembrane transporter activity	AATL2|AAP4
10294	0.040895	0.27482	2	5	1506	21958	abscisic acid glucosyltransferase activity	T20D16.11|AT4G34138
19202	0.040895	0.27482	2	5	1506	21958	amino acid kinase activity	F1C9.20|AT3G55610
3999	0.040895	0.27482	2	5	1506	21958	adenine phosphoribosyltransferase activity	AT1G80050|APT3
22804	0.041652	0.27482	39	427	1506	21958	active transmembrane transporter activity	ECA3|AAP3|AAP4|F3F19.24|F15J5.20|F1N21.12|AT3G52310|AAP8|MXE10.2|ATMRP9|F2G14.60|AT1G22710|T8O5.120|F14O23.25|GNOM|AATL2|F2K11.18|ATMRP10|T19G15.100|AT3G28710|T7O23.19|ATMRP14|ATSOS1|F28N24.2|AT3G21090|ATMRP15|ACA1|AHA10|MXC20.8|ATMRP6|AP22.86|MNA5.11|T12J5.50|T14N5.7|F24P17.6|F5M6.22|F5H14.25|F25C20.18|MBL20.3
22892	0.041908	0.27482	57	659	1506	21958	substrate-specific transporter activity	T14P4.3|F25P12.96|MXE10.2|F2G14.60|F2K11.18|BOR1|T19G15.100|MNC6.1|AT3G28710|F28N24.2|MUG13.13|AKT5|ATOPT8|ATOPT9|ACA1|F3H9.22|F19K6.16|AHA10|T25B24.2|AP22.86|T18K17.11|ATPUP10|F3K23.30|T12J5.50|F24P17.6|AT1G47603|F5H14.25|T9A21.70|T16H5.50|F18F4.60|ECA3|AT4G32650|AAP3|AAP4|F3F19.24|F1N21.12|AAP8|AT1G22710|HKT1|AATL2|AT1G72560|T7O23.19|ATSOS1|DEFENSE|F5O11.25|COPT2|HLM1|F14P1.2|T8O11.6|AT1G80050|…
15171	0.044002	0.27482	7	48	1506	21958	amino acid transmembrane transporter activity	AATL2|AAP3|AAP4|T12J5.50|AAP8|T7O23.19|F2G14.60
51213	0.044164	0.27482	4	20	1506	21958	dioxygenase activity	LDOX|LOX1|LOX2|T10D10.1
5337	0.044402	0.27482	3	12	1506	21958	nucleoside transmembrane transporter activity	F3H9.22|T25B24.2|PUP1
8142	0.044402	0.27482	3	12	1506	21958	oxysterol binding	MJB24.5|F7F1.23|F7F1.24
19203	0.044402	0.27482	3	12	1506	21958	carbohydrate phosphatase activity	MQN23.7|F16L1.6|F7K2.170
3700	0.044835	0.27482	98	1207	1506	21958	transcription factor activity	MNA5.4|T6K21.60|ANAC046|AT1G25550|T1B8.3|AT1G52890|AT3G57670|F27C12.24|T9A4.2|CBF3|T10O8.90|GBF6|MBA10.4|LFY|AT1G56010|K19B1.4|F28P22.24|T23K23.2|F4F7.28|F27G20.7|K24C1.1|AT1G27360|AT3G03450|ANAC023|ARF21|AT3G07610|T9D9.6|AT3G11280|AT5G50915|MRN17.12|F15I1.26|F22H5.3|F22H5.4|F4P13.8|F22L4.7|F8N16.10|MHK10.13|AT3G55980|F20D10.190|AT4G34410|T1G16.140|T8I13.11|F16M14.2|F14I23.40|AT3G50650|T11I18.14|…
16932	0.049966	0.27482	36	395	1506	21958	transferase activity, transferring glycosyl groups	T24H18.60|F20M17.21|AT3G46670|T7B11.23|FUT6|F2N1.15|T15G18.80|F28A23.2|ATCSLG2|SPY|T29A15.60|T20D16.11|APT3|AT1G22015|T25K17.60|K18B18.2|F2G14.170|F8L21.140|T12J13.3|AP22.28|T30F21.9|F24J7.20|T27A16.19|F9D12.4|T10P11.20|F25C20.12|AT1G80050|MIL23.13|ATCESA3|T29A15.50|F26B6.7|F9L11.8|AT4G34135|T27A16.17|F28M11.40|AT4G34138
46982	0.051695	0.27482	4	21	1506	21958	protein heterodimerization activity	AGL7|F1B16.8|SHI|AT3G59380
16207	0.054858	0.27482	3	13	1506	21958	4-coumarate-CoA ligase activity	4CL.1|F5M15.17|MXA21.2
5319	0.054858	0.27482	3	13	1506	21958	lipid transporter activity	F14P1.2|F3K23.30|SEC14
32934	0.054858	0.27482	3	13	1506	21958	sterol binding	MJB24.5|F7F1.23|F7F1.24
8725	0.058591	0.27482	2	6	1506	21958	DNA-3-methyladenine glycosylase I activity	K23L20.1|AT3G12710
8891	0.058591	0.27482	2	6	1506	21958	glycolate oxidase activity	AT3G14150|AT3G14130
5242	0.058591	0.27482	2	6	1506	21958	inward rectifier potassium channel activity	AT4G32650|AKT5
16774	0.058591	0.27482	2	6	1506	21958	phosphotransferase activity, carboxyl group as acceptor	F1C9.20|AT3G55610
16803	0.058591	0.27482	2	6	1506	21958	ether hydrolase activity	F18A8.11|F18A8.12
15926	0.058591	0.27482	2	6	1506	21958	glucosidase activity	F3I6.26|MGI19.5
4301	0.058591	0.27482	2	6	1506	21958	epoxide hydrolase activity	F18A8.11|F18A8.12
16755	0.058591	0.27482	2	6	1506	21958	transferase activity, transferring amino-acyl groups	AT1G13690|T19P19.40
30304	0.058591	0.27482	2	6	1506	21958	trypsin inhibitor activity	AT2G43535|T1O24.29
16899	0.058591	0.27482	2	6	1506	21958	oxidoreductase activity, acting on the CH-OH group of donors, oxygen as acceptor	AT3G14150|AT3G14130
3973	0.058591	0.27482	2	6	1506	21958	(S)-2-hydroxy-acid oxidase activity	AT3G14150|AT3G14130
15307	0.068585	0.27482	1	1	1506	21958	drug:hydrogen antiporter activity	MXE10.2
31491	0.068585	0.27482	1	1	1506	21958	nucleosome binding	HIS1-3
31492	0.068585	0.27482	1	1	1506	21958	nucleosomal DNA binding	HIS1-3
4475	0.068585	0.27482	1	1	1506	21958	mannose-1-phosphate guanylyltransferase activity	CYT1
4452	0.068585	0.27482	1	1	1506	21958	isopentenyl-diphosphate delta-isomerase activity	IPP1
46715	0.068585	0.27482	1	1	1506	21958	boron transporter activity	BOR1
8928	0.068585	0.27482	1	1	1506	21958	mannose-1-phosphate guanylyltransferase (GDP) activity	VTC2
15226	0.068585	0.27482	1	1	1506	21958	carnitine transporter activity	T18K17.11
9978	0.068585	0.27482	1	1	1506	21958	allene oxide synthase activity	CYP74A
9980	0.068585	0.27482	1	1	1506	21958	glutamate carboxypeptidase activity	HPT
9982	0.068585	0.27482	1	1	1506	21958	pseudouridine synthase activity	AT3G57150
47652	0.068585	0.27482	1	1	1506	21958	allantoate deiminase activity	F18F4.170
10010	0.068585	0.27482	1	1	1506	21958	saccharopine dehydrogenase (NADP+, L-lysine-forming) activity	LKR
15088	0.068585	0.27482	1	1	1506	21958	copper uptake transmembrane transporter activity	T16H5.50
18826	0.068585	0.27482	1	1	1506	21958	methionine gamma-lyase activity	F1N19.23
50269	0.068585	0.27482	1	1	1506	21958	coniferyl-aldehyde dehydrogenase activity	AT3G24503
1513	0.068585	0.27482	1	1	1506	21958	glutamate-5-semialdehyde dehydrogenase activity	AT3G55610
32454	0.068585	0.27482	1	1	1506	21958	histone demethylase activity (H3-K9 specific)	AT3G07610
32452	0.068585	0.27482	1	1	1506	21958	histone demethylase activity	AT3G07610
4349	0.068585	0.27482	1	1	1506	21958	glutamate 5-kinase activity	AT3G55610
47893	0.068585	0.27482	1	1	1506	21958	flavonol 3-O-glucosyltransferase activity	AT4G34135
31419	0.068585	0.27482	1	1	1506	21958	cobalamin binding	F10A16.6
10176	0.068585	0.27482	1	1	1506	21958	homogentisate phytyltransferase activity	HPT
17084	0.068585	0.27482	1	1	1506	21958	delta1-pyrroline-5-carboxylate synthetase activity	P5CS1
10473	0.068585	0.27482	1	1	1506	21958	GDP-galactose:myoinositol-1-phosphate guanyltransferase activity	VTC2
10472	0.068585	0.27482	1	1	1506	21958	GDP-galactose:glucose-1-phosphate guanyltransferase activity	VTC2
10474	0.068585	0.27482	1	1	1506	21958	glucose-1-phosphate guanylyltransferase (GDP) activity	VTC2
10471	0.068585	0.27482	1	1	1506	21958	GDP-galactose:mannose-1-phosphate guanyltransferase activity	VTC2
47293	0.068585	0.27482	1	1	1506	21958	4-hydroxybenzoate nonaprenyltransferase activity	AT4G23660
47268	0.068585	0.27482	1	1	1506	21958	galactinol-raffinose galactosyltransferase activity	T7B11.23
47215	0.068585	0.27482	1	1	1506	21958	indole-3-acetate beta-glucosyltransferase activity	T20D16.11
8447	0.068585	0.27482	1	1	1506	21958	L-ascorbate oxidase activity	AT5G21105
8061	0.068585	0.27482	1	1	1506	21958	chitin binding	PR-4
10292	0.068585	0.27482	1	1	1506	21958	GTP:GDP antiporter activity	GNOM
5088	0.068585	0.27482	1	1	1506	21958	Ras guanyl-nucleotide exchange factor activity	MMB12.26
5089	0.068585	0.27482	1	1	1506	21958	Rho guanyl-nucleotide exchange factor activity	MMB12.26
10285	0.068585	0.27482	1	1	1506	21958	L,L-diaminopimelate aminotransferase activity	AGD2
45432	0.068585	0.27482	1	1	1506	21958	leucocyanidin oxygenase activity	LDOX
15520	0.068585	0.27482	1	1	1506	21958	tetracycline:hydrogen antiporter activity	MXE10.2
4053	0.068585	0.27482	1	1	1506	21958	arginase activity	AT4G08900
45552	0.068585	0.27482	1	1	1506	21958	dihydrokaempferol 4-reductase activity	AT5G42800
4753	0.068585	0.27482	1	1	1506	21958	saccharopine dehydrogenase activity	LKR
3922	0.068585	0.27482	1	1	1506	21958	GMP synthase (glutamine-hydrolyzing) activity	F24D7.15
16701	0.068705	0.27482	4	23	1506	21958	oxidoreductase activity, acting on single donors with incorporation of molecular oxygen	T25K17.70|LOX1|LOX2|T10D10.1
46527	0.069539	0.27621	10	86	1506	21958	glucosyltransferase activity	ATCSLG2|F9D12.4|ATCESA3|MIL23.13|T20D16.11|T30F21.9|AT4G34135|F2N1.15|F28M11.40|AT4G34138
22891	0.073772	0.2884	46	539	1506	21958	substrate-specific transmembrane transporter activity	F18F4.60|ECA3|AT4G32650|AAP3|AAP4|F3F19.24|F1N21.12|AAP8|MXE10.2|F2G14.60|AT1G22710|HKT1|AATL2|F2K11.18|T19G15.100|AT1G72560|AT3G28710|T7O23.19|ATSOS1|F28N24.2|AKT5|ACA1|DEFENSE|F5O11.25|F3H9.22|COPT2|T25B24.2|AHA10|HLM1|AP22.86|T18K17.11|ATPUP10|T8O11.6|AT1G80050|T12J5.50|T14N5.7|F24P17.6|AT1G47603|PUP1|AT3G10780|F18G18.140|T22N4.9|F5H14.25|T9A21.70|MBL20.3|T16H5.50
4185	0.074652	0.2884	7	54	1506	21958	serine carboxypeptidase activity	SCPL35|SCPL15|SCPL46|F27D4.19|SCPL14|SCPL29|SCPL12
16298	0.075216	0.2884	13	122	1506	21958	lipase activity	EDS1|AT3G09930|ATPLC|T18A20.15|F1K23.19|F1K23.18|F15H18.6|F15I1.11|F15I1.8|F21F23.12|AT4G10955|T4O12.12|T8E3.19
8233	0.076288	0.2884	42	488	1506	21958	peptidase activity	F2K13.280|F9K20.29|AT3G20015|AT3G46850|SCPL46|F4N2.8|F17M5.250|T30A10.40|AT4G40042|AT3G06910|AT2G22425|T7O23.17|F27D4.19|F19N2.60|YUP8H12R.19|F14F18.110|F17L22.110|SCPL29|F15E12.7|K19M22.4|AP22.67|SCPL35|T8E3.12|F3K23.19|F2K13.290|HPT|DL3561C|SLP2|AT3G57680|AT3G46840|SCPL14|T1E2.7|SCPL12|F6G3.50|SCPL15|F19K16.30|K15I22.9|F1N20.150|AT3G43960|F16G20.220|MRA19.5|F18F4.170
9881	0.078372	0.2884	2	7	1506	21958	photoreceptor activity	FHY2|PHYB
16646	0.078372	0.2884	2	7	1506	21958	oxidoreductase activity, acting on the CH-NH group of donors, NAD or NADP as acceptor	THY-1|LKR
10178	0.078372	0.2884	2	7	1506	21958	IAA-amino acid conjugate hydrolase activity	F19C24.4|AT1G51780
45300	0.078372	0.2884	2	7	1506	21958	acyl-[acyl-carrier-protein] desaturase activity	T21H19.160|T21H19.150
8474	0.078372	0.2884	2	7	1506	21958	palmitoyl-(protein) hydrolase activity	MQL5.21|MQL5.19
3905	0.078372	0.2884	2	7	1506	21958	alkylbase DNA N-glycosylase activity	K23L20.1|AT3G12710
5496	0.07888	0.2884	3	15	1506	21958	steroid binding	MJB24.5|F7F1.23|F7F1.24
16645	0.07888	0.2884	3	15	1506	21958	oxidoreductase activity, acting on the CH-NH group of donors	THY-1|MKD10.10|LKR
19829	0.080192	0.2884	5	34	1506	21958	cation-transporting ATPase activity	ECA3|ACA1|AHA10|AT3G28710|MBL20.3
46943	0.080732	0.2884	7	55	1506	21958	carboxylic acid transmembrane transporter activity	AATL2|AAP3|AAP4|T12J5.50|AAP8|T7O23.19|F2G14.60
42625	0.080732	0.2884	7	55	1506	21958	ATPase activity, coupled to transmembrane movement of ions	ECA3|ACA1|F2K11.18|F3F19.24|AHA10|AT3G28710|MBL20.3
5342	0.080732	0.2884	7	55	1506	21958	organic acid transmembrane transporter activity	AATL2|AAP3|AAP4|T12J5.50|AAP8|T7O23.19|F2G14.60
16809	0.086873	0.3084	19	198	1506	21958	endopeptidase activity	AT3G20015|AT3G46850|T8E3.12|F4N2.8|DL3561C|AT3G46840|F17M5.250|T1E2.7|F6G3.50|F19K16.30|F1N20.150|T7O23.17|F19N2.60|YUP8H12R.19|MRA19.5|F14F18.110|F17L22.110|K19M22.4|F15E12.7
15082	0.088536	0.31235	5	35	1506	21958	di-, tri-valent inorganic cation transmembrane transporter activity	ECA3|ACA1|T8O11.6|COPT2|T16H5.50
8238	0.090926	0.31583	9	79	1506	21958	exopeptidase activity	SCPL35|F9K20.29|SCPL15|SCPL46|HPT|F27D4.19|SCPL14|SCPL29|SCPL12
16758	0.091953	0.31583	20	212	1506	21958	transferase activity, transferring hexosyl groups	F20M17.21|T12J13.3|T7B11.23|T30F21.9|FUT6|F2N1.15|F28A23.2|ATCSLG2|F9D12.4|SPY|F25C20.12|ATCESA3|MIL23.13|T20D16.11|AT1G22015|T25K17.60|AT4G34135|F28M11.40|F2G14.170|AT4G34138
19199	0.092326	0.31583	3	16	1506	21958	transmembrane receptor protein kinase activity	FLS2|AT5G07280|AT5G38280
4866	0.092755	0.31583	6	46	1506	21958	endopeptidase inhibitor activity	T7F6.4|T7F6.7|AT2G43535|T1O24.29|T9N14.19|MNJ7.14
4497	0.092859	0.31583	8	68	1506	21958	monooxygenase activity	T28K15.7|AT5G58860|CYP707A4|CYP78A9|F5I10.21|T28K15.10|ROT3|FAH1
4252	0.092859	0.31583	8	68	1506	21958	serine-type endopeptidase activity	F6G3.50|AT3G46850|DL3561C|MRA19.5|AT3G46840|F14F18.110|F17L22.110|K19M22.4
15662	0.097312	0.32901	5	36	1506	21958	ATPase activity, coupled to transmembrane movement of ions, phosphorylative mechanism	ECA3|ACA1|F2K11.18|F3F19.24|AHA10
15175	0.099869	0.33034	2	8	1506	21958	neutral amino acid transmembrane transporter activity	AATL2|AAP4
16801	0.099869	0.33034	2	8	1506	21958	hydrolase activity, acting on ether bonds	F18A8.11|F18A8.12
51087	0.099869	0.33034	2	8	1506	21958	chaperone binding	MEC18.18|AT1G14980
16614	0.10003	0.33034	11	104	1506	21958	oxidoreductase activity, acting on CH-OH group of donors	F8D20.160|T1N24.25|F21J9.13|AT5G42800|AT1G53240|AT1G77120|F14J9.17|AT3G14150|AT3G14130|AGD2|T32G6.6
3779	0.10651	0.34357	5	37	1506	21958	actin binding	DL3645C|F18O19.9|MXH1.5|K23F3.8|ATCAP1
5279	0.10781	0.34357	7	59	1506	21958	amine transmembrane transporter activity	AATL2|AAP3|AAP4|T12J5.50|AAP8|T7O23.19|F2G14.60
30414	0.10857	0.34357	6	48	1506	21958	protease inhibitor activity	T7F6.4|T7F6.7|AT2G43535|T1O24.29|T9N14.19|MNJ7.14
4867	0.1101	0.34357	4	27	1506	21958	serine-type endopeptidase inhibitor activity	T7F6.4|T7F6.7|AT2G43535|T1O24.29
16903	0.11611	0.34357	5	38	1506	21958	oxidoreductase activity, acting on the aldehyde or oxo group of donors	AT3G24503|AT3G55610|P5CS1|F17I23.190|AT1G80820
15198	0.12275	0.34357	2	9	1506	21958	oligopeptide transporter activity	ATOPT8|ATOPT9
9003	0.12275	0.34357	2	9	1506	21958	signal peptidase activity	AT4G40042|AT2G22425
15925	0.12612	0.34357	5	39	1506	21958	galactosidase activity	F8L15.110|F8L15.100|AT5G01075|AT3G52840|BGAL8
16262	0.13247	0.34357	1	2	1506	21958	protein N-acetylglucosaminyltransferase activity	SPY
8792	0.13247	0.34357	1	2	1506	21958	arginine decarboxylase activity	ADC2
30674	0.13247	0.34357	1	2	1506	21958	protein binding, bridging	ATMLH1
4445	0.13247	0.34357	1	2	1506	21958	inositol-polyphosphate 5-phosphatase activity	F14O23.9
4516	0.13247	0.34357	1	2	1506	21958	nicotinate phosphoribosyltransferase activity	F26B6.7
16161	0.13247	0.34357	1	2	1506	21958	beta-amylase activity	AT4G15210
16160	0.13247	0.34357	1	2	1506	21958	amylase activity	AT4G15210
2094	0.13247	0.34357	1	2	1506	21958	polyprenyltransferase activity	AT4G23660
45703	0.13247	0.34357	1	2	1506	21958	ketoreductase activity	F21J9.13
234	0.13247	0.34357	1	2	1506	21958	phosphoethanolamine N-methyltransferase activity	F6D5.1
4562	0.13247	0.34357	1	2	1506	21958	alpha-glucosidase activity	F3I6.26
249	0.13247	0.34357	1	2	1506	21958	C-22 sterol desaturase activity	CYP710A2
43765	0.13247	0.34357	1	2	1506	21958	T/G mismatch-specific endonuclease activity	BFN1
16768	0.13247	0.34357	1	2	1506	21958	spermine synthase activity	SPDS3
4121	0.13247	0.34357	1	2	1506	21958	cystathionine beta-lyase activity	AT3G57050
16656	0.13247	0.34357	1	2	1506	21958	monodehydroascorbate reductase (NADH) activity	F17C15.50
46030	0.13247	0.34357	1	2	1506	21958	inositol trisphosphate phosphatase activity	F14O23.9
30247	0.13247	0.34357	1	2	1506	21958	polysaccharide binding	PR-4
4351	0.13247	0.34357	1	2	1506	21958	glutamate decarboxylase activity	AT1G65960
32451	0.13247	0.34357	1	2	1506	21958	demethylase activity	AT3G07610
5262	0.13247	0.34357	1	2	1506	21958	calcium channel activity	ACA1
10179	0.13247	0.34357	1	2	1506	21958	IAA-Ala conjugate hydrolase activity	F19C24.4
8159	0.13247	0.34357	1	2	1506	21958	positive transcription elongation factor activity	AT5G08565
30188	0.13247	0.34357	1	2	1506	21958	chaperone regulator activity	MEC18.18
30189	0.13247	0.34357	1	2	1506	21958	chaperone activator activity	MEC18.18
10354	0.13247	0.34357	1	2	1506	21958	homogentisate prenyltransferase activity	HPT
823	0.13247	0.34357	1	2	1506	21958	inositol trisphosphate 6-kinase activity	IPK2A
4072	0.13247	0.34357	1	2	1506	21958	aspartate kinase activity	F1C9.20
51766	0.13247	0.34357	1	2	1506	21958	inositol trisphosphate kinase activity	IPK2A
30785	0.13247	0.34357	1	2	1506	21958	[ribulose-bisphosphate carboxylase]-lysine N-methyltransferase activity	AT3G07670
1871	0.13247	0.34357	1	2	1506	21958	pattern binding	PR-4
4657	0.13247	0.34357	1	2	1506	21958	proline dehydrogenase activity	MKD10.10
4057	0.13247	0.34357	1	2	1506	21958	arginyltransferase activity	AT1G13690
8464	0.13247	0.34357	1	2	1506	21958	gamma-glutamyl hydrolase activity	F9K20.29
4001	0.13247	0.34357	1	2	1506	21958	adenosine kinase activity	ADK1
4020	0.13247	0.34357	1	2	1506	21958	adenylylsulfate kinase activity	AKN2
4793	0.13247	0.34357	1	2	1506	21958	threonine aldolase activity	AT1G08630
4801	0.13247	0.34357	1	2	1506	21958	transaldolase activity	T28K15.4
3840	0.13247	0.34357	1	2	1506	21958	gamma-glutamyltransferase activity	T19P19.40
16405	0.13759	0.35362	3	19	1506	21958	CoA-ligase activity	4CL.1|F5M15.17|MXA21.2
16702	0.13759	0.35362	3	19	1506	21958	oxidoreductase activity, acting on single donors with incorporation of molecular oxygen, incorporation of two atoms of oxygen	LOX1|LOX2|T10D10.1
16621	0.14673	0.36431	2	10	1506	21958	cinnamoyl-CoA reductase activity	F17I23.190|AT1G80820
15197	0.14673	0.36431	2	10	1506	21958	peptide transporter activity	ATOPT8|ATOPT9
42562	0.14673	0.36431	2	10	1506	21958	hormone binding	ETR2|AT3G62980
16682	0.14673	0.36431	2	10	1506	21958	oxidoreductase activity, acting on diphenols and related substances as donors, oxygen as acceptor	AT5G21105|F19G10.5
4681	0.14673	0.36431	2	10	1506	21958	casein kinase I activity	MLN1.2|AT3G23340
4022	0.14673	0.36431	2	10	1506	21958	alcohol dehydrogenase activity	AT1G77120|F14J9.17
8601	0.14673	0.36431	2	10	1506	21958	protein phosphatase type 2A regulator activity	EER1|PDF1
8171	0.14688	0.36431	4	30	1506	21958	O-methyltransferase activity	T25K17.30|T5M16.11|T5M16.12|MJG14.10
16765	0.14756	0.36442	7	64	1506	21958	transferase activity, transferring alkyl or aryl (other than methyl) groups	AT4G23660|ATGSTF7|SPDS3|HPT|F9G14.100|AT1G02930|AT3G59380
16878	0.15407	0.37722	3	20	1506	21958	acid-thiol ligase activity	4CL.1|F5M15.17|MXA21.2
8375	0.15407	0.37722	3	20	1506	21958	acetylglucosaminyltransferase activity	T12J13.3|SPY|F2G14.170
46983	0.15625	0.3809	7	65	1506	21958	protein dimerization activity	AGL7|F25I24.170|F1B16.8|SHI|ANNAT1|AT3G59380|GNOM
8289	0.15815	0.38388	13	139	1506	21958	Mol Funct lipid binding	F15K19.1|F7A10.16|MJB24.5|DL3625W|F7F1.23|F7F1.24|F11I4.8|T9L24.28|AT5G12380|T5E8.170|T15J14.9|MCD7.25|T10O22.25
287	0.16007	0.38689	4	31	1506	21958	magnesium ion binding	AT5G44630|AT3G14520|AT1G61680|AT5G23960
16228	0.17114	0.39652	3	21	1506	21958	aldehyde-lyase activity	MSG15.3|AT1G08630|AT3G11750
5485	0.17155	0.39652	2	11	1506	21958	SNAP receptor activity	SNP33|SNAP30
51287	0.17155	0.39652	2	11	1506	21958	NAD binding	MNJ7.24|T32G6.6
19104	0.17155	0.39652	2	11	1506	21958	DNA N-glycosylase activity	K23L20.1|AT3G12710
4675	0.17155	0.39652	2	11	1506	21958	transmembrane receptor protein serine/threonine kinase activity	FLS2|AT5G38280
5516	0.17196	0.39652	11	116	1506	21958	calmodulin binding	F14H20.8|F14H20.7|T22N19.110|T14L22.17|F3F19.24|AT3G59260|AT3G52870|T3K9.22|F13I13.3|F28K19.13|EVE1
16829	0.17412	0.39652	24	285	1506	21958	lyase activity	MSG15.3|AT1G08630|AT1G61680|MDC12.15|F13H10.16|F4I10.4|AT3G11750|MAB16.11|AT3G24230|CYP74A|MBB18.6|AT3G57050|EMB2734|AT1G65960|AT5G44630|F2P9.13|AT3G14520|F2P9.12|AT3G09540|F1N19.23|AT5G23960|T1N24.17|ADC2|AT3G51450
51082	0.17564	0.39652	10	104	1506	21958	unfolded protein binding	T1P2.3|T13E11.11|MKD15.15|F25I18.5|ABI3|AT3G08970|F22O13.27|K6M13.5|MTHSC70-1|AT3G22480
8757	0.18364	0.39652	7	68	1506	21958	S-adenosylmethionine-dependent methyltransferase activity	AT3G23460|AT3G23470|T23K23.11|AT3G11480|AT3G23480|F6D5.1|AT3G07670
46873	0.18699	0.39652	9	93	1506	21958	metal ion transmembrane transporter activity	F18F4.60|ECA3|ACA1|AT4G32650|T8O11.6|COPT2|AKT5|HKT1|T16H5.50
46915	0.18871	0.39652	3	22	1506	21958	transition metal ion transmembrane transporter activity	T8O11.6|COPT2|T16H5.50
5097	0.18871	0.39652	3	22	1506	21958	Rab GTPase activator activity	AT3G07890|T11J7.10|F16B3.9
14	0.19198	0.39652	1	3	1506	21958	single-stranded DNA specific endodeoxyribonuclease activity	BFN1
8796	0.19198	0.39652	1	3	1506	21958	bis(5'-nucleosyl)-tetraphosphatase activity	T2H7.9
4449	0.19198	0.39652	1	3	1506	21958	isocitrate dehydrogenase (NAD+) activity	F8D20.160
9884	0.19198	0.39652	1	3	1506	21958	cytokinin receptor activity	AT1G27320
4602	0.19198	0.39652	1	3	1506	21958	glutathione peroxidase activity	ATGSTF7
4146	0.19198	0.39652	1	3	1506	21958	dihydrofolate reductase activity	THY-1
4150	0.19198	0.39652	1	3	1506	21958	dihydroneopterin aldolase activity	AT3G11750
16862	0.19198	0.39652	1	3	1506	21958	intramolecular oxidoreductase activity, interconverting keto- and enol-groups	ATPDIL1-2
16863	0.19198	0.39652	1	3	1506	21958	intramolecular oxidoreductase activity, transposing C=C bonds	IPP1
16864	0.19198	0.39652	1	3	1506	21958	intramolecular oxidoreductase activity, transposing S-S bonds	ATPDIL1-2
19900	0.19198	0.39652	1	3	1506	21958	kinase binding	KAPP
19901	0.19198	0.39652	1	3	1506	21958	protein kinase binding	KAPP
42300	0.19198	0.39652	1	3	1506	21958	beta-amyrin synthase activity	AT1G78960
3756	0.19198	0.39652	1	3	1506	21958	protein disulfide isomerase activity	ATPDIL1-2
8242	0.19198	0.39652	1	3	1506	21958	omega peptidase activity	F9K20.29
50113	0.19198	0.39652	1	3	1506	21958	inositol oxygenase activity	T25K17.70
47209	0.19198	0.39652	1	3	1506	21958	coniferyl-alcohol glucosyltransferase activity	F9D12.4
8428	0.19198	0.39652	1	3	1506	21958	ribonuclease inhibitor activity	MQK4.18
1671	0.19198	0.39652	1	3	1506	21958	ATPase activator activity	MEC18.18
45430	0.19198	0.39652	1	3	1506	21958	chalcone isomerase activity	K18I23.7
4081	0.19198	0.39652	1	3	1506	21958	bis(5'-nucleosyl)-tetraphosphatase (asymmetrical) activity	T2H7.9
51748	0.19198	0.39652	1	3	1506	21958	UTP-monosaccharide-1-phosphate uridylyltransferase activity	T17B22.6
42083	0.19198	0.39652	1	3	1506	21958	5,10-methylenetetrahydrofolate-dependent methyltransferase activity	THY-1
3983	0.19198	0.39652	1	3	1506	21958	UTP:glucose-1-phosphate uridylyltransferase activity	T17B22.6
46524	0.19198	0.39652	1	3	1506	21958	sucrose-phosphate synthase activity	F28M11.40
4766	0.19198	0.39652	1	3	1506	21958	spermidine synthase activity	SPDS3
4799	0.19198	0.39652	1	3	1506	21958	thymidylate synthase activity	THY-1
3923	0.19198	0.39652	1	3	1506	21958	GPI-anchor transamidase activity	AT3G07140
19888	0.19698	0.40392	2	12	1506	21958	protein phosphatase regulator activity	EER1|PDF1
19208	0.19698	0.40392	2	12	1506	21958	phosphatase regulator activity	EER1|PDF1
5261	0.20671	0.42233	3	23	1506	21958	cation channel activity	ACA1|AT4G32650|AKT5
16302	0.21101	0.42959	18	213	1506	21958	phosphatase activity	F13D4.1|F18C1.9|F20B17.6|T4C12.40|F14O23.9|AT3G18220|CPL4|F14O10.8|MQN23.7|KAPP|AT1G56650|F15F15.3|F16L1.6|AT4G26080|F10A8.6|F12A21.5|TOPP1|F7K2.170
156	0.21663	0.43945	4	35	1506	21958	two-component response regulator activity	ARR6|ARR7|ARR4|T6K12.10
45735	0.21831	0.44128	5	47	1506	21958	nutrient reservoir activity	DL4520C|T8O18.3|MXF12.140|AT5G38950|K3K3.1
5388	0.22282	0.44408	2	13	1506	21958	calcium-transporting ATPase activity	ECA3|ACA1
5378	0.22282	0.44408	2	13	1506	21958	copper ion transmembrane transporter activity	COPT2|T16H5.50
16799	0.22282	0.44408	2	13	1506	21958	hydrolase activity, hydrolyzing N-glycosyl compounds	K23L20.1|AT3G12710
15085	0.22282	0.44408	2	13	1506	21958	calcium ion transmembrane transporter activity	ECA3|ACA1
8047	0.23107	0.4504	5	48	1506	21958	enzyme activator activity	AT3G07890|T11J7.10|MEC18.18|F20B24.7|F16B3.9
16763	0.23154	0.4504	4	36	1506	21958	transferase activity, transferring pentosyl groups	T10P11.20|AT1G80050|F26B6.7|APT3
5506	0.24373	0.4504	3	25	1506	21958	iron ion binding	MOP10.14|AT3G46500|T10D10.1
16846	0.24373	0.4504	3	25	1506	21958	carbon-sulfur lyase activity	MAB16.11|F1N19.23|AT3G57050
60229	0.2474	0.4504	1	4	1506	21958	lipase activator activity	F20B24.7
35252	0.2474	0.4504	1	4	1506	21958	UDP-xylosyltransferase activity	T10P11.20
4367	0.2474	0.4504	1	4	1506	21958	glycerol-3-phosphate dehydrogenase (NAD+) activity	T32G6.6
4473	0.2474	0.4504	1	4	1506	21958	malate dehydrogenase (oxaloacetate-decarboxylating) (NADP+) activity	T1N24.25
16595	0.2474	0.4504	1	4	1506	21958	glutamate binding	F10O3.11
15174	0.2474	0.4504	1	4	1506	21958	basic amino acid transmembrane transporter activity	T7O23.19
42895	0.2474	0.4504	1	4	1506	21958	antibiotic transporter activity	MXE10.2
47631	0.2474	0.4504	1	4	1506	21958	ADP-ribose diphosphatase activity	MNJ7.24
5544	0.2474	0.4504	1	4	1506	21958	calcium-dependent phospholipid binding	AT5G12380
16004	0.2474	0.4504	1	4	1506	21958	phospholipase activator activity	F20B24.7
15089	0.2474	0.4504	1	4	1506	21958	high affinity copper ion transmembrane transporter activity	COPT2
339	0.2474	0.4504	1	4	1506	21958	RNA cap binding	ABH1
50284	0.2474	0.4504	1	4	1506	21958	sinapate 1-glucosyltransferase activity	MIL23.13
4325	0.2474	0.4504	1	4	1506	21958	ferrochelatase activity	T1N24.17
16756	0.2474	0.4504	1	4	1506	21958	glutathione gamma-glutamylcysteinyltransferase activity	T19P19.40
3825	0.2474	0.4504	1	4	1506	21958	alpha,alpha-trehalose-phosphate synthase (UDP-forming) activity	T30F21.9
51183	0.2474	0.4504	1	4	1506	21958	vitamin transporter activity	T18K17.11
3711	0.2474	0.4504	1	4	1506	21958	transcription elongation regulator activity	AT5G08565
5034	0.2474	0.4504	1	4	1506	21958	osmosensor activity	AT1G27320
10295	0.2474	0.4504	1	4	1506	21958	(+)-abscisic acid 8'-hydroxylase activity	CYP707A4
4709	0.2474	0.4504	1	4	1506	21958	MAP kinase kinase kinase activity	AT1G08720
8493	0.2474	0.4504	1	4	1506	21958	tetracycline transporter activity	MXE10.2
4737	0.2474	0.4504	1	4	1506	21958	pyruvate decarboxylase activity	F4I10.4
4680	0.2489	0.45168	2	14	1506	21958	casein kinase activity	MLN1.2|AT3G23340
22832	0.26262	0.46761	3	26	1506	21958	voltage-gated channel activity	AT4G32650|T22N4.9|AKT5
30570	0.26262	0.46761	3	26	1506	21958	pectate lyase activity	AT3G09540|MDC12.15|AT3G24230
5244	0.26262	0.46761	3	26	1506	21958	voltage-gated ion channel activity	AT4G32650|T22N4.9|AKT5
5200	0.26262	0.46761	3	26	1506	21958	structural constituent of cytoskeleton	ACTIN|AT2G37620|TUA1
16837	0.26262	0.46761	3	26	1506	21958	carbon-oxygen lyase activity, acting on polysaccharides	AT3G09540|MDC12.15|AT3G24230
16877	0.26262	0.46761	3	26	1506	21958	ligase activity, forming carbon-sulfur bonds	4CL.1|F5M15.17|MXA21.2
16615	0.27506	0.48519	2	15	1506	21958	malate dehydrogenase activity	T1N24.25|AT1G53240
19842	0.27506	0.48519	2	15	1506	21958	vitamin binding	F10A16.6|MAB16.11
8514	0.27506	0.48519	2	15	1506	21958	organic anion transmembrane transporter activity	F5O11.25|F18G18.140
4659	0.28169	0.49535	3	27	1506	21958	prenyltransferase activity	AT4G23660|HPT|AT3G59380
4480	0.29211	0.49678	14	172	1506	21958	methyltransferase activity	AT3G23460|THY-1|AT3G23470|T23K23.11|T25K17.30|AT3G11480|AT3G23480|MJG14.10|T5M16.11|T5M16.12|SHM1|F6D5.1|AT3G07670|F24B18.2
4702	0.29328	0.49678	4	40	1506	21958	receptor signaling protein serine/threonine kinase activity	MPK6|AT1G08720|FLS2|AT5G38280
42578	0.29452	0.49678	21	268	1506	21958	phosphoric ester hydrolase activity	F13D4.1|F18C1.9|F20B17.6|T4C12.40|F14O23.9|ATPLC|AT3G18220|CPL4|F14O10.8|MQN23.7|KAPP|AT1G56650|K21L19.4|F15F15.3|F16L1.6|AT4G26080|TOPP1|F10A8.6|F12A21.5|F21F23.12|F7K2.170
22816	0.29903	0.49678	1	5	1506	21958	sodium ion transmembrane transporter activity	HKT1
4448	0.29903	0.49678	1	5	1506	21958	isocitrate dehydrogenase activity	F8D20.160
16629	0.29903	0.49678	1	5	1506	21958	12-oxophytodienoate reductase activity	F5K7.19
4520	0.29903	0.49678	1	5	1506	21958	endodeoxyribonuclease activity	BFN1
15108	0.29903	0.49678	1	5	1506	21958	chloride transmembrane transporter activity	F24P17.6
15106	0.29903	0.49678	1	5	1506	21958	bicarbonate transmembrane transporter activity	F24P17.6
10011	0.29903	0.49678	1	5	1506	21958	auxin binding	AT3G62980
4335	0.29903	0.49678	1	5	1506	21958	galactokinase activity	AT3G42850
16721	0.29903	0.49678	1	5	1506	21958	oxidoreductase activity, acting on superoxide radicals as acceptor	AT1G08830
19206	0.29903	0.49678	1	5	1506	21958	nucleoside kinase activity	ADK1
51740	0.29903	0.49678	1	5	1506	21958	ethylene binding	ETR2
15380	0.29903	0.49678	1	5	1506	21958	anion exchanger activity	F24P17.6
4785	0.29903	0.49678	1	5	1506	21958	superoxide dismutase activity	AT1G08830
4834	0.29903	0.49678	1	5	1506	21958	tryptophan synthase activity	MBB18.6
16741	0.29949	0.49678	14	173	1506	21958	transferase activity, transferring one-carbon groups	AT3G23460|THY-1|AT3G23470|T23K23.11|T25K17.30|AT3G11480|AT3G23480|MJG14.10|T5M16.11|T5M16.12|SHM1|F6D5.1|AT3G07670|F24B18.2
42623	0.30008	0.49678	17	214	1506	21958	ATPase activity, coupled	ECA3|ACA1|F3F19.24|F15J5.20|AT3G52310|MXC20.8|AHA10|ATMRP9|ATMRP6|F2K11.18|ATMRP10|F5M6.22|AT3G28710|ATMRP14|AT3G21090|ATMRP15|MBL20.3
4521	0.30086	0.49678	3	28	1506	21958	endoribonuclease activity	BFN1|IRE1A|F7A19.32
3682	0.30086	0.49678	3	28	1506	21958	chromatin binding	LFY|HIS1-3|T14P4.28
3677	0.3064	0.50445	122	1699	1506	21958	DNA binding	MNA5.4|T6K21.60|ANAC046|AT1G25550|T1B8.3|SUPERMAN|AT1G52890|AT3G57670|F27C12.24|T9A4.2|T18A20.9|CBF3|T10O8.90|GBF6|MBA10.4|LFY|AT1G56010|K19B1.4|F28P22.24|T23K23.2|F27G20.7|F4F7.28|K24C1.1|AT1G27360|AT3G03450|ANAC023|ARF21|AT3G07610|T9D9.6|AT3G11280|AT5G50915|MRN17.12|F15I1.26|F22H5.3|F22H5.4|AT3G43990|F4P13.8|F4P13.2|F22L4.7|F8N16.10|MHK10.13|AT3G55980|F20D10.190|AT4G34410|T1G16.140|F14I23.40|PH…
5216	0.30907	0.50737	4	41	1506	21958	ion channel activity	ACA1|AT4G32650|T22N4.9|AKT5
5099	0.3201	0.52397	3	29	1506	21958	Ras GTPase activator activity	AT3G07890|T11J7.10|F16B3.9
5057	0.32493	0.52632	4	42	1506	21958	receptor signaling protein activity	MPK6|AT1G08720|FLS2|AT5G38280
43566	0.3271	0.52632	2	17	1506	21958	structure-specific DNA binding	LFY|HIS1-3
5249	0.3271	0.52632	2	17	1506	21958	voltage-gated potassium channel activity	AT4G32650|AKT5
5267	0.3271	0.52632	2	17	1506	21958	potassium channel activity	AT4G32650|AKT5
42298	0.3271	0.52632	2	17	1506	21958	phospholipase C activity	ATPLC|F21F23.12
3993	0.3271	0.52632	2	17	1506	21958	acid phosphatase activity	AT1G56650|T4C12.40
16616	0.33118	0.53139	7	82	1506	21958	oxidoreductase activity, acting on the CH-OH group of donors, NAD or NADP as acceptor	F8D20.160|T1N24.25|AT5G42800|AT1G77120|F14J9.17|AGD2|T32G6.6
15301	0.34712	0.53869	1	6	1506	21958	anion:anion antiporter activity	F24P17.6
4470	0.34712	0.53869	1	6	1506	21958	malic enzyme activity	T1N24.25
4551	0.34712	0.53869	1	6	1506	21958	nucleotide diphosphatase activity	T2H7.9
16003	0.34712	0.53869	1	6	1506	21958	carbon-nitrogen ligase activity, with glutamine as amido-N-donor	F24D7.15
16652	0.34712	0.53869	1	6	1506	21958	oxidoreductase activity, acting on NADH or NADPH, NAD or NADP as acceptor	T1N24.25
16688	0.34712	0.53869	1	6	1506	21958	L-ascorbate peroxidase activity	APX1
51184	0.34712	0.53869	1	6	1506	21958	cofactor transporter activity	T18K17.11
42285	0.34712	0.53869	1	6	1506	21958	xylosyltransferase activity	T10P11.20
10302	0.34712	0.53869	1	6	1506	21958	2-oxoglutarate-dependent dioxygenase activity	F13K9.13
3978	0.34712	0.53869	1	6	1506	21958	UDP-glucose 4-epimerase activity	F25I24.170
45543	0.34712	0.53869	1	6	1506	21958	gibberellin 2-beta-dioxygenase activity	F8A12.18
45551	0.34712	0.53869	1	6	1506	21958	cinnamyl-alcohol dehydrogenase activity	F14J9.17
22843	0.35276	0.54448	2	18	1506	21958	voltage-gated cation channel activity	AT4G32650|AKT5
19825	0.35276	0.54448	2	18	1506	21958	oxygen binding	CYP710A2|AHB1
15075	0.36828	0.56689	29	393	1506	21958	ion transmembrane transporter activity	F18F4.60|ECA3|AT4G32650|F3F19.24|F1N21.12|MXE10.2|AT1G22710|HKT1|F2K11.18|T19G15.100|AT3G28710|ATSOS1|AKT5|DEFENSE|ACA1|F5O11.25|COPT2|AHA10|HLM1|AP22.86|T8O11.6|AT1G80050|T14N5.7|F24P17.6|F18G18.140|T22N4.9|F5H14.25|T16H5.50|MBL20.3
46961	0.37808	0.57884	2	19	1506	21958	hydrogen ion transporting ATPase activity, rotational mechanism	AT3G28710|MBL20.3
8146	0.37808	0.57884	2	19	1506	21958	sulfotransferase activity	F2P9.3|T25K17.90
16706	0.38517	0.58811	6	73	1506	21958	oxidoreductase activity, acting on paired donors, with incorporation or reduction of molecular oxygen, 2-oxoglutarate as one donor, and incorporation of one atom each of oxygen into both donors	F8A12.18|LDOX|AT3G28490|F13K9.13|T30C3.90|T32G9.27
16879	0.39017	0.59046	16	213	1506	21958	ligase activity, forming carbon-nitrogen bonds	F1C12.230|ASK13|T17H7.12|AT3G42830|F7A7.240|F20D23.1|F24P17.21|F15M4.11|EMB2742|AT3G62980|F7F23.6|F19I3.12|F24D7.15|ASK2|HOS1|AT3G46460
4427	0.39191	0.59046	1	7	1506	21958	inorganic diphosphatase activity	F17I14.160
8430	0.39191	0.59046	1	7	1506	21958	selenium binding	AT2G24440
8506	0.39191	0.59046	1	7	1506	21958	sucrose:hydrogen symporter activity	AT1G22710
4826	0.39191	0.59046	1	7	1506	21958	phenylalanine-tRNA ligase activity	MDA7.10
8509	0.39439	0.59129	5	60	1506	21958	anion transmembrane transporter activity	F5O11.25|AT1G80050|F24P17.6|F18G18.140|T22N4.9
22836	0.39669	0.59129	3	33	1506	21958	gated channel activity	AT4G32650|T22N4.9|AKT5
5402	0.39766	0.59129	6	74	1506	21958	cation:sugar symporter activity	F1N21.12|T14N5.7|T19G15.100|AP22.86|AT1G22710|F5H14.25
5403	0.39766	0.59129	6	74	1506	21958	sugar:hydrogen symporter activity	F1N21.12|T14N5.7|T19G15.100|AP22.86|AT1G22710|F5H14.25
15295	0.39766	0.59129	6	74	1506	21958	solute:hydrogen symporter activity	F1N21.12|T14N5.7|T19G15.100|AP22.86|AT1G22710|F5H14.25
16709	0.40297	0.59761	2	20	1506	21958	oxidoreductase activity, acting on paired donors, with incorporation or reduction of molecular oxygen, NADH or NADPH as one donor, and incorporation of one atom of oxygen	CYP707A4|ROT3
5083	0.40446	0.59826	4	47	1506	21958	small GTPase regulator activity	AT3G07890|T11J7.10|MMB12.26|F16B3.9
4721	0.40971	0.60317	11	145	1506	21958	phosphoprotein phosphatase activity	F13D4.1|F14O10.8|F18C1.9|AT1G56650|KAPP|F20B17.6|F15F15.3|AT4G26080|TOPP1|F12A21.5|CPL4
4601	0.41096	0.60317	7	89	1506	21958	peroxidase activity	ATGSTF7|F14M13.18|MUA22.13|APX1|ANNAT1|F27F5.6|MCK7.27
16684	0.41096	0.60317	7	89	1506	21958	oxidoreductase activity, acting on peroxide as acceptor	ATGSTF7|F14M13.18|MUA22.13|APX1|ANNAT1|F27F5.6|MCK7.27
16769	0.41553	0.60674	3	34	1506	21958	transferase activity, transferring nitrogenous groups	MAB16.11|AGD2|AT3G24090
8483	0.41553	0.60674	3	34	1506	21958	transaminase activity	MAB16.11|AGD2|AT3G24090
4519	0.42022	0.61201	4	48	1506	21958	endonuclease activity	T22E19.8|BFN1|IRE1A|F7A19.32
8324	0.42246	0.61371	22	303	1506	21958	cation transmembrane transporter activity	F18F4.60|ECA3|ACA1|DEFENSE|AT4G32650|F1N21.12|COPT2|MXE10.2|AHA10|HLM1|AP22.86|AT1G22710|HKT1|T8O11.6|T14N5.7|T19G15.100|AT3G28710|ATSOS1|AKT5|F5H14.25|MBL20.3|T16H5.50
16782	0.42737	0.61925	2	21	1506	21958	transferase activity, transferring sulfur-containing groups	F2P9.3|T25K17.90
31559	0.43363	0.61963	1	8	1506	21958	oxidosqualene cyclase activity	AT1G78960
22844	0.43363	0.61963	1	8	1506	21958	voltage-gated anion channel activity	T22N4.9
4536	0.43363	0.61963	1	8	1506	21958	deoxyribonuclease activity	BFN1
9927	0.43363	0.61963	1	8	1506	21958	histidine phosphotransfer kinase activity	AHP2
16872	0.43363	0.61963	1	8	1506	21958	intramolecular lyase activity	K18I23.7
4565	0.43418	0.61963	3	35	1506	21958	beta-galactosidase activity	AT5G01075|AT3G52840|BGAL8
15297	0.44292	0.63052	8	106	1506	21958	antiporter activity	MNA5.11|F24P17.6|MXE10.2|ATSOS1|T8O5.120|F14O23.25|F25C20.18|GNOM
8092	0.44952	0.63831	5	64	1506	21958	cytoskeletal protein binding	DL3645C|F18O19.9|MXH1.5|K23F3.8|ATCAP1
30145	0.45124	0.63916	2	22	1506	21958	manganese ion binding	MXF12.140|K3K3.1
5509	0.45426	0.64184	11	150	1506	21958	calcium ion binding	T12M4.8|T21P5.18|TCH1|ANNAT4|AP22.11|ANNAT1|RD20|T3K9.14|CAM4|AT5G12380|T9A14.90
15144	0.46774	0.6542	7	94	1506	21958	carbohydrate transmembrane transporter activity	F1N21.12|T14N5.7|T19G15.100|AP22.86|AT1G22710|T18K17.11|F5H14.25
4564	0.47249	0.6542	1	9	1506	21958	beta-fructofuranosidase activity	F5E6.17
16847	0.47249	0.6542	1	9	1506	21958	1-aminocyclopropane-1-carboxylate synthase activity	MAB16.11
5253	0.47249	0.6542	1	9	1506	21958	anion channel activity	T22N4.9
5085	0.47249	0.6542	1	9	1506	21958	guanyl-nucleotide exchange factor activity	MMB12.26
19188	0.47249	0.6542	1	9	1506	21958	sucrose transmembrane transporter activity	AT1G22710
4033	0.47249	0.6542	1	9	1506	21958	aldo-keto reductase activity	AGD2
42803	0.47453	0.6542	2	23	1506	21958	protein homodimerization activity	ANNAT1|GNOM
16866	0.47453	0.6542	2	23	1506	21958	intramolecular transferase activity	AT3G57150|AT1G78960
16679	0.47453	0.6542	2	23	1506	21958	oxidoreductase activity, acting on diphenols and related substances as donors	AT5G21105|F19G10.5
5096	0.48865	0.67205	3	38	1506	21958	GTPase activator activity	AT3G07890|T11J7.10|F16B3.9
30695	0.49712	0.68039	4	53	1506	21958	GTPase regulator activity	AT3G07890|T11J7.10|MMB12.26|F16B3.9
4712	0.49712	0.68039	4	53	1506	21958	protein serine/threonine/tyrosine kinase activity	T20L15.120|F4P13.4|ATMKK9|ADK1
4722	0.50551	0.68467	8	112	1506	21958	protein serine/threonine phosphatase activity	F13D4.1|F18C1.9|AT1G56650|F20B17.6|F15F15.3|AT4G26080|TOPP1|F12A21.5
4372	0.50868	0.68467	1	10	1506	21958	glycine hydroxymethyltransferase activity	SHM1
15154	0.50868	0.68467	1	10	1506	21958	disaccharide transmembrane transporter activity	AT1G22710
8266	0.50868	0.68467	1	10	1506	21958	poly(U) binding	F17F16.1
30170	0.50868	0.68467	1	10	1506	21958	pyridoxal phosphate binding	MAB16.11
8378	0.50868	0.68467	1	10	1506	21958	galactosyltransferase activity	T7B11.23
4708	0.50868	0.68467	1	10	1506	21958	MAP kinase kinase activity	ATMKK9
51119	0.51998	0.69822	6	84	1506	21958	sugar transmembrane transporter activity	F1N21.12|T14N5.7|T19G15.100|AP22.86|AT1G22710|F5H14.25
50660	0.54063	0.71646	2	26	1506	21958	FAD binding	F15N18.130|F21C20.150
16641	0.54063	0.71646	2	26	1506	21958	oxidoreductase activity, acting on the CH-NH2 group of donors, oxygen as acceptor	ATACO2|F1E22.18
3924	0.54063	0.71646	2	26	1506	21958	GTPase activity	AGB1|ATDRG1
8889	0.54239	0.71646	1	11	1506	21958	glycerophosphodiester phosphodiesterase activity	K21L19.4
16745	0.54239	0.71646	1	11	1506	21958	transferase activity, transferring aldehyde or ketonic groups	T28K15.4
4311	0.54239	0.71646	1	11	1506	21958	farnesyltranstransferase activity	AT3G59380
4041	0.54239	0.71646	1	11	1506	21958	amine oxidase activity	F1E22.18
4674	0.544	0.71691	17	249	1506	21958	protein serine/threonine kinase activity	MPK6|T11A7.8|MLN1.2|FLS2|DWF12|AT5G03730|K2A11.3|T9N14.3|T2E12.5|F1O11.20|ETR2|K23L20.3|AT1G08720|AT3G23340|K19E1.12|ATGSK1|AT5G38280
16209	0.55528	0.729	7	102	1506	21958	antioxidant activity	ATGSTF7|F14M13.18|MUA22.13|APX1|ANNAT1|F27F5.6|MCK7.27
16779	0.55591	0.729	8	117	1506	21958	nucleotidyltransferase activity	MCO15.7|AT3G13940|F19I3.25|T24P15.3|VTC2|T17B22.6|CYT1|MTI20.24
16651	0.55702	0.729	3	42	1506	21958	oxidoreductase activity, acting on NADH or NADPH	F17C15.50|F22H5.16|T1N24.25
16887	0.56831	0.74166	21	312	1506	21958	ATPase activity	ECA3|ACA1|T5M16.6|F15J5.20|F3F19.24|AT3G52310|MXC20.8|AHA10|ATMRP9|F9C16.7|AT3G28540|ATMRP6|F2K11.18|ATMRP10|F5M6.22|AT3G28710|ATMRP14|AT3G21090|ATMRP15|F22K18.90|MBL20.3
4540	0.5693	0.74166	4	58	1506	21958	ribonuclease activity	AT3G44260|BFN1|IRE1A|F7A19.32
9815	0.57379	0.7424	1	12	1506	21958	1-aminocyclopropane-1-carboxylate oxidase activity	ATACO2
4869	0.57379	0.7424	1	12	1506	21958	cysteine protease inhibitor activity	MNJ7.14
33742	0.57379	0.7424	1	12	1506	21958	peptide-methionine-(S)-S-oxide reductase activity	T8O5.60
42802	0.58138	0.74942	2	28	1506	21958	identical protein binding	ANNAT1|GNOM
50222	0.58186	0.74942	30	448	1506	21958	protein kinase activity	T20L15.120|MPK6|AT5G01810|T11A7.8|MLN1.2|FLS2|AT1G27320|T2E12.5|F1O11.20|ETR2|K23L20.3|F4P13.4|AT5G07280|AT3G23340|K19E1.12|ATGSK1|AT5G38280|ASK2|F8A5.15|DWF12|AT5G03730|K2A11.3|T9N14.3|PHYB|MCI2.4|CRK11|FHY2|AT1G08720|ATMKK9|ADK1
16810	0.59165	0.75926	5	75	1506	21958	hydrolase activity, acting on carbon-nitrogen (but not peptide) bonds	F19C24.4|T3H13.10|AT4G08900|AT1G51780|F18F4.170
22890	0.59217	0.75926	10	151	1506	21958	inorganic cation transmembrane transporter activity	F18F4.60|ECA3|ACA1|T8O11.6|COPT2|AT3G28710|ATSOS1|HKT1|T16H5.50|MBL20.3
22838	0.59651	0.75968	4	60	1506	21958	substrate specific channel activity	ACA1|AT4G32650|T22N4.9|AKT5
22803	0.59651	0.75968	4	60	1506	21958	passive transmembrane transporter activity	ACA1|AT4G32650|T22N4.9|AKT5
15268	0.59651	0.75968	4	60	1506	21958	channel activity	ACA1|AT4G32650|T22N4.9|AKT5
15290	0.59785	0.75968	14	212	1506	21958	secondary active transmembrane transporter activity	F1N21.12|MXE10.2|AT1G22710|AP22.86|T8O5.120|F14O23.25|GNOM|MNA5.11|T14N5.7|F24P17.6|T19G15.100|ATSOS1|F5H14.25|F25C20.18
15114	0.60304	0.76287	1	13	1506	21958	phosphate transmembrane transporter activity	AT1G80050
15079	0.60304	0.76287	1	13	1506	21958	potassium ion transmembrane transporter activity	F18F4.60
8565	0.60663	0.7657	7	107	1506	21958	protein transporter activity	F19K6.16|T14P4.3|F25P12.96|MNC6.1|AT3G10780|F28N24.2|MUG13.13
30246	0.61652	0.77572	7	108	1506	21958	carbohydrate binding	F8L10.7|T28P6.2|F8L10.8|T28N17.6|T23J18.8|ATPP2-A11|PR-4
16853	0.6173	0.77572	10	154	1506	21958	isomerase activity	AT3G57150|K18I23.7|ATPDIL1-2|IPP1|F25I24.170|AOC2|AOC1|AOC4|AT1G78960|AOC3
8417	0.63028	0.79029	1	14	1506	21958	fucosyltransferase activity	FUT6
15294	0.64153	0.80085	6	95	1506	21958	solute:cation symporter activity	F1N21.12|T14N5.7|T19G15.100|AP22.86|AT1G22710|F5H14.25
16830	0.64153	0.80085	6	95	1506	21958	carbon-carbon lyase activity	AT1G65960|MSG15.3|AT1G08630|F4I10.4|AT3G11750|ADC2
15293	0.65162	0.80784	6	96	1506	21958	symporter activity	F1N21.12|T14N5.7|T19G15.100|AP22.86|AT1G22710|F5H14.25
15103	0.65471	0.80784	2	32	1506	21958	inorganic anion transmembrane transporter activity	AT1G80050|F24P17.6
15238	0.65566	0.80784	1	15	1506	21958	drug transporter activity	MXE10.2
16655	0.65566	0.80784	1	15	1506	21958	oxidoreductase activity, acting on NADH or NADPH, quinone or similar compound as acceptor	F17C15.50
3728	0.65566	0.80784	1	15	1506	21958	single-stranded RNA binding	F17F16.1
3684	0.65566	0.80784	1	15	1506	21958	damaged DNA binding	F16B3.17
60089	0.65954	0.80911	22	343	1506	21958	molecular transducer activity	MPK6|RALFL14|FLS2|T6I14.9|AT1G27320|PHYB|CAM4|T6K12.10|RALFL18|ARR6|RALFL8|RALFL9|ARR7|AHP2|ARR4|FHY2|AT1G08720|AT5G07280|RALFL32|K24G6.13|AT5G38280|AT3G25160
4871	0.65954	0.80911	22	343	1506	21958	signal transducer activity	MPK6|RALFL14|FLS2|T6I14.9|AT1G27320|PHYB|CAM4|T6K12.10|RALFL18|ARR6|RALFL8|RALFL9|ARR7|AHP2|ARR4|FHY2|AT1G08720|AT5G07280|RALFL32|K24G6.13|AT5G38280|AT3G25160
16638	0.67136	0.82183	2	33	1506	21958	oxidoreductase activity, acting on the CH-NH2 group of donors	ATACO2|F1E22.18
16831	0.67585	0.82556	3	50	1506	21958	carboxy-lyase activity	AT1G65960|F4I10.4|ADC2
8234	0.67752	0.82581	9	146	1506	21958	cysteine-type peptidase activity	F2K13.280|T30A10.40|K15I22.9|AT3G06910|F3K23.19|F2K13.290|AT3G43960|F16G20.220|AP22.67
16628	0.67929	0.8262	1	16	1506	21958	oxidoreductase activity, acting on the CH-CH group of donors, NAD or NADP as acceptor	F5K7.19
48037	0.68105	0.82657	5	83	1506	21958	cofactor binding	F15N18.130|F21C20.150|MAB16.11|MNJ7.24|T32G6.6
4620	0.68735	0.83244	2	34	1506	21958	phospholipase activity	ATPLC|F21F23.12
16874	0.68897	0.83262	20	318	1506	21958	ligase activity	F1C12.230|ASK13|T17H7.12|AT3G42830|MDA7.10|F7A7.240|F20D23.1|F24P17.21|F15M4.11|EMB2742|4CL.1|F5M15.17|MXA21.2|AT3G62980|F7F23.6|F19I3.12|F24D7.15|ASK2|HOS1|AT3G46460
16740	0.69338	0.83618	144	2176	1506	21958	transferase activity	THY-1|T8F5.23|T28K15.4|F13G24.50|AT3G42850|MLN1.2|AT3G23480|AT3G20830|F16F4.6|T15G18.80|F28A23.2|MCO15.7|AKN2|EMB1187|SPY|T21E18.7|T2N18.19|T20D16.11|AT3G50280|K23L20.3|T21E18.8|AT5G07280|K2I5.13|AT1G22015|T19P19.40|ATGSK1|MXF12.90|VTC2|MJG14.10|AGD2|3|T25K17.90|T10P11.20|T28P6.2|ATCESA3|MIL23.13|T2P4.15|T17B22.6|ADK1|AT3G23460|MPK6|AT5G01810|T26J13.4|MXF12.60|MNI5.4|AT3G46400|AT3G46670|AT3G11480…
16450	0.7013	0.84215	1	17	1506	21958	DNA-directed DNA polymerase activity	T24P15.3
3702	0.7013	0.84215	1	17	1506	21958	RNA polymerase II transcription factor activity	MNC17.14
4840	0.71074	0.85169	11	182	1506	21958	ubiquitin-protein ligase activity	F15M4.11|ASK13|AT3G42830|F7F23.6|AT3G62980|F7A7.240|F20D23.1|ASK2|AT3G46460|HOS1|F24P17.21
15300	0.71385	0.85182	3	53	1506	21958	solute:solute antiporter activity	MXE10.2|ATSOS1|GNOM
16792	0.71385	0.85182	3	53	1506	21958	phosphoric diester hydrolase activity	K21L19.4|ATPLC|F21F23.12
129	0.7174	0.85427	2	36	1506	21958	DNA-directed RNA polymerase activity	AT3G13940|MTI20.24
50662	0.72643	0.8632	4	71	1506	21958	coenzyme binding	F15N18.130|F21C20.150|MNJ7.24|T32G6.6
15299	0.7315	0.8638	2	37	1506	21958	solute:hydrogen antiporter activity	MXE10.2|ATSOS1
4428	0.7315	0.8638	2	37	1506	21958	inositol or phosphatidylinositol kinase activity	3|IPK2A
43565	0.7315	0.8638	2	37	1506	21958	sequence-specific DNA binding	T1G16.140|T14P4.11
8640	0.73682	0.86829	11	186	1506	21958	small conjugating protein ligase activity	F15M4.11|ASK13|AT3G42830|F7F23.6|AT3G62980|F7A7.240|F20D23.1|ASK2|AT3G46460|HOS1|F24P17.21
8170	0.7409	0.86949	1	19	1506	21958	N-methyltransferase activity	F6D5.1
4707	0.7409	0.86949	1	19	1506	21958	MAP kinase activity	MPK6
16759	0.74499	0.87057	2	38	1506	21958	cellulose synthase activity	ATCSLG2|ATCESA3
16773	0.74669	0.87057	34	546	1506	21958	phosphotransferase activity, alcohol group as acceptor	T20L15.120|MPK6|AT5G01810|T11A7.8|AT3G42850|MLN1.2|FLS2|AT1G27320|T2E12.5|F1O11.20|AKN2|EMB1187|ETR2|K23L20.3|F4P13.4|AT5G07280|AT3G23340|K19E1.12|ATGSK1|ASK2|AT5G38280|F8A5.15|DWF12|AT5G03730|K2A11.3|T9N14.3|PHYB|IPK2A|MCI2.4|CRK11|FHY2|AT1G08720|ATMKK9|ADK1
32561	0.75193	0.87057	8	140	1506	21958	guanyl ribonucleotide binding	T26C19.5|AT3G21700|T12G13.30|MBG8.10|F20B24.7|SAR1|AT3G07410|AT2G44610
5525	0.75193	0.87057	8	140	1506	21958	GTP binding	T26C19.5|AT3G21700|T12G13.30|MBG8.10|F20B24.7|SAR1|AT3G07410|AT2G44610
19001	0.75193	0.87057	8	140	1506	21958	guanyl nucleotide binding	T26C19.5|AT3G21700|T12G13.30|MBG8.10|F20B24.7|SAR1|AT3G07410|AT2G44610
8080	0.75789	0.87057	2	39	1506	21958	N-acetyltransferase activity	T26J13.4|T27E13.17
16597	0.75869	0.87057	1	20	1506	21958	amino acid binding	F10O3.11
4437	0.75869	0.87057	1	20	1506	21958	inositol or phosphatidylinositol phosphatase activity	F14O23.9
5543	0.75869	0.87057	1	20	1506	21958	phospholipid binding	AT5G12380
16671	0.75869	0.87057	1	20	1506	21958	oxidoreductase activity, acting on sulfur group of donors, disulfide as acceptor	T8O5.60
43176	0.75869	0.87057	1	20	1506	21958	amine binding	F10O3.11
16881	0.76716	0.87849	11	191	1506	21958	acid-amino acid ligase activity	F15M4.11|ASK13|AT3G42830|F7F23.6|AT3G62980|F7A7.240|F20D23.1|ASK2|AT3G46460|HOS1|F24P17.21
34062	0.77023	0.87849	2	40	1506	21958	RNA polymerase activity	AT3G13940|MTI20.24
16410	0.77023	0.87849	2	40	1506	21958	N-acyltransferase activity	T26J13.4|T27E13.17
16462	0.77202	0.87877	26	429	1506	21958	pyrophosphatase activity	ECA3|F3F19.24|F15J5.20|T2H7.9|AT3G52310|ATMRP9|F9C16.7|ATDRG1|F2K11.18|ATMRP10|AT3G28710|ATMRP14|AT3G21090|ATMRP15|T5M16.6|ACA1|F17I14.160|AHA10|MXC20.8|ATMRP6|AT3G28540|AGB1|F5M6.22|MNJ7.24|F22K18.90|MBL20.3
46933	0.77525	0.87893	1	21	1506	21958	hydrogen ion transporting ATP synthase activity, rotational mechanism	MBL20.3
16891	0.77525	0.87893	1	21	1506	21958	endoribonuclease activity, producing 5'-phosphomonoesters	BFN1
16818	0.77973	0.88225	26	431	1506	21958	hydrolase activity, acting on acid anhydrides, in phosphorus-containing anhydrides	ECA3|F3F19.24|F15J5.20|T2H7.9|AT3G52310|ATMRP9|F9C16.7|ATDRG1|F2K11.18|ATMRP10|AT3G28710|ATMRP14|AT3G21090|ATMRP15|T5M16.6|ACA1|F17I14.160|AHA10|MXC20.8|ATMRP6|AT3G28540|AGB1|F5M6.22|MNJ7.24|F22K18.90|MBL20.3
16817	0.78352	0.88478	26	432	1506	21958	hydrolase activity, acting on acid anhydrides	ECA3|F3F19.24|F15J5.20|T2H7.9|AT3G52310|ATMRP9|F9C16.7|ATDRG1|F2K11.18|ATMRP10|AT3G28710|ATMRP14|AT3G21090|ATMRP15|T5M16.6|ACA1|F17I14.160|AHA10|MXC20.8|ATMRP6|AT3G28540|AGB1|F5M6.22|MNJ7.24|F22K18.90|MBL20.3
16893	0.79068	0.88932	1	22	1506	21958	endonuclease activity, active with either ribo- or deoxyribonucleic acids and producing 5'-phosphomonoesters	BFN1
19205	0.79068	0.88932	1	22	1506	21958	nucleobase, nucleoside, nucleotide kinase activity	ADK1
16835	0.80339	0.90183	5	97	1506	21958	carbon-oxygen lyase activity	AT3G09540|MDC12.15|AT3G24230|CYP74A|MBB18.6
34061	0.80505	0.90191	1	23	1506	21958	DNA polymerase activity	T24P15.3
8320	0.81423	0.9104	2	44	1506	21958	protein transmembrane transporter activity	AT3G10780|F28N24.2
5529	0.81844	0.9133	1	24	1506	21958	sugar binding	T28N17.6
15298	0.83328	0.92804	2	46	1506	21958	solute:cation antiporter activity	MXE10.2|ATSOS1
16857	0.84251	0.93649	1	26	1506	21958	racemase and epimerase activity, acting on carbohydrates and derivatives	F25I24.170
16407	0.85054	0.94357	2	48	1506	21958	acetyltransferase activity	T26J13.4|T27E13.17
19200	0.85333	0.94481	1	27	1506	21958	carbohydrate kinase activity	AT3G42850
9055	0.86177	0.95041	4	88	1506	21958	electron carrier activity	AT4G20830|F19I3.4|T5I8.16|F28M11.5
17111	0.86227	0.95041	23	408	1506	21958	nucleoside-triphosphatase activity	ECA3|ACA1|T5M16.6|F15J5.20|F3F19.24|AT3G52310|MXC20.8|AHA10|ATMRP9|F9C16.7|AT3G28540|ATMRP6|ATDRG1|AGB1|F2K11.18|ATMRP10|F5M6.22|AT3G28710|ATMRP14|AT3G21090|ATMRP15|F22K18.90|MBL20.3
15502	0.8634	0.95041	1	28	1506	21958	sodium:hydrogen antiporter activity	ATSOS1
16854	0.88965	0.97572	1	31	1506	21958	racemase and epimerase activity	F25I24.170
15077	0.88983	0.97572	5	112	1506	21958	monovalent inorganic cation transmembrane transporter activity	F18F4.60|AT3G28710|ATSOS1|HKT1|MBL20.3
5451	0.89723	0.98194	1	32	1506	21958	monovalent cation:proton antiporter activity	ATSOS1
19899	0.90429	0.98603	1	33	1506	21958	enzyme binding	KAPP
16790	0.90444	0.98603	2	56	1506	21958	thiolester hydrolase activity	MQL5.21|MQL5.19
3745	0.91015	0.98735	3	78	1506	21958	translation initiation factor activity	F20D21.11|PAB1|ZLL
22884	0.91087	0.98735	1	34	1506	21958	macromolecule transmembrane transporter activity	F28N24.2
15450	0.91087	0.98735	1	34	1506	21958	P-P-bond-hydrolysis-driven protein transmembrane transporter activity	F28N24.2
4518	0.91802	0.99291	6	138	1506	21958	nuclease activity	AT3G44260|T22E19.8|BFN1|IRE1A|F7A19.32|F18A17.50
16836	0.91949	0.99291	2	59	1506	21958	hydro-lyase activity	CYP74A|MBB18.6
5515	0.92638	0.99845	114	1874	1506	21958	protein binding	SUM1|F25P12.96|SHI|AT3G22480|EVE1|SPY|PRZ1|AT3G59260|F25I18.5|F19K16.21|MXH1.5|AT3G52870|F28N24.2|MUG13.13|F9L1.7|T29J13.100|T6I14.9|T4C12.50|T2K12.10|K19B1.4|F16M14.15|AT5G58230|F7D19.20|AT3G19670|F7D8.15|AT3G27473|AT3G19840|DL3645C|T13E11.11|F20B24.9|F3F19.24|F20B24.7|K23F3.8|FY|MEC18.18|AT2G39760|AT3G59380|F9C22.10|F13I13.3|ASK2|T7H20.250|T24H18.110|ATMLH1|AT5G03730|AT3G57680|MTHSC70-1|T1P2.3|…
