# Supplementary material for: Protein Interaction Network of Arabidopsis thaliana Female Gametophyte Development Identifies Novel Proteins and Relations
Source: PLoS One. 2012 Dec 11;7(12):e49931. doi: 10.1371/journal.pone.0049931 (PMC3519845; doi:10.1371/journal.pone.0049931)
Supplement: Table S8 — List of the genes identified previously by Johnston et al. (2007) [6] and Wuest et al. (2010) [5] which were predicted and present in the PI network of female gametophyte in this study (XLS) [file pone.0049931.s008.xls]

## Sheet: Wuest et al
Supplementary 8: List of the predicted genes in PI network which were identified previously by Wuest et al (2010)
AGI
AT1G02580
AT1G11730
AT1G17260
AT1G20440
AT1G20450
AT1G35720
AT1G47470
AT1G61630
AT1G74000
AT1G74020
AT1G77120
AT2G16630
AT2G16700
AT2G16890
AT2G31360
AT2G35670
AT3G04720
AT3G24220
AT3G48000
AT3G60010
AT3G61880
AT4G15440
AT4G18770
AT4G20050
AT4G20830
AT4G21120
AT4G37360
AT4G39640
AT5G01810
AT5G13710
AT5G36160
AT5G44630
AT5G53460
AT5G58575
AT5G58860

## Sheet: Johnston et al
List of the predicted genes in PI network which were identified previously by Johnston et al (2008)
Probe ID	Gene ID	Gene Description
259364_at	At1g13260	DNA-Binding Protein (RAV1)
265801_at	At2g35670	Fertilization-Independent Seed 2 Protein (FIS2)
266841_at	At2g26150	Heat Shock Transcription Factor Family Protein (HSFA2)
245239_at	At4g25530	Homeodomain Protein (FWA)
251555_at	At3g58780	MADS Box Protein Type II (AGL1 / SHP1)
267528_at	At2g45650	MADS-Box Protein Type II (AGL6)
260908_at	At1g02580	Maternal Embryogenesis Control Protein / MEDEA (MEA)
254619_at	At4g18770	Myb Family Transcription Factor (MYB98)
248240_at	At5g53950	No Apical Meristem (NAM) Family Protein
267246_at	At2g30250	WRKY Family Transcription Factor (WRKY25)
261285_at	At1g35720	Annexin 1 (ANN1)
266418_at	At2g38750	Annexin 4 (ANN4)
250473_at	At5g10220	Annexin 6 (ANN6)
257922_at	At3g23150	Ethylene Receptor Histidine Kinase (ETR2)
258590_at	At3g04280	Two-Component Responsive Regulator Family Protein
251440_at	At3g60010	E3 Ubiquitin Ligase SCF Complex Subunit SKP1/ASK1
248878_at	At5g46160	Ribosomal Protein L14 Family Protein / Huellenlos Paralog (HLP)
258984_at	At3g08970	DNAJ Heat Shock N-Terminal Domain-Containing Protein, Protein Folding
257242_at	At3g24220	9-Cis-Epoxycarotenoid Dioxygenase (NCED6)
264953_at	At1g77120	Alcohol Dehydrogenase (ADH)
254283_s_at	At4g22880	Anthocyanidin Synthase / Tannin Deficient Seed 4 (TDS4)
247765_at	At5g58860	Cytochrome P450 86A1 (CYP86) Involved In Fatty Acid Metabolism
251301_at	At3g61880	Cytochrome P450 Involved In Fatty Acid Metabolism
255690_at	At4g00360	Cytochrome P450 Involved In Fatty Acid Metabolism
263249_at	At2g31360	Delta 9 Desaturase (ADS2)
249215_at	At5g42800	Dihydroflavonol 4-Reductase (Dihydrokaempferol 4-Reductase) (DFR)
264401_at	At1g61720	Dihydroflavonol 4-Reductase (Dihydrokaempferol 4-Reductase) Family (BAN)
267607_s_at	At2g26740	Epoxide Hydrolase, Soluble (Seh)
254432_at	At4g20830	FAD-Binding Domain-Containing Protein
246595_at	At5g14780	Formate Dehydrogenase (FDH)
262808_at	At1g11730	Galactosyltransferase Family Protein
252907_at	At4g39650	Gamma-Glutamyltransferase
252906_at	At4g39640	Gamma-Glutamyltranspeptidase Family Protein
250090_at	At5g17330	Glutamate Decarboxylase 1 (GAD1)
262119_s_at	At1g02930	Glutathione S-Transferase
250083_at	At5g17220	Glutathione S-Transferase
254098_at	At4g25100	Iron Superoxide Dismutase (FSD1)
252862_at	At4g39830	L-Ascorbate Oxidase
259757_at	At1g77510	Protein Disulfide Isomerase
253416_at	At4g33070	Pyruvate Decarboxylase-1 (PDC1)
260335_at	At1g74000	Strictosidine Synthase Family Protein (SS3)
254002_at	At4g26280	Sulfotransferase Family Protein
254494_at	At4g20050	Polygalacturanase (QRT3)
254453_at	At4g21120	Amino Acid Permease Family Protein (AAT1)
253091_at	At4g37360	Cytochrome P450 Involved In Electron Transport
263096_at	At2g16060	Non-Symbiotic Hemoglobin 1 (HB1) (GLB1)
265064_at	At1g61630	Protein Similar To Inosine-Guanosine Nucleoside Transporter
262528_at	At1g17260	Proton-Exporting Atpase 10
261926_at	At1g22530	SEC14 Cytosolic Factor Family Protein, Transporter
267138_s_at	At2g38210	Ethylene-Responsive Protein
258791_at	At3g04720	Hevein-Like Protein (HEL)
265411_at	At2g16630	Proline-Rich Family Protein
248892_at	At5g46300	Unknown
257468_at	At1g47470	Unknown
245928_s_at	At5g24780	Vegetative Storage Protein 1 (VSP1)
265680_at	At2g32150	Hydrolase
263174_at	At1g54040	Kelch Repeat-Containing Protein (ESP)
262978_at	At1g75780	Tubulin Beta-1 Chain (TUB1)
257468_at	At1g47470	Unknown
