# Supplementary material for: Protein Interaction Network of Arabidopsis thaliana Female Gametophyte Development Identifies Novel Proteins and Relations
Source: PLoS One. 2012 Dec 11;7(12):e49931. doi: 10.1371/journal.pone.0049931 (PMC3519845; doi:10.1371/journal.pone.0049931)
Supplement: Table S9 — List of the previously identified genes which could not build any edges in PI network of FG development. (XLS) [file pone.0049931.s009.xls]

## Sheet: Ids In Network
Supplementary 9: List of the imported genes which could be involved in the PI network and had edge (s)
Name	Description	LocusLink ID	Connectivity	ID	Alias	Auditing authority	Cell Localization	Compartment	EC Number	Found In Groups	Found In Pathways	FunctionalClass	GenBank ID	GO Biological Process	GO Cellular Component	GO ID	GO Molecular Function	Hugo ID	Hugo Symbol	KEGG ID	KEGG pathway	MedLine Reference	MGI ID	Microarray ID	Regulation	Notes	Keyword	Owner	Proteome Biochemical Function	Proteome Cellular Role	Swiss-Prot Accession	Unigene ID	State Description	RefSeq ACCNUM
COR47		838632	6	25929	AT1G20440, F5M15.22, RD17, COR47, F5M15_22					molecular_function, cellular_component, response to osmotic stress, response to cold, cold acclimation, response to water deprivation, response to abscisic acid stimulus, Imported Protein List, Imported Protein List, Imported Protein List, Imported Protein List	New Pathway, New Pathway		AB004872, AAL62384, AY072392, BAA23547, AC027665, AAF79614, AAM48018, AY114699, AK230360, BAF02159, <more data available......>			0009409, 0003674, 0009631, 0009737, 0006970, 0005575, 0009414				ath:At1g20440				259570_at	up			Public				At.22974, At.26974
PSBD		816183	13	25934	unknown protein, AT2G16820, T24I21_23, T24I21.23					molecular_function, cellular_component, biological_process, Imported Protein List, Imported Protein List, Imported Protein List, Imported Protein List	New Pathway, New Pathway		NP_179273, AAD24615, AC005825, NC_003071, NM_127234			0005575, 0008150, 0003674								255897_at	down			Public				At.63469
AP22.11		829855	9	25957	AP22_11, calcium ion binding, AP22.11, AT4G37010					calcium ion binding, mitochondrion, biological_process, Imported Protein List, Imported Protein List, Imported Protein List, Imported Protein List	New Pathway		CQ856055, CAH23398, AL161590, CAB80367, Z99707, CAB16762, AAR16087, BT024826, AY363869, ABD60709, <more data available......>			0005509, 0005739, 0008150								246197_at	up			Public				At.43735
MGL6.1		820929	17	25962	RAP2.3, MGL6.1, RELATED TO AP2 3, AT3G16770, ATEBP/RAP2.3; DNA binding / transcription factor, ATEBP					Imported Protein List, Imported Protein List, Imported Protein List, Imported Protein List	New Pathway		AAM65031, AY059917, AAL24399, AY035100, AAK59605, AY087488, AY142562, AAN13131, P42736, AB022217, <more data available......>							ath:At3g16770				258434_at	up			Public				At.24773, At.68315
ETR2		821891	19	25993	ETR2 (ETHYLENE RESPONSE 2); receptor, AT3G23150, ETR2, ETHYLENE RESPONSE 2					ethylene binding, protein histidine kinase activity, glycogen synthase kinase 3 activity, Imported Protein List, Imported Protein List, Imported Protein List, Imported Protein List	New Pathway		NC_003074, NM_113216, NP_188956			0004673, 0004696, 0051740				ath:At3g23150				257922_at	down			Public				At.43502
T6A9.4		839300	60	26125	REDUCED PHYTOCHROME SIGNALING 1, LONG HYPOCOTYL IN FAR-RED, REDUCED SENSITIVITY TO FAR-RED LIGHT 1, RSF1, T6A9.4, AT1G02340, HFR1 (LONG HYPOCOTYL IN FAR-RED); DNA binding / transcription factor, T6A9_4, FBI1					protein binding, nucleus, blue light signaling pathway, red, far-red light phototransduction, response to light intensity, Imported Protein List, Imported Protein List, Imported Protein List, Imported Protein List	New Pathway		AF323182, AAK15282, Q9FE22, AF288287, AAG45733, AF324245, NP_563650, AAG40617, NM_100115, NC_003070			0005515, 0009785, 0009585, 0005634, 0009642								259417_at	up			Public				At.24795
AT5G42800		834291	55	26142	MJB21.18, DIHYDROFLAVONOL 4-REDUCTASE, M318, MJB21_18, TRANSPARENT TESTA 3, TT3, AT5G42800, DFR (DIHYDROFLAVONOL 4-REDUCTASE); dihydrokaempferol 4-reductase, DIHYDROKAEMPFEROL 4-REDUCTASE					dihydrokaempferol 4-reductase activity, extrinsic to endoplasmic reticulum membrane, anthocyanin biosynthesis, Imported Protein List, Imported Protein List, Imported Protein List, Imported Protein List, Imported Protein List	New Pathway, New Pathway		NP_199094, NM_123645, AJ251982, CAC10525, AB007647, NC_003076, BAB10636, P51102			0009718, 0045552, 0042406								249215_at	down			Public				At.23537
t30c3.90		828645	11	26162	AT2301, ATGA20OX1, GA REQUIRING 5, GA20OX1, GIBBERELLIN 20-OXIDASE, T30C3.90, T30C3_90, AT4G25420, GA5 (GA REQUIRING 5); gibberellin 20-oxidase/ gibberellin 3-beta-dioxygenase					gibberellin 20-oxidase activity, gibberellic acid biosynthesis, Imported Protein List, Imported Protein List, Imported Protein List, Imported Protein List	New Pathway		CAB45519, NM_118674, Q39110, AL079350, AL161563, CAB81353, NC_003075, NP_194272			0045544, 0009686								254065_at	up			Public				At.32258
AT1G77120		844047	75	26183	ADH, ALCOHOL DEHYDROGENASE, ALCOHOL DEHYDROGENASE 1, F22K20.19, F22K20_19, AT1G77120, ADH1 (ALCOHOL DEHYDROGENASE 1); alcohol dehydrogenase					alcohol dehydrogenase activity, cellular_component, cellular respiration, response to osmotic stress, response to hypoxia, Imported Protein List, Imported Protein List, Imported Protein List, Imported Protein List	New Pathway		AAC00625, X77943, CAA54911, AY045612, AAK73970, AC002291, BAA22981, AY536888, AAS45601, D63463, <more data available......>			0004022, 0045333, 0001666, 0005575, 0006970								264953_at	down			Public				At.22653
AT3G58780		825047	17	26186	SHP1 (SHATTERPROOF 1); DNA binding / transcription factor, AT3G58780, SHATTERPROOF 1, AGL1					protein binding, carpel development, ovule development, Imported Protein List, Imported Protein List, Imported Protein List, Imported Protein List	New Pathway		AAU82036, AY727637, AAU82047, AY727625, AY727626, AY727624, AAU82039, AAU82035, AAU82037, AY727627, <more data available......>			0048481, 0048440, 0005515								251555_at	down			Public
ARR6		836412	25	26209	RESPONSE REGULATOR 6, ARR6 (RESPONSE REGULATOR 6); transcription regulator/ two-component response regulator, MQB2.220, MQB2_220, AT5G62920					two-component response regulator activity, cellular_component, response to cytokinin stimulus, Imported Protein List, Imported Protein List, Imported Protein List, Imported Protein List	New Pathway		AB009053, BAB10861, AK227844, BAE99822, AB008489, BAA34728, AAO44065, BT004799, NC_003076, NM_125686, <more data available......>			0000156, 0005575, 0009735								247406_at	up			Public				At.24207
AXR3		839568	33	26232	IAA17, AUXIN RESISTANT 3, F19P19_31, AT1G04250, AXR3 (AUXIN RESISTANT 3); transcription factor, F19P19.31					transcription factor activity, nucleus, auxin mediated signaling pathway, response to auxin stimulus, Imported Protein List, Imported Protein List, Imported Protein List, Imported Protein List	New Pathway		P93830, U49073, AAB84354, AF336916, AAG53997, AC000104, AAB70451, AAC39439, AAL49831, AF040631, <more data available......>			0003700, 0009733, 0009734, 0005634								263664_at	up			Public				At.20252
AHP2		822593	13	26266	AT3G29350, HISTIDINE-CONTAINING PHOSPHOTRANSMITTER 2, AHP2 (HISTIDINE-CONTAINING PHOSPHOTRANSMITTER 2); signal transducer					protein binding, histidine phosphotransfer kinase activity, cytoplasm, two-component signal transduction system (phosphorelay), cytokinin mediated signaling, Imported Protein List, Imported Protein List, Imported Protein List, Imported Protein List	New Pathway		AAM19919, AY064148, AAL36054, AP001309, BAB02580, AY097403, BAA99937, BAA36336, NM_180318, Q9ZNV8, <more data available......>			0009927, 0005515, 0009736, 0000160, 0005737								256744_at	up			Public				At.22337
FLS2		834673	9	26368	unknown protein, AT5G46300, MPL12_8, MPL12.8					molecular_function, cellular_component, biological_process, Imported Protein List, Imported Protein List, Imported Protein List, Imported Protein List, Imported Protein List	New Pathway, New Pathway		NM_124000, BAB11085, AB010698, NP_199442, NC_003076			0005575, 0008150, 0003674								248892_at	down			Public				At.50509
CYCD3		829564	41	26415	F28A23_80, CYCD3;1, Cyclin D3;1, F28A23.80, CYCD3, AT4G34160, CYCD3;1; cyclin-dependent protein kinase regulator, D3					cyclin-dependent protein kinase regulator activity, nucleus, G1 phase of mitotic cell cycle, regulation of progression through cell cycle, response to brassinosteroid stimulus, response to cytokinin stimulus, response to sucrose stimulus, Imported Protein List, Imported Protein List, Imported Protein List, Imported Protein List	New Pathway		P42753, AK221712, AL161584, CAA17556, BAD95437, CAB80133, AL021961, NC_003075, NM_119579, NP_195142			0016538, 0000080, 0000074, 0009741, 0009735, 0005634, 0009744								253270_at	up			Public				At.22721
CYP74A		834273	117	26458	CYP74A, ALLENE OXIDE SYNTHASE, AT5G42650, AOS (ALLENE OXIDE SYNTHASE); hydro-lyase/ oxygen binding, ALLENE OXIDASE SYNTHASE					allene oxide synthase activity, jasmonic acid biosynthesis, defense response, Imported Protein List, Imported Protein List, Imported Protein List, Imported Protein List	New Pathway		AAM91133, AB007647, BAB10621, Q96242, AY062828, AAL32906, AY065089, AAL38265, AY128733, AF172727, <more data available......>			0009695, 0009978, 0006952								249208_at	up			Public				At.211
LOX2		823650	22	26475	LOX2 (LIPOXYGENASE 2), AT3G45140, LIPOXYGENASE 2, ATLOX2					lipoxygenase activity, chloroplast, jasmonic acid biosynthesis, response to jasmonic acid stimulus, Imported Protein List, Imported Protein List, Imported Protein List, Imported Protein List	New Pathway		P38418, AAA32749, L23968, NC_003074, NP_566875, NM_114383			0009507, 0009753, 0009695, 0016165								252618_at	up			Public				At.22079
lox1		841944	22	26579	LIPOXYGENASE, LOX1; lipoxygenase, AT1G55020					lipoxygenase activity, cellular_component, Imported Protein List, Imported Protein List, Imported Protein List, Imported Protein List	New Pathway		AC069144, AAG51123, L04637, AAG28238, AAQ56801, U01843, Q06327, AAA32827, AAM13103, AAA17036, <more data available......>			0016165, 0005575								256321_at	up			Public				At.19984, At.66502, At.67309
AT3G20600		821607	34	26713	NON RACE-SPECIFIC DISEASE RESISTANCE 1, NON-RACE SPECIFIC DISEASE RESISTANCE PROTEIN, AT3G20600, NDR1 (NON RACE-SPECIFIC DISEASE RESISTANCE 1); signal transducer					membrane, hypersensitive response, defense response to bacterium, incompatible interaction, defense response to fungus, incompatible interaction, defense response, Imported Protein List, Imported Protein List, Imported Protein List, Imported Protein List	New Pathway		AF021346, AP000410, BAB01168, BT002004, AAN72015, AAB95208, AAP13375, NC_003074, NM_112952, NP_188696, <more data available......>			0006952, 0009816, 0009817, 0009626, 0016020				ath:At3g20600				257083_s_at	up			Public				At.38209
ARR4		837587	32	26716	AT1G10470, ATRR1, IBC7, INDUCED BY CYTOKININ 7, RESPONSE REGULATOR 4, T10O24_8, ARR4 (RESPONSE REGULATOR 4); transcription regulator/ two-component response regulator, T10O24.8					protein binding, two-component response regulator activity, cytoplasm, nucleus, red or far red light signaling pathway, regulation of circadian rhythm, response to cytokinin stimulus, Imported Protein List, Imported Protein List, Imported Protein List, Imported Protein List	New Pathway		AAD39568, BAE98474, AB008487, BAA34726, BT024478, ABD19659, AC007067, AK226322, BAA31143, AB010915, <more data available......>			0005515, 0000156, 0010017, 0042752, 0009735, 0005634, 0005737								263236_at	up			Public				At.67259, At.22981
FWA		828658	16	26733	AT4G25530, FWA (FWA); DNA binding / transcription factor, M7J2_100, M7J2.100					positive regulation of flower development, Imported Protein List, Imported Protein List, Imported Protein List, Imported Protein List	New Pathway		NC_003075, NP_567722, NM_118685			9911								245239_at	down			Public				At.2139
at5g28655		831454	24	26757	F1N13_110, COLD-RESPONSIVE 6.6, F1N13.110, AT5G15970, KIN2 (COLD-RESPONSIVE 6.6), COR6.6					molecular_function, cytoplasm, response to osmotic stress, response to cold, response to water deprivation, response to abscisic acid stimulus, Imported Protein List, Imported Protein List, Imported Protein List, Imported Protein List	New Pathway, New Pathway		AY114545, X55053, AL391145, CAC01796, P31169, AAM47864, AAL61909, AY072302, CAA38894, NP_197101, <more data available......>			0009414, 0003674, 0009737, 0006970, 0005737, 0009409								246481_s_at	up			Public				At.27428, At.46639, At.22305
EDS1		823964	39	26758	EDS1 PROTEIN, ENHANCED DISEASE SUSCEPTIBILITY 1, AT3G48090, EDS1 (ENHANCED DISEASE SUSCEPTIBILITY 1); signal transducer/ triacylglycerol lipase					lipase activity, systemic acquired resistance, salicylic acid mediated signaling pathway, response to singlet oxygen, Imported Protein List, Imported Protein List, Imported Protein List, Imported Protein List	New Pathway		AL049658, CAB41130, AY150423, AAN12884, AY046025, AAK76699, NP_001030829, NP_190392, NM_114678, NC_003074, <more data available......>			0009862, 0000304, 0016298								252373_at	up			Public				At.3138
PHB		818036	40	26808	AT2G34710, ATHB14, ATHB-14, PHABULOSA, PHB-1D, T29F13.8, T29F13_8, PHB (PHABULOSA); DNA binding / transcription factor					primary shoot apical meristem specification, meristem initiation, polarity specification of adaxial-abaxial axis, adaxial-abaxial pattern formation, determination of bilateral symmetry, Imported Protein List, Imported Protein List, Imported Protein List, Imported Protein List	New Pathway		Y11122, BT000335, AAN15654, AY099791, AAM20642, AAC16263, CAA72007, AC003096, CAD29659, NC_003071, <more data available......>			0009955, 0009855, 0010014, 0010072, 0009944								267316_at	up			Public				At.37771
F8L10.12		841749	1	26824	F8L10.12, F8L10_12, SQUAMOSA PROMOTER BINDING PROTEIN-LIKE 4, AT1G53160, SPL4 (SQUAMOSA PROMOTER BINDING PROTEIN-LIKE 4); DNA binding, SPL4 (SQUAMOSA PROMOTER BINDING PROTEIN-LIKE 4); DNA binding / transcription factor					Imported Protein List, Imported Protein List, Imported Protein List, Imported Protein List	New Pathway		BT002856, AAO42385, Q9S7A9, AJ011631, CAB56583, AC008007, AAF69527, AJ011630, CAB56582, AAM61465, <more data available......>							ath:At1g53160				261375_at	up			Public				At.496
MWI23.21		821855	18	26846	EARLY LIGHT-INDUCABLE PROTEIN, ELIP, AT3G22840, ELIP1 (EARLY LIGHT-INDUCABLE PROTEIN); chlorophyll binding					response to cold, Imported Protein List, Imported Protein List, Imported Protein List, Imported Protein List	New Pathway		BAB01259, AY057560, AY075672, AAL77679, AY097423, AAM19939, U89014, AB022223, AAM62548, AAB88391, <more data available......>			9409								258321_at	up			Public				At.20776
AT1G22710		838877	26	26870	AT1G22710, ATSUC2, SUCROSE-H+ SYMPORTER, SUT1, T22J18.12, T22J18_12, SUC2; carbohydrate transporter/ sucrose:hydrogen symporter/ sugar porter					sucrose:hydrogen symporter activity, plasma membrane, phloem loading, Imported Protein List, Imported Protein List, Imported Protein List, Imported Protein List	New Pathway		Q39231, AY113946, AAM44994, AY048256, AAK82518, AAM66097, AC003979, AY088566, AAC25515, AY050986, <more data available......>			0009915, 0008506, 0005886								264204_at	up			Public				At.24746, At.66926
BUM1		842534	36	26921	AT1G62360, WAM1, F24O1_38, STM (SHOOT MERISTEMLESS); transcription factor, WAM, BUM, BUM1, F24O1.38, HOMEOBOX PROTEIN SHOOTMERISTEMLESS, SHL, <more data available......>					cytokinin biosynthesis, stem cell maintenance, regulation of meristem organization, Imported Protein List, Imported Protein List, Imported Protein List, Imported Protein List	New Pathway		NC_003070, NM_104916, NP_176426, Q38874, AAB96853			0009691, 0019827, 0009934								260632_at	up			Public				At.10801
AT4G32650		829400	5	27004	K+ INWARD RECTIFYING CHANNEL PROTEIN, ARABIDOPSIS THALIANA K+ RECTIFYING CHANNEL 1, F4D11.150, F4D11_150, KAT3, POTASSIUM CHANNEL 1, AT4G32650, ATKC1 (ARABIDOPSIS THALIANA K+ RECTIFYING CHANNEL 1); cyclic nucleotide binding / inward rectifier potassium channel					inward rectifier potassium channel activity, Imported Protein List, Imported Protein List, Imported Protein List, Imported Protein List	New Pathway		AL161581, AL022537, CAA18596, AAC98810, AY052233, AAK97703, Z83202, CAB05669, CAB79982, U81239, <more data available......>			5242								253392_at	down			Public				At.100
SHI		836767	21	27027	SHORT INTERNODES, SHI (SHORT INTERNODES); transcription factor, K1L20.13, K1L20_13, AT5G66350					protein binding, protein heterodimerization activity, response to gibberellic acid stimulus, Imported Protein List, Imported Protein List, Imported Protein List, Imported Protein List	New Pathway		AAD34162, AX544407, CAD57590, AB022211, BAB10714, AF152555, NP_201436, NC_003076, NM_126033			0009739, 0046982, 0005515								247093_at	up			Public				At.9638
at5g43035		831599	30	27164	MKP11.30, GLUTAMATE DECARBOXYLASE, MKP11_30, AT5G17330, GAD; calmodulin binding, GAD1					calmodulin binding, glutamate decarboxylase activity, Imported Protein List, Imported Protein List, Imported Protein List, Imported Protein List, Imported Protein List	New Pathway, New Pathway		AY094464, NP_197235, BAB10520, AB005238, AAN46801, AAM19834, Q42521, BT001047, NM_121739, NC_003076			0004351, 0005516								250090_at	down			Public				At.25228
F6N18.4		840158	50	27176	JASMONATE INSENSITIVE 1, JAI1, MYC2, F6N18_4, JIN1, RD22BP1, ZBF1, ATMYC2 (JASMONATE INSENSITIVE 1); DNA binding / transcription factor, AT1G32640, F6N18.4					DNA binding, transcriptional activator activity, jasmonic acid mediated signaling pathway, positive regulation of transcription, response to desiccation, response to abscisic acid stimulus, response to wounding, Imported Protein List, Imported Protein List, Imported Protein List, Imported Protein List	New Pathway		AAO23607, AJ843256, BT003042, CAH58735, AC017118, AAF25980, AAK59788, AY037203, NC_003070, NM_102998, <more data available......>			0009611, 0003677, 0016563, 0009867, 0045941, 0009269, 0009737				ath:At1g32640				261713_at	up			Public				At.22648
FIE2		818136	20	27224	FERTILIZATION INDEPENDENT SEED 2, FERTILIZATION-INDEPENDENT SEED 2 PROTEIN, FIE2, T20F21.14, T20F21_14, AT2G35670, FIS2 (FERTILIZATION INDEPENDENT SEED 2); transcription factor					transcription factor activity, nucleus, Imported Protein List, Imported Protein List, Imported Protein List, Imported Protein List, Imported Protein List	New Pathway, New Pathway		NC_003071, NM_129122, Q9ZNT9, AC006068, AAD15448, NP_565815			0005634, 0003700								265801_at	down			Public				At.48552, At.23626
at1g17420		838314	8	27236	AT1G17420, F28G4.10, LOX3; iron ion binding / lipoxygenase					Imported Protein List, Imported Protein List, Imported Protein List, Imported Protein List	New Pathway		NP_564021, AAF79461, AC022492, AAL91636, AY075625, AAP21156, BT006348, NC_003070, NM_101603											261037_at	up			Public				At.64244, At.20467, At.67022
F7J7.60		827860	23	27266	CAT1, CATIONIC AMINO ACID TRANSPORTER 1, F7J7.60, F7J7_60, AT4G21120, AAT1 (CATIONIC AMINO ACID TRANSPORTER 1); cationic amino acid transporter					Imported Protein List, Imported Protein List, Imported Protein List, Imported Protein List, Imported Protein List	New Pathway, New Pathway		NC_003075, AAP21253, BT006445, BAE99519, AK227519, NP_193844, NM_118231											254453_at	down			Public				At.32661
ATNRT1		837763	26	27289	CHLORATE RESISTANT, ATNRT1, ATNRT1.1, CHL1-1, CHLORATE RESISTANT 1, CHLORATE/NITRATE TRANSPORTER, F12F1.1, F12F1_1, NITRATE/CHLORATE TRANSPORTER, NRT1, <more data available......>					Imported Protein List, Imported Protein List, Imported Protein List, Imported Protein List	New Pathway		NM_101083, BT008783, AAN72027, AC002131, AAC17604, BT002016, NP_563899, CS276621, CAJ84418, L10357, <more data available......>											264348_at	up			Public				At.19624
at5g28644		831453	15	27315	AT5G15960, F1N13_100, KIN1, F1N13.100					molecular_function, cellular_component, response to osmotic stress, response to cold, cold acclimation, response to water deprivation, response to abscisic acid stimulus, Imported Protein List, Imported Protein List, Imported Protein List, Imported Protein List	New Pathway, New Pathway		A27636, AY062849, AAL32927, X51474, CAA35838, AY086226, AAM64302, P18612, NC_003076, NM_121601, <more data available......>			0009631, 0003674, 0009737, 0009409, 0006970, 0009414, 0005575								246481_s_at	up			Public				At.27428
CORI1		838554	11	27318	CHLOROPHYLLASE, ATHCOR1, CORI1, CORONATINE-INDUCED PROTEIN 1, F6F9_28, AT1G19670, ATCLH1 (CORONATINE-INDUCED PROTEIN 1), F6F9.28					Imported Protein List, Imported Protein List, Imported Protein List, Imported Protein List	New Pathway		AF021244, AAC13947, BT000309, AAN15628, O22527, AY099815, AAM20666, AC007797, NP_564094, AAG12547, <more data available......>							ath:At1g19670				255786_at	up			Public				At.19779
ZLL		834403	11	27374	AT5G43810, ZLL (ZWILLE), ZWILLE, PNH, PINHEAD, MQD19_17, MQD19.17					translation initiation factor activity, cytoplasm, Imported Protein List, Imported Protein List, Imported Protein List, Imported Protein List	New Pathway		AAD40098, NP_199194, AB026651, NM_123748, BAB11310, AF154272, Q9XGW1, NC_003076			0005737, 0003743								249115_at	up			Public				At.11438
ARR7		838487	3	27399	RESPONSE REGULATOR 7, F14D16_20, AT1G19050, ARR7 (RESPONSE REGULATOR 7); transcription regulator/ two-component response regulator, F14D16.20					two-component response regulator activity, cellular_component, stem cell maintenance, response to cytokinin stimulus, Imported Protein List, Imported Protein List, Imported Protein List, Imported Protein List	New Pathway		AB008490, AC068602, AAF79300, BT024585, ABD42983, Q9ZWS7, BAA34729, NP_173339, NC_003070, NM_101763			0000156, 0009735, 0005575, 0019827								259466_at	up			Public				At.238
at4g08645		831108	2	27422	LATERAL ROOT PRIMORDIUM 1, AT5G12330, LRP1 (LATERAL ROOT PRIMORDIUM 1)					protein homodimerization activity, cellular_component, response to auxin stimulus, Imported Protein List, Imported Protein List, Imported Protein List, Imported Protein List	New Pathway		AAW81722, NP_974772, AL592312, CAC42894, BT020614, NM_203043, NC_003076, NP_974771, NP_568266, NM_203042, <more data available......>			0042803, 0009733, 0005575								245208_at	up			Public				At.32151
SUPERMAN		821888	44	27433	FON1, FLORAL ORGAN NUMBER1, SUPERMAN, AT3G23130, SUP (SUPERMAN); DNA binding / nucleic acid binding / transcription factor/ zinc ion binding, FLORAL DEFECTIVE 10					DNA binding, specification of floral organ identity, flower development, Imported Protein List, Imported Protein List, Imported Protein List, Imported Protein List	New Pathway		AAY78753, U38946, AAC49116, BAA95724, DQ056605, AB025608, Q38895, NP_188954, NC_003074, NM_113214			0003677, 0010093, 0009908				ath:At3g23130				257915_at	up			Public				At.53448
T4C12.40		832546	12	27440	T4C12.40, VEGETATIVE STORAGE PROTEIN 2, AT5G24770, VSP2 (VEGETATIVE STORAGE PROTEIN 2); acid phosphatase					acid phosphatase activity, response to oxidative stress, senescence (sensu Magnoliophyta), defense response to insect, hyperosmotic salinity response, response to insect, response to copper ion, response to wounding, Imported Protein List, Imported Protein List, Imported Protein List, Imported Protein List	New Pathway		AAP21149, BT006341, AAK92754, AY050819, AY048282, AAM12990, AY114606, AY092991, AAK82544, AAM47925, <more data available......>			0009611, 0003993, 0002213, 0042538, 0046688, 0006979, 0010149, 0009625								245928_s_at	down			Public				At.23647
F2P9.13		843738	1	27474	F2P9.13, ATSS-3 STRICTOSIDINE SYNTHASE, F2P9_13, STRICTOSIDINE SYNTHASE 3, AT1G74000, SS3 (STRICTOSIDINE SYNTHASE 3)					strictosidine synthase activity, Imported Protein List, Imported Protein List, Imported Protein List, Imported Protein List	New Pathway		BAF02041, AAG52519, AC016662, AAF36736, NM_106059, P92976, AK230236, NP_177540, AAG10918, NC_003070			16844								260335_at	down			Public				At.18213
K15I22.9		834629	32	27562	SENESCENCE-ASSOCIATED GENE 12, CI0010, K15I22_9, AT5G45890, SAG12 (SENESCENCE-ASSOCIATED GENE 12); cysteine-type peptidase, K15I22.9					cysteine-type peptidase activity, senescence associated vacuole, aging, leaf senescence, response to ethylene stimulus, Imported Protein List, Imported Protein List, Imported Protein List, Imported Protein List	New Pathway		AB016870, BAB09317, AY040073, AAK64131, AF370131, NP_568651, AAK43946, NC_003076, NM_123957			0008234, 0007568, 0010150, 0009723, 0010282								248918_at	up			Public				At.7710, At.67553
mld14.30		821479	26	27597	CAD, ATCAD4, CAD-C, CINNAMYL ALCOHOL DEHYDROGENASE 4, AT3G19450, CAD4 (CINNAMYL ALCOHOL DEHYDROGENASE 4); cinnamyl-alcohol dehydrogenase					lignin biosynthesis, Imported Protein List, Imported Protein List, Imported Protein List, Imported Protein List	New Pathway		AF370261, CAA83508, AY302081, AAP59434, BAA99695, AAK44076, AB025624, BAB02470, AY063076, NM_112832, <more data available......>			9809								258023_at	up			Public				At.24340
K7J8.3		834996	3	27767	BXL1 (BETA-XYLOSIDASE 1); hydrolase, hydrolyzing O-glycosyl compounds, AT5G49360, K7J8_3, K7J8.3, BETA-XYLOSIDASE 1, ATBXL1					Imported Protein List, Imported Protein List, Imported Protein List, Imported Protein List	New Pathway		NC_003076, BAB09906, AB023034, AAM53325, AY120767, NM_124313, NP_199747											248622_at	up			Public				At.22961
MXC7.8		821879	43	27798	AXR2, AUXIN RESISTANT 2, AT3G23050, IAA7 (AUXIN RESISTANT 2), IAA7 (AUXIN RESISTANT 2); transcription factor					nucleus, gravitropism, response to water deprivation, response to auxin stimulus, Imported Protein List, Imported Protein List, Imported Protein List, Imported Protein List	New Pathway		AAL66876, AY072461, AAC49048, U18409, AB026655, BAA99735, AAG48759, Q38825, BAB02096, AF332395, <more data available......>			0009630, 0009733, 0009414, 0005634				ath:At3g23050_1				257769_at	up			Public				At.22260, At.67783
ICK2		824226	28	27801	ICK2, AT3G50630, KRP2, Kip-related protein 2					protein binding, kinase inhibitor activity, cyclin-dependent protein kinase inhibitor activity, negative regulation of cyclin-dependent protein kinase activity, DNA endoreduplication, Imported Protein List, Imported Protein List, Imported Protein List, Imported Protein List	New Pathway		BAD44491, AL132979, CAB62432, BT028944, ABI49491, AY088290, AAM65829, AK176728, BAD44291, NC_003074, <more data available......>			0042023, 0004861, 0005515, 0045736, 0019210								252180_at	up			Public				At.838
MFE16.17		822259	4	27847	TIP1;2, GAMMA-TIP2, SITIP, TONOPLAST INTRINSIC PROTEIN 2, AT3G26520, TIP2 (TONOPLAST INTRINSIC PROTEIN 2); water channel, SALT-STRESS INDUCIBLE PROTEIN					water channel activity, osmoregulation, Imported Protein List, Imported Protein List, Imported Protein List, Imported Protein List	New Pathway		BAB00311, AF428341, AAL16271, AF419613, AAL31945, Q41963, AY079114, AAL84998, NP_189283, BAB01832, <more data available......>			0015250, 0018987				ath:At3g26520				257313_at	up			Public				At.23902, At.67032
AT1G27360		839625	2	27950	DNA binding / transcription factor, F17L21.14, F17L21_14, DNA binding, AT1G27360					DNA binding, transcription factor activity, nucleus, regulation of transcription, Imported Protein List, Imported Protein List, Imported Protein List, Imported Protein List	New Pathway		CAB56586, AAM65728, AY091286, AAM14225, AAC80615, Q9FZK0, AY088185, AY070106, AAL49843, AJ011634, <more data available......>			0003677, 0003700, 0045449, 0005634								264444_at	up			Public				At.497
F6G17.10		829890	18	28064	F6G17.10, CYP81D2; heme binding / iron ion binding / monooxygenase/ oxygen binding, AT4G37360, F6G17_10					Imported Protein List, Imported Protein List, Imported Protein List, Imported Protein List	New Pathway		NC_003075, NM_119899, CAB80401, AL161591, CAB38203, AL035601, NP_195452											253091_at	down			Public				At.2785
ATACO2		842536	5	28094	AT1G62380, F24O1.40, ACC OXIDASE, ATACO2, F24O1_40, ACO2 (ACC OXIDASE 2), ACC OXIDASE 2					1-aminocyclopropane-1-carboxylate oxidase activity, cellular_component, ethylene biosynthesis, detection of ethylene stimulus, Imported Protein List, Imported Protein List, Imported Protein List, Imported Protein List	New Pathway		AY133851, BAF02150, AK230351, AAF70838, AC003113, AAB96855, AAM91785, AAK76550, AAM13380, AY045876, <more data available......>			0009815, 0009727, 0009693, 0005575								260637_at	up			Public				At.24621
ATHB-7		819280	6	28102	ARABIDOPSIS THALIANA HOMEOBOX 7, T3A4.6, AT2G46680, ATHB-7 (ARABIDOPSIS THALIANA HOMEOBOX 7); transcription factor, ATHB-7 (ARABIDOPSIS THALIANA HOMEOBOX 7)					transcription factor activity, transcriptional activator activity, abscisic acid mediated signaling, response to water deprivation, response to abscisic acid stimulus, Imported Protein List, Imported Protein List, Imported Protein List, Imported Protein List	New Pathway		P46897, AAC69925, AY091364, AAM14303, AY045826, AAK76500, AC005819, NC_003071, NM_130233, NP_182191, <more data available......>			0003700, 0016563, 0009738, 0009414, 0009737				ath:At2g46680				266327_at	up			Public				At.136
F4B12.8		820748	17	28148	ANAC054, CUP-SHAPED COTYLEDON1, AT3G15170, CUC1 (CUP-SHAPED COTYLEDON1); transcription factor					transcription factor activity, cellular_component, embryonic development, primary shoot apical meristem specification, meristem initiation, lateral root development, flower development, gynoecium development, Imported Protein List, Imported Protein List, Imported Protein List, Imported Protein List	New Pathway		BAB20598, BT026080, AB049069, NC_003074, NM_112380, NP_188135, ABG48436			0003700, 0009790, 0009908, 0048467, 0048527, 0010014, 0010072, 0005575				ath:At3g15170				256857_at	up			Public				At.5743
T14P4.11		839422	48	28166	FIS1, EMB173, FERTILIZATION INDEPENDENT SEED, MEA, MEDEA, T14P4.11, T14P4_11, AT1G02580, MEA (MEDEA); transcription factor, EMBRYO DEFECTIVE 173					nucleus, Imported Protein List, Imported Protein List, Imported Protein List, Imported Protein List, Imported Protein List	New Pathway, New Pathway		NP_563658, AF060485, AAC39446, AF096094, AAD09103, AC022521, O65312, NM_100139, AAG10636, NC_003070			5634								260908_at	down			Public				At.10786
T16H5.50		827713	23	28273	IRT1; cadmium ion transporter/ iron ion transporter/ manganese ion transporter/ zinc ion transporter, AT4G19690, T16H5_50, T16H5.50					iron ion transporter activity, Imported Protein List, Imported Protein List, Imported Protein List, Imported Protein List	New Pathway		NP_567590, NM_179215, AY087095, NM_118089, NP_849546, AAM64655, NC_003075			5381				ath:At4g19690				254550_at	up			Public				At.2319
ADC2		829623	13	28346	SPE2, ARGININE DECARBOXYLASE 2, T4L20.290, T4L20_290, AT4G34710, ADC2 (ARGININE DECARBOXYLASE 2), ARGININE DECARBOXYLASE					arginine decarboxylase activity, cellular_component, polyamine biosynthesis, putrescine biosynthesis, seed development, response to osmotic stress, response to salt stress, response to jasmonic acid stimulus, response to abscisic acid stimulus, response to wounding, Imported Protein List, Imported Protein List, Imported Protein List, Imported Protein List	New Pathway		AAK62636, CAB80188, AL161586, O23141, AY039581, AL023094, CAA18850, AAM16243, NM_119637, AAB72179, <more data available......>			0008792, 0009651, 0006596, 0009446, 0009737, 0006970, 0009611, 0048316, 0005575, 0009753				ath:At4g34710				253203_at	up			Public				At.43941, At.2313
AT3G03450		821251	16	28397	T21P5_13, RGA-LIKE 2, T21P5.13, AT3G03450, RGL2 (RGA-LIKE 2); transcription factor, RGA1-LIKE					transcription factor activity, nucleus, negative regulation of gibberellic acid mediated signaling, negative regulation of seed germination, response to salt stress, hyperosmotic salinity response, response to abscisic acid stimulus, response to ethylene stimulus, Imported Protein List, Imported Protein List, Imported Protein List, Imported Protein List	New Pathway		AAF01590, Q8GXW1, AC009895, NP_186995, NC_003074, NM_111216			0003700, 0042538, 0009938, 0010187, 0009737, 0009723, 0009651, 0005634				ath:At3g03450				259042_at	up			Public				At.18489, At.67027
AT2G47460		819359	14	28434	AT2G47460, T30B22.24, MYB12; DNA binding / transcription factor/ transcriptional activator					DNA binding, transcription factor activity, transcriptional activator activity, nucleus, flavonoid biosynthesis, regulation of transcription, DNA-dependent, Imported Protein List, Imported Protein List, Imported Protein List, Imported Protein List	New Pathway		AAC62864, AAS10050, AY142067, AAM98331, AC002535, AY519580, AAL31213, NC_003071, NM_130314, NP_182268, <more data available......>			0003677, 0003700, 0016563, 0009813, 0006355, 0005634								245126_at	up			Public				At.10899
PR-4		819632	16	28473	F7O18.21, F7O18_21, HEL, HEVEIN-LIKE, PATHOGENESIS-RELATED 4, AT3G04720, PR4 (PATHOGENESIS-RELATED 4), PR-4					response to virus, response to ethylene stimulus, Imported Protein List, Imported Protein List, Imported Protein List, Imported Protein List, Imported Protein List	New Pathway, New Pathway		AAM66966, AF370536, AAK48963, AY088644, BT000046, AC011437, AAF04912, U01880, AAA20642, P43082, <more data available......>			0009615, 0009723				ath:At3g04720				258791_at	down			Public				At.252
AT2G20610		816585	19	28482	SUR1 (SUPERROOT 1); 1-aminocyclopropane-1-carboxylate synthase/ transaminase/ transferase, transferring nitrogenous groups, HLS3, ABERRANT LATERAL ROOT FORMATION 1, ALF1, F23N11_7, HOOKLESS 3, RTY, SUPERROOT 1, SUR1, AT2G20610, <more data available......>					cellular_component, regulation of cell growth by extracellular stimulus, indoleacetic acid biosynthesis, adventitious root development, Imported Protein List, Imported Protein List, Imported Protein List, Imported Protein List	New Pathway		NM_201760, NP_973489, AF301898, AAG37061, AY050987, AAK93664, AY091293, AAM14232, AC007048, NP_179650, <more data available......>			0009684, 0005575, 0048830, 0001560								263714_at	up			Public				At.19831, At.67951
SEC14		830073	8	28487	SEC14, AT4G39180, T22F8_80, T22F8.80, ATSEC14					phosphatidylinositol transporter activity, phosphatidylcholine biosynthesis, Imported Protein List, Imported Protein List, Imported Protein List, Imported Protein List	New Pathway		NP_195629, NM_120078, NC_003075			0006656, 0008526								252937_at	down			Public				At.31113
AT4G20050		827750	4	28496	F18F4_150, F18F4.150, QUARTET 3, AT4G20050, QRT3 (QUARTET 3)					polygalacturonase activity, microsporogenesis, Imported Protein List, Imported Protein List, Imported Protein List, Imported Protein List, Imported Protein List	New Pathway, New Pathway		CAB79005, CAA16613, AAQ83300, AY268941, AL161552, AL021637, AAQ83299, AY268942, NP_193738, NC_003075, <more data available......>			0009556, 0004650								254494_at	down			Public				At.32754
T4K22.6		839913	19	28497	T4K22_6, T4K22.6, AT1G30330, ARF6 (AUXIN RESPONSE FACTOR 6); transcription factor, ARF6 (AUXIN RESPONSE FACTOR 6), AUXIN RESPONSE FACTOR 6					flower development, response to auxin stimulus, Imported Protein List, Imported Protein List, Imported Protein List, Imported Protein List	New Pathway		Q9ZTX8, AF013467, AC025295, AAG51093, AAG11919, AAG28281, AAD01513, AY669788, AAT67072, NC_003070, <more data available......>			0009908, 0009733								256311_at	up			Public				At.21939
AT5G53950		835478	12	28509	CUP-SHAPED COTYLEDON 2, ANAC098, K19P17.12, K19P17_12, AT5G53950, CUC2 (CUP-SHAPED COTYLEDON 2); transcription factor					transcription factor activity, cellular_component, primary shoot apical meristem specification, Imported Protein List, Imported Protein List, Imported Protein List, Imported Protein List, Imported Protein List	New Pathway, New Pathway		NP_200206, AB007644, BAB10725, AB002560, BAA19529, NM_124774, NC_003076			0003700, 0005575, 0010072								248240_at	down			Public				At.55538
at1g69440		843276	10	28591	F10D13.11, ARGONAUTE7, F10D13_11, ZIP, ZIPPY, AT1G69440, AGO7 (ARGONAUTE7)					miRNA-mediated gene silencing, RNA interference, miRNA-mediated gene silencing, production of miRNAs, RNA interference, production of ta-siRNAs, vegetative phase change, regulation of development, heterochronic, Imported Protein List, Imported Protein List, Imported Protein List, Imported Protein List	New Pathway		AAQ92355, AC073178, AAG60096, AY394564, NM_105611, AAG11900, NP_177103, NC_003070			0010050, 0016246, 0010267, 0035195, 0040034, 0035196								256293_at	up			Public				At.35421
F9P14.4		837127	11	28620	F9P14.4, F9P14_4, AT1G06180, ATMYB13; DNA binding / transcription factor					Imported Protein List, Imported Protein List, Imported Protein List, Imported Protein List	New Pathway		NP_172108, AAF80215, AC025290, AAS10020, AY519550, BT025173, ABE77411, NM_100499, NC_003070							ath:At1g06180				260784_at	up			Public				At.42352
OST1		829541	10	28645	F17I5_140, F17I5.140, OPEN STOMATA 1, AT4G33950, OST1 (OPEN STOMATA 1); kinase/ protein kinase					kinase activity, protein kinase activity, calcium-dependent protein serine-threonine kinase activity, abscisic acid mediated signaling, stomatal movement, regulation of stomatal movement, defense response to bacterium, response to osmotic stress, response to salt stress, response to water deprivation, response to abscisic acid stimulus, Imported Protein List, Imported Protein List, Imported Prote…	New Pathway		AAK96815, AY054624, NM_119556, AY081538, NP_567945, AAM10100, AJ316009, NC_003075, CAC87047			0042742, 0009931, 0016301, 0004672, 0009738, 0010119, 0009737, 0006970, 0009651, 0010118, <more data available......>								253264_at	up			Public				At.2399
SRS2		829783	2	28667	F23E13_150, F23E13.150, SHI RELATED SEQUENCE 2, SRS2, STYLISH 2, AT4G36260, STY2 (STYLISH 2)					transcription factor activity, nucleus, negative regulation of gibberellic acid mediated signaling, auxin homeostasis, stigma development, style development, vascular tissue pattern formation (sensu Tracheophyta), Imported Protein List, Imported Protein List, Imported Protein List, Imported Protein List	New Pathway		AL161589, CAB80297, CAA18132, NM_119794, AL022141, NC_003075, NP_195349			0003700, 0010252, 0009938, 0048480, 0048479, 0005634, 0010051				ath:At4g36260				253084_at	up			Public				At.31338
AT1G52890		841722	3	28721	F14G24_16, F14G24.16, AT1G52890, ANAC019; transcription factor					transcription factor activity, cellular_component, development, response to water deprivation, Imported Protein List, Imported Protein List, Imported Protein List, Imported Protein List	New Pathway		AAM51299, AY065268, AAL38744, AAG11165, Q9C932, NP_175697, AY117224, AC019018, AAG52283, NC_003070, <more data available......>			0005575, 0003700, 0009414, 0007275								260203_at	up			Public				At.28621
T30F21.9		844194	36	28848	T30F21_9, T30F21.9, TPS1, TREHALOSE-6-PHOSPHATE SYNTHASE, AT1G78580, ATTPS1 (TREHALOSE-6-PHOSPHATE SYNTHASE); transferase, transferring glycosyl groups					alpha,alpha-trehalose-phosphate synthase (UDP-forming) activity, sugar mediated signaling, cell division, cell wall biosynthesis (sensu Magnoliophyta), trehalose metabolism, embryonic development, embryonic development (sensu Magnoliophyta), Imported Protein List, Imported Protein List, Imported Protein List, Imported Protein List	New Pathway		NP_177979, AAD30578, NM_106505, AC007260, NC_003070			0009793, 0003825, 0051301, 0005991, 0009790, 0010182, 0009832								263136_at	up			Public				At.198, At.64102
F19C24.4		841602	17	28855	F19C24.4, IAA-ALANINE RESISTANT 3, IAA-ALA HYDROLASE, F19C24_4, JASMONIC ACID RESPONSIVE 3, JR3, AT1G51760, IAR3 (IAA-ALANINE RESISTANT 3); metallopeptidase					IAA-Ala conjugate hydrolase activity, Imported Protein List, Imported Protein List, Imported Protein List, Imported Protein List	New Pathway		AY143961, AAG12027, AC025294, AAG50883, AF375444, AAK53028, AAN28900, AF081067, AAC32192, AAG29699, <more data available......>			10179								256178_s_at	up			Public				At.5375
DWF12		827605	23	29133	F28A21_120, BRASSINOSTEROID-INSENSITIVE 2, F28A21.120, UCU1, ULTRACURVATA1, AT4G18710, BIN2 (BRASSINOSTEROID-INSENSITIVE 2); kinase, DWF12					protein kinase activity, glycogen synthase kinase 3 activity, cellular_component, brassinosteroid mediated signaling, multidimensional cell growth, protein amino acid phosphorylation, detection of brassinosteroid stimulus, leaf morphogenesis, response to auxin stimulus, Imported Protein List, Imported Protein List, Imported Protein List, Imported Protein List	New Pathway		CAB37456, AY157149, AAN71719, BT026031, ABG48387, AL161549, CAB78873, AL035526, AAM63594, AY086529, <more data available......>			0009733, 0004672, 0009729, 0009965, 0006468, 0004696, 0005575, 0009825, 0009742								254616_at	up			Public				At.22875
F17K2.18		819173	4	29158	AGL6; DNA binding / transcription factor, AT2G45650, F17K2.18					transcription factor activity, Imported Protein List, Imported Protein List, Imported Protein List, Imported Protein List, Imported Protein List	New Pathway, New Pathway		P29386, DQ446624, ABE65908, AC003680, AAA79328, AAC06173, NP_182089, NC_003071, M55554, NM_130127			3700								267528_at	down			Public				At.512
K7L4.7		820758	1	29179	SQUAMOSA PROMOTER BINDING PROTEIN-LIKE 5, AT3G15270, SPL5 (SQUAMOSA PROMOTER BINDING PROTEIN-LIKE 5); DNA binding / transcription factor					Imported Protein List, Imported Protein List, Imported Protein List, Imported Protein List	New Pathway		CAB56572, AP000413, BAB02156, BT003714, AAO39942, Q9S758, AJ011609, CAB56571, AAF34836, NM_112390, <more data available......>							ath:At3g15270				257051_at	up			Public				At.64997
AT5G01810		830556	9	29181	ATPK10, CBL-INTERACTING PROTEIN KINASE 15, PKS3, PROTEIN KINASE 10, SERINE/THREONINE PROTEIN KINASE 10, T20L15_80, AT5G01810, CIPK15 (CBL-INTERACTING PROTEIN KINASE 15); kinase, CIPK15 (CBL-INTERACTING PROTEIN KINASE 15); kinase/ protein kinase, T20L15.80					protein kinase activity, negative regulation of abscisic acid mediated signaling, Imported Protein List, Imported Protein List, Imported Protein List, Imported Protein List	New Pathway		NP_001031820, NM_120259, NP_195801, P92937, BT028964, ABI54339, AL162351, NC_003076, CAB82751, NM_001036743			0009788, 0004672								251059_at	up			Public				At.20284
F5I10.21		828019	3	29185	F5I10.21, A_IG005I10_21, F5I10_21, AT4G00360, CYP86A2; oxygen binding, A_IG005I10.21					fatty acid (omega-1)-hydroxylase activity, fatty acid metabolism, Imported Protein List, Imported Protein List, Imported Protein List, Imported Protein List, Imported Protein List	New Pathway, New Pathway		AF195115, AAF02801, O23066, AL161471, CAB80794, AF013293, AAB62843, CAK22294, NM_116260, CS288241, <more data available......>			0006631, 0008393				ath:At4g00360				255690_at	down			Public				At.48811
T3A4.10		819284	3	29204	HIC (HIGH CARBON DIOXIDE); acyltransferase, AT2G46720, T3A4.10, HIGH CARBON DIOXIDE					Imported Protein List, Imported Protein List, Imported Protein List, Imported Protein List	New Pathway		Q9ZUZ0, NM_130237, AAG24645, AF188485, AC005819, NP_182195, AAC69929, NC_003071							ath:At2g46720				266319_s_at	up			Public				At.36468
SHM1		829949	63	29224	STM, SERINE HYDROXYMETHYLTRANSFERASE 1, SHM1 (SERINE HYDROXYMETHYLTRANSFERASE 1); glycine hydroxymethyltransferase, F20D10_50, SERINE TRANSHYDROXYMETHYLASE, SERINE TRANSHYDROXYMETHYLTRANSFERASE, AT4G37930, F20D10.50					glycine hydroxymethyltransferase activity, mitochondrial matrix, hypersensitive response, oxygen and reactive oxygen species metabolism, glycine decarboxylation via glycine cleavage system, Imported Protein List, Imported Protein List, Imported Protein List, Imported Protein List	New Pathway		AY057645, Q9SZJ5, CAB80458, AL161592, AAL15276, AJ271726, AAL16156, CAB71289, BT006353, AAP21161, <more data available......>			0006800, 0004372, 0009626, 0005759, 0019464								253009_at	up			Public				At.21766
SPDS3		835392	9	29247	MFH8_5, MFH8.5, SPERMIDINE SYNTHASE 3, SPMS, AT5G53120, SPDS3 (SPERMIDINE SYNTHASE 3)					spermidine synthase activity, spermine synthase activity, cytoplasm, polyamine biosynthesis, Imported Protein List, Imported Protein List, Imported Protein List, Imported Protein List	New Pathway		NM_124691, NP_568785, BT000742, AAN31883, AY079367, AAL85098, AAK64170, NP_851179, AY040013, NM_180848, <more data available......>			0006596, 0005737, 0016768, 0004766								248248_at	up			Public				At.21042
MAB16.11		833613	8	29252	MAB16.11, MAB16_11, AT5G36160, 1-aminocyclopropane-1-carboxylate synthase/ transaminase/ transferase, transferring nitrogenous groups					1-aminocyclopropane-1-carboxylate synthase activity, transferase activity, transferring nitrogenous groups, transaminase activity, cellular_component, amino acid and derivative metabolism, biosynthesis, Imported Protein List, Imported Protein List, Imported Protein List, Imported Protein List	New Pathway		BAA96891, NM_123007, AB018112, NP_198465, NC_003076			0005575, 0016847, 0008483, 0016769, 0009058, 0006519								249688_at	up			Public				At.48051
CER2		828553	4	29364	F22K18_290, F22K18.290, AT4G24510, CER2 (ECERIFERUM 2); transferase, ECERIFERUM 2					nucleus, wax biosynthesis, Imported Protein List, Imported Protein List, Imported Protein List, Imported Protein List	New Pathway		CAA63618, AL161561, CAB79361, AAM64817, AY087262, AAB17946, AL035356, CAA23012, X93080, U40849, <more data available......>			0005634, 0010025				ath:At4g24510				254122_at	up			Public				At.24827
P5CS1		818566	11	29377	DELTA1-PYRROLINE-5-CARBOXYLATE SYNTHASE 1, T5I7.10, T5I7_10, AT2G39800, P5CS1 (DELTA1-PYRROLINE-5-CARBOXYLATE SYNTHASE 1)					delta1-pyrroline-5-carboxylate synthetase activity, proline biosynthesis, response to salt stress, response to water deprivation, Imported Protein List, Imported Protein List, Imported Protein List, Imported Protein List	New Pathway		X87330, CAA60446, P54887, AF424633, AAL11626, X89414, CAA61593, CAA60740, AY150430, AAN12972, <more data available......>			0017084, 0006561, 0009414, 0009651								251775_s_at	up			Public				At.20482
ESP		841842	15	29659	F15I1.12, EPITHIOSPECIFIER PROTEIN, F15I1_12, TASTY, AT1G54040, ESP (EPITHIOSPECIFIER PROTEIN)					molecular_function, enzyme regulator activity, cellular_component, glucosinolate catabolism, circadian rhythm, Imported Protein List, Imported Protein List, Imported Protein List, Imported Protein List	New Pathway, New Pathway		AF416785, AAL14621, AF416787, AAL14623, AY074550, AAL69516, AAL14624, NP_850963, CAA50730, AF416789, <more data available......>			0005575, 0030234, 0003674, 0019762, 0007623				ath:At1g54040, ath:At1g54040_1				263174_at	up			Public				At.24494
T17M13.2		814816	6	29705	PLANTACYANIN, T17M13.2, T17M13_2, AT2G02850, ARPN (PLANTACYANIN); copper ion binding / electron transporter					extracellular matrix (sensu Magnoliophyta), anther development, pollination, Imported Protein List, Imported Protein List, Imported Protein List, Imported Protein List	New Pathway		AAC32906, AY097407, AAM19923, AF325063, AAK17131, U76297, AAC32449, AAL36048, AC004138, NC_003071, <more data available......>			0048196, 0009856, 0048653				ath:At2g02850				267472_at	up			Public				At.23668
WRKY18		829308	10	29718	AT4G31800, F11C18.16, WRKY18; transcription factor					transcription factor activity, nucleus, defense response to bacterium, defense response to fungus, regulation of defense response, response to salicylic acid stimulus, Imported Protein List, Imported Protein List, Imported Protein List, Imported Protein List	New Pathway		Q9C5T4, AK227401, BAE99405, AAM78067, AF428421, AY125557, AAL16190, NC_003075, NM_001036689, NP_001031766, <more data available......>			0003700, 0042742, 0050832, 0031347, 0005634, 0009751								253485_at	up			Public				At.19031
AGL8		836212	21	29806	MSL3_30, AGAMOUS-LIKE 8, AGL8 (AGAMOUS-LIKE 8); transcription factor, AGL8, FRUITFULL, FUL, AT5G60910, MSL3.30					fruit development, positive regulation of flower development, Imported Protein List, Imported Protein List, Imported Protein List, Imported Protein List	New Pathway		BAB10640, AY072463, AB008269, AAL66878, AF386929, AAK62374, U33473, AAA97403, Q38876, NP_568929, <more data available......>			0009911, 0010154								247553_at	up			Public				At.5426
at5g18636		831406	5	29838	BCCP2; biotin binding, AT5G15530, T20K14_140, T20K14.140					biotin binding, chloroplast, fatty acid biosynthesis, Imported Protein List, Imported Protein List, Imported Protein List, Imported Protein List	New Pathway		BT028902, ABI49449, AY086528, AAF80592, AAM63527, NP_568316, NC_003076, AF223948, NM_121557			0006633, 0009374, 0009507								246565_at	up			Public				At.20538
muj8.12		822008	5	29947	nced6, AT3G24220, ATNCED6					Imported Protein List, Imported Protein List, Imported Protein List, Imported Protein List	New Pathway		AB028621, BAB01363, AX148310, CAC41196, NP_189064, NM_113327, NC_003074							ath:At3g24220				257242_at	down			Public				At.37572
ROT3		829790	17	29948	AP22_10, AP22.10, CYP90C1, ROTUNDIFOLIA 3, ROTUNDIFOLIA3, AT4G36380, ROT3 (ROTUNDIFOLIA 3); oxygen binding / steroid hydroxylase					monopolar cell growth, brassinosteroid biosynthesis, leaf morphogenesis, brassinosteroid homeostasis, Imported Protein List, Imported Protein List, Imported Protein List, Imported Protein List	New Pathway		BT029220, ABJ17155, NM_119801, NC_003075, NP_568002			0016132, 0010268, 0009965, 0042814								246216_at	up			Public				At.19730
BANYULS		842469	32	30066	T13M11.8, BANYULS, T13M11_8, AT1G61720, BAN (BANYULS)					oxidoreductase activity, negative regulation of flavonoid biosynthesis, Imported Protein List, Imported Protein List, Imported Protein List, Imported Protein List, Imported Protein List	New Pathway, New Pathway		NM_104854, AAD21417, AC005882, Q9SEV0, ABE65732, DQ446384, NP_176365, NC_003070			0016491, 0009964								264401_at	down			Public				At.11057
AT4G20830		827831	1	30084	F21C20.180, F21C20_180, AT4G20830, electron carrier					electron carrier activity, cell wall (sensu Magnoliophyta), response to oxidative stress, Imported Protein List, Imported Protein List, Imported Protein List, Imported Protein List	New Pathway		AL161553, CAB45849, AY062595, AAL32673, AAL11614, CAB79083, AF424621, AL080254, AAM91363, NC_003075, <more data available......>			0009055, 0006979, 0009505				ath:At4g20830_1, ath:At4g20830				254432_at	down			Public				At.3570
AT4G18770		827611	1	30096	F28A21_180, F28A21.180, AT4G18770, MYB98; DNA binding / transcription factor					regulation of synergid differentiation, pollen tube guidance, female gametophyte development, Imported Protein List, Imported Protein List, Imported Protein List, Imported Protein List, Imported Protein List	New Pathway, New Pathway		CAB78879, Q9S7L2, AF176003, AAD53108, AL035526, CAB37462, AL161549, NC_003075, NP_193612, DQ446849, <more data available......>			0009553, 0045697, 0010183								254619_at	down			Public				At.68239, At.66621
CYP78A9		825361	3	30103	CYP78A9 (CYTOCHROME P450 78A9); oxygen binding, AT3G61880, CYTOCHROME P450 78A9					monooxygenase activity, fruit development, Imported Protein List, Imported Protein List, Imported Protein List, Imported Protein List, Imported Protein List	New Pathway, New Pathway		BT008891, AAP68330, AB036059, BAA88569, AL138642, AAL32826, CAB71895, NC_003074, NM_116053, NP_191747, <more data available......>			0004497, 0010154				ath:At3g61880				251301_at	down			Public				At.23925
F4P13.2		821138	5	30110	HD-ZIP-1, ATHB1, ATHB-1; transcription factor, F4P13.2, F4P13_2, HAT5, AT3G01470					DNA binding, transcriptional activator activity, leaf morphogenesis, Imported Protein List, Imported Protein List, Imported Protein List, Imported Protein List	New Pathway		X58821, CAA41625, AAF01532, AY058188, AAL25601, AY098972, AAM19982, Q02283, AC009325, NP_186796, <more data available......>			0009965, 0016563, 0003677								259165_at	up			Public				At.41275, At.47815
ABF3		829547	13	30271	ABSCISIC ACID RESPONSIVE ELEMENTS-BINDING FACTOR 3, F17I5.200, AT4G34000, ABF3 (ABSCISIC ACID RESPONSIVE ELEMENTS-BINDING FACTOR 3); DNA binding / transcription factor/ transcriptional activator					protein binding, DNA binding, transcription factor activity, transcriptional activator activity, nucleus, abscisic acid mediated signaling, regulation of transcription, DNA-dependent, response to stress, response to salt stress, response to water deprivation, response to abscisic acid stimulus, Imported Protein List, Imported Protein List, Imported Protein List, Imported Protein List	New Pathway		BAD43614, AY081467, AAM10029, AF334210, AAK19603, AK175851, AAK96796, AY054605, NC_003075, NM_001036708, <more data available......>			0009414, 0005515, 0003677, 0003700, 0016563, 0009738, 0006355, 0009737, 0006950, 0005634, <more data available......>								253263_at	up			Public				At.21769
AT5G38280		833810	2	30397	AT5G38280, PR5K; kinase/ transmembrane receptor protein serine/threonine kinase, MXA21_170, MXA21.170					transmembrane receptor protein serine-threonine kinase activity, response to fungus, Imported Protein List, Imported Protein List, Imported Protein List, Imported Protein List	New Pathway		NM_123189, BAB11294, AB005247, NP_198644, NC_003076			0009620, 0004675								249557_at	up			Public				At.8403
T6J4.2		837886	11	30425	T6J4_2, AT1G13260, T6J4.2, RAV1; DNA binding / transcription factor					DNA binding, lateral root development, leaf development, negative regulation of flower development, response to brassinosteroid stimulus, Imported Protein List, Imported Protein List, Imported Protein List, Imported Protein List	New Pathway		AY091291, AAM14230, AAL36211, CAJ29233, AY063855, BAA34250, AB013886, NC_003070, NM_101197, CS145514, <more data available......>			0003677, 0048527, 0048366, 0009741, 0009910				ath:At1g13260				259364_at	down			Public				At.20558
RD20		817901	2	30626	F4P9_15, F4P9.15, RESPONSIVE TO DESSICATION 20, AT2G33380, RD20 (RESPONSIVE TO DESSICATION 20); calcium ion binding					calcium ion binding, cellular_component, response to salt stress, response to cold, response to desiccation, response to abscisic acid stimulus, Imported Protein List, Imported Protein List, Imported Protein List, Imported Protein List	New Pathway		AY093321, AAL36320, AC002332, AAB80656, AB039924, BAB16823, AAM13320, AY063964, NP_180896, AAL32739, <more data available......>			0005509, 0009737, 0009409, 0009269, 0005575, 0009651								255795_at	up			Public				At.25464
K15O15.1		833672	23	30685	AUXIN RESPONSE FACTOR 8, K15O15.1, K15O15_1, AT5G37020, ARF8 (AUXIN RESPONSE FACTOR 8); transcription factor					transcription factor activity, flower development, response to auxin stimulus, Imported Protein List, Imported Protein List, Imported Protein List, Imported Protein List	New Pathway		AF042196, AAD02219, AY669790, AAT67074, Q9FGV1, NP_198518, NM_123060, NC_003076			0009733, 0009908, 0003700								249651_at	up			Public				At.23446
f14m4.13		819318	3	30724	AT2G47040, VANGUARD1, VGD1 (VANGUARD1); enzyme inhibitor/ pectinesterase, F14M4.13					pollen tube growth, Imported Protein List, Imported Protein List, Imported Protein List, Imported Protein List	New Pathway		AAC34240, AC004411, AAM10316, AY091768, AAN64511, Q5MFV8, BT001120, NP_182227, NC_003071, NM_130272			9860				ath:At2g47040				266750_s_at	down			Public				At.24875
MNA5.4		836656	3	30781	MNA5.4, ATHB-5, MNA5_4, AT5G65310, ATHB5, ATHB5; transcription factor					DNA binding, transcription factor activity, transcriptional activator activity, regulation of abscisic acid mediated signaling, Imported Protein List, Imported Protein List, Imported Protein List, Imported Protein List	New Pathway		AY091340, X67033, P46667, AAG40406, BAB11553, CAA47426, AY074293, AAL66990, AF325054, AAM14279, <more data available......>			0016563, 0003700, 0009787, 0003677								247191_at	up			Public				At.19698, At.67842
at5g39533		831586	11	30822	GLUTATHIONE S-TRANSFERASE 26, GST26, MKP11.22, MKP11_22, TRANSPARENT TESTA 19, TT19, AT5G17220, ATGSTF12 (GLUTATHIONE S-TRANSFERASE 26); glutathione transferase					cytoplasm, toxin catabolism, Imported Protein List, Imported Protein List, Imported Protein List, Imported Protein List, Imported Protein List	New Pathway, New Pathway		NM_121728, NP_197224, AF288189, AAG30138, AB005238, BAB10509, NC_003076			0005737, 0009407								250083_at	down			Public				At.24835
ERD10		838633	7	30887	ER10, ERD10, F5M15.21, F5M15_21, LTI45, AT1G20450					Imported Protein List, Imported Protein List, Imported Protein List, Imported Protein List	New Pathway		AAN72142, BAA04568, AY136407, AAM97073, BT002131, D17714, AY142491, AAN13042, AC027665, P42759, <more data available......>							ath:At1g20450, ath:At1g20450_1				259516_at	up			Public				At.24491, At.67298
F18A8.11		817215	2	30993	F18A8_11, F18A8.11, AT2G26740, ATSEH; catalytic/ epoxide hydrolase/ hydrolase, EPOXIDE HYDROLASE					Imported Protein List, Imported Protein List, Imported Protein List, Imported Protein List, Imported Protein List	New Pathway, New Pathway		AF419592, AAL31924, D16628, BAA04049, AF327422, AAG42012, AC003105, AF339711, NP_180242, AAB95308, <more data available......>											267607_s_at	down			Public				At.23368
F5K7.19		815160	15	31010	F5K7.19, 11-REDUCTASE, AT2G06050, 12-OXO-PHYTODIENOATE REDUCTASE, 12-OXOPHYTODIENOATE-10, F5K7_19, OPR3; 12-oxophytodienoate reductase					12-oxophytodienoate reductase activity, jasmonic acid biosynthesis, response to ozone, Imported Protein List, Imported Protein List, Imported Protein List, Imported Protein List	New Pathway		AAK95308, AAK43901, AC006413, AF370582, AAD19764, AF410322, AY097367, AAM19883, Q9FUP0, NP_973431, <more data available......>			0016629, 0010193, 0009695								265530_at	up			Public				At.24306, At.1135
F23N20.2		843443	3	31047	F23N20.2, F23N20_2, AT1G71030, ATMYBL2; DNA binding / transcription factor					DNA binding, transcription factor activity, mitochondrion, nucleus, regulation of transcription, DNA-dependent, response to salt stress, response to jasmonic acid stimulus, response to salicylic acid stimulus, response to abscisic acid stimulus, response to ethylene stimulus, response to gibberellic acid stimulus, response to cadmium ion, Imported Protein List, Imported Protein List, Imported Pro…	New Pathway		AAS09989, AY519519, CAK50552, AAF26005, CS304903, AAG51688, NC_003070, NM_105772, NP_177259, AC016972, <more data available......>			0046686, 0003677, 0006355, 0009723, 0009739, 0009753, 0009751, 0009651, 0005634, 0003700, <more data available......>								259751_at	up			Public				At.20981
DL3766W		827215	8	31074	FCAALL.125, HPL1 (HYDROPEROXIDE LYASE 1); heme binding / iron ion binding / monooxygenase, HYDROPEROXIDE LYASE 1, DL3766W, CYP74B2, AT4G15440					fatty acid metabolism, Imported Protein List, Imported Protein List, Imported Protein List, Imported Protein List	New Pathway		NP_193279, NM_117633, NC_003075			6631				ath:At4g15440				245253_at	up			Public				At.4346
at1g42396		831216	32	31125	MSH12_18, CEPHALOPOD, MSH12.18, SAM:CYCLOARTENOL-C24-METHYLTRANSFERASE, STEROL METHYLTRANSFERASE 1, AT5G13710, SMT1 (STEROL METHYLTRANSFERASE 1), CPH					sterol 24-C-methyltransferase activity, sterol biosynthesis, embryonic development (sensu Magnoliophyta), Imported Protein List, Imported Protein List, Imported Protein List, Imported Protein List	New Pathway		AAN15377, AAG28462, AF090372, AAF78847, AB006704, BAB08698, AAM53274, BT000058, Q9LM02, AY120716, <more data available......>			0003838, 0009793, 0016126								250254_at	up			Public				At.23211
AT4G15210		827185	7	31148	AT-BETA-AMY, BETA-AMYLASE, DL3650C, FCAALL.97, REDUCED BETA AMYLASE, AT4G15210, ATBETA-AMY (BETA-AMYLASE); beta-amylase, RAM1					beta-amylase activity, starch catabolism, Imported Protein List, Imported Protein List, Imported Protein List, Imported Protein List	New Pathway		P25853, AF424573, AAL11567, AK226353, BAE98501, M73467, AAA32737, AY142024, AAM98288, NP_849389, <more data available......>			0016161, 0005983								245275_at	up			Public				At.25187
T19L18.4		817155	30	31182	T19L18.4, T19L18_4, AT2G26150, ATHSFA2; DNA binding / transcription factor, HSFA2					response to heat, Imported Protein List, Imported Protein List, Imported Protein List, Imported Protein List	New Pathway		AK118744, BAC43337, CQ789595, CAG24470, AC004747, AAC31222, NP_180184, NM_128173, NC_003071			9408				ath:At2g26150				266841_at	down			Public				At.38933
F23F1.4		817555	1	31188	MAPKKK14; ATP binding / kinase/ protein kinase/ protein serine/threonine kinase/ protein-tyrosine kinase, AT2G30040, F23F1_4, F23F1.4					Imported Protein List, Imported Protein List, Imported Protein List, Imported Protein List	New Pathway		NM_128559, NP_180565, AAN41303, BT000903, AAC31848, NC_003071, AC004680							ath:At2g30040				266832_at	up			Public				At.28381
mlo11		835457	1	31355	AT5G53760, MGN6.12, MGN6_12, ATMLO11, MLO11; calmodulin binding					Imported Protein List, Imported Protein List, Imported Protein List, Imported Protein List	New Pathway		AF369572, AAK53804, AB017066, BAB09548, BT000434, AAN17411, AY057502, BT002581, NP_001032070, Q9FI00, <more data available......>											248232_at	up			Public				At.6980
F2N1.15		827912	1	31392	GT72B1, F2N1_15, AT4G01070, UDP-glucosyltransferase/ UDP-glycosyltransferase/ transferase, transferring glycosyl groups, F2N1.15					transferase activity, transferring glycosyl groups, UDP-glycosyltransferase activity, UDP-glucosyltransferase activity, xenobiotic metabolism, xenobiotic catabolism, response to toxin, Imported Protein List, Imported Protein List, Imported Protein List, Imported Protein List	New Pathway		AAK64133, AY084892, AAM61455, Q9M156, AAK25972, AF360262, AY040075, CAB80916, NC_003075, NM_116337, <more data available......>			0035251, 0008194, 0016757, 0009636, 0042178, 0006805				ath:At4g01070				255622_at	up			Public				At.22609
AT1G69530		843288	6	31427	ATEXP1, ATHEXP ALPHA 1.2, EXP1, AT-EXP1, F10D13.18, F10D13_18, AT1G69530, ATEXPA1 (ARABIDOPSIS THALIANA EXPANSIN A1), ARABIDOPSIS THALIANA EXPANSIN A1					Imported Protein List, Imported Protein List, Imported Protein List, Imported Protein List	New Pathway		NM_179538, AAK26001, NP_849869, NM_179537, NP_849868, AAG11895, AF360291, AC073178, AAG60095, Q9C554, <more data available......>											256299_at	up			Public				At.23180
AT3G45940		823737	2	31498	AT3G45940, hydrolase, hydrolyzing O-glycosyl compounds					hydrolase activity, hydrolyzing O-glycosyl compounds, endomembrane system, carbohydrate metabolism, Imported Protein List, Imported Protein List, Imported Protein List, Imported Protein List	New Pathway		NP_190180, NM_114463, NC_003074			0012505, 0005975, 0004553								252555_at	up			Public				At.53780
F28K20.5		839997	1	31597	KUP10; potassium ion transporter, AT1G31120, F28K20_5, F28K20.5					Imported Protein List, Imported Protein List, Imported Protein List, Imported Protein List	New Pathway		NP_174397, NM_102850, NC_003070											263699_at	up			Public				At.40417
AT2G36490		818224	2	31673	F1O11_12, F1O11.12, AT2G36490, ROS1					protein binding, DNA N-glycosylase activity, DNA-(apurinic or apyrimidinic site) lyase activity, nucleus, chromatin silencing, DNA repair, DNA methylation, Imported Protein List, Imported Protein List, Imported Protein List, Imported Protein List	New Pathway		AAP37178, AY286009, Q9SJQ6, NC_003071, NM_129207, NP_181190			0005634, 0019104, 0005515, 0006342, 0003906, 0006281, 0006306								263909_at	up			Public				At.14091
T9A14.11		830018	25	31674	T9A14.11, ATMYB4, AT4G38620, MYB4; transcription factor					negative regulation of transcription, response to UV-B, Imported Protein List, Imported Protein List, Imported Protein List, Imported Protein List	New Pathway		AY070100, AL035540, CAB37518, AY123004, AAM67537, AAL49837, AL161593, CAB80526, BT006302, NP_195574, <more data available......>			0010224, 0016481				ath:At4g38620				252958_at	up			Public				At.20521
AT1G33560		840250	5	31717	F10C21.19, ACTIVATED DISEASE RESISTANCE 1, AT1G33560, ADR1 (ACTIVATED DISEASE RESISTANCE 1)					kinase activity, response to water deprivation, response to other organism, Imported Protein List, Imported Protein List, Imported Protein List, Imported Protein List	New Pathway		NM_103079, NP_174620, CAE46486, AJ581996, Q9FW44, NC_003070			0009414, 0051707, 0016301								256425_at	up			Public				At.21078, At.66955
LDOX		828387	8	31796	TDS4, TANNIN DEFICIENT SEED 4, F7H19.60, AT4G22880, LEUCOANTHOCYANIDIN DIOXYGENASE, TT18, LDOX (TANNIN DEFICIENT SEED 4), F7H19_60					leucoanthocyanidin dioxygenase activity, cellular_component, vacuole organization and biogenesis, proanthocyanidin biosynthesis, Imported Protein List, Imported Protein List, Imported Protein List, Imported Protein List	New Pathway		AK226417, AAM65745, BAE98562, AL161558, AAB09572, CAB79243, AY088203, AL031018, CAA19803, U70478, <more data available......>			0045432, 0010023, 0005575, 0007033				ath:At4g22880				254283_s_at	down			Public				At.2369
AT3G61890		825362	5	31830	ATHB12, AT3G61890, ATHB-12; transcription factor					transcriptional activator activity, nucleus, response to osmotic stress, response to salt stress, response to abscisic acid stimulus, Imported Protein List, Imported Protein List, Imported Protein List, Imported Protein List	New Pathway		AL138642, CAB71896, AY059828, AAL24310, AAM64743, AAN72217, NC_003074, NM_116054, NP_191748, BT002206, <more data available......>			0016563, 0009737, 0006970, 0005634, 0009651				ath:At3g61890				251272_at	up			Public				At.25517
TUB1		843911	3	31868	TUB1; GTP binding / GTPase/ structural molecule, AT1G75780, F10A5_3, F10A5.3					unidimensional cell growth, response to light stimulus, Imported Protein List, Imported Protein List, Imported Protein List, Imported Protein List	New Pathway		AC007396, AAF26774, M20405, AAA32893, P12411, AAF87106, NM_106228, NP_177706, NC_003070, AC006434			0009416, 0009826								262978_at	up			Public				At.21346
AT1G12610		837817	2	31919	DWARF AND DELAYED FLOWERING 1, T12C24.14, T12C24_14, AT1G12610, DDF1; DNA binding / transcription factor					DNA binding, transcription factor activity, nucleus, cell growth, regulation of timing of transition from vegetative to reproductive phase, Imported Protein List, Imported Protein List, Imported Protein List, Imported Protein List	New Pathway		BAF00148, AC025417, AY560892, AK228194, AAF88096, Q9LN86, AAT44959, NC_003070, NP_172721, NM_101131			0003677, 0003700, 0016049, 0005634, 0048510				ath:At1g12610				255937_at	up			Public				At.42068
AT4G20270		827774	1	31965	ATP binding / protein kinase/ protein serine/threonine kinase/ protein-tyrosine kinase, AT4G20270, F1C12_190, F1C12.190					ATP binding, protein serine-threonine kinase activity, endomembrane system, transmembrane receptor protein tyrosine kinase signaling pathway, protein amino acid phosphorylation, Imported Protein List, Imported Protein List, Imported Protein List, Imported Protein List	New Pathway		CAA18252, CAB79027, AL022224, AL161552, NM_118146, NC_003075, NP_193760			0012505, 0004674, 0007169, 0006468, 0005524				ath:At4g20270				254515_at	up			Public				At.32731
RPT2		817601	8	31994	RPT2 (ROOT PHOTOTROPISM 2); protein binding, AT2G30510, ROOT PHOTOTROPISM 2, RPT2, T6B20.13, AT2G30520, T6B20_13					protein binding, nucleus, phototropism, Imported Protein List, Imported Protein List, Imported Protein List, Imported Protein List	New Pathway		AK221310, BAD94572, AK221993, AAK59568, AY035063, BAD94074, AK222218, BAD95385, AK229844, AK230435, <more data available......>			0009638, 0005515, 0005634								267517_at	up			Public				At.24430
NAD4		816164	5	32046	T24I21.4, T24I21_4, AT2G16630, unknown protein					endomembrane system, Imported Protein List, Imported Protein List, Imported Protein List, Imported Protein List	New Pathway		NP_179254, AAM13106, AY093107, AAP68285, BT008846, NC_003071, NM_127215			12505				ath:At2g16630				265411_at	down			Public				At.40253
AT1G56010		842052	8	32103	AT1G56010, ANAC021, ANAC022, NAC1, NAC1; transcription factor, F14J16.32					transcription factor activity, auxin mediated signaling pathway, primary shoot apical meristem specification, lateral root development, Imported Protein List, Imported Protein List, Imported Protein List, Imported Protein List	New Pathway		Q84TE6, AK228347, AAF79328, BT005873, AAF21437, AAO64808, AC002304, BAF00287, NP_849817, AF198054, <more data available......>			0010072, 0003700, 0048527, 0009734				ath:At1g56010_1				262096_at	up			Public				At.15103, At.48312
ASK13		825171	1	32236	ARABIDOPSIS SKP1-LIKE 13, ASK13, T2O9.1, AT3G60010, ASK13; protein binding / ubiquitin-protein ligase					protein binding, ubiquitin-protein ligase activity, endomembrane system, Imported Protein List, Imported Protein List, Imported Protein List, Imported Protein List	New Pathway		CAB75820, NP_567090, NM_115864, AL138647, NC_003074			0005515, 0004842, 0012505				ath:At3g60010				251440_at	down			Public				At.65295
ANNAT1		840476	4	32284	ANNAT1 (ANNEXIN ARABIDOPSIS 1); calcium ion binding / calcium-dependent phospholipid binding, ATOXY5, ANNEXIN, ANNEXIN ARABIDOPSIS 1, F14D7.2, F14D7_2, OXY5, ANNEXIN 1, AT1G35720					peroxidase activity, calcium ion binding, protein homodimerization activity, membrane, cytosol, response to oxidative stress, response to osmotic stress, response to abscisic acid stimulus, Imported Protein List, Imported Protein List, Imported Protein List, Imported Protein List, Imported Protein List	New Pathway, New Pathway		AAM63633, AY072347, AAL61954, AAO29977, AC021198, AY086570, AAF79882, BT003359, AAD34236, AAG48798, <more data available......>			0006970, 0005509, 0004601, 0009737, 0006979, 0005829, 0016020, 0042803								261285_at	down			Public				At.25241
AT5G58860		836003	2	32310	CYP86A1; oxygen binding, AT5G58860, K19M22_14, K19M22.14, CYP86					fatty acid (omega-1)-hydroxylase activity, fatty acid metabolism, Imported Protein List, Imported Protein List, Imported Protein List, Imported Protein List	New Pathway		NM_125276, BAB09631, AB016885, P48422, NP_200694, NC_003076			0006631, 0008393								247765_at	down			Public				At.67695, At.23665
AT1G69490		843282	11	32313	F10D13.14, ANAC029, F10D13_14, NAC-LIKE, ACTIVATED BY AP3/PI, AT1G69490, NAP (NAC-LIKE, ACTIVATED BY AP3/PI); transcription factor					multidimensional cell growth, flower development, Imported Protein List, Imported Protein List, Imported Protein List, Imported Protein List	New Pathway		AC073178, AAG60108, AAG11912, O49255, AF360201, AAK25911, AAK93692, CAA10955, AY051015, NC_003070, <more data available......>			0009908, 0009825								256300_at	up			Public				At.24919
AT1G02980		839415	2	32322	CUL2, AT1G02980, F22D16_2, F22D16.2, ATCUL2					SCF ubiquitin ligase complex, Imported Protein List, Imported Protein List, Imported Protein List, Imported Protein List	New Pathway		AAF02868, AC009525, NP_171797, NM_100179, NC_003070			19005								262102_at	down			Public				At.42569
AT4G32980		829435	5	32338	F26P21.100, ARABIDOPSIS THALIANA HOMEOBOX GENE 1, F26P21_100, AT4G32980, ATH1 (ARABIDOPSIS THALIANA HOMEOBOX GENE 1); transcription factor					DNA binding, transcription factor activity, photomorphogenesis, Imported Protein List, Imported Protein List, Imported Protein List, Imported Protein List	New Pathway		AAM20163, AY072174, AAL59996, X80126, CAA56426, AL161582, CAB80015, AY096513, CAA21207, NC_003075, <more data available......>			0009640, 0003677, 0003700								253411_at	up			Public				At.76
T4C12.50		832547	22	32363	VEGETATIVE STORAGE PROTEIN 1, T4C12.50, VSP1, AT5G24780, VSP1 (VEGETATIVE STORAGE PROTEIN 1); acid phosphatase, ATVSP					transcription factor binding, defense response, response to jasmonic acid stimulus, Imported Protein List, Imported Protein List, Imported Protein List, Imported Protein List	New Pathway		AAL66921, AB006777, BAA33446, AF386930, AAK62375, AL392145, CAC08252, AY072506, NM_122387, AY044328, <more data available......>			0009753, 0006952, 0008134								245928_s_at	down			Public				At.23512
F9O13.12		816050	1	32421	ATHM3; electron transporter/ thiol-disulfide exchange intermediate, AT2G15570					Imported Protein List, Imported Protein List, Imported Protein List, Imported Protein List	New Pathway		AAD17401, BAD43903, AK176140, ABF83625, BT025735, Q9SEU7, NP_179159, NM_127118, NC_003071, AC006248							ath:At2g15570				265476_at	up			Public				At.24036
AT1G80820		844421	3	32449	CINNAMOYL COA REDUCTASE, F23A5.17, F23A5_17, AT1G80820, CCR2 (CINNAMOYL COA REDUCTASE)					cinnamoyl-CoA reductase activity, cellular_component, lignin biosynthesis, response to cold, Imported Protein List, Imported Protein List, Imported Protein List, Imported Protein List	New Pathway		AC011713, AK227576, BAE99569, BT005826, AAO64761, NP_178197, AAF14669, NM_106730, NC_003070			0005575, 0016621, 0009409, 0009809								261899_at	down			Public				At.11770
at1g22090		838814	7	32529	EMB2204, AT1G22090, F2E2_16, F2E2.16, EMBRYO DEFECTIVE 2204					molecular_function, cellular_component, embryonic development (sensu Magnoliophyta), Imported Protein List, Imported Protein List, Imported Protein List, Imported Protein List	New Pathway		NC_003070, CAE00154, AX765880, NP_564157, NM_102059			0009793, 0003674, 0005575								255954_at	down			Public				At.41623
BRH1		825319	1	32558	BRH1 (BRASSINOSTEROID-RESPONSIVE RING-H2); protein binding / ubiquitin-protein ligase/ zinc ion binding, AT3G61460, BRASSINOSTEROID-RESPONSIVE RING-H2					response to brassinosteroid stimulus, response to chitin, Imported Protein List, Imported Protein List, Imported Protein List, Imported Protein List	New Pathway		CAB71076, AY065300, AAL38776, AF134155, AAD27870, AL132962, AAM51382, AAM63625, AY086562, NC_003074, <more data available......>			0009741, 0010200				ath:At3g61460				251321_at	up			Public				At.942
T7O23.19		841013	2	32602	T7O23.19, T7O23_19, AT1G44100, AAP5; amino acid permease					amino acid transporter activity, basic amino acid transporter activity, basic amino acid transport, Imported Protein List, Imported Protein List, Imported Protein List, Imported Protein List	New Pathway		NM_103536, AAP81798, BT009680, AAO00749, BT002389, NP_175076, NC_003070			0015174, 0015802, 0015171								245740_at	up			Public				At.25385, At.67092
AHB1		816103	9	32776	F7H1.8, ARATH GLB1, ATGLB1, F7H1_8, HEMOGLOBIN, NSHB1, AT2G16060, AHB1, GLB1					oxygen binding, cellular_component, response to hypoxia, Imported Protein List, Imported Protein List, Imported Protein List, Imported Protein List	New Pathway		U94998, CAH05766, BT006405, AAP21213, AX031241, CAC09912, CQ838146, AAB82769, AC007134, AAD26949, <more data available......>			0019825, 0001666, 0005575								263096_at	down			Public				At.40321
at2g41370		818735	4	32782	F13H10_8, F13H10.8, AT2G41370, BOP2 (BLADE ON PETIOLE2); protein binding, BLADE ON PETIOLE2					protein binding, cytoplasm, nucleus, floral organ abscission, flower morphogenesis, proximal-distal pattern formation, Imported Protein List, Imported Protein List, Imported Protein List, Imported Protein List	New Pathway		AAC78536, AAX22759, AAU90063, AC005662, AY928830, BT015773, NC_003071, NM_129700, NP_181668			0005515, 0010227, 0048439, 0009954, 0005737, 0005634				ath:At2g41370				266369_at	up			Public				At.43967
K24G6.22		834946	3	32853	K24G6_22, PEROXISOMAL 3-KETO-ACYL-COA THIOLASE 2, K24G6.22, PEROXISOMAL 3-KETO-ACYL-COA THIOLASE 1, KAT5, AT5G48880, PKT2 (PEROXISOMAL 3-KETO-ACYL-COA THIOLASE 2); acetyl-CoA C-acyltransferase					acetyl-CoA C-acyltransferase activity, mitochondrion, fatty acid oxidation, Imported Protein List, Imported Protein List, Imported Protein List, Imported Protein List	New Pathway		AF062591, BT002594, AAO00954, AF062589, AAC19122, AAC17876, Q570C8, AAC17877, AAC23571, AB012242, <more data available......>			0005739, 0019395, 0003988								248625_at	up			Public				At.6838
t28i19.20		829930	2	32878	GROWTHREGULATING FACTOR 2, AtGRF2 (GROWTHREGULATING FACTOR 2), AT4G37740, T28I19.20, T28I19_20					transcriptional activator activity, nucleus, leaf development, Imported Protein List, Imported Protein List, Imported Protein List, Imported Protein List	New Pathway		BAD44195, AY102635, AAM52877, AK176372, BAD44135, AK176432, NP_195488, NM_119936, NC_003075			0016563, 0005634, 0048366								253065_at	up			Public				At.2873
BOR1		819329	1	33009	REQUIRES HIGH BORON 1, T3D7.3, AT2G47160, BOR1 (REQUIRES HIGH BORON 1); anion exchanger					boron transporter activity, cytoplasm, endosome, plasma membrane, boron transport, Imported Protein List, Imported Protein List, Imported Protein List, Imported Protein List	New Pathway		AY096436, AY070067, AAL49824, Q8VYR7, BT000732, AAN31874, AAM20076, BAC20173, NC_003071, NM_180138, <more data available......>			0046715, 0046713, 0005737, 0005768, 0005886								263319_at	up			Public				At.24088
HLM1		835513	7	33041	DND2, DEFENSE, NO DEATH 2, HLM1, MDK4.7, MDK4_7, ATCNGC4 (DEFENSE, NO DEATH 2); calmodulin binding / cation channel/ cyclic nucleotide binding, AT5G54250, CNGC4					cation transporter activity, membrane, hypersensitive response, Imported Protein List, Imported Protein List, Imported Protein List, Imported Protein List	New Pathway		NP_851188, Y17912, CAB40129, AY057691, AAL15321, AB010695, BAB10748, NM_180857, Q94AS9, NP_200236, <more data available......>			0009626, 0016020, 0008324								248153_at	up			Public				At.401
amc6		844271	1	33100	ATMCP2B, AMC6, YUP8H12R.5, YUP8H12R_5, AT1G79330, AMC6/ATMCP2B; caspase/ cysteine-type endopeptidase					Imported Protein List, Imported Protein List, Imported Protein List, Imported Protein List	New Pathway		NP_178051, AAP84714, AY219830, AAP44518, AAC17038, NM_106581, AC002986, AY322533, NC_003070							ath:At1g79330				264143_at	down			Public				At.34135
ANNAT4		818457	2	33101	ANNEXIN 4, T6A23.5, T6A23_5, AT2G38750, ANNAT4 (ANNEXIN 4); calcium ion binding / calcium-dependent phospholipid binding					calcium ion binding, cell surface (sensu Magnoliophyta), response to osmotic stress, response to abscisic acid stimulus, Imported Protein List, Imported Protein List, Imported Protein List, Imported Protein List, Imported Protein List	New Pathway, New Pathway		AF188363, AAM10045, AY042835, AAK68775, AC005499, AAC67343, AAF14581, AY081483, AAM64750, NC_003071, <more data available......>			0005509, 0009737, 0009928, 0006970								266418_at	down			Public				At.20551
T6K12.10		819583	1	33129	T6K12_10, T6K12.10, AT3G04280, ARR22 (ARABIDOPSIS RESPONSE REGULATOR 22); transcription regulator/ two-component response regulator, ARR22 (ARABIDOPSIS RESPONSE REGULATOR 22); two-component response regulator, ARABIDOPSIS RESPONSE REGULATOR 22					two-component response regulator activity, cellular_component, Imported Protein List, Imported Protein List, Imported Protein List, Imported Protein List	New Pathway		NP_850511, AC016829, AAF26786, AY085638, AAM62859, NM_111299, Q9M8Y4, NM_180180, NP_187078, NC_003074			0005575, 0000156				ath:At3g04280				258590_at	down			Public				At.40865
ATMG01270		816171	1	33202	T24I21.11, ACTIN DEPOLYMERIZING FACTOR 5, T24I21_11, AT2G16700, ADF5 (ACTIN DEPOLYMERIZING FACTOR 5); actin binding					Imported Protein List, Imported Protein List, Imported Protein List, Imported Protein List	New Pathway		AAK93742, AAK26012, AF102823, AAD09111, AY051065, AY086707, AAM63761, AC005825, AAD24603, AF360302, <more data available......>							ath:At2g16700				265354_at	up			Public				At.23281
at1g52827		831241	7	33262	TT4, AT5G13930, CHS (CHALCONE SYNTHASE); naringenin-chalcone synthase, TRANSPARENT TESTA 4, TESTA 4 PROTEIN, NARINGENIN-CHALCONE SYNTHASE, MAC12_28, MAC12.28, CHALCONE/STILBENE SYNTHASE, CHALCONE SYNTHASE, <more data available......>					naringenin-chalcone synthase activity, endoplasmic reticulum, vacuolar membrane (sensu Magnoliophyta), nucleus, chalcone biosynthesis, flavonoid biosynthesis, regulation of anthocyanin biosynthesis, response to oxidative stress, auxin polar transport, response to gravity, response to UV-B, response to jasmonic acid stimulus, response to wounding, Imported Protein List, Imported Protein List, Impo…	New Pathway		DQ062395, AAZ23736, DQ062397, AAZ23738, DQ062398, AB005230, BAB11121, AAZ23735, DQ062410, DQ062399, <more data available......>			0009813, 0009705, 0005634, 0005783, 0009611, 0006979, 0009753, 0009629, 0031540, 0009715, <more data available......>								250207_at	up			Public				At.297
at5g23660		832431	1	33273	MQM1_8, AT5G23660, MTN3, MQM1.8					Imported Protein List, Imported Protein List, Imported Protein List, Imported Protein List	New Pathway		AAL09814, AAK44032, AY116672, AAM47150, AB025633, BAA97235, AY059108, AY057575, AAC64192, AAL15214, <more data available......>											249800_at	up			Public				At.24303
AT1G51780		841604	1	33358	ILL5; metallopeptidase, AT1G51780, F19C24_29, F19C24.29					IAA-amino acid conjugate hydrolase activity, Imported Protein List, Imported Protein List, Imported Protein List, Imported Protein List	New Pathway		NM_104057, NP_175589, AAD48152, AF085806, Q9SWX9, AAG29685, AAG50869, NC_003070, AC025294			10178								256178_s_at	up			Public				At.52139
F19I3.29		818071	1	33384	KUP11; potassium ion transporter, F19I3_29, F19I3.29, AT2G35060					Imported Protein List, Imported Protein List, Imported Protein List, Imported Protein List	New Pathway		AAN72158, O64769, AK227188, BAE99227, AC004238, AAC12845, AY099600, BT002147, AAM20451, NP_181051, <more data available......>											267423_at	up			Public				At.37715
4CL.1		841593	13	33413	4-COUMARATE:COA LIGASE 1, 4-COUMARATE:COA LIGASE, 4CL.1, AT4CL1, F19C24.11, F19C24_11, AT1G51680, 4CL1 (4-COUMARATE:COA LIGASE 1); 4-coumarate-CoA ligase					4-coumarate-CoA ligase activity, cellular_component, phenylpropanoid metabolism, Imported Protein List, Imported Protein List, Imported Protein List, Imported Protein List	New Pathway		AAQ86588, AY376729, AC025294, AAA82888, AAG12025, Q42524, AAG29697, U18675, AAG50881, AY075622, <more data available......>			0009698, 0016207, 0005575				ath:At1g51680_1				256186_at	up			Public				At.21694
NDHJ		816190	1	33515	AT2G16890, F12A24_7, UDP-glycosyltransferase/ transferase, transferring hexosyl groups, UDP-glycosyltransferase/ transferase, transferring glycosyl groups / transferase, transferring hexosyl groups, F12A24.7					transferase activity, transferring glycosyl groups, transferase activity, transferring hexosyl groups, UDP-glycosyltransferase activity, endomembrane system, metabolism, Imported Protein List, Imported Protein List, Imported Protein List, Imported Protein List	New Pathway		BT002606, AY054598, AAK96789, AAO00966, AAC64220, NM_127242, AC005167, NP_850992, NC_003071, NP_179281, <more data available......>			0016757, 0008194, 0016758, 0008152, 0012505				ath:At2g16890_1, ath:At2g16890				266532_at	up			Public				At.26351
MGF10.23		822401	2	33696	AT3G27810, ATMYB21; DNA binding / transcription factor, ATMYB3, AT3G27812					Imported Protein List, Imported Protein List, Imported Protein List, Imported Protein List	New Pathway		BAC43048, Q9LK95, AY519589, AAS10059, BAB02527, AK118439, AP000371, NM_113696, NC_003074, NP_189418											257220_at, 258237_at				Public				At.226
F9H3.1		827938	1	33758	GH3-10, F9H3.1, AT4G03400, DFL2 (DWARF IN LIGHT 2), DWARF IN LIGHT 2					cellular_component, response to light stimulus, response to auxin stimulus, Imported Protein List, Imported Protein List, Imported Protein List, Imported Protein List	New Pathway		AY059941, AC005275, AAD14468, BT000061, AAN15380, AL161496, CAB77825, AAD11582, AAL24423, AF071527, <more data available......>			0005575, 0009416, 0009733								255403_at	up			Public				At.3945
PIP2D		824647	2	33778	PIP2;5, PIP2D, AT3G54820, PIP2;5/PIP2D; water channel					Imported Protein List, Imported Protein List, Imported Protein List, Imported Protein List	New Pathway		CAB41102, AAM61408, AL049655, BT000670, AAN31817, Q9SV31, AY062981, AY084843, AAL34155, NM_115339, <more data available......>											251858_at	up			Public				At.3117
AT1G80050		844345	2	33801	F18B13.14, ADENINE PHOSPHORIBOSYL TRANSFERASE 2, ATAPT2, F18B13_14, APT2 (ADENINE PHOSPHORIBOSYL TRANSFERASE 2); adenine phosphoribosyltransferase, AT1G80050					adenine phosphoribosyltransferase activity, phosphate transporter activity, cytosol, adenine salvage, Imported Protein List, Imported Protein List, Imported Protein List, Imported Protein List	New Pathway		X96866, CAA65609, BT001122, AAN64513, AC009322, AAD55485, AAL57714, Q42563, AY072021, NC_003070, <more data available......>			0005829, 0015114, 0003999, 0006168								262039_at	up			Public				At.130
F27G20.7		840116	2	33901	DNA binding / transcription factor, AT1G32240, F27G20_7, F27G20.7					Imported Protein List, Imported Protein List, Imported Protein List, Imported Protein List	New Pathway		AAL05437, AC084110, AAG60180, AAG26048, BT029211, AY048689, ABJ17146, NC_003070, NP_564392, NM_102957											245758_at	up			Public				At.25340
AT3G24503		822042	7	34023	REDUCED EPIDERMAL FLUORESCENCE1, ALDH1A, ALDH2C4 (REDUCED EPIDERMAL FLUORESCENCE1); aldehyde dehydrogenase/ oxidoreductase, REF1, AT3G24503					coniferyl-aldehyde dehydrogenase activity, phenylpropanoid biosynthesis, Imported Protein List, Imported Protein List, Imported Protein List, Imported Protein List	New Pathway		AAL08254, BAA99614, AF349448, AAM27004, AB020746, BAB01998, AY056398, NM_113359, NC_003074, NP_566749			0050269, 0009699								258140_at	up			Public				At.22894
AOC4		837888	1	34121	T6J4.4, T6J4_4, AT1G13280, AOC4					allene-oxide cyclase activity, jasmonic acid biosynthesis, Imported Protein List, Imported Protein List, Imported Protein List, Imported Protein List	New Pathway		AX240744, CAC88338, CAC83764, AAL15267, Q93ZC5, AAM98257, AJ308486, AY057636, AY141993, NC_003070, <more data available......>			0046423, 0009695				ath:At1g13280				259366_at	up			Public				At.16133
AT4G25100		828613	1	34228	FE SUPEROXIDE DISMUTASE 1, F24A6.1, FSD1 (FE SUPEROXIDE DISMUTASE 1); iron superoxide dismutase, AT4G25100					chloroplast, circadian rhythm, response to copper ion, Imported Protein List, Imported Protein List, Imported Protein List, Imported Protein List, Imported Protein List	New Pathway, New Pathway		AAM91056, AAM64776, P21276, AF326862, AAG41444, AY129470, AY087220, AF339685, AAK00367, AF324711, <more data available......>			0007623, 0009507, 0046688								254098_at	down			Public				At.22638
at1g02930		839515	1	34247	F22D16_7, ATGSTF3, F22D16.7, GLUTATHIONE S-TRANSFERASE, GST1, GSTF6, AT1G02930, ATGSTF6; glutathione transferase, ERD11					glutathione transferase activity, cytoplasm, toxin catabolism, response to oxidative stress, response to stress, response to water deprivation, Imported Protein List, Imported Protein List, Imported Protein List, Imported Protein List	New Pathway		CAA72413, AC009525, AAF02873, AY050332, AAK91349, AY097392, AAM19908, P42760, Y11727, NP_171792, <more data available......>			0004364, 0006950, 0009407, 0009414, 0006979, 0005737								262119_s_at	down			Public				At.20350
at1g47470		841154	1	34679	unknown protein, AT1G47470, F16N3_31, F16N3.31					molecular_function, cellular_component, biological_process, Imported Protein List, Imported Protein List, Imported Protein List, Imported Protein List, Imported Protein List	New Pathway, New Pathway		NC_003070, NP_175178, NM_103639			0005575, 0008150, 0003674				ath:At1g47470				257468_at	down			Public				At.65987
FAH1		829779	7	35244	AT4G36220, CYP84A1, F23E13.110, F23E13_110, FERULATE-5-HYDROXYLASE, SINAPOYL ESTER ACCUMULATION 1, FAH1 (FERULATE-5-HYDROXYLASE 1); ferulate 5-hydroxylase, FERULATE-5-HYDROXYLASE 1					monooxygenase activity, fatty acid (omega-1)-hydroxylase activity, cellular_component, phenylpropanoid biosynthesis, lignin biosynthesis, very-long-chain fatty acid metabolism, response to UV-B, Imported Protein List, Imported Protein List, Imported Protein List, Imported Protein List	New Pathway		CAC26935, AJ295566, CAC26926, AJ295570, CAC26924, AJ295568, AAD11580, AF068574, CAC26922, AJ295578, <more data available......>			0008393, 0004497, 0009809, 0009699, 0010224, 0000038, 0005575								253088_at	down			Public				At.20230
AT5G26000		832669	2	35265	AT5G26000, MYROSINASE, THIOGLUCOSIDE GLUCOHYDROLASE 1, TGG1 (THIOGLUCOSIDE GLUCOHYDROLASE 1); hydrolase, hydrolyzing O-glycosyl compounds, THIOGLUCOSIDE GLUCOHYDROLASE					thioglucosidase activity, glucosinolate catabolism, Imported Protein List, Imported Protein List, Imported Protein List, Imported Protein List	New Pathway		AF149413, AY045681, AAD40143, P37702, AY090382, AAL91284, AAK74039, L11454, AAC18869, CAA55786, <more data available......>			0019137, 0019762								246880_s_at	up			Public				At.23592, At.64757
at5g23960		832461	6	35552	MZF18_16, AT5G23960, MZF18.16, unknown protein					cellular_component, sesquiterpenoid biosynthesis, Imported Protein List, Imported Protein List, Imported Protein List, Imported Protein List	New Pathway		NC_003076, NP_197784, NM_122301			0005575, 0016106								249760_at	up			Public				At.30985
F14O23.9		843501	5	35708	inositol or phosphatidylinositol phosphatase/ inositol-polyphosphate 5-phosphatase, AT1G71710, F14O23_9, F14O23.9					inositol-polyphosphate 5-phosphatase activity, cellular_component, biological_process, Imported Protein List, Imported Protein List, Imported Protein List, Imported Protein List	New Pathway		AAN46835, BT001070, NP_565023, NC_003070, NM_105829			0005575, 0008150, 0004445								261522_at	up			Public				At.12019
T25B24.2		842459	1	35906	nucleoside transporter, AT1G61630, T25B24_2, T25B24.2					nucleoside transporter activity, membrane, transport, Imported Protein List, Imported Protein List, Imported Protein List, Imported Protein List, Imported Protein List	New Pathway, New Pathway		DQ446383, ABE65731, AF426398, NP_176357, NC_003070, NM_104845, AAL25094			0005337, 0006810, 0016020								265064_at	down			Public				At.26671
MRG7.13		831935	3	36014	GLUTAMATE DEHYDROGENASE 1, GLUTAMATE DECARBOXYLASE 1, GLUTAMATE DEHYDROGENASE DEFICIENT 1, MRG7.13, MRG7_13, AT5G18170, GDH1 (GLUTAMATE DEHYDROGENASE 1); oxidoreductase					Imported Protein List, Imported Protein List, Imported Protein List, Imported Protein List	New Pathway		AB012246, BAB09475, U37771, AAA82615, U53527, AAB08057, BT025561, Q43314, NC_003076, ABF58979, <more data available......>											250032_at	up			Public				At.23609
at1g61680		842465	3	36091	lyase, AT1G61680, T13M11_3, T13M11.3					lyase activity, chloroplast, metabolism, Imported Protein List, Imported Protein List, Imported Protein List, Imported Protein List	New Pathway		NP_176361, NM_104850, NC_003070			0009507, 0008152, 0016829								264430_at	up			Public				At.36397
AT4G39640		830118	5	36216	T19P19.30, gamma-glutamyltransferase, T19P19_30, AT4G39640					gamma-glutamyltransferase activity, endomembrane system, biological_process, Imported Protein List, Imported Protein List, Imported Protein List, Imported Protein List	New Pathway		NP_974717, AY069872, AAL47428, BT000495, AAN18064, NP_195674, NM_120124, NC_003075, NM_202988			0003840, 0008150, 0012505								252906_at	down			Public				At.21562
at5g36226		831568	1	36318	F2K13_200, AT5G17050, UDP-glycosyltransferase/ transferase, transferring glycosyl groups, F2K13.200					transferase activity, transferring glycosyl groups, UDP-glycosyltransferase activity, anthocyanidin 3-O-glucosyltransferase activity, chloroplast, metabolism, Imported Protein List, Imported Protein List, Imported Protein List, Imported Protein List	New Pathway		AL391141, CAC01718, AY128739, AAM91139, AAL61932, AY072325, NC_003076, NM_121711, NP_197207			0008194, 0047213, 0016757, 0009507, 0008152								246468_at	up			Public				At.27563
at2g07783		830886	1	36384	ANN6 (annexin 6); calcium ion binding / calcium-dependent phospholipid binding, AT5G10220, annexin 6, F18D22.3					Imported Protein List, Imported Protein List, Imported Protein List, Imported Protein List	New Pathway		NM_121060, CAB92063, AL356332, ABE66149, NP_196584, NC_003076, DQ446938											250473_at	down			Public				At.1635
F24B9.30		837277	2	36562	OBP2; DNA binding, AT1G07640, F24B9.30, ZINC FINGER PROTEIN OBP2, OBP2; DNA binding / transcription factor, F24B9_30					response to insect, response to jasmonic acid stimulus, response to wounding, Imported Protein List, Imported Protein List, Imported Protein List, Imported Protein List	New Pathway		AC007583, AAF75094, Q8L9V6, AY093351, AAM13350, AY062715, AAL32793, NP_850938, NM_180607, NC_003070, <more data available......>			0009625, 0009753, 0009611				ath:At1g07640_1, ath:At1g07640				261409_at	up			Public				At.14846
F21J9.13		839063	46	36666	oxidoreductase, AT1G24470, F21J9.13					oxidoreductase activity, endomembrane system, metabolism, Imported Protein List, Imported Protein List, Imported Protein List, Imported Protein List	New Pathway		NC_003070, AAF97959, AC000103, AAB61518, NM_102292, NP_173856			0012505, 0008152, 0016491								265012_at	up			Public				At.66963
UGT75B2		837058	7	36735	AT1G05560, T25N20.21, UGT75B1, UGT1; UDP-glycosyltransferase/ transferase, transferring glycosyl groups, UDP-GLUCOSYLTRANSFERASE					UDP-glycosyltransferase activity, UDP-glucosyltransferase activity, phragmoplast, cell plate formation (sensu Magnoliophyta), response to salicylic acid stimulus, Imported Protein List, Imported Protein List, Imported Protein List, Imported Protein List	New Pathway		AY078051, AAL77752, AC005106, AAF79730, AAK32944, AF367358, NM_100435, NC_003070, NP_563742, AF196777, <more data available......>			0035251, 0008194, 0009920, 0009751, 0009524				ath:At1g05560				263184_at	up			Public				At.20182
AT1G59900		842284	9	36744	AT-E1 ALPHA; oxidoreductase, acting on the aldehyde or oxo group of donors, disulfide as acceptor / pyruvate dehydrogenase (acetyl-transferring), AT1G59900, PYRUVATE DEHYDROGENASE E1 ALPHA SUBUNIT					Imported Protein List, Imported Protein List, Imported Protein List, Imported Protein List	New Pathway		AC007258, NP_176198, AAD39331, AAM65205, AY087667, AAN41374, BT000974, P52901, NC_003070, NM_104682											262908_at	up			Public				At.23186
T19N8.6		822509	1	36783	unknown protein, AT3G28770					molecular_function, endomembrane system, biological_process, Imported Protein List, Imported Protein List, Imported Protein List, Imported Protein List	New Pathway		NP_189519, AP002057, NC_003074, NM_113798, BAB03174			0012505, 0008150, 0003674								256586_at	down			Public				At.42736
T3H13.10		826458	15	36808	T3H13_10, T3H13.10, agmatinase/ catalytic, AT4G08870					agmatinase activity, mitochondrion, polyamine metabolism, Imported Protein List, Imported Protein List, Imported Protein List, Imported Protein List	New Pathway		AAD17371, BT003815, AAO41868, AL161513, CAB78011, Q9ZPF5, AF128396, NP_001031599, NC_003075, NM_116956, <more data available......>			0006595, 0005739, 0008783								255065_s_at	up			Public				At.4188
at5g37300		833704	2	36833	unknown protein, AT5G37300, MNJ8_9, MNJ8.9					cellular_component, biological_process, Imported Protein List, Imported Protein List, Imported Protein List, Imported Protein List	New Pathway		NC_003076, AAL07165, AY056316, AAU90066, BT015776, NM_123089, NP_568547			0005575, 0008150								249614_at	up			Public				At.6994
F27I1.2		818599	1	36973	AT2G40100, F27I1_2, LHCB4.3; chlorophyll binding, F27I1.2					Imported Protein List, Imported Protein List, Imported Protein List, Imported Protein List	New Pathway		AAM20369, AY070392, AAL49888, AF134128, AAD28775, AC007658, AAD32843, Q9S7W1, AY096735, NC_003071, <more data available......>							ath:At2g40100				265722_at	up			Public				At.24469
at3g33084		831330	4	37129	T9L3.80, T9L3_80, FDH (FORMATE DEHYDROGENASE); oxidoreductase, acting on the CH-OH group of donors, NAD or NADP as acceptor, FORMATE DEHYDROGENASE, AT5G14780					Imported Protein List, Imported Protein List, Imported Protein List, Imported Protein List	New Pathway		AF208028, AF217195, AY054285, Q9S7E4, AL391149, CAC01877, AAF19435, AF208029, AAF19436, BAA88683, <more data available......>											246595_at	down			Public				At.23637
AT3G48000		823955	4	37203	ALDH2, ALDEHYDE DEHYDROGENASE 2, AT3G48000, ALDH2B4 (ALDEHYDE DEHYDROGENASE 2); aldehyde dehydrogenase/ oxidoreductase					Imported Protein List, Imported Protein List, Imported Protein List, Imported Protein List	New Pathway		AAG42016, AAP21179, AF349522, BT006371, AAK15569, AF327426, AF372911, AAK49627, BT000752, AAN31892, <more data available......>											252372_at	up			Public				At.22890
AT1G65960		842908	5	37456	AT1G65960, GAD2 (GLUTAMATE DECARBOXYLASE 2); calmodulin binding, GLUTAMATE DECARBOXYLASE 2, F12P19_12, F12P19.12					glutamate decarboxylase activity, glutamate metabolism, nitrogen compound metabolism, Imported Protein List, Imported Protein List, Imported Protein List, Imported Protein List	New Pathway		AK222191, BAD95332, AK222219, BAD95387, NP_176771, NM_105268, NC_003070			0006807, 0006536, 0004351								261970_at	up			Public				At.24993
F6N23.22		827965	1	37481	ATMYC1; DNA binding / transcription factor, AT4G00480, F6N23_22, F6N23.22					Imported Protein List, Imported Protein List, Imported Protein List, Imported Protein List	New Pathway		AAL55719, AF251697, NP_191957, NM_116272, NC_003075											255675_at	up			Public				At.28313
at5g44630		834491	5	37588	unknown protein, AT5G44630, K15C23_7, K15C23.7					cellular_component, sesquiterpenoid biosynthesis, Imported Protein List, Imported Protein List, Imported Protein List, Imported Protein List	New Pathway		NC_003076, NM_123830, NP_199276			0005575, 0016106								249005_at	up			Public				At.22345
F2P9.11		843740	1	37701	STRICTOSIDINE SYNTHASE 2, F2P9.11, SS2 (STRICTOSIDINE SYNTHASE 2); strictosidine synthase, ATSS-2 STRICTOSIDINE SYNTHASE, F2P9_11, AT1G74020					Imported Protein List, Imported Protein List, Imported Protein List, Imported Protein List	New Pathway		AAG10912, AY062976, AAL34150, AY034970, AAK59475, AC016662, AAF36734, P94111, AAG52513, NP_177542, <more data available......>											260391_at	down			Public				At.24431
MRG7.20		831942	1	38728	MRG7.20, MRG7_20, AT5G18240, MYR1; transcription factor, MYR1					Imported Protein List, Imported Protein List, Imported Protein List, Imported Protein List	New Pathway		AAK01148, NP_850842, NP_974797, NM_203069, NP_974798, NM_203070, NP_974799, AB012246, AF291817, NM_180511, <more data available......>											250031_at	up			Public				At.7556
t25k17.70		828732	1	38778	MYO-INOSITOL OXYGENASE 4, MIOX4, AT4G26260, T25K17.70, T25K17_70					inositol oxygenase activity, L-ascorbic acid biosynthesis, Imported Protein List, Imported Protein List, Imported Protein List, Imported Protein List, Imported Protein List	New Pathway, New Pathway		NM_118759, Q8H1S0, AAN13052, AY142501, NP_194356, NC_003075			0019853, 0050113								254001_at	down			Public				At.32196
T9G5.1		840148	1	38858	AT1G32540, LSD ONE LIKE 1, T9G5_1, LOL1 (LSD ONE LIKE 1), T9G5.1					DNA binding, induction of apoptosis, Imported Protein List, Imported Protein List, Imported Protein List, Imported Protein List	New Pathway		NP_564405, AAM51585, AAL15306, AY349618, AAQ55219, NM_102989, AY116951, AY057675, NP_849742, NC_003070, <more data available......>			0003677, 0006917								256469_at	up			Public				At.23521
T9D9.6		817575	2	39138	T9D9_6, T9D9.6, WRKY25, AT2G30250, WRKY25; transcription factor, ATWRKY25					transcription factor activity, Imported Protein List, Imported Protein List, Imported Protein List, Imported Protein List	New Pathway		AAM14918, AAN86171, AC004165, AF418309, O22921, AAM96984, BT002338, AC002338, AAC16930, AY114650, <more data available......>			3700								267246_at	down			Public				At.12235
f6i18.130		829221	2	39228	F6I18_130, F6I18.130, AT4G30960, CIPK6 (CBL-INTERACTING PROTEIN KINASE 6); ATP binding / kinase/ protein kinase/ protein serine/threonine kinase/ protein-tyrosine kinase, CBL-INTERACTING PROTEIN KINASE 6					Imported Protein List, Imported Protein List, Imported Protein List, Imported Protein List	New Pathway		AL161578, AF339145, AAK26843, AL022198, CAA18197, AY051051, AAK93728, AAK59551, CAB79814, AAL32013, <more data available......>							ath:At4g30960				253550_at	up			Public				At.2154
AT4G09460		826530	1	39527	ATMYB6; DNA binding / transcription factor, T15G18.120, AT4G09460, T15G18_120					Imported Protein List, Imported Protein List, Imported Protein List, Imported Protein List	New Pathway		AL161515, AAM63862, CAB78069, AY519604, AAS10074, AY086813, U26936, AAA98761, BT004171, AAO42191, <more data available......>							ath:At4g09460				255037_at	up			Public				At.4218
F1C12.230		827780	4	39592	CTP synthase/ catalytic, AT4G20320, F1C12_230, F1C12.230					CTP synthase activity, cellular_component, pyrimidine nucleotide biosynthesis, Imported Protein List, Imported Protein List, Imported Protein List, Imported Protein List	New Pathway		NP_193765, BAF00118, AK228162, NC_003075, NM_118151			0005575, 0006221, 0003883								254490_at	up			Public				At.44064
T1N6.16		839281	20	39604	actin binding, T1N6.16, AT1G01750, T1N6_16					actin binding, intracellular, biological_process, Imported Protein List, Imported Protein List, Imported Protein List, Imported Protein List	New Pathway		BT001250, AY088305, AC009273, AAF78408, AAL62402, AAN65137, AY072410, AAM65844, NC_003070, NM_100058, <more data available......>			0003779, 0005622, 0008150				ath:At1g01750				261562_at	down			Public				At.43294
ATBETAFRUCT4		837777	3	39622	T28K15_3, T28K15.3, AT1G12240, ATBETAFRUCT4; beta-fructofuranosidase/ hydrolase, hydrolyzing O-glycosyl compounds					hydrolase activity, hydrolyzing O-glycosyl compounds, beta-fructofuranosidase activity, vacuole, carbohydrate metabolism, Imported Protein List, Imported Protein List, Imported Protein List, Imported Protein List	New Pathway		AY142666, AAG12569, AY046009, AAK76683, AAN13204, Y11559, AC022522, CAA72321, NC_003070, NM_101096, <more data available......>			0004564, 0004553, 0005975, 0005773								260969_at	up			Public				At.24440
XF1		842213	11	39661	F9K23.3, F9K23_3, XF1, AT1G58440, XF1; oxidoreductase					Imported Protein List, Imported Protein List, Imported Protein List, Imported Protein List	New Pathway		BAA88268, BT000239, AAN15558, AB077822, BAB83875, AY099643, AB008021, NC_003070, AAM20494, NP_564734, <more data available......>											245809_at	up			Public				At.17240
F16M14.16		818402	3	39835	F16M14_16, F16M14.16, AT2G38230, unknown protein					Imported Protein List, Imported Protein List, Imported Protein List, Imported Protein List	New Pathway		AAL34217, NC_003071, AAK44111, AF370296, AAC27172, AC003028, AAK60287, AF385694, O80448, NP_181358, <more data available......>							ath:At2g38230				267138_s_at	down			Public				At.12463, At.66357
T19P19.40		830119	1	39862	gamma-glutamyltransferase, AT4G39650, T19P19_40, T19P19.40					gamma-glutamyltransferase activity, endomembrane system, biological_process, Imported Protein List, Imported Protein List, Imported Protein List, Imported Protein List	New Pathway		NM_120125, BAD43645, AK175882, BAD94075, NP_195675, NC_003075, AK220806			0008150, 0003840, 0012505								252907_at	down			Public				At.50699
ATGSTF7		839295	7	39898	ATGSTF8, F22D16.8, F22D16_8, GLUTATHIONE S-TRANSFERASE 11, GSTF7, AT1G02920, ATGSTF7 (GLUTATHIONE S-TRANSFERASE 11); glutathione transferase, GST11					cytoplasm, toxin catabolism, Imported Protein List, Imported Protein List, Imported Protein List, Imported Protein List	New Pathway		NP_171791, Q9SRY5, AC009525, AY093281, NM_100173, AY062642, AAF02874, AAL32720, NC_003070, AAM13280			0005737, 0009407								262119_s_at	down			Public				At.23846
T6A23.6		818456	3	39946	T6A23_6, T6A23.6, AT2G38740, catalytic/ hydrolase					hydrolase activity, cellular_component, metabolism, Imported Protein List, Imported Protein List, Imported Protein List, Imported Protein List	New Pathway		AAC67344, AY056406, AAL08262, AY081707, AAL87360, AC005499, NM_129431, AY088003, AAM65549, NC_003071, <more data available......>			0016787, 0005575, 0008152								266413_at	up			Public				At.19794
AHA10		838297	3	40023	F20D23_4, F20D23.4, AT1G17260, AHA10; ATPase					ATPase activity, coupled to transmembrane movement of ions, phosphorylative mechanism, cation-transporting ATPase activity, vacuolar acidification, vacuole organization and biogenesis, proanthocyanidin biosynthesis, Imported Protein List, Imported Protein List, Imported Protein List, Imported Protein List, Imported Protein List	New Pathway, New Pathway		AC007651, S74033, AAD50009, AAB32310, NP_173169, Q43128, NC_003070, NM_101587			0007035, 0010023, 0019829, 0015662, 0007033								262528_at	down			Public				At.51646
ADK1		839368	55	40084	DUAL SPECIFICITY KINASE 1, F21M11.14, F21M11_14, AT1G03930, ADK1 (DUAL SPECIFICITY KINASE 1); kinase					adenosine kinase activity, protein threonine-tyrosine kinase activity, cytosol, signal transduction, adenosine salvage, Imported Protein List, Imported Protein List, Imported Protein List, Imported Protein List	New Pathway		AAL38850, AY075642, AY943848, AAY24538, AY065409, AY096519, AAM20169, AAM26641, AAL77651, AY101520, <more data available......>			0005829, 0004001, 0004712, 0007165, 0006169								265045_s_at	up			Public				At.24158
ATPDIL1-2		844087	4	40303	PDI-LIKE 1-2, ATPDIL1-2; electron transporter/ isomerase/ protein disulfide isomerase, AT1G77510, T5M16.10, T5M16_10					protein disulfide isomerase activity, endoplasmic reticulum, endomembrane system, Imported Protein List, Imported Protein List, Imported Protein List, Imported Protein List, Imported Protein List	New Pathway, New Pathway		NP_177875, NM_106400, NC_003070, AAG51673, BAE98951, AK226862, AAF07798, AC010704, Q9SRG3			0005783, 0012505, 0003756								259757_at	down			Public				At.17801
BLH1		818167	15	40350	AT2G35940, BEL1-like homeodomain 1, F11F19_15, BLH1 (BEL1-like homeodomain 1), BLH1 (BEL1-like homeodomain 1); DNA binding / transcription factor, BLH1 (BEL1-like homeodomain 1); transcription factor, F11F19.15					Imported Protein List, Imported Protein List, Imported Protein List, Imported Protein List	New Pathway		AY072175, AAM20198, AK227272, BAE99297, AC007017, AAD21463, AAL59997, AY099854, AAM20705, NP_850256, <more data available......>											263956_at	up			Public				At.23033
T21E18.15		837119	1	40373	T21E18.15, iron ion binding / oxidoreductase/ stearoyl-CoA 9-desaturase, AT1G06100, T21E18_15					oxidoreductase activity, membrane, endoplasmic reticulum, fatty acid biosynthesis, Imported Protein List, Imported Protein List, Imported Protein List, Imported Protein List	New Pathway		BT014933, AAT47784, AC024174, AAF80133, Q9LND8, AAU94398, NC_003070, NM_100491, NP_172100, BT015835			0016491, 0006633, 0016020, 0005783								260948_at	up			Public				At.50644
MQL5.10		834771	22	40486	hydrolase, AT5G47240, MQL5_10, MQL5.10					Imported Protein List, Imported Protein List, Imported Protein List, Imported Protein List	New Pathway		Q8L7W2, NP_568680, NM_124095, NC_003076											248793_at	up			Public				At.29907
T28I19.40		829932	2	40508	T28I19.40, T28I19_40, AT4G37760, oxidoreductase					oxidoreductase activity, endomembrane system, sterol biosynthesis, response to jasmonic acid stimulus, response to wounding, Imported Protein List, Imported Protein List, Imported Protein List, Imported Protein List	New Pathway		BT001057, AAN46811, AK226847, BAE98940, AAL57712, AY072019, NC_003075, NM_119938, NP_568033			0012505, 0016491, 0009611, 0016126, 0009753								253039_at	up			Public				At.28165
T5J17.9		830142	23	40614	copper ion binding, AT4G39830, T5J17.9					copper ion binding, endomembrane system, Imported Protein List, Imported Protein List, Imported Protein List, Imported Protein List	New Pathway		CAA18769, BT015360, AAU05483, BT015885, AAU95421, CAB80646, AL161596, AL022605, NC_003075, NM_120146, <more data available......>			0012505, 0005507								252862_at	down			Public				At.43363
F19B15.50		829023	7	40688	F19B15_50, F19B15.50, AT4G29020, unknown protein					molecular_function, endomembrane system, biological_process, Imported Protein List, Imported Protein List, Imported Protein List, Imported Protein List	New Pathway		AY096677, CAB79660, AL078470, CAB43916, AL161574, AY087268, AAM20311, AAK93577, AY050900, AAM64822, <more data available......>			0003674, 0012505, 0008150				ath:At4g29020				253754_at	up			Public				At.48916
F20B24.9		837608	2	40802	F20B24.9, F20B24_9, AT1G10650, unknown protein					molecular_function, cellular_component, biological_process, Imported Protein List, Imported Protein List, Imported Protein List, Imported Protein List	New Pathway		AAO42398, BT002880, AAO22697, AAY63560, BT004404, DQ059088, NP_172535, NC_003070, NM_100941			0005575, 0008150, 0003674								261832_at	up			Public				At.43660
F25C20.12		837717	1	40836	transferase, transferring glycosyl groups / transferase, transferring hexosyl groups, AT1G11730, F25C20_12, F25C20.12					transferase activity, transferring glycosyl groups, transferase activity, transferring hexosyl groups, membrane, mitochondrion, protein amino acid glycosylation, Imported Protein List, Imported Protein List, Imported Protein List, Imported Protein List	New Pathway		NP_172638, NC_003070, NM_101045			0005739, 0016020, 0006486, 0016758, 0016757								262808_at	down			Public				At.51577
SNAP30		837948	3	40921	ATSNAP30, F16A14.10, F16A14_10, AT1G13890, SNAP30					SNAP receptor activity, cellular_component, membrane fusion, vesicle-mediated transport, Imported Protein List, Imported Protein List, Imported Protein List, Imported Protein List	New Pathway		NM_101255, NP_172842, AAF79396, AC068197, NC_003070, Q9LMG8			0005484, 0006944, 0016192, 0005575								259451_at	down			Public				At.51601
F10B6.29		838053	1	40966	F10B6_29, F10B6.29, AT1G14880, unknown protein					molecular_function, cellular_component, biological_process, Imported Protein List, Imported Protein List, Imported Protein List, Imported Protein List	New Pathway		NM_101357, AAO64083, AAF79233, AC006917, BAC43448, AK118861, BT005663, NC_003070, NP_172941			0005575, 0008150, 0003674								262832_s_at	up			Public				At.43506
AT3G10910		820261	9	40972	protein binding / ubiquitin-protein ligase/ zinc ion binding, AT3G10910					protein binding, zinc ion binding, Imported Protein List, Imported Protein List, Imported Protein List, Imported Protein List	New Pathway		AK227982, AAF19558, AC011708, AAO44037, BT004771, BAE99948, Q9SG96, NC_003074, NM_111928, NP_187702			0005515, 0008270				ath:At3g10910				258757_at	up			Public				At.27986
F9L1.15		838087	1	40976	ATPase, coupled to transmembrane movement of substances, AT1G15210, F9L1_15, F9L1.15					Imported Protein List, Imported Protein List, Imported Protein List, Imported Protein List	New Pathway		NC_003070, Q7PC86, DAA00875, BK001006, NP_172973, NM_101389											262575_at	up			Public				At.26863
F9L1.41		838116	2	40997	F9L1.41, anion exchanger, AT1G15460, F9L1_41					anion exchanger activity, membrane, anion transport, Imported Protein List, Imported Protein List, Imported Protein List, Imported Protein List	New Pathway		AY069887, AAL47440, AC007591, AAD39673, Q9XI23, NM_101415, NC_003070, NP_172999			0015380, 0006820, 0016020								262585_at	down			Public				At.28440
AT3G14130		820630	2	41007	glycolate oxidase/ oxidoreductase, AT3G14130					glycolate oxidase activity, electron transport, Imported Protein List, Imported Protein List, Imported Protein List, Imported Protein List	New Pathway		AP000600, BAB02977, BT002739, AAO22568, BAB00970, NP_188029, NM_112269, NC_003074			0008891, 0006118								257004_s_at	up			Public				At.42696
T8P21.6		818353	5	41070	oxidoreductase, AT2G37760, T8P21.6					oxidoreductase activity, Imported Protein List, Imported Protein List, Imported Protein List, Imported Protein List	New Pathway		DQ837653, ABH07514, AY059798, AAL24146, AY117171, AAM51246, AAD32795, AC004684, NP_973627, AAC23646, <more data available......>			16491								267181_at	up			Public				At.12802
T29A15.50		828865	1	41134	T29A15.50, T29A15_50, AT4G27560, transferase, transferring glycosyl groups					transferase activity, transferring glycosyl groups, cellular_component, Imported Protein List, Imported Protein List, Imported Protein List, Imported Protein List	New Pathway		AY142589, AAN13158, AY070428, AAL49923, AL035602, CAB81406, CAB38268, AL161571, NP_194486, NC_003075, <more data available......>			0005575, 0016757				ath:At4g27560				253879_s_at	up			Public				At.24782
F12K8.13		838859	1	41163	transporter, AT1G22530, F12K8_13, F12K8.13					transporter activity, intracellular, transport, Imported Protein List, Imported Protein List, Imported Protein List, Imported Protein List	New Pathway		AY133810, AAM91744, AC006551, AAF18525, AY091145, Q56ZI2, AAM14094, NM_102102, NC_003070, NP_173669			0005622, 0005215, 0006810								261926_at	down			Public				At.25355
ATSDAT/ATTDT		834806	2	41192	ATSDAT/ATTDT; malate transporter/ sodium:dicarboxylate symporter, AT5G47560, TONOPLAST DICARBOXYLATE TRANSPORTER, ATTDT, ATSDAT					Imported Protein List, Imported Protein List, Imported Protein List, Imported Protein List	New Pathway		AY133792, AAM91726, AY072145, AAL59967, AB043024, BAA96091, NC_003076, Q8LG88, NM_124129, NP_199567											248756_at	up			Public				At.21038
F4I10.4		829444	6	41280	F4I10.4, AT4G33070, pyruvate decarboxylase					pyruvate decarboxylase activity, cellular_component, Imported Protein List, Imported Protein List, Imported Protein List, Imported Protein List	New Pathway		NM_119461, AL161582, CAB80024, AY122926, AAM67459, AY070036, AAL49793, AL031804, NC_003075, NP_195033, <more data available......>			0005575, 0004737								253416_at	down			Public				At.2482
F9C16.7		840990	2	41392	F9C16.7, F9C16_7, AT1G43910, ATP binding / ATPase/ nucleoside-triphosphatase/ nucleotide binding					ATP binding, ATPase activity, endomembrane system, Imported Protein List, Imported Protein List, Imported Protein List, Imported Protein List	New Pathway		NP_175058, BAC42789, AAF79688, AC022314, NM_103518, NC_003070			0012505, 0016887, 0005524								259507_at	up			Public				At.48277, At.28764
MAH20.16		830761	1	41499	unknown protein, AT5G08600, MAH20_16, MAH20.16					molecular_function, chloroplast, rRNA processing, Imported Protein List, Imported Protein List, Imported Protein List, Imported Protein List	New Pathway		NP_196477, BAE98740, AK226629, BAB10009, AB006697, NC_003076, NM_120947			0009507, 0006364, 0003674								250528_at	down			Public				At.54779
MCL19.22		834658	1	41592	structural constituent of ribosome, AT5G46160, MCL19.22, MCL19_22					structural constituent of ribosome, ribosome, protein biosynthesis, Imported Protein List, Imported Protein List, Imported Protein List, Imported Protein List	New Pathway		AF402993, AAL60452, AY058844, AAL24232, NP_199428, NP_851140, NM_180809, NC_003076, NM_123985			0003735, 0006412, 0005840								248878_at	down			Public				At.26651
AT5G21105		832235	1	41638	L-ascorbate oxidase/ copper ion binding, AT5G21105					copper ion binding, L-ascorbate oxidase activity, endomembrane system, Imported Protein List, Imported Protein List, Imported Protein List, Imported Protein List	New Pathway		NP_680176, NM_147871, NC_003076			0008447, 0005507, 0012505								246030_at	up			Public				At.22575
F16P2.12		817499	3	41640	F16P2.12, F16P2_12, AT2G29500, unknown protein					molecular_function, chloroplast, response to oxidative stress, response to heat, Imported Protein List, Imported Protein List, Imported Protein List, Imported Protein List	New Pathway		BAD44562, AK175165, AY086565, AK221376, BAD94277, AK220676, BAD93726, AK175273, BAD43036, BAD42928, <more data available......>			0006979, 0009408, 0009507, 0003674				ath:At2g29500				266294_at	down			Public				At.38471
F24J5.2		843205	1	41691	F24J5_2, F24J5.2, AT1G68740, unknown protein					molecular_function, integral to membrane, biological_process, Imported Protein List, Imported Protein List, Imported Protein List, Imported Protein List	New Pathway, New Pathway		NM_105547, NP_564940, AY057574, AAL09813, NC_003070			0016021, 0008150, 0003674								262231_at	up			Public				At.26310
AT3G52310		824396	1	41758	ATPase, coupled to transmembrane movement of substances, AT3G52310					ATPase activity, coupled to transmembrane movement of substances, chloroplast, Imported Protein List, Imported Protein List, Imported Protein List, Imported Protein List	New Pathway		NM_115091, Q9FT51, CAC07922, NP_190799, NC_003074, AL132972			0042626, 0009507								256672_at	down			Public				At.50270
T25K17.90		828734	1	41850	T25K17_90, AT4G26280, T25K17.90, sulfotransferase					sulfotransferase activity, cellular_component, biological_process, Imported Protein List, Imported Protein List, Imported Protein List, Imported Protein List	New Pathway		CAB38957, AL161564, CAB79483, AL049171, NM_118761, NC_003075, NP_194358			0008146, 0008150, 0005575				ath:At4g26280				254002_at	down			Public				At.66639
CYP711A1		817157	1	41980	MAX1, MORE AXILLARY BRANCHES, MORE AXILLARY BRANCHES 1, T1D16.19, T1D16_19, AT2G26170, CYP711A1; heme binding / iron ion binding / monooxygenase/ oxygen binding					Imported Protein List, Imported Protein List, Imported Protein List, Imported Protein List	New Pathway		NM_128175, NP_565617, NP_850074, AAC14532, AC004747, NC_003071, AC004484, NM_179743, AAM15001, AAC31243											267380_at	up			Public				At.26382
IPK2a		830628	4	42007	T2I1.80, ATIPK2A, AT5G07370, INOSITOL POLYPHOSPHATE KINASE 2 ALPHA, T2I1_80, IPK2a (INOSITOL POLYPHOSPHATE KINASE 2 ALPHA); inositol or phosphatidylinositol kinase					inositol polyphosphate multikinase activity, nucleus, plasma membrane, pollen germination, pollen tube growth, Imported Protein List, Imported Protein List, Imported Protein List, Imported Protein List	New Pathway		AL163912, NP_196354, BT000196, AAN15515, AY136378, AAM97044, NM_120819, CAB87926, NP_850787, NP_850786, <more data available......>			0005634, 0050516, 0009846, 0009860, 0005886								250607_at	up			Public				At.67804, At.24944
ADS2		817694	1	42022	DELTA 9 DESATURASE, T28P16.15, T28P16_15, AT2G31360, ADS2; iron ion binding / oxidoreductase/ stearoyl-CoA 9-desaturase					Imported Protein List, Imported Protein List, Imported Protein List, Imported Protein List	New Pathway		AAL85119, AC007169, AAD26482, D88537, BAA25181, Q9SID2, AY045918, AY079388, AAK76592, NM_128693, <more data available......>											263249_at	down			Public				At.14455
F22D22.10		817774	1	42028	F22D22_10, F22D22.10, AT2G32150, catalytic/ hydrolase					hydrolase activity, cellular_component, metabolism, Imported Protein List, Imported Protein List, Imported Protein List, Imported Protein List	New Pathway		AF370598, AAL09775, AY057535, AAM16239, AY093978, AAK43917, AAD15390, NM_128774, NC_003071, NP_565738, <more data available......>			0005575, 0008152, 0016787								265680_at	up			Public				At.21600
IPP1		831505	1	42073	IPP1; isopentenyl-diphosphate delta-isomerase, AT5G16440, MQK4_17, MQK4.17, ISOPENTENYL DIPHOSPHATE ISOMERASE, IDI1					isopentenyl-diphosphate delta-isomerase activity, chloroplast, chlorophyll biosynthesis, isoprenoid biosynthesis, Imported Protein List, Imported Protein List, Imported Protein List, Imported Protein List	New Pathway		BAB09611, AB005242, NP_197148, NM_121649, NC_003076			0008299, 0015995, 0004452, 0009507								250117_at	up			Public				At.24823
AT3G08970		820049	1	42201	AT3G08970, heat shock protein binding / unfolded protein binding					heat shock protein binding, unfolded protein binding, endomembrane system, protein folding, Imported Protein List, Imported Protein List, Imported Protein List, Imported Protein List	New Pathway		BT003887, AAO41936, AAF07843, AAO50534, AC010871, NC_003074, NM_111731, NP_187509, BT005001			0031072, 0051082, 0012505, 0006457								258984_at	down			Public				At.40191
AT3G55610		824727	1	42348	AT3G55610, catalytic/ glutamate 5-kinase/ glutamate-5-semialdehyde dehydrogenase					Imported Protein List, Imported Protein List, Imported Protein List, Imported Protein List	New Pathway		CAA70527, X86778, P54888, Y09355, AAM10314, AY091766, CAA60447, NM_115419, NC_003074, NP_191120											251775_s_at	up			Public				At.25196
T30G6.13		833624	1	42440	glutathione dehydrogenase (ascorbate), AT5G36270, T30G6_13, T30G6.13					glutathione dehydrogenase (ascorbate) activity, Imported Protein List, Imported Protein List, Imported Protein List, Imported Protein List	New Pathway		NC_003076, NP_198476, AB026661, BAB09367, NM_123018			45174								246617_at	up			Public				At.55160
ATHB-3		831367	2	42459	HAT7, ATHB-3 (ARABIDOPSIS THALIANA HOMEOBOX 3); DNA binding / transcription factor, HOMEOBOX PROTEIN, F8M21_40, F8M21.40, ARABIDOPSIS THALIANA HOMEOBOX 3, AT5G15150					DNA binding, Imported Protein List, Imported Protein List, Imported Protein List, Imported Protein List	New Pathway		NM_121519, NP_568309, Q00466, BAF01227, NC_003076, AK229364			3677								250108_at	up			Public				At.49022
at5g28640
at5g28644
at5g28655
at5g29568
at5g35110
AT5G35440
at5g36226
at5g37300
AT5G38280
at5g38950
at5g39533
at5g42430
AT5G42800
at5g43035
at5g44630
at5g46600
at5g47225
at5g48657
AT5G48870
AT5G51410
at5g52950
AT5G53460
at5g53700
AT5G53950
at5g55240
AT5G58230
AT5G58575
AT5G58860
ATA20
ATACO2
AtADF6
ATBETAFRUCT4
ATCAP1
ATCBL1
ATCEN2
ATDAD1
ATDRG1
ATGSK1
ATGSTF7
ATHB-3
ATHB-7
ATJ3
ATLIG4
ATMAK10
ATMAK3
AT-MCB1
ATMG01270
ATMLH1
AtMYB
ATNRT1
ATORC2
ATP
AT-P5R
ATPDIL1-2
ATPP2-A1
ATRBP45B
ATRPS13A
ATRSR1
ATSDAT/ATTDT
ATSK11
Aux
AUX/IAA
auxin
Auxins
Avr-9
AXR3
BANYULS
BAS1
benzylisoquinolinealkaloid
bip-1
BL
BLH1
BLRP
bluelightsignalingpathway
BON1
BOR1
brassinolide
brassinosteroidmetabolism
Brassinosteroids
BRH1
budding
BUL1
BUM1
C6L9.120
cadmium
calmodulin
CAM1
cam4
CAM7
camalexin
CaMV35S
carbohydrate
carbon
cationtransport
CBL4
CDKA;1
CDKC;1
CDPK
CEF
cellcycle
celldivision
cellexpansion
cellfate
cellgrowth
cellproliferation
cellsurvival
CER2
CHL6
chlorophyll
chloroplastbiogenesis
CLF
CLOCK
cnx5
COI1
Col
copper
COR
COR47
CORI1
cotyledongrowth
CPL4
CPR22
CS
CYCD3
cyclin
CYP711A1
CYP74A
CYP78A9
CYT1
cytochromeP450
Cytokinin
de-etiolation
dehiscence
DET1
differentiation
diseaseresistance
DL3040W
DL3190W
DL3766W
DL4310W
DL4440W
DL4670W
DL4740W
DL4845W
DNAdamagerecognition
DNAnucleotide-excisionrepair
DNArecombination
DWF12
EARLYBOLTINGINSHORTDAYS
EDS1
EDS5
EIF3B
EIF3B-2
eif-5a1
electrontransfer
EMB1187
EMB1220
EMB212
EMB2444
EMB2742
EMB76
embryogenesis
endospermdevelopment
epoxidase
ERD10
ERD5
ESP
ethylene
ETR2
ETTIN
F10A8.21
F10A8.6
F10B6.29
F10B6.8
F10M10.2
F10M23.380
F10O3.11
F11A17.9
F11A3.12
F11A6.2
F11O4.6
F12B17.300
F12E4.360
F12F1.17
F12F1.5
F12K8.13
F12P19.16
F12P23.5
F13C5.70
F13E7.14
F13E7.24
F13F21.4
F13H10.10
F13K9.16
F13N6.2
F13O11.6
F14D16.28
F14F18.150
F14G24.25
F14I3.2
F14I3.5
F14J22.24
F14L17.9
f14m4.13
F14O10.8
F14O23.17
F14O23.20
F14O23.7
F14O23.9
F14P1.2
F15A17.110
F15A23.2
F15H11.4
F15H18.17
F15H18.8
F15H21.4
F15M7.8
F16A14.8
F16A16.70
F16B22.15
F16F4.6
F16M14.16
F16P2.12
F17F16.1
F17I14.160
F17K2.18
F17L21.26
F17L22.120
F17M19.9
F17O14.5
F17P19.10
F18A8.11
F18A8.15
F18C1.20
F18O19.24
F18O22.30
F19B11.20
F19B15.200
F19B15.50
F19C24.4
F19C24.6
F19I3.29
F19K16.21
F19K6.12
F1C12.230
F1C9.20
F1K23.5
F1M20.26
F1N19.17
F1O13.21
F1O13.7
F1O17.2
F20B24.7
F20B24.9
F20D21.11
F20D22.10
F20D23.18
F20N2.20
F21B23.1
F21B7.15
F21J6.109
F21J9.13
F21M11.11
F22C12.10
F22D22.10
F22D22.9
F22G10.25
F22G5.23
F22G5.37
F22I13.30
F22K18.90
F22M8.4
F23F1.4
F23N20.2
F23O10.4
F24B9.30
F24J5.2
F24P17.4
F25C20.12
F25I16.6
F25P22.24
F26B6.7
F26F24.12
F27F5.2
F27G20.7
F27I1.2
F27M3.14
F28F4.1
F28G11.6
F28I8.21
F28K20.5
F28M11.5
F28N24.2
F2C19.3
F2H15.2
F2H17.12
F2I11.60
F2J7.16
F2J7.7
F2K11.18
F2N1.15
F2O10.3
F2O10.4
F2O15.20
F2P9.11
F2P9.13
F2P9.20
F3C3.11
F3C3.8
F3D13.1
F3F19.20
F3F20.18
F3I6.25
F3K23.1
F3O9.16
F3P11.14
F4B12.8
F4I1.32
F4I10.4
F4P13.2
F4P9.14
F4P9.18
F4P9.33
F5A9.21
F5I10.21
F5I6.10
F5K7.19
F5M6.12
F5M6.21
F5O11.12
F5O11.19
F5O11.2
F5O11.22
F6A14.17
F6D8.25
F6E13.28
F6E13.41
F6G17.10
f6i18.130
F6I18.5
F6N18.2
F6N18.4
F6N23.22
F7A19.13
F7A7.240
F7F1.9
F7F22.4
F7H2.20
F7J7.50
F7J7.60
F7K24.50
F7K24.60
F7O12.2
F8A5.13
F8F16.110
F8F6.230
F8L10.12
F8L15.150
F8N16.20
F9C16.7
F9C22.10
F9E11.8
F9F13.2
F9H16.4
F9H3.1
F9H3.5
F9H3.9
F9K20.5
F9L1.15
F9L1.40
F9L1.41
F9L1.7
F9L11.19
F9O13.12
F9P14.4
FAH1
fertilization
FHY2
FIE2
FIL
flavonoid
flavonols
flowerdevelopment
flowering
FLS2
fruitdevelopment
fruitgrowth
fruitripening
fruittexture
Fumonisin
FWA
g1phase
GA
gametophytedevelopment
GCC
genistein
germination
GLABRA2
glucosinolate
glutamate
glutathione
glycerol
GNOM
GPI
GPX
GRF4
growthrate
GSH
GTP
H2O2
HAT1
HDA1
heme
HEN4
HLM1
HLQ
HPT
HSP18.2
HSP70
hypersensitiveresponse
hypocotylgrowth
IAA24
ICK2
immuneresponse
inflorescencedevelopment
inflorescencemorphology
iontransport
IPK2a
IPP1
isoprenoids
JA
K+channel
K15E6.10
K15I22.9
K15O15.1
K17E7.15
K18L3.11
K1F13.21
K20I9.1
K20J1.8
K22F20.70
K23L20.12
K23L20.6
K24G6.22
K2A18.18
K2A18.8
K3K7.20
K3K7.4
K7J8.3
K7L4.7
K8K14.10
KAPP
kdnase
LACS9
LDOX
leafmorphology
leafsenescence
LeSAUR
LeSNF1
lightresponse
lignification
lignin
lipid
LKR
lox1
LOX2
MAB16.11
MAH20.16
MAJ23.20
MBD2.8
MBL20.3
MCA23.11
MCA23.4
MCL19.22
MCO15.21
MDA7.10
MDC12.16
MEC18.18
MEE6.26
meiosis
meristemdevelopment
meristemfunction
metallothionein
methyljasmonate
MFB13.10
MFC16.11
MFE16.10
MFE16.17
MGF10.23
MGI19.5
MGL6.1
MGN6.13
MI-1-PSYNTHASE
MIK19.19
mitosis
mitoticcellcycle
MJP23.8
MKP11.12
mld14.30
MLE2.3
mlo11
MLP3.19
MMN10.26
MNA5.4
MNC17.14
MNF13.1
moa2.4
MOJ9.12
morphogenesis
mpk6
MQD22.15
MQJ16.2
MQJ2.7
MQL5.10
MQL5.29
MQN23.12
MRB17.8
MRG7.13
MRG7.20
MSJ1.11
MSL3.60
MSN2.9
MT2B
MTG10.1
MTG10.5
MTHSC70-1
MTs
MUA22.17
MUA22.5
MUB3.7
MUF9.7
MUG13.15
MUG13.23
muj8.12
MUJ8.3
mutagenesis
MWD22.17
MWD22.6
MWD22.7
MWI23.21
MXC7.14
MXC7.8
MXH1.5
MXK23.3
MYC6.2
myf24.43
NAD4
NADPH
nahG
NDHA
NDHJ
NDPK3
necrosis
NHL8
NHO1
NIM1
nitrogen
NO
nodulation
NOP10
NOS
NRPB1
okadaicacid
OMR1
ORF02
osm1
OsRac1
OST1
oxidativestressed
oxygen
ozone
P5CS1
pathogenesis
pathogeninteraction
pathogenresistance
PBB1
PBS
PDF1
pentosephosphate
PETD
PHB
phenylpropanoid
phosphoinositide
phosphorelay
photomorphogenesis
photoperiod
photorespiration
photosynthesis
phototropism
PHYB
phytoalexins
PHYTOCHROME
pigmentation
PIP2D
pistildevelopment
PKA
plantdefense
Plantdevelopment
Plantembryogenesis
plantgrowth
Plantmorphology
Plantyield
plasmamembrane
PMR3
pollendevelopment
post-transcriptionalgenesilencing
PP2A-2
PP2A-4
PR-4
programmedcelldeath
proliferation
PRZ1
PSAA
PSBA
PSBC
PSBD
PSBH
PSBT
pteridine
Pti4
pyrimidine
rack
RAN-1
RAN3
RD20
reductivepentose-phosphatecycle
regeneration
regulationofcellsize
regulationofsignaltransduction
responsetolight
RHL41
RNAi
RNAinterference
RNAsplicing
ROF1
rootdevelopment
rootgrowth
ROP1
rosette
ROT3
RPS15A
RPS6K
rpt1a
RPT2
RRD2
salicylicacid
saline
salinityresponse
SEC14
secondarymetabolism
secretion
sesquiterpenes
SHI
shikimate
SHM1
shootdevelopment
shootgrowth
sinapateester
SNAP30
SNP33
SOD
SOG1
SPDS3
SPL8
SRS2
stamendevelopment
starch
staurosporine
stomataaperture
stomatadensity
stomatadevelopment
sucrose
sulfurase
SUM1
SUPERMAN
superoxidedismutase
synthase
systemicacquiredresistance
T10F20.8
T10O22.22
T11J7.10
T12H1.5
T12H20.9
T12J13.15
T12M4.8
T12O21.9
T12P18.17
T13E11.11
T14P1.20
T14P4.11
T14P4.28
T14P4.3
T15N1.20
T16B24.2
T16E15.11
T16H5.50
t17b22.6
T17H7.12
T17M13.2
T17M13.3
T18B16.160
T18K17.10
T19D16.18
T19F11.3
T19G15.30
T19L18.4
T19N18.4
T19N8.6
T19P19.40
T1B3.9
T1B8.5
T1E2.20
T1E3.1
T1F15.4
T1J1.5
T1J8.11
T1K7.10
T1K7.18
T1N15.12
T1N6.16
T1P17.200
T1P2.3
T20H2.12
T20K14.160
T20P8.2
T21B14.7
T21E18.15
T21P5.24
T22F11.17
T22H22.9
T22N4.6
T22N4.9
T22P11.120
T23E18.11
T24I21.12
T24P15.3
T25B24.2
t25k17.70
T25K17.90
T26B15.16
T27G7.9
T27I1.11
T28D5.10
t28i19.20
T28I19.40
T28K15.4
T29A15.230
T29A15.50
T29E15.9
T29J13.100
T2J15.12
t2k12.10
T30C3.6
t30c3.90
T30F21.9
T30G6.13
T30N20.50
T31B5.60
T31E10.7
T32G6.19
T32G6.5
T3A4.10
T3F17.14
T3G21.13
T3H13.10
T3H13.2
T4B21.8
T4C12.40
T4C12.50
T4K22.6
T4L20.30
T4M8.14
T4M8.16
T4P13.15
T5E7.15
T5I8.4
T5J17.9
T5M16.19
T6A23.6
T6A9.4
T6C23.12
T6D22.4
T6D22.8
T6J4.2
T6J4.9
T6K12.10
T7M7.14
T7O23.19
T7P1.14
T7P1.5
T8L23.7
T8P21.6
T9A14.11
T9D9.14
T9D9.6
T9G5.1
T9H9.10
T9H9.25
T9L24.51
terpenoid
thiamine
THY-1
tipgrowth
TOPP1
transmembranepotential
trichomedevelopment
trichomeyield
trisaccharide
TUA6
TUB1
ubiquitin
UGT75B2
UVH6
virulence
VLN4
water
WRKY18
WURM
XF1
XPO1B
xylemloading
YUP8H12R.12
YUP8H12R.24
ZLL

## Sheet: Ids Not In Network
Supplementary 9: List of the imported genes which could not be involved in the PI network and had no edge.
Microarray ID	Expression
267497_at	up
267425_at	up
267431_at	up
267432_at	up
267303_at	up
267261_at	up
267267_at	up
267141_at	up
267069_at	up
267076_at	up
267034_at	up
266996_at	up
267012_at	up
266993_at	up
266965_at	up
266956_at	up
266901_at	up
266827_at	up
266803_at	up
266682_at	up
266617_at	up
266500_at	up
266503_at	up
266479_at	up
266358_at	up
266352_at	up
266330_at	up
266309_at	up
266326_at	up
266216_at	up
266225_at	up
266172_at	up
265990_at	up
265998_at	up
266007_at	up
266008_at	up
265957_at	up
265894_at	up
265878_at	up
265817_at	up
265788_at	up
265713_at	up
265720_at	up
265577_at	up
265578_at	up
265511_at	up
265480_at	up
265467_at	up
265424_at	up
265276_at	up
265249_at	up
265158_at	up
265053_at	up
265034_at	up
264987_at	up
264992_at	up
264939_at	up
264898_at	up
264787_at	up
264752_at	up
264729_at	up
264499_at	up
264479_at	up
264489_at	up
264435_at	up
264400_at	up
264341_at	up
264315_at	up
264280_at	up
264287_at	up
264300_at	up
264301_at	up
264160_at	up
264151_at	up
264137_at	up
264102_at	up
264078_at	up
264056_at	up
264000_at	up
263971_at	up
263934_at	up
263905_at	up
263913_at	up
263877_at	up
263883_at	up
263841_at	up
263737_at	up
263513_at	up
263473_at	up
263431_at	up
263305_at	up
263296_at	up
263156_at	up
263158_at	up
263161_at	up
263002_at	up
262933_at	up
262882_at	up
262811_at	up
262813_at	up
262826_at	up
262793_at	up
262795_at	up
262736_at	up
262749_at	up
262750_at	up
262680_at	up
262687_at	up
262590_at	up
262538_at	up
262488_at	up
262489_at	up
262507_at	up
262454_at	up
262421_at	up
262436_at	up
262373_at	up
262312_at	up
262313_at	up
262229_at	up
262254_at	up
262257_at	up
262226_at	up
262137_at	up
262128_at	up
262073_at	up
262049_at	up
262050_at	up
261957_at	up
261921_at	up
261819_at	up
261826_at	up
261708_at	up
261667_at	up
261598_at	up
261618_at	up
261514_at	up
261400_at	up
261346_at	up
261368_at	up
261369_at	up
261335_at	up
261191_at	up
261203_at	up
261212_at	up
261109_at	up
261111_at	up
261114_at	up
261031_at	up
261033_at	up
261017_at	up
261023_at	up
260941_at	up
260904_at	up
260914_at	up
260565_at	up
260527_at	up
260547_at	up
260549_at	up
260553_at	up
260494_at	up
260470_at	up
260455_at	up
260429_at	up
260399_at	up
260407_at	up
260410_at	up
260367_at	up
260387_at	up
260389_at	up
260357_at	up
260327_at	up
260277_at	up
260097_at	up
260105_at	up
259994_at	up
260007_at	up
259909_at	up
259918_at	up
259884_at	up
259858_at	up
259842_at	up
259848_at	up
259799_at	up
259773_at	up
259774_at	up
259783_at	up
259788_at	up
259790_s_at	up
259735_at	up
259736_at	up
259685_at	up
259660_at	up
259661_at	up
259596_at	up
259518_at	up
259520_at	up
259523_at	up
259386_at	up
259373_at	up
259286_at	up
259252_at	up
259173_at	up
259174_at	up
259187_at	up
259163_at	up
259102_at	up
259058_at	up
259061_at	up
259000_at	up
258976_at	up
258962_at	up
258940_at	up
258888_at	up
258901_at	up
258913_at	up
258882_at	up
258807_at	up
258727_at	up
258507_at	up
258519_at	up
258530_at	up
258535_at	up
258409_at	up
258353_s_at	up
258358_at	up
258369_at	up
258370_at	up
258289_at	up
258290_at	up
258300_at	up
258237_at	up
258167_at	up
258181_at	up
258116_at	up
258091_at	up
258078_at	up
258033_at	up
258018_at	up
258028_at	up
257975_at	up
257855_at	up
257858_at	up
257824_at	up
257793_at	up
257772_at	up
257698_at	up
257701_at	up
257629_at	up
257641_s_at	up
257644_at	up
257299_at	up
257263_at	up
257220_at	up
257175_s_at	up
257054_at	up
257035_at	up
256970_at	up
256926_at	up
256927_at	up
256870_at	up
256875_at	up
256818_at	up
256626_at	up
256577_at	up
256596_at	up
256572_at	up
256525_at	up
256489_at	up
256509_at	up
256452_at	up
256255_at	up
256222_at	up
256166_at	up
256192_at	up
256159_at	up
256145_at	up
256109_at	up
256069_at	up
256042_at	up
256017_at	up
255860_at	up
255842_at	up
255794_at	up
255805_at	up
255766_at	up
255645_at	up
255604_at	up
255578_at	up
255483_at	up
255184_at	up
255152_at	up
255094_at	up
255104_at	up
255032_at	up
255016_at	up
254956_at	up
254917_at	up
254810_at	up
254693_at	up
254705_at	up
254670_at	up
254561_at	up
254574_at	up
254575_at	up
254543_at	up
254520_at	up
254522_at	up
254496_at	up
254491_at	up
254377_at	up
254361_at	up
254362_at	up
254321_at	up
254226_at	up
254234_at	up
254189_at	up
254158_at	up
254024_at	up
253880_at	up
253842_at	up
253827_at	up
253684_at	up
253697_at	up
253643_at	up
253650_at	up
253617_at	up
253600_at	up
253483_at	up
253382_at	up
253331_at	up
253346_at	up
253302_at	up
253281_at	up
253285_at	up
253259_at	up
253245_at	up
253249_at	up
253218_at	up
253181_at	up
253182_at	up
253130_at	up
253076_at	up
253101_at	up
253073_at	up
253043_at	up
253064_at	up
253021_at	up
252956_at	up
252915_at	up
252911_at	up
252863_at	up
252870_at	up
252872_at	up
252740_at	up
252741_at	up
252692_at	up
252679_at	up
252505_at	up
252530_at	up
252482_at	up
252377_at	up
252352_at	up
252343_at	up
252321_at	up
252329_at	up
252330_at	up
252255_at	up
252266_at	up
252200_at	up
252204_at	up
252173_at	up
252181_at	up
252114_at	up
252115_at	up
252003_at	up
252010_at	up
252014_at	up
251996_at	up
251987_at	up
251898_at	up
251745_at	up
251706_at	up
251591_at	up
251592_at	up
251503_at	up
251450_at	up
251317_at	up
251298_at	up
251227_at	up
251230_at	up
251181_at	up
251207_at	up
251178_at	up
251123_at	up
251063_at	up
251026_at	up
250998_at	up
251015_at	up
250975_at	up
250955_at	up
250916_at	up
250918_at	up
250881_at	up
250859_at	up
250820_at	up
250793_at	up
250722_at	up
250737_at	up
250665_at	up
250604_at	up
250517_at	up
250499_at	up
250435_at	up
250380_at	up
250264_at	up
250277_at	up
250292_at	up
250233_at	up
250252_at	up
250160_at	up
250129_at	up
250070_at	up
249894_at	up
249896_at	up
249882_at	up
249811_at	up
249775_at	up
249790_at	up
249755_at	up
249719_at	up
249632_at	up
249580_at	up
249540_at	up
249515_at	up
249482_at	up
249493_at	up
249494_at	up
249418_at	up
249422_at	up
249394_at	up
249349_at	up
249329_at	up
249288_at	up
249256_at	up
249242_at	up
249214_at	up
249136_at	up
249120_at	up
249008_at	up
249012_at	up
248961_at	up
248917_at	up
248887_at	up
248855_at	up
248868_at	up
248830_at	up
248763_at	up
248765_at	up
248696_at	up
248674_at	up
248620_at	up
248592_at	up
248590_at	up
248568_at	up
248540_at	up
248460_at	up
248371_at	up
248358_at	up
248333_at	up
248329_at	up
248277_at	up
248302_at	up
248263_at	up
248274_at	up
248226_at	up
248230_at	up
248186_at	up
248154_at	up
248121_at	up
248091_at	up
247985_at	up
247933_at	up
247948_at	up
247951_at	up
247904_at	up
247880_at	up
247706_at	up
247686_at	up
247693_at	up
247549_at	up
247527_at	up
247463_at	up
247467_at	up
247450_at	up
247440_at	up
247447_at	up
247304_at	up
247264_at	up
247243_at	up
247212_at	up
247214_at	up
247175_at	up
247177_at	up
247193_at	up
247194_at	up
247109_at	up
247074_at	up
247047_at	up
247068_at	up
247040_at	up
247041_at	up
246931_at	up
246915_at	up
246870_at	up
246826_at	up
246842_at	up
246783_at	up
246756_at	up
246727_at	up
246708_at	up
246580_at	up
246566_at	up
246549_at	up
246502_at	up
246399_at	up
246250_at	up
246144_at	up
246125_at	up
246099_at	up
246036_at	up
246021_at	up
245982_at	up
245965_at	up
245816_at	up
245756_at	up
245731_at	up
245662_at	up
245640_at	up
245623_s_at	up
245591_at	up
245535_at	up
245537_at	up
245538_at	up
245524_at	up
245436_at	up
245386_at	up
245318_at	up
245229_at	up
245194_at	up
245171_at	up
245108_at	up
245112_at	up
245052_at	up
257517_at	up
267541_at	down
267503_at	down
267408_at	down
267414_at	down
267398_at	down
267337_at	down
267241_at	down
267218_at	down
267230_at	down
267193_at	down
267202_s_at	down
267121_at	down
267139_s_at	down
267098_at	down
266969_at	down
266738_at	down
266706_at	down
266558_at	down
266562_at	down
266563_at	down
266544_at	down
266391_at	down
266364_at	down
266353_at	down
266322_at	down
266276_at	down
266168_at	down
266169_at	down
265920_s_at	down
265762_at	down
265743_s_at	down
265670_s_at	down
265674_at	down
265579_at	down
265588_at	down
265548_s_at	down
265517_at	down
265400_at	down
265331_at	down
265264_at	down
265245_at	down
265133_s_at	down
265138_at	down
265127_at	down
265047_at	down
265007_s_at	down
265002_at	down
264905_at	down
264774_at	down
264732_at	down
264710_at	down
264610_at	down
264590_at	down
264541_at	down
264554_at	down
264500_at	down
264520_at	down
264482_at	down
264461_s_at	down
264297_at	down
264067_x_at	down
264001_at	down
264009_at	down
263982_at	down
263895_at	down
263892_at	down
263812_at	down
263799_at	down
263757_at	down
263765_at	down
263740_at	down
263713_at	down
263594_at	down
263215_at	down
263197_at	down
263026_at	down
263027_at	down
262972_at	down
262973_at	down
262979_s_at	down
262760_at	down
262658_at	down
262659_at	down
262666_at	down
262599_at	down
262549_at	down
262460_s_at	down
262475_at	down
262314_at	down
262113_at	down
262122_at	down
262083_at	down
262092_at	down
262046_at	down
261942_at	down
261846_at	down
261773_at	down
261731_s_at	down
261673_at	down
261503_at	down
261420_at	down
261396_at	down
261313_at	down
261271_at	down
261163_x_at	down
260991_at	down
260942_s_at	down
260947_at	down
260883_at	down
260849_at	down
260802_at	down
260741_at	down
260611_at	down
260557_at	down
260559_at	down
260573_at	down
260471_at	down
260438_at	down
260386_at	down
260333_at	down
260318_at	down
260319_at	down
260259_at	down
260212_at	down
260225_at	down
260151_at	down
260124_at	down
260136_at	down
260083_at	down
260066_at	down
259991_at	down
259944_at	down
259844_at	down
259846_at	down
259786_at	down
259726_at	down
259703_at	down
259613_at	down
259580_at	down
259550_at	down
259391_s_at	down
259368_at	down
259266_at	down
259268_at	down
259189_at	down
259107_at	down
259046_at	down
258918_at	down
258798_at	down
258813_at	down
258760_at	down
258763_s_at	down
258767_at	down
258769_at	down
258782_at	down
258739_s_at	down
258719_at	down
258639_at	down
258438_at	down
258337_at	down
258278_at	down
258172_at	down
258130_at	down
258151_at	down
258111_at	down
257877_at	down
257878_at	down
257889_at	down
257870_at	down
257869_at	down
257768_at	down
257679_at	down
257243_at	down
257101_at	down
257065_at	down
257074_at	down
256987_at	down
256966_at	down
256974_at	down
256773_at	down
256743_at	down
256719_at	down
256630_at	down
256584_at	down
256599_at	down
256600_at	down
256486_at	down
256495_at	down
256289_s_at	down
256211_at	down
256214_x_at	down
256079_at	down
256102_at	down
256057_at	down
255956_at	down
255922_at	down
255930_at	down
255934_at	down
255908_s_at	down
255875_s_at	down
255804_at	down
255734_at	down
255699_at	down
255550_at	down
255506_at	down
255489_at	down
255207_at	down
255073_at	down
255083_s_at	down
255029_x_at	down
254952_at	down
254797_at	down
254692_at	down
254710_at	down
254609_at	down
254521_at	down
254468_at	down
254489_at	down
254387_at	down
254336_at	down
254291_at	down
254241_at	down
254257_s_at	down
254237_at	down
254055_at	down
254000_at	down
253985_at	down
253839_at	down
253724_at	down
253655_at	down
253656_at	down
253621_at	down
253634_at	down
253638_at	down
253434_at	down
253400_at	down
253401_at	down
253149_at	down
253164_at	down
252951_at	down
252897_at	down
252846_at	down
252769_at	down
252753_at	down
252721_at	down
252523_at	down
252499_s_at	down
252502_at	down
252437_at	down
252320_at	down
252342_at	down
252253_at	down
252234_at	down
252168_at	down
251748_at	down
251698_at	down
251674_at	down
251590_at	down
251606_at	down
251607_at	down
251510_at	down
251514_at	down
251491_at	down
251436_at	down
251252_at	down
251141_at	down
251114_at	down
250871_at	down
250838_at	down
250719_at	down
250631_at	down
250606_s_at	down
250578_at	down
250375_at	down
250345_at	down
250325_s_at	down
250241_at	down
250200_at	down
250174_at	down
250082_at	down
249983_at	down
249962_at	down
249918_at	down
249855_at	down
249757_at	down
249560_at	down
249527_at	down
249502_s_at	down
249474_s_at	down
249381_at	down
249401_at	down
249376_at	down
249338_at	down
249179_at	down
249157_at	down
249013_at	down
249021_at	down
248968_at	down
248925_at	down
248926_at	down
248840_at	down
248823_s_at	down
248812_at	down
248791_at	down
248534_at	down
248434_at	down
248407_at	down
248396_at	down
248368_at	down
248354_at	down
248314_at	down
248284_at	down
248254_at	down
248275_at	down
248225_at	down
248236_at	down
248118_at	down
248019_at	down
247905_at	down
247867_at	down
247893_at	down
247843_at	down
247857_at	down
247798_at	down
247753_at	down
247739_at	down
247487_at	down
247416_at	down
247377_at	down
247245_at	down
247246_at	down
247228_at	down
247230_at	down
247116_at	down
247095_at	down
247026_at	down
246940_at	down
246859_at	down
246866_at	down
246887_at	down
246774_at	down
246740_at	down
246705_x_at	down
246684_at	down
246641_s_at	down
246646_at	down
246661_at	down
246498_at	down
246472_at	down
246473_at	down
246389_at	down
246238_at	down
246256_at	down
246055_at	down
245908_at	down
245883_at	down
245892_at	down
245904_at	down
245847_at	down
245792_at	down
245794_at	down
245738_at	down
245672_at	down
245656_at	down
245589_at	down
245497_at	down
245424_at	down
245349_at	down
245371_at	down
245177_at	down
245158_at	down
245068_at	down
245076_at	down
245081_at	down
257366_s_at	down
257434_at	down
257442_at	down
